# Supplementary material for: Genome-Wide Detection and Analysis of Multifunctional Genes
Source: PLoS Comput Biol. 2015 Oct 5;11(10):e1004467. doi: 10.1371/journal.pcbi.1004467 (PMC4593560; doi:10.1371/journal.pcbi.1004467)
Supplement: S1 File — (TXT) [file pcbi.1004467.s020.txt]

# This table contains information about multifunctional genes
# in D. melanogaster, as well as other characteristic of genes used
# in the analysis.
#
# columns:
# 0: Gene name.
# 1: Minimum specificity level at which a gene is detected as multifunctional.
#    In the paper, all genes for which this number is not greater than 120
#    are called multifunctional. NA stands for genes that are not detected as
#    multifunctional for any specificity level below 500.
# 2: Minimum specificity level at which a gene is annotated with some term
#    selected at this specificity level. In the paper, all genes for which this
#    parameter is not greater than 120, but that are not multifunctional,
#    are referred to as "other annotated genes" and are compared
#    with multifunctional genes with respect to different
#    gene features. NA stands for genes that are not annotated by any
#    terms selected for specificity levels below 500.
# 3: Length of protein sequence (for longest isoform).
# 4: Number of unique domains in a protein (for longest isoform).
# 5: Fraction of disordered residues in a protein (for longest isoform).
# 6: Number of organism parts/conditions in which a gene is expressed,
#    according to FlyAtlas.
# 7: Number of organism parts/conditions in which a gene is expressed,
#    according to modENCODE RNA-seq data.
# 8: Evolutionary conservation.
# 9: Number of transcriptional regulators.
# 10: Number of genetic interactions.
# 11: Essentiality (1 if essential and 0 if not essential), as curated by FlyBase.
# 12: Essentiality (1 if essential and 0 if not essential) from RNAi screen
#     in cell lines.
# 13: Degree in protein-protein physical interaction network.
# 14: Betweenness centrality in protein-protein physical interaction network.
# 15: Participation coefficient in protein-protein physical interaction network.
#
# 0	1	2	3	4	5	6	7	8	9	10	11	12	13	14	15
gene	multifunc-spec	annotated-spec	length	domains	disorder	expressed-flyatlas	expressed-modencode	conservation	reg-degree	genetic-degree	essentiality-flybase	essentiality-rnai	degree	betweenness	participation
CG10000	NA	10	558	3	0.00537634408602	1	30	0.561629747564	2	NA	0	0	NA	NA	NA
CG10001	NA	110	357	1	0.0112044817927	14	75	0.593090517749	10	NA	1	0	NA	NA	NA
CG10002	20	10	510	5	0.5	16	91	0.813176115825	22	2	1	0	16	19129.1666668	0.733727810651
CG10005	NA	NA	NA	NA	NA	4	100	0.764269781757	7	NA	0	0	NA	NA	NA
CG10006	NA	NA	NA	NA	NA	18	93	0.662485167542	12	NA	0	0	NA	NA	NA
CG10007	NA	30	381	2	0.0	34	118	0.572178179541	17	NA	NA	0	11	5440.87268022	0.46
CG10009	NA	NA	315	1	0.314285714286	34	118	0.774951328211	26	NA	1	0	12	6769.46156219	0.86
CG10011	NA	NA	NA	NA	NA	31	117	0.773787266726	31	NA	0	0	1	0.0	0.0
CG10013	NA	NA	NA	NA	NA	7	59	0.211736406386	3	NA	0	0	NA	NA	NA
CG10014	NA	NA	NA	NA	NA	2	50	0.514519337583	22	NA	0	0	3	2289.59295407	0.666666666667
CG10016	20	10	81	1	0.0	16	90	0.55711839074	32	3	1	0	3	7782.69993333	0.5
CG10017	NA	130	NA	NA	NA	NA	NA	NA	NA	NA	NA	NA	NA	NA	NA
CG10018	NA	50	763	3	0.390563564875	26	113	0.353031672247	11	NA	0	0	5	730.640117833	0.72
CG10019	NA	NA	1104	1	0.346014492754	1	59	0.809504660508	4	NA	0	0	1	0.0	0.0
CG10021	NA	10	744	2	0.754032258065	31	116	0.657605961728	28	4	1	0	9	2613.68851349	0.641975308642
CG10023	NA	20	1500	3	0.277333333333	32	118	0.7048191675	14	2	0	0	4	1809.52721188	0.75
CG10026	NA	NA	299	2	0.0501672240803	25	99	0.639570006207	21	NA	0	0	NA	NA	NA
CG10029	NA	50	410	2	0.00487804878049	3	15	0.40141038093	1	NA	0	0	NA	NA	NA
CG10031	NA	NA	NA	NA	NA	23	69	0.45111111159	1	NA	0	0	NA	NA	NA
CG10032	NA	NA	NA	NA	NA	0	1	0.229325953368	2	NA	NA	0	59	135554.349855	0.838732645069
CG10033	50	10	1088	3	0.363970588235	34	118	0.779676107799	40	1	1	0	9	12733.4861129	0.814814814815
CG10034	80	10	555	0	0.866666666667	0	72	0.783867321427	6	NA	0	0	NA	NA	NA
CG10035	NA	NA	NA	NA	NA	0	26	0.65434397572	24	NA	1	0	1	0.0	0.0
CG10036	NA	40	409	2	0.625916870416	5	82	0.672023999913	17	NA	0	0	1	0.0	0.0
CG10037	NA	10	713	4	0.875175315568	18	89	0.865063604867	23	11	1	0	4	1456.26251576	0.444444444444
CG10038	NA	NA	NA	NA	NA	34	117	0.509508333782	13	NA	0	0	NA	NA	NA
CG1004	70	10	1310	3	0.373282442748	24	109	0.679721657888	23	73	1	0	NA	NA	NA
CG10041	NA	200	272	1	0.0404411764706	2	39	0.231578754235	5	NA	0	0	NA	NA	NA
CG10042	NA	50	1169	4	0.461933276305	34	118	0.584342666283	17	NA	1	0	17	7848.48335917	0.5859375
CG10043	NA	110	1310	3	0.373282442748	34	117	0.775914159946	31	NA	0	0	28	42750.4523113	0.92970521542
CG10045	NA	30	209	2	0.0	34	118	0.7315074148	11	NA	0	0	15	33347.2482914	0.674556213018
CG10047	NA	20	474	1	0.320675105485	14	87	0.672683821792	5	1	0	0	1	0.0	0.0
CG10050	NA	NA	NA	NA	NA	9	104	0.592192268093	12	NA	0	0	NA	NA	NA
CG10051	NA	NA	NA	NA	NA	5	56	0.664967438804	7	NA	NA	0	2	32.7203627975	0.0
CG10052	NA	100	873	3	0.841924398625	2	51	0.767318939955	17	NA	1	0	NA	NA	NA
CG10053	NA	NA	NA	NA	NA	33	118	0.66195346103	18	NA	0	0	4	1001.99440515	0.625
CG10055	NA	NA	NA	NA	NA	34	118	0.775677769307	22	NA	0	0	1	0.0	0.0
CG10059	NA	10	232	1	0.0689655172414	33	116	0.450725239883	22	NA	1	0	3	618.761147005	0.5
CG10060	40	10	355	1	0.00281690140845	34	118	0.803853506774	36	3	1	0	NA	NA	NA
CG10061	NA	20	901	3	0.718091009989	19	113	0.624317391903	27	NA	1	0	7	10479.8981641	0.734693877551
CG10062	NA	NA	NA	NA	NA	11	74	0.740763085761	2	NA	0	0	NA	NA	NA
CG10063	NA	NA	NA	NA	NA	5	79	0.25123949104	2	NA	0	0	NA	NA	NA
CG10064	NA	NA	NA	NA	NA	2	59	0.779535408256	4	NA	0	0	NA	NA	NA
CG10067	30	10	376	1	0.0186170212766	34	105	0.811773631856	15	NA	1	0	29	75427.5316953	0.823979591837
CG10068	NA	20	316	1	0.0	4	118	0.646828206787	14	NA	0	0	2	614.917388524	0.5
CG10069	NA	NA	566	1	0.0777385159011	34	118	0.72400987975	22	NA	0	0	3	216.027780876	0.5
CG1007	30	10	1426	5	0.147265077139	34	118	0.737360409527	35	18	1	0	NA	NA	NA
CG10071	NA	360	76	1	1.0	34	118	0.815502326947	20	NA	NA	0	5	1326.25351042	0.8
CG10072	50	10	476	3	0.0126050420168	NA	118	0.734759673728	31	7	1	0	2	121.180650555	0.5
CG10073	NA	NA	NA	NA	NA	7	47	0.460309084762	NA	NA	0	0	1	0.0	1.0
CG10075	NA	40	259	1	0.03861003861	34	118	0.779986886024	10	NA	1	0	4	756.499122223	0.75
CG10076	20	20	1020	3	0.589215686275	30	113	0.682347745072	22	4	1	0	11	26096.9807519	0.864197530864
CG10077	NA	NA	818	4	0.506112469438	34	118	0.632758976847	18	NA	0	0	11	2190.02284609	0.512396694215
CG10078	NA	10	547	3	0.0	25	87	0.816592084953	3	NA	1	0	6	5707.20149275	0.56
CG10079	80	10	1426	5	0.147265077139	30	103	0.848724674569	27	100	1	0	6	3735.26586645	0.777777777778
CG10080	NA	10	1544	10	0.268134715026	34	117	0.755060618799	23	NA	1	0	1	0.0	0.0
CG10081	NA	NA	NA	NA	NA	0	15	0.449094786872	1	NA	0	0	1	0.0	1.0
CG10082	NA	20	902	2	0.60421286031	31	118	0.809315641385	33	3	1	0	1	0.0	0.0
CG10083	NA	NA	531	2	0.606403013183	32	118	0.734427323977	20	NA	0	0	1	0.0	0.0
CG10084	NA	20	1063	0	0.732831608655	34	118	0.736095091355	19	1	1	0	NA	NA	NA
CG10086	NA	NA	NA	NA	NA	12	69	0.65957532132	1	NA	0	0	6	8455.12194422	0.666666666667
CG10089	NA	50	447	1	0.565995525727	12	95	0.651828000412	4	NA	0	0	NA	NA	NA
CG1009	NA	NA	1075	2	0.0660465116279	32	118	0.714433286624	35	NA	1	0	8	573.0261364	0.40625
CG10090	NA	10	222	1	0.0225225225225	2	38	0.358165680274	4	NA	0	0	NA	NA	NA
CG10091	NA	30	218	2	0.0	34	116	0.562897098282	5	NA	0	0	7	8486.97020821	0.244897959184
CG10092	NA	NA	594	2	0.0	32	116	0.600082850182	28	NA	0	0	1	0.0	0.0
CG10093	NA	NA	492	1	0.00609756097561	5	15	0.310713996006	3	NA	0	0	NA	NA	NA
CG10094	NA	NA	493	1	0.0	0	7	0.226518893198	1	NA	0	0	NA	NA	NA
CG10095	NA	150	662	3	0.335347432024	4	48	0.553656161154	NA	NA	1	0	NA	NA	NA
CG10096	NA	NA	NA	NA	NA	12	56	0.362803008966	1	NA	0	0	NA	NA	NA
CG10097	NA	NA	NA	NA	NA	12	57	0.263449434954	NA	NA	0	0	NA	NA	NA
CG10098	NA	NA	NA	NA	NA	32	118	0.744744321844	31	NA	0	0	2	415.512274603	0.5
CG10101	100	30	693	2	0.024531024531	0	0	0.610311239856	NA	NA	0	0	NA	NA	NA
CG10103	NA	NA	NA	NA	NA	34	118	0.728492015663	16	NA	0	0	31	72182.7027151	0.783163265306
CG10104	NA	NA	404	2	0.0	1	22	0.5450610001	1	NA	0	0	1	0.0	0.0
CG10105	NA	30	569	1	0.335676625659	34	118	0.737198914412	21	NA	0	0	1	0.0	0.0
CG10106	NA	NA	NA	NA	NA	34	118	0.588044476701	27	NA	0	0	1	0.0	0.0
CG10107	200	10	1833	4	0.591380250955	32	118	0.658162648413	30	NA	1	0	1	0.0	0.0
CG10108	160	20	400	2	0.555	9	81	0.560463255765	19	10	1	0	35	64396.264063	0.960207612457
CG10109	30	10	562	1	0.514234875445	34	117	0.568720948264	28	45	1	0	NA	NA	NA
CG10110	NA	10	1455	4	0.0247422680412	31	118	0.84948282213	30	NA	1	0	NA	NA	NA
CG10112	NA	NA	144	1	0.347222222222	17	103	0.549273685275	4	NA	0	0	2	58.0156680286	0.5
CG10113	NA	40	580	2	0.0310344827586	2	42	0.410809691229	NA	NA	0	0	NA	NA	NA
CG10116	NA	30	289	1	0.121107266436	12	68	0.503495652483	4	NA	0	0	NA	NA	NA
CG10117	30	10	760	2	0.0473684210526	32	117	0.710371093554	26	2	1	0	2	16.8149902107	0.0
CG10118	20	10	579	2	0.203799654577	5	89	0.7251570339	NA	1	1	0	35	85077.401925	0.955078125
CG10119	40	10	621	3	0.436392914654	34	117	0.815837355327	9	NA	1	0	3	496.38958737	0.0
CG10120	50	10	763	4	0.213630406291	32	118	0.749937552862	10	2	1	0	11	17038.3445012	0.842975206612
CG10121	NA	NA	NA	NA	NA	29	110	0.739547929867	14	NA	0	0	NA	NA	NA
CG10122	NA	130	1642	5	0.0907429963459	34	118	0.798956943411	16	NA	1	0	NA	NA	NA
CG10123	70	10	1250	5	0.3864	24	117	0.613748594937	20	NA	1	0	NA	NA	NA
CG10124	NA	30	229	1	0.117903930131	3	58	0.538106589719	1	NA	NA	0	NA	NA	NA
CG10125	NA	10	367	1	0.0	4	69	0.436531351256	19	3	1	0	1	0.0	0.0
CG10126	NA	NA	227	3	0.0748898678414	32	108	0.79994124976	6	NA	1	0	5	9471.46240392	0.75
CG10128	NA	10	264	1	0.82196969697	34	118	0.419849042246	15	4	1	0	5	1725.95352733	0.72
CG10129	30	10	2616	6	0.31995412844	2	28	0.601437910576	NA	1	1	0	NA	NA	NA
CG10130	NA	10	100	1	0.54	34	118	0.790075090489	13	2	1	0	NA	NA	NA
CG10131	NA	NA	NA	NA	NA	18	82	0.724846154528	6	NA	NA	0	NA	NA	NA
CG10132	NA	NA	NA	NA	NA	15	86	0.871233115436	6	NA	0	0	1	0.0	0.0
CG10133	NA	NA	316	1	0.0	30	118	0.625254886604	15	NA	0	0	8	14752.990464	0.5
CG10134	NA	30	300	1	0.00333333333333	2	38	0.723334440963	NA	NA	0	0	NA	NA	NA
CG10137	NA	NA	941	1	0.29224229543	23	106	0.795192950687	17	NA	0	0	1	0.0	0.0
CG10138	NA	50	346	1	0.115606936416	1	35	0.551277960654	2	NA	0	0	1	0.0	1.0
CG10139	NA	NA	NA	NA	NA	33	118	0.502131517479	13	NA	0	0	12	14410.6843061	0.88
CG1014	NA	70	1229	6	0.0374288039056	5	60	0.496271638272	NA	NA	NA	0	2	7609.0	0.0
CG10140	NA	NA	NA	NA	NA	5	59	0.527070470212	NA	NA	0	0	NA	NA	NA
CG10142	NA	NA	NA	NA	NA	20	94	0.653433160509	14	NA	0	0	NA	NA	NA
CG10143	NA	10	539	2	0.025974025974	2	39	0.481505862769	4	NA	NA	0	NA	NA	NA
CG10144	NA	NA	NA	NA	NA	32	118	0.746915721388	33	NA	0	0	1	0.0	0.0
CG10145	NA	NA	NA	NA	NA	11	97	0.697049402363	8	NA	0	0	1	0.0	0.0
CG10146	NA	20	224	2	0.410714285714	20	83	0.706948685705	NA	NA	1	0	10	12.223064302	0.34
CG10147	NA	NA	NA	NA	NA	3	117	0.359535263509	19	NA	0	0	11	8990.14616853	0.86
CG10149	NA	50	422	1	0.0165876777251	34	118	0.831543082312	23	3	1	0	35	15025.1331025	0.308571428571
CG10151	NA	NA	NA	NA	NA	9	106	0.599452376521	19	NA	0	0	1	0.0	0.0
CG10152	NA	30	413	1	0.389830508475	6	63	0.666281206374	NA	NA	1	0	NA	NA	NA
CG10153	NA	NA	NA	NA	NA	34	117	0.871384970836	16	NA	1	0	4	783.476910256	0.375
CG10154	NA	NA	316	1	0.0221518987342	9	47	0.420104023887	NA	NA	0	0	23	29510.7719753	0.869806094183
CG10155	NA	NA	NA	NA	NA	34	118	0.747823042656	18	NA	0	0	7	9708.09635515	0.833333333333
CG10157	NA	130	207	1	0.0	30	105	0.487806191413	13	NA	0	0	3	275.082916741	0.666666666667
CG10158	NA	NA	NA	NA	NA	34	118	0.720810866091	11	NA	1	0	17	5746.75796024	0.629757785467
CG10159	NA	30	283	1	0.180212014134	34	118	0.546569695505	30	5	1	0	14	12366.2468154	0.887573964497
CG10160	NA	10	332	2	0.0	21	116	0.877022973241	20	NA	0	0	54	34899.6660387	0.246301775148
CG10161	NA	20	560	1	0.258928571429	34	118	0.881949901496	22	NA	0	0	5	998.127100069	0.56
CG10163	NA	90	378	2	0.0132275132275	2	27	0.789001760325	6	NA	0	0	1	0.0	0.0
CG10164	NA	NA	NA	NA	NA	4	52	0.239637688416	NA	NA	0	0	15	24768.9171853	0.87573964497
CG10165	NA	NA	NA	NA	NA	31	106	0.635985958661	17	NA	0	0	NA	NA	NA
CG10166	NA	30	241	1	0.0	34	118	0.932157025364	17	NA	1	0	NA	NA	NA
CG10168	NA	NA	540	1	0.0	3	40	0.199742452264	7	NA	0	0	NA	NA	NA
CG1017	140	120	809	1	0.375772558714	26	118	0.776407584076	12	NA	1	0	11	12525.3851162	0.78
CG10170	NA	NA	539	1	0.0148423005566	10	62	0.170136806185	1	NA	0	0	NA	NA	NA
CG10171	NA	NA	NA	NA	NA	34	118	0.635097319403	19	NA	0	0	NA	NA	NA
CG10173	NA	90	809	1	0.375772558714	27	94	0.698004508821	9	NA	0	0	6	2336.14215661	0.666666666667
CG10174	60	30	130	1	0.0	3	71	0.620692308289	20	NA	1	0	NA	NA	NA
CG10175	NA	NA	659	1	0.0485584218513	18	78	0.768408018294	2	NA	0	0	1	0.0	0.0
CG10176	NA	NA	NA	NA	NA	21	88	0.452432574744	18	NA	0	0	1	0.0	0.0
CG10177	NA	20	411	2	0.0486618004866	2	51	0.159911111313	10	NA	0	0	1	0.0	0.0
CG10178	NA	NA	530	1	0.00943396226415	27	86	0.52819907483	1	NA	0	0	NA	NA	NA
CG10181	NA	10	1302	4	0.0299539170507	12	74	0.731971152425	2	NA	0	0	8	3811.79494306	0.875
CG10182	NA	NA	NA	NA	NA	5	55	0.286406883939	NA	NA	0	0	NA	NA	NA
CG10183	NA	NA	NA	NA	NA	NA	1	0.276628766026	NA	NA	0	0	NA	NA	NA
CG10184	NA	NA	383	1	0.0417754569191	29	104	0.71785757449	3	NA	0	0	2	9.63302633225	0.0
CG10185	NA	NA	NA	NA	NA	0	38	0.91298211292	6	NA	0	0	NA	NA	NA
CG10186	NA	NA	NA	NA	NA	8	80	0.820935604166	5	NA	0	0	NA	NA	NA
CG10188	NA	NA	1319	0	0.407884761183	31	118	0.684121212056	22	NA	0	0	1	0.0	0.0
CG10189	NA	10	405	1	0.00987654320988	34	118	0.460704280446	16	NA	0	0	3	485.885538035	0.444444444444
CG1019	110	20	2072	7	0.629826254826	29	95	0.925023884852	4	1	1	0	27	52844.2668728	0.913223140496
CG10191	NA	150	403	0	0.0397022332506	28	110	0.661164518568	17	NA	0	0	NA	NA	NA
CG10192	440	10	2072	7	0.629826254826	34	118	0.556411376784	31	1	0	0	31	60128.2662809	0.9216
CG10194	NA	130	351	2	0.0712250712251	34	118	0.524137353636	9	NA	0	0	2	0.0	0.5
CG10195	NA	NA	NA	NA	NA	33	112	0.516523264347	15	NA	0	0	2	344.930023653	0.5
CG10197	20	10	689	2	0.268505079826	14	63	0.816174111147	25	6	1	0	32	70336.3647019	0.925925925926
CG10198	NA	10	1960	6	0.339795918367	25	118	0.614577704616	35	NA	1	0	2	3563.64894802	0.5
CG10200	NA	NA	NA	NA	NA	12	86	0.43338386141	3	NA	0	0	1	0.0	0.0
CG10202	NA	130	628	4	0.0350318471338	3	43	0.411829766408	4	NA	0	0	NA	NA	NA
CG10203	30	10	258	1	0.728682170543	34	118	0.736350432598	30	NA	1	0	NA	NA	NA
CG10205	NA	NA	NA	NA	NA	6	62	0.67046771638	2	NA	0	0	2	126.988084561	0.5
CG10206	NA	10	511	3	0.207436399217	34	118	0.873673830124	19	NA	1	0	22	20642.592681	0.47619047619
CG10207	NA	NA	524	1	0.0896946564885	6	89	0.573027725452	3	NA	0	0	1	0.0	0.0
CG10208	NA	NA	NA	NA	NA	29	114	0.681153991445	9	NA	0	0	2	6421.9395454	0.5
CG10209	NA	NA	NA	NA	NA	34	118	0.858992590081	15	NA	1	0	22	31277.8965931	0.892733564014
CG1021	NA	NA	NA	NA	NA	34	118	0.681102597413	26	NA	1	0	1	0.0	0.0
CG10210	NA	40	1197	6	0.078529657477	21	116	0.778014720145	8	NA	0	0	NA	NA	NA
CG10211	NA	NA	1394	1	0.0918220946915	7	87	0.86219996124	3	NA	0	0	4	2548.11938815	0.666666666667
CG10212	NA	20	1179	2	0.316369804919	16	116	0.716887066847	20	NA	1	0	2	192.983046487	0.5
CG10214	NA	NA	211	1	0.0	34	118	0.448221627411	21	NA	0	0	7	5206.18955223	0.734693877551
CG10215	NA	20	259	2	0.223938223938	16	107	0.695196544905	20	NA	0	0	11	14677.035636	0.826446280992
CG10217	NA	50	619	4	0.0032310177706	29	118	0.808753696648	13	NA	1	0	1	0.0	0.0
CG10219	NA	30	182	1	0.0	34	118	0.640555181486	9	NA	0	0	5	918.856666287	0.64
CG10221	NA	NA	NA	NA	NA	34	118	0.671362798645	20	NA	1	0	5	784.272360578	0.8
CG10222	NA	NA	307	1	0.00977198697068	22	117	0.839623783968	17	1	1	0	2	7609.0	0.0
CG10223	50	10	1447	0	0.233586731168	34	118	0.756564809917	22	NA	1	0	1	0.0	0.0
CG10225	60	20	449	2	0.685968819599	34	118	0.768751270011	14	NA	0	0	3	844.077038393	0.5
CG10226	NA	10	1320	3	0.0318181818182	17	66	0.733038582821	1	NA	1	0	NA	NA	NA
CG10228	NA	10	1953	1	0.637992831541	33	118	0.720245056726	24	1	1	1	1	0.0	0.0
CG10229	20	10	572	2	0.337412587413	34	118	0.782158181804	26	NA	0	0	9	3016.95440755	0.84375
CG10230	NA	10	382	1	0.00785340314136	34	118	0.853585966994	26	NA	1	0	31	4457.30174659	0.181061394381
CG10231	160	10	NA	NA	NA	NA	NA	NA	NA	NA	NA	NA	NA	NA	NA
CG10232	NA	200	302	1	0.00331125827815	3	42	0.224207920637	3	NA	0	0	NA	NA	NA
CG10233	NA	10	198	2	0.242424242424	4	61	0.69754367886	NA	NA	0	0	8	3159.02152494	0.8125
CG10234	NA	180	349	1	0.0200573065903	34	118	0.703342737724	26	NA	0	0	1	0.0	0.0
CG10236	100	10	3712	8	0.112338362069	33	118	0.723168898638	21	8	1	1	10	6472.18826167	0.88
CG10237	NA	NA	324	2	0.0462962962963	30	103	0.779314598765	6	NA	NA	0	7	8377.72905564	0.5
CG10238	130	20	367	1	0.269754768392	25	118	0.5145785361	20	NA	0	0	24	18054.6474051	0.539682539683
CG1024	NA	NA	1339	5	0.65646004481	23	118	0.526410195147	16	NA	1	0	1	0.0	0.0
CG10240	NA	NA	499	1	0.0	20	102	0.535995330041	19	NA	0	0	3	2254.70244593	0.444444444444
CG10241	NA	40	501	1	0.0	14	100	0.455602094223	4	NA	0	0	NA	NA	NA
CG10242	NA	NA	502	1	0.0	33	109	0.323080250845	4	NA	0	0	2	25.5791820118	0.5
CG10243	NA	NA	503	2	0.00397614314115	21	44	0.203050156714	3	NA	0	0	2	77.9898922931	0.5
CG10244	NA	20	773	1	0.296248382924	21	97	0.536203332672	3	NA	1	0	NA	NA	NA
CG10245	NA	40	501	2	0.00998003992016	27	97	0.200150083382	11	NA	0	0	1	0.0	0.0
CG10246	30	10	504	1	0.00793650793651	33	99	0.283965886108	8	NA	0	0	20	57379.0559402	0.895061728395
CG10247	NA	NA	504	1	0.0119047619048	23	71	0.333830787863	4	NA	0	0	1	0.0	0.0
CG10248	70	10	506	1	0.0098814229249	22	90	0.291723499586	3	NA	0	0	NA	NA	NA
CG10249	NA	440	1339	5	0.65646004481	34	103	0.719073221103	14	NA	0	0	2	503.087391888	0.0
CG10250	NA	10	332	3	0.53313253012	3	69	0.588376141366	6	NA	1	0	5	3695.64931488	0.8
CG10251	80	10	602	2	0.207641196013	5	59	0.658593909465	5	NA	0	0	1	0.0	0.0
CG10252	NA	NA	NA	NA	NA	5	62	0.652831615574	6	NA	0	0	8	2197.15372844	0.448979591837
CG10253	NA	50	631	2	0.0697305863708	14	81	0.773085089574	4	NA	0	0	NA	NA	NA
CG10254	NA	NA	1398	2	0.351931330472	34	117	0.521248014415	18	NA	0	0	3	2812.54585594	0.444444444444
CG10255	NA	150	849	3	0.287396937574	31	116	0.783241843747	18	NA	0	0	6	8808.71463554	0.75
CG10257	NA	60	228	1	0.0614035087719	7	42	0.673629726036	5	NA	0	0	1	0.0	0.0
CG10260	70	10	2154	0	0.0519962859796	NA	117	0.917442136471	15	NA	1	0	NA	NA	NA
CG10261	100	10	NA	NA	NA	NA	NA	0.889014814861	NA	NA	NA	NA	NA	NA	NA
CG10262	NA	70	255	2	0.0	16	105	0.749182291846	24	NA	0	0	11	13739.407227	0.859504132231
CG10263	70	30	473	0	0.6088794926	32	118	0.63421571188	16	NA	1	0	79	217586.595394	0.963243016173
CG10264	NA	NA	NA	NA	NA	0	32	0.840281672662	8	NA	0	0	NA	NA	NA
CG10265	NA	NA	NA	NA	NA	16	118	0.299749774392	16	NA	0	0	26	15194.1980797	0.635416666667
CG10267	NA	20	388	3	0.237113402062	33	118	0.471196551935	15	NA	1	0	15	35639.562728	0.861111111111
CG10268	NA	50	189	1	0.0	28	117	0.437534318977	18	NA	1	0	NA	NA	NA
CG10269	NA	NA	NA	NA	NA	34	118	0.755205553187	15	NA	0	0	31	72462.5908847	0.932223543401
CG10270	NA	NA	NA	NA	NA	27	118	0.723037790039	14	NA	0	0	7	7129.88554853	0.734693877551
CG10272	NA	10	1848	4	0.696428571429	NA	NA	0.764494929349	NA	NA	NA	NA	NA	NA	NA
CG10274	NA	NA	NA	NA	NA	27	118	0.655541798953	16	NA	0	0	10	12065.6000148	0.78125
CG10275	NA	20	2381	3	0.0520789584208	26	87	0.79461941071	3	NA	1	0	NA	NA	NA
CG10277	NA	NA	NA	NA	NA	34	118	0.606775008483	25	NA	0	0	2	421.743386781	0.5
CG10278	50	10	746	2	0.713136729223	8	76	0.710102946666	6	NA	0	0	1	0.0	0.0
CG10279	50	10	719	6	0.375521557719	34	118	0.790783033824	35	1	1	0	21	38057.9423466	0.93
CG1028	30	10	996	0	0.397590361446	27	75	0.703806218754	27	34	1	0	5	1835.81508523	0.56
CG10280	NA	NA	356	2	0.0814606741573	1	21	0.814047619551	2	NA	0	0	1	0.0	0.0
CG10281	80	10	577	1	0.675909878683	34	118	0.793814644767	16	NA	1	0	1	0.0	0.0
CG10283	NA	NA	NA	NA	NA	20	110	0.772701858487	25	NA	NA	0	3	389.727387759	0.444444444444
CG10284	NA	40	NA	NA	NA	NA	NA	0.153421823333	NA	NA	NA	NA	NA	NA	NA
CG10286	NA	NA	NA	NA	NA	34	117	0.53132284927	25	NA	0	0	NA	NA	NA
CG10287	NA	NA	258	1	0.093023255814	29	97	0.770595388082	4	NA	0	0	1	0.0	1.0
CG10289	NA	NA	NA	NA	NA	34	118	0.760191669754	16	NA	1	0	5	1014.20660872	0.72
CG10293	20	10	405	1	0.207407407407	34	118	0.718232433786	36	2	1	0	34	60718.7605078	0.908442330559
CG10295	60	20	815	2	0.633128834356	34	118	0.776698784296	31	12	1	0	33	45441.6857504	0.864
CG10296	NA	NA	278	2	0.0575539568345	0	7	0.72978733526	9	NA	0	0	NA	NA	NA
CG10297	NA	NA	105	1	0.209523809524	5	60	0.745874598899	1	NA	0	0	10	1161.56646208	0.197530864198
CG10298	NA	NA	NA	NA	NA	2	46	0.558388740862	1	NA	0	0	2	7609.0	0.0
CG1030	NA	10	1412	6	0.111898016997	6	79	0.670564609595	25	28	1	1	NA	NA	NA
CG10300	NA	NA	311	1	0.0	8	62	0.719136885146	1	NA	0	0	2	638.14183332	0.5
CG10301	NA	NA	NA	NA	NA	1	28	0.905737243101	4	NA	NA	0	2	632.888998753	0.0
CG10302	NA	NA	1412	6	0.111898016997	34	117	0.777863453463	20	NA	0	0	9	9031.36358563	0.641975308642
CG10303	NA	NA	NA	NA	NA	1	16	0.810831135622	2	NA	0	0	NA	NA	NA
CG10305	NA	360	114	0	0.40350877193	NA	118	0.787872443113	16	2	1	0	34	105819.157403	0.954081632653
CG10306	NA	30	222	1	0.0	34	118	0.835319909336	20	NA	NA	0	13	3215.79203886	0.416666666667
CG10307	NA	NA	NA	NA	NA	12	86	0.544304170162	13	NA	0	0	NA	NA	NA
CG10308	NA	30	386	2	0.134715025907	5	75	0.349267624489	6	NA	0	0	34	12533.0944486	0.17578125
CG10309	NA	50	924	4	0.66341991342	10	117	0.536988131746	29	4	1	0	2	322.938417486	0.5
CG1031	NA	NA	626	2	0.44089456869	27	109	0.473713210835	11	NA	0	0	1	0.0	1.0
CG10311	NA	NA	NA	NA	NA	34	99	0.732928349422	2	NA	0	0	2	1.0	0.0
CG10315	360	10	626	2	0.44089456869	34	118	0.680487458764	23	NA	1	0	4	2024.12511679	0.75
CG10317	NA	NA	NA	NA	NA	2	56	0.377856433132	1	NA	0	0	NA	NA	NA
CG10318	120	10	341	2	0.542521994135	27	118	0.716008599938	15	NA	0	0	25	58728.3179256	0.948960302457
CG10320	40	20	110	1	0.290909090909	31	118	0.814557451385	13	NA	0	0	NA	NA	NA
CG10321	NA	NA	835	5	0.556886227545	34	118	0.729730735266	26	NA	0	0	5	8555.48472012	0.32
CG10324	NA	NA	543	2	0.620626151013	26	118	0.561516566929	23	NA	1	0	11	2678.65984932	0.446280991736
CG10325	NA	10	590	5	0.586440677966	21	81	0.787824505511	30	9	1	1	NA	NA	NA
CG10326	NA	NA	NA	NA	NA	34	118	0.589692547376	15	NA	0	0	3	339.534530803	0.666666666667
CG10327	120	20	531	2	0.563088512241	34	118	0.773659350171	21	NA	1	0	64	199583.902591	0.950516197935
CG10328	NA	140	630	2	0.636507936508	31	118	0.472785687107	14	NA	0	0	5	1100.75596765	0.72
CG10332	NA	200	111	1	0.261261261261	6	NA	0.303649526069	NA	NA	NA	NA	NA	NA	NA
CG10333	NA	140	822	4	0.384428223844	34	118	0.796363876167	11	NA	1	0	2	656.073064834	0.5
CG10334	20	10	234	1	0.132478632479	34	118	0.676822711157	54	27	1	0	29	49876.7539436	0.9296875
CG10335	NA	NA	327	1	0.039755351682	32	118	0.635578525211	6	NA	0	0	2	7609.0	0.0
CG10336	NA	NA	NA	NA	NA	12	112	0.501823019672	16	NA	0	0	1	0.0	0.0
CG10337	NA	NA	NA	NA	NA	33	110	0.493547923737	7	NA	0	0	NA	NA	NA
CG10338	NA	NA	NA	NA	NA	34	116	0.726507024831	25	NA	0	0	NA	NA	NA
CG10339	NA	NA	603	1	0.0	1	54	0.552532560625	NA	NA	0	0	1	0.0	0.0
CG1034	50	10	646	2	0.328173374613	2	42	0.644683432459	15	11	1	0	53	104392.278519	0.793835901708
CG10340	NA	NA	NA	NA	NA	34	118	0.774245653349	10	NA	0	0	3	321.262424847	0.666666666667
CG10341	NA	NA	564	1	0.744680851064	31	118	0.573103064836	13	NA	1	0	4	1850.17736991	0.75
CG10342	NA	20	102	NA	0.0686274509804	5	77	0.587192984404	3	NA	0	0	NA	NA	NA
CG10343	NA	NA	NA	NA	NA	34	118	0.619570422733	10	NA	1	0	1	0.0	0.0
CG10344	NA	20	278	1	0.0	32	112	0.546912282653	6	NA	0	0	4	659.798087661	0.625
CG10345	NA	200	552	1	0.0018115942029	14	72	0.579452340724	NA	NA	0	0	NA	NA	NA
CG10346	NA	10	646	2	0.328173374613	15	116	0.528437965949	23	NA	1	0	9	4201.91409449	0.864197530864
CG10347	NA	NA	NA	NA	NA	32	118	0.378918711731	22	NA	0	0	2	0.0	0.0
CG10348	NA	NA	NA	NA	NA	3	65	0.589247332266	4	NA	0	0	4	1443.41666575	0.75
CG10349	NA	NA	NA	NA	NA	0	NA	0.545100924873	NA	NA	NA	0	NA	NA	NA
CG10352	NA	NA	320	2	0.046875	6	41	0.392881620028	4	NA	0	0	NA	NA	NA
CG10353	NA	NA	NA	NA	NA	34	118	0.620664185587	19	NA	0	0	5	8056.6313303	0.72
CG10354	NA	10	908	0	0.334801762115	32	118	0.613147639302	12	NA	1	0	3	417.129975509	0.666666666667
CG10357	NA	30	321	2	0.0716510903427	1	9	0.518009901383	5	NA	0	0	1	0.0	0.0
CG10359	NA	NA	NA	NA	NA	22	99	0.586596879242	5	NA	0	0	NA	NA	NA
CG10360	NA	320	599	3	0.722871452421	34	118	0.488092483329	17	1	0	0	22	27733.4952893	0.82
CG10361	NA	100	417	1	0.00719424460432	17	81	0.816822379114	NA	NA	0	0	NA	NA	NA
CG10362	NA	NA	1037	2	0.266152362584	7	69	0.645043272752	NA	NA	0	0	NA	NA	NA
CG10363	160	20	1498	0	0.0220293724967	32	117	0.578987603566	8	NA	0	0	11	13012.0171157	0.864197530864
CG10364	NA	NA	NA	NA	NA	8	107	0.567671806462	38	NA	0	0	21	49136.7109111	0.9375
CG10365	NA	NA	NA	NA	NA	33	116	0.637906817279	18	NA	0	0	8	2164.42131778	0.84375
CG10366	NA	NA	578	4	0.415224913495	34	118	0.540062807147	24	NA	0	0	2	268.951468649	0.5
CG10367	50	10	920	2	0.0554347826087	33	117	0.749774766811	28	2	1	0	NA	NA	NA
CG10369	NA	30	499	1	0.256513026052	12	86	0.63336173505	13	NA	0	0	NA	NA	NA
CG10370	NA	50	428	2	0.119158878505	34	118	0.811382678888	14	NA	1	1	45	9258.26974916	0.167901234568
CG10371	NA	10	200	2	0.0	34	118	0.732777409174	20	NA	1	0	2	191.079895454	0.5
CG10372	100	20	NA	NA	NA	34	118	0.686756731128	24	NA	0	0	1	0.0	0.0
CG10373	NA	80	249	1	0.0722891566265	34	118	0.657565487366	9	1	1	0	12	11043.6310062	0.842975206612
CG10374	180	10	431	1	0.139211136891	30	116	0.744352531415	12	NA	1	0	1	0.0	1.0
CG10375	NA	NA	NA	NA	NA	34	118	0.800710736187	21	NA	NA	0	1	0.0	0.0
CG10376	NA	50	428	1	0.0630841121495	31	118	0.569546937445	11	NA	0	0	1	0.0	1.0
CG10377	80	10	421	2	0.655581947743	34	118	0.864037050715	40	3	1	0	17	29642.9214724	0.897777777778
CG10379	80	10	1970	5	0.164974619289	34	118	0.689843419527	36	4	1	0	4	8018.73723772	0.5
CG10382	NA	60	500	4	0.058	7	95	0.587979176927	1	NA	0	0	NA	NA	NA
CG10383	NA	110	784	1	0.0739795918367	34	117	0.74345885702	26	NA	0	0	NA	NA	NA
CG10384	NA	NA	NA	NA	NA	3	60	0.785152572954	3	NA	1	0	NA	NA	NA
CG10385	NA	10	1039	3	0.831568816169	34	118	0.317481562666	22	4	1	0	7	3264.84212352	0.448979591837
CG10387	NA	NA	732	2	0.439890710383	5	104	0.558815459494	14	NA	0	0	32	46758.0579948	0.849112426036
CG10388	30	10	389	1	0.413881748072	8	66	0.666699938001	27	43	1	0	41	116460.075126	0.939814814815
CG10390	80	10	589	2	0.203735144312	29	112	0.189602120203	12	NA	0	0	NA	NA	NA
CG10391	NA	20	492	2	0.0	9	86	0.639195346376	9	2	NA	0	NA	NA	NA
CG10392	50	30	1059	4	0.0358829084042	34	118	0.837011185926	10	8	1	0	25	35939.0204907	0.944444444444
CG10393	50	10	198	1	0.590909090909	0	11	0.577116984878	20	16	1	0	1	0.0	0.0
CG10395	NA	NA	NA	NA	NA	34	115	0.415829817079	10	NA	0	0	22	22350.6342776	0.913223140496
CG10396	NA	10	176	1	0.0	4	85	0.479541791214	12	NA	0	0	2	35.796597609	0.5
CG10399	NA	50	323	1	0.0123839009288	34	114	0.735373457992	12	NA	1	0	NA	NA	NA
CG10405	NA	200	268	1	0.0783582089552	3	85	0.595895226837	19	NA	0	0	1	0.0	0.0
CG10406	NA	360	113	1	0.247787610619	34	116	0.759763159014	10	NA	0	0	1	0.0	0.0
CG10407	NA	NA	259	1	0.0	32	112	0.582316886189	NA	NA	0	0	1	0.0	0.0
CG1041	NA	NA	941	2	0.0371944739639	33	118	0.473583404911	6	NA	0	0	11	8521.10810554	0.842975206612
CG10413	NA	NA	941	2	0.0371944739639	34	118	0.715158395744	11	NA	1	0	1	0.0	0.0
CG10414	80	10	774	3	0.337209302326	34	115	0.611601485919	7	NA	1	0	18	2763.55771683	0.462962962963
CG10415	NA	40	429	2	0.487179487179	34	118	0.772072216123	15	NA	0	0	2	105.967402206	0.0
CG10417	NA	50	662	2	0.509063444109	34	118	0.479234272862	10	NA	NA	0	2	190.27922362	0.5
CG10418	NA	40	95	1	0.0	34	117	0.771457859353	16	NA	1	0	9	5099.6717266	0.617283950617
CG10419	NA	NA	NA	NA	NA	32	116	0.471969098813	10	NA	1	0	6	1274.0341526	0.72
CG10420	NA	10	429	NA	0.0862470862471	32	117	0.492599341377	11	NA	0	0	13	1260.22489377	0.461538461538
CG10421	NA	20	NA	NA	NA	NA	NA	NA	NA	NA	NA	NA	NA	NA	NA
CG10422	NA	10	442	NA	0.269230769231	8	69	0.261109555082	16	8	0	0	NA	NA	NA
CG10423	NA	360	84	1	0.047619047619	34	118	0.855587743977	24	NA	0	0	14	18808.5134385	0.861111111111
CG10424	NA	NA	NA	NA	NA	32	118	0.463421095369	13	NA	0	0	1	0.0	0.0
CG10425	NA	NA	336	1	0.0654761904762	33	118	0.653000712616	8	NA	0	0	41	7139.54598124	0.196675900277
CG10426	30	10	747	1	0.432396251673	29	114	0.785276253015	15	NA	0	0	8	16918.756982	0.84375
CG10428	NA	NA	NA	NA	NA	33	118	0.668775745659	23	NA	NA	0	1	0.0	0.0
CG10431	NA	NA	NA	NA	NA	2	106	0.550055986285	21	NA	0	0	NA	NA	NA
CG10433	NA	200	127	1	0.0	33	110	0.493380795229	8	2	0	0	2	123.22849089	0.5
CG10435	NA	NA	NA	NA	NA	32	118	0.645025867019	21	NA	0	0	2	348.114363874	0.5
CG10436	NA	150	148	1	0.0	9	48	0.435710622518	3	NA	0	0	1	0.0	0.0
CG1044	30	10	2032	0	0.16781496063	32	117	0.724231902552	23	4	1	0	11	2972.62786217	0.7
CG10440	NA	NA	NA	NA	NA	9	95	0.782941227488	11	NA	0	0	3	301.695912009	0.666666666667
CG10443	50	10	2032	0	0.16781496063	19	117	0.899210543941	5	11	1	0	NA	NA	NA
CG10444	NA	NA	587	1	0.0221465076661	34	118	0.604334989856	18	NA	1	0	NA	NA	NA
CG10445	NA	40	945	3	0.152380952381	9	84	0.301097619413	24	NA	0	0	NA	NA	NA
CG10446	NA	40	507	5	0.662721893491	9	80	0.724571364035	2	NA	0	0	NA	NA	NA
CG10447	NA	130	156	2	0.275641025641	34	118	0.497503254421	25	NA	0	0	3	920.499339221	0.666666666667
CG10449	NA	10	449	1	0.398663697105	34	118	0.62341224339	11	NA	1	0	3	299.108133264	0.444444444444
CG10459	NA	10	322	1	0.0527950310559	2	51	0.291444788539	3	NA	0	0	NA	NA	NA
CG1046	NA	40	812	3	0.331280788177	0	26	0.576183008935	26	6	1	0	13	13646.9368444	0.888888888889
CG10460	NA	20	79	1	0.151898734177	34	118	0.496448771	22	NA	0	0	NA	NA	NA
CG10462	NA	NA	NA	NA	NA	34	118	0.307233763632	25	NA	0	0	6	1092.2164238	0.777777777778
CG10463	NA	NA	NA	NA	NA	22	114	0.673426341158	17	NA	1	0	1	0.0	0.0
CG10465	NA	NA	NA	NA	NA	34	118	0.6997647065	16	NA	0	0	2	114.878266279	0.5
CG10466	NA	140	154	1	0.123376623377	34	118	0.66800500882	25	NA	1	0	2	56.2669124781	0.5
CG10467	NA	NA	364	1	0.162087912088	34	118	0.574366601718	14	NA	0	0	NA	NA	NA
CG10469	NA	200	267	1	0.0	27	113	0.262564676892	3	NA	0	0	1	0.0	0.0
CG10470	NA	NA	NA	NA	NA	34	118	0.845740001728	10	NA	0	0	6	9297.70532781	0.56
CG10472	NA	200	290	1	0.0206896551724	12	109	0.566964401423	1	NA	0	0	1	0.0	0.0
CG10473	20	10	739	4	0.872801082544	34	118	0.638173690624	25	NA	1	0	3	501.631900606	0.5
CG10474	NA	NA	341	1	0.258064516129	0	7	0.48186452278	6	NA	0	0	NA	NA	NA
CG10475	NA	200	262	1	0.0152671755725	4	71	0.293823250589	24	NA	0	0	2	50.6710179361	0.0
CG10476	NA	NA	NA	NA	NA	6	20	0.341025410612	7	NA	NA	0	NA	NA	NA
CG10477	NA	200	272	1	0.0220588235294	3	38	0.201400000069	2	NA	0	0	NA	NA	NA
CG10478	NA	30	442	2	0.0135746606335	1	34	0.749989465955	6	NA	0	0	5	9966.05157824	0.72
CG10479	NA	NA	NA	NA	NA	15	99	0.702353433594	28	NA	1	0	1	0.0	0.0
CG1048	80	10	706	2	0.100566572238	1	4	0.313317647595	12	NA	0	0	NA	NA	NA
CG10480	110	10	547	1	0.35831809872	34	118	0.509347557903	28	4	1	0	9	9834.71161257	0.716049382716
CG10481	NA	NA	NA	NA	NA	1	9	0.398768279698	2	NA	0	0	NA	NA	NA
CG10483	NA	NA	NA	NA	NA	20	79	0.898596397628	6	NA	0	0	3	768.909294926	0.666666666667
CG10484	NA	50	NA	NA	NA	NA	NA	0.7901373539	NA	NA	NA	NA	NA	NA	NA
CG10486	NA	NA	706	2	0.100566572238	1	15	0.441950495424	4	NA	0	0	1	0.0	0.0
CG10488	NA	10	670	2	0.692537313433	4	74	0.77041178772	22	11	1	1	24	35782.3866041	0.876033057851
CG10489	NA	40	525	2	0.0152380952381	14	101	0.885086081794	15	NA	1	0	5	4180.46188647	0.75
CG1049	50	10	954	0	0.159329140461	34	118	0.724177910084	32	3	1	0	37	62404.2556338	0.799382716049
CG10491	20	10	623	2	0.446227929374	21	100	0.705526151721	14	24	1	0	NA	NA	NA
CG10492	NA	40	810	2	0.737037037037	34	118	0.704371247197	33	NA	1	0	NA	NA	NA
CG10493	NA	50	954	0	0.159329140461	0	26	0.720394067188	4	NA	0	0	NA	NA	NA
CG10494	NA	NA	NA	NA	NA	3	115	0.641353848899	11	NA	1	0	21	35083.264368	0.530864197531
CG10495	NA	NA	NA	NA	NA	34	115	0.586530201734	17	NA	NA	0	1	0.0	1.0
CG10496	NA	NA	NA	NA	NA	32	118	0.325027388055	31	NA	0	0	1	0.0	0.0
CG10497	70	10	468	4	0.837606837607	34	118	0.668838898791	24	5	1	0	NA	NA	NA
CG10498	NA	10	314	1	0.0191082802548	17	117	0.772113544373	19	3	1	1	50	64358.0368653	0.524687685901
CG10501	NA	10	510	1	0.0176470588235	3	80	0.721699944948	8	NA	1	0	1	0.0	0.0
CG10504	NA	20	448	3	0.0267857142857	34	118	0.842289011912	15	1	1	0	2	3885.04188529	0.0
CG10505	NA	20	1312	3	0.0396341463415	7	56	0.67342650443	1	NA	0	0	NA	NA	NA
CG10506	NA	20	778	4	0.0848329048843	34	118	0.748624186468	20	NA	1	0	8	1259.22150107	0.40625
CG10508	NA	NA	NA	NA	NA	23	99	0.663825571424	6	NA	0	0	12	5731.06130514	0.861111111111
CG10510	NA	NA	NA	NA	NA	3	53	0.663209948303	5	NA	0	0	20	28324.0137709	0.915
CG10512	NA	NA	NA	NA	NA	34	116	0.621233099901	18	NA	1	0	3	340.655049707	0.666666666667
CG10513	NA	NA	NA	NA	NA	13	68	0.355192789069	3	NA	0	0	5	8559.24816451	0.72
CG10514	NA	NA	NA	NA	NA	17	80	0.390357571745	3	NA	0	0	1	0.0	0.0
CG10516	NA	NA	NA	NA	NA	33	118	0.714571205063	23	NA	0	0	NA	NA	NA
CG10520	40	10	462	1	0.634199134199	34	118	0.490960667658	17	4	1	0	4	15514.7509159	0.625
CG10521	NA	10	793	3	0.24842370744	28	80	0.563587850798	16	4	0	0	1	0.0	0.0
CG10522	30	10	1858	0	0.267491926803	10	109	0.595315659558	29	1	1	0	3	7887.51902092	0.5
CG10523	30	10	482	2	0.0414937759336	31	117	0.820571532923	19	7	1	0	14	10257.704735	0.826530612245
CG10524	NA	150	NA	NA	NA	NA	NA	NA	NA	NA	NA	NA	NA	NA	NA
CG10527	NA	NA	296	2	0.155405405405	34	118	0.551125257246	12	NA	0	0	17	17892.2865069	0.8984375
CG10528	NA	120	367	3	0.659400544959	33	118	0.544123109528	25	NA	1	0	8	3011.91190594	0.777777777778
CG10529	NA	NA	99	1	0.10101010101	2	29	0.300069999651	NA	NA	0	0	NA	NA	NA
CG10530	NA	20	105	1	0.114285714286	NA	63	0.327610136715	NA	NA	0	0	7	2904.18651015	0.734693877551
CG10531	NA	10	368	1	0.0054347826087	6	61	0.796007544519	2	NA	0	0	7	9341.01022988	0.612244897959
CG10533	NA	NA	100	1	0.04	2	39	0.29023414625	NA	NA	NA	0	NA	NA	NA
CG10534	NA	NA	105	1	0.114285714286	7	74	0.403987296501	NA	NA	NA	0	NA	NA	NA
CG10535	NA	20	1252	1	0.0351437699681	32	117	0.530322737243	19	NA	1	0	4	8869.81298749	0.625
CG10536	50	10	244	1	0.118852459016	34	118	0.543194260176	21	1	0	0	2	485.976935768	0.5
CG10537	30	20	608	0	0.277960526316	6	69	0.879591859772	1	NA	1	0	NA	NA	NA
CG10538	NA	10	1843	0	0.609875203473	3	118	0.722183660862	28	1	0	0	2	164.092563618	0.5
CG10539	60	20	490	2	0.269387755102	34	118	0.705697237717	21	9	1	0	7	4368.10522054	0.857142857143
CG10540	40	10	286	1	0.0454545454545	34	118	0.746207419894	32	NA	1	0	21	19220.8000234	0.539682539683
CG10541	NA	NA	421	2	0.104513064133	2	83	0.891201998972	8	NA	1	0	18	33286.8750735	0.918367346939
CG10542	280	70	1044	3	0.548850574713	34	118	0.859219239124	18	NA	1	0	4	646.307482116	0.75
CG10543	NA	NA	NA	NA	NA	16	117	0.824080968044	28	NA	0	0	6	4926.23941198	0.833333333333
CG10545	30	10	340	1	0.00588235294118	34	118	0.616088234243	22	2	1	0	6	2793.14488306	0.625
CG10546	NA	NA	324	3	0.0216049382716	4	79	0.751401269745	3	NA	NA	0	NA	NA	NA
CG10550	NA	NA	NA	NA	NA	31	95	0.479060950335	3	NA	0	0	3	2034.7919579	0.666666666667
CG10553	NA	NA	NA	NA	NA	17	59	0.377935509881	NA	NA	0	0	NA	NA	NA
CG10555	NA	NA	NA	NA	NA	34	118	0.472771504504	19	NA	1	0	NA	NA	NA
CG10559	NA	NA	NA	NA	NA	10	85	0.284779647762	3	NA	0	0	11	20584.7493231	0.84375
CG1056	NA	20	1727	0	0.274464389114	14	63	0.501829194289	8	NA	1	0	1	0.0	0.0
CG10560	NA	NA	NA	NA	NA	13	65	0.327443122617	1	NA	0	0	NA	NA	NA
CG10561	280	90	504	1	0.0277777777778	34	118	0.571767657299	18	NA	0	0	1	0.0	0.0
CG10562	NA	NA	NA	NA	NA	18	70	0.496844941005	1	NA	0	0	NA	NA	NA
CG10563	NA	130	480	1	0.13125	31	117	0.619811985534	8	NA	1	0	NA	NA	NA
CG10564	150	10	1727	0	0.274464389114	24	94	0.783414493014	7	NA	0	0	NA	NA	NA
CG10565	NA	50	646	3	0.362229102167	34	118	0.799390661263	19	NA	0	0	3	739.118388062	0.444444444444
CG10566	NA	NA	NA	NA	NA	9	93	0.647738055239	17	NA	0	0	23	19724.1370707	0.555765595463
CG1057	220	40	1049	5	0.512869399428	34	118	0.751783446522	19	NA	1	0	11	1352.33514627	0.314049586777
CG10570	NA	160	73	NA	0.931506849315	24	103	0.563090575691	1	NA	0	0	4	191.682847076	0.625
CG10571	80	10	717	3	0.722454672245	12	80	0.753152721987	19	16	1	1	NA	NA	NA
CG10572	70	10	454	1	0.299559471366	27	117	0.913987367638	13	NA	1	0	32	1350.15972304	0.2265625
CG10573	NA	40	1049	5	0.512869399428	32	97	0.828656859548	17	NA	0	0	6	5921.22931406	0.777777777778
CG10574	NA	10	310	2	0.693548387097	34	118	0.573179534106	18	2	0	0	12	8948.54094786	0.793388429752
CG10575	60	10	518	4	0.0444015444015	33	117	0.693745023103	18	NA	0	0	2	1455.99684932	0.5
CG10576	NA	NA	391	1	0.0895140664962	34	118	0.807570968869	28	NA	0	0	6	1089.14294628	0.72
CG10578	NA	50	334	2	0.296407185629	34	118	0.558578283813	22	NA	0	0	38	101195.284185	0.956841138659
CG10579	NA	60	538	0	0.355018587361	34	118	0.705024875335	32	NA	1	0	5	970.277650306	0.72
CG1058	NA	10	1058	3	0.0680529300567	4	78	0.509231755164	19	NA	1	0	NA	NA	NA
CG10580	60	10	412	2	0.0752427184466	30	113	0.816269349179	14	16	1	0	NA	NA	NA
CG10581	NA	260	189	1	0.026455026455	33	103	0.398426396073	24	NA	0	0	16	136.0772162	0.2265625
CG10582	NA	140	486	1	0.211934156379	33	118	0.765059406685	9	NA	1	0	2	36.2447268147	0.0
CG10583	340	50	634	2	0.0536277602524	9	80	0.612079468047	18	2	1	0	NA	NA	NA
CG10584	NA	NA	NA	NA	NA	33	115	0.623473940444	9	NA	0	0	NA	NA	NA
CG10585	NA	NA	448	1	0.149553571429	33	118	0.745531250393	22	1	1	0	14	5595.38506617	0.642857142857
CG10586	30	10	275	1	0.0472727272727	3	21	0.297617150017	1	NA	0	0	NA	NA	NA
CG10587	NA	200	289	1	0.0	17	13	0.224745883707	3	NA	0	0	NA	NA	NA
CG10588	NA	NA	1058	3	0.0680529300567	3	30	0.450977651949	1	NA	0	0	NA	NA	NA
CG10589	NA	NA	NA	NA	NA	4	56	0.673951943257	1	NA	0	0	2	83.5147512706	0.5
CG1059	NA	30	1105	5	0.0126696832579	34	118	0.797122143504	27	NA	1	0	24	6251.42061971	0.295138888889
CG10590	NA	NA	NA	NA	NA	34	118	0.744565528322	21	NA	0	0	1	0.0	0.0
CG10591	NA	NA	NA	NA	NA	0	25	0.471760261424	1	NA	1	0	4	1330.00219874	0.75
CG10592	NA	NA	524	1	0.125954198473	6	61	0.641196684392	4	NA	0	0	NA	NA	NA
CG10593	50	10	630	0	0.0015873015873	31	114	0.648842126792	23	NA	1	0	4	1066.67935588	0.75
CG10594	50	10	543	1	0.0497237569061	3	20	0.447791583216	14	NA	1	0	3	610.83832294	0.0
CG10595	20	10	NA	NA	NA	NA	NA	0.725845675906	NA	NA	NA	NA	19	35436.1969017	0.933333333333
CG10596	NA	NA	NA	NA	NA	34	102	0.834769663855	1	NA	0	0	2	570.376943866	0.0
CG10597	NA	NA	NA	NA	NA	1	27	0.675222388963	6	NA	0	0	NA	NA	NA
CG10598	NA	NA	NA	NA	NA	3	28	0.725544459967	NA	NA	NA	0	NA	NA	NA
CG10600	NA	NA	NA	NA	NA	30	118	0.638105915007	30	NA	0	0	5	388.918574282	0.56
CG10601	NA	10	682	0	0.681818181818	21	102	0.734220707864	28	5	1	0	NA	NA	NA
CG10602	NA	360	613	2	0.00163132137031	34	NA	0.791729674028	NA	NA	NA	NA	NA	NA	NA
CG10603	NA	360	178	1	0.0842696629213	34	118	0.856213593826	36	NA	0	0	4	766.974194542	0.75
CG10604	NA	20	429	2	0.755244755245	3	31	0.557835447942	7	NA	0	0	23	42401.2533136	0.917355371901
CG10605	80	10	693	2	0.756132756133	16	88	0.703316806142	30	4	1	0	12	1900.53805591	0.513888888889
CG10609	NA	20	486	1	0.022633744856	4	37	0.830267311251	1	NA	0	0	NA	NA	NA
CG10610	NA	30	409	2	0.19804400978	33	116	0.772621053284	17	NA	0	0	6	3671.58472707	0.833333333333
CG10612	NA	20	453	1	0.0	0	0	0.614622613514	NA	NA	0	0	NA	NA	NA
CG10616	NA	NA	NA	NA	NA	33	118	0.736144928441	15	NA	0	0	11	17931.9701471	0.740740740741
CG10617	NA	80	787	1	0.360864040661	5	43	0.494653328166	7	NA	1	0	NA	NA	NA
CG10618	NA	NA	NA	NA	NA	33	109	0.227541359016	7	NA	0	0	1	0.0	1.0
CG10619	20	10	534	2	0.604868913858	9	86	0.754631497446	30	8	1	0	12	9610.20714338	0.833333333333
CG10620	NA	30	819	1	0.0695970695971	34	118	0.69332940027	21	NA	1	0	2	93.3525032276	0.5
CG10621	NA	NA	331	1	0.0	26	104	0.74575928833	5	NA	0	0	3	513.012806096	0.666666666667
CG10622	NA	30	416	2	0.0288461538462	33	118	0.70176594108	20	NA	0	0	89	90576.3991818	0.382349055357
CG10623	NA	NA	331	1	0.00302114803625	34	116	0.495123815594	8	NA	0	0	1	0.0	0.0
CG10624	NA	10	263	1	0.12927756654	34	118	0.657411171574	8	NA	1	0	8	2724.56440587	0.816326530612
CG10625	NA	NA	NA	NA	NA	9	100	0.677492829886	NA	NA	0	0	2	82.6136305494	0.5
CG10626	NA	10	542	2	0.177121771218	14	48	0.589267212638	1	NA	0	0	NA	NA	NA
CG10627	50	20	549	3	0.0510018214936	33	118	0.674165475178	22	NA	1	0	4	1195.62112843	0.625
CG10628	NA	NA	383	2	0.00783289817232	33	117	0.63003827825	18	NA	0	0	NA	NA	NA
CG1063	20	10	3781	2	0.202591906903	33	118	0.870537017431	32	2	1	0	NA	NA	NA
CG10630	90	20	324	1	0.382716049383	10	82	0.202025806311	9	NA	0	0	NA	NA	NA
CG10631	NA	NA	NA	NA	NA	34	117	0.664418465059	9	NA	0	0	2	93.7772198982	0.0
CG10632	NA	NA	NA	NA	NA	26	118	0.628277619346	13	NA	0	0	6	2174.56556491	0.777777777778
CG10633	NA	50	859	1	0.131548311991	6	1	0.742636434707	NA	NA	0	0	NA	NA	NA
CG10635	NA	10	138	1	0.0217391304348	34	118	0.821273395074	7	NA	0	0	7	983.696326582	0.277777777778
CG10637	NA	10	1488	1	0.610215053763	34	118	0.697206638064	25	1	0	0	7	1421.18625082	0.612244897959
CG10638	70	10	317	1	0.00630914826498	34	118	0.473493802068	8	NA	0	0	84	42475.1951154	0.208504801097
CG10639	NA	NA	NA	NA	NA	34	118	0.661629173574	20	NA	0	0	NA	NA	NA
CG1064	40	10	677	2	0.418020679468	33	118	0.85895684598	7	36	1	0	80	222860.675502	0.908875739645
CG10640	NA	NA	145	1	0.0275862068966	34	118	0.683295177302	25	NA	1	0	5	2029.61411703	0.72
CG10641	NA	80	217	2	0.345622119816	34	118	0.573309772707	11	NA	1	0	24	39095.4826699	0.6
CG10642	360	10	677	2	0.418020679468	34	118	0.877913963987	11	2	1	0	1	0.0	0.0
CG10645	NA	50	658	2	0.120060790274	34	118	0.699418391195	24	NA	0	0	3	8612.73116416	0.5
CG10646	NA	NA	NA	NA	NA	34	117	0.672508973806	21	NA	0	0	NA	NA	NA
CG10648	NA	60	343	2	0.454810495627	30	118	0.764408082659	20	NA	1	0	11	518.641296236	0.0
CG1065	NA	30	679	1	0.175257731959	34	118	0.847238538788	22	NA	1	0	5	6695.58793395	0.8
CG10650	NA	NA	NA	NA	NA	18	85	0.192865837835	1	NA	0	0	28	33180.5553822	0.8864
CG10651	NA	NA	316	2	0.167721518987	3	16	0.185793901245	NA	NA	NA	0	1	0.0	0.0
CG10652	210	60	111	1	0.0	34	118	0.783050822228	25	3	1	0	7	4588.83288994	0.857142857143
CG10653	NA	20	679	1	0.175257731959	34	118	0.767838361883	12	3	0	0	NA	NA	NA
CG10654	NA	NA	NA	NA	NA	4	108	0.427186356032	7	NA	0	0	21	17781.9216976	0.8
CG10655	NA	NA	NA	NA	NA	34	118	0.57319271467	16	NA	1	0	1	0.0	0.0
CG10657	NA	160	334	2	0.00299401197605	15	90	0.741645267579	1	NA	0	0	9	4122.42832761	0.79012345679
CG10658	NA	80	214	1	0.0	27	96	0.317552392136	2	NA	NA	0	NA	NA	NA
CG10659	NA	NA	NA	NA	NA	3	51	0.548771300913	1	NA	1	0	NA	NA	NA
CG1066	NA	10	933	6	0.144694533762	NA	NA	0.78996253352	NA	NA	NA	NA	NA	NA	NA
CG10660	NA	NA	NA	NA	NA	29	109	0.687248840264	10	NA	0	0	NA	NA	NA
CG10662	NA	40	NA	NA	NA	NA	NA	NA	NA	NA	NA	NA	NA	NA	NA
CG10663	NA	200	748	4	0.326203208556	2	73	0.649565843621	4	NA	0	0	7	4403.64355837	0.816326530612
CG10664	40	10	182	2	0.0	34	118	0.828560078812	15	NA	1	0	25	26635.3101605	0.7136
CG10667	NA	40	924	3	0.351731601732	15	113	0.699217419362	21	NA	1	0	3	15.2804291886	0.0
CG10669	NA	NA	NA	NA	NA	10	113	0.507949623997	10	NA	0	0	NA	NA	NA
CG10670	NA	10	726	5	0.260330578512	16	108	0.687170374464	22	NA	1	0	NA	NA	NA
CG10671	NA	10	423	1	0.252955082742	34	118	0.663555857492	22	NA	0	0	4	1102.97625323	0.444444444444
CG10672	NA	NA	317	1	0.0883280757098	34	118	0.709733945585	11	NA	0	0	1	0.0	0.0
CG10673	NA	NA	224	1	0.0133928571429	34	117	0.64786814947	13	NA	0	0	2	210.121463734	0.5
CG10674	NA	NA	NA	NA	NA	34	118	0.944211011797	21	NA	0	0	1	0.0	0.0
CG10675	NA	NA	NA	NA	NA	19	108	0.508248797262	3	NA	0	0	NA	NA	NA
CG10679	30	10	84	1	0.238095238095	34	118	0.879227452327	16	NA	1	0	5	1084.24156317	0.75
CG10680	NA	NA	NA	NA	NA	18	52	0.181860215043	1	NA	0	0	2	117.157477335	0.5
CG10681	NA	NA	NA	NA	NA	30	115	0.597567915171	8	NA	0	0	6	1900.2876826	0.666666666667
CG10682	NA	260	178	1	0.179775280899	34	118	0.710360109571	20	NA	1	1	7	2071.93647458	0.816326530612
CG10683	NA	10	418	2	0.696172248804	3	55	0.112075844686	8	NA	0	0	14	30485.9191689	0.887573964497
CG10685	NA	130	132	0	0.174242424242	34	115	0.896361635828	28	1	1	0	13	15543.7164408	0.875
CG10686	30	10	657	0	0.896499238965	34	118	0.791973708416	30	1	1	0	14	18617.1410562	0.875
CG10687	NA	20	558	3	0.172043010753	32	118	0.812310921139	14	NA	1	0	6	410.664745478	0.277777777778
CG10688	160	20	254	1	0.00787401574803	32	118	0.72607667469	22	NA	1	0	1	0.0	0.0
CG10689	NA	140	894	6	0.185682326622	29	118	0.912472988376	9	NA	1	0	8	586.97952703	0.65625
CG10691	NA	20	276	1	0.0	34	118	0.810241861997	14	NA	1	0	19	15152.7235347	0.728395061728
CG10692	20	10	345	1	0.0521739130435	12	100	0.584695796453	18	NA	0	0	5	8171.76718627	0.75
CG10693	30	20	1210	3	0.159504132231	14	85	0.896217535205	3	NA	0	0	4	801.293516906	0.75
CG10694	NA	50	290	3	0.262068965517	2	46	0.400172520813	9	NA	0	0	24	48770.4618456	0.92
CG10695	NA	20	686	5	0.0349854227405	34	118	0.550671184671	23	NA	0	0	28	55173.3801179	0.938016528926
CG10697	20	10	510	1	0.0725490196078	22	89	0.721647322176	3	1	1	0	1	0.0	0.0
CG10698	NA	110	644	0	0.189440993789	15	70	0.61607659137	1	NA	0	0	NA	NA	NA
CG10699	NA	40	555	0	0.623423423423	11	82	0.784671557484	15	2	1	0	23	38842.0403487	0.901234567901
CG1070	100	20	1433	2	0.833914863922	33	118	0.609321208147	46	3	1	0	5	4392.96455564	0.75
CG10700	NA	NA	539	3	0.0	0	10	0.617339507009	1	NA	NA	0	1	0.0	0.0
CG10701	20	10	646	4	0.416408668731	34	118	0.813479645375	34	9	1	0	118	337579.590639	0.641927083333
CG10702	NA	NA	946	2	0.0105708245243	13	105	0.482177689606	1	NA	0	0	NA	NA	NA
CG10703	NA	NA	NA	NA	NA	31	118	0.739954237423	9	NA	0	0	15	21335.9300949	0.867346938776
CG10704	NA	110	640	3	0.6375	14	81	0.631017486071	11	3	0	0	1	0.0	0.0
CG10706	90	20	979	0	0.525025536261	22	85	0.691897220328	6	NA	0	0	NA	NA	NA
CG1071	40	10	1121	3	0.274754683318	34	118	0.680449170054	26	3	0	0	70	171987.988639	0.776014109347
CG10710	NA	NA	NA	NA	NA	3	66	0.606051652364	3	NA	NA	0	7	8486.84661271	0.857142857143
CG10711	NA	60	399	2	0.0802005012531	32	118	0.709466070693	19	NA	1	0	6	11030.9497209	0.666666666667
CG10712	NA	10	926	2	0.790496760259	34	118	0.576780817382	30	NA	1	0	9	3378.29934725	0.864197530864
CG10713	NA	NA	NA	NA	NA	2	73	0.672990731539	3	NA	0	0	1	0.0	0.0
CG10717	NA	NA	NA	NA	NA	1	73	0.551302612195	2	NA	0	0	NA	NA	NA
CG10718	NA	20	1121	3	0.274754683318	14	108	0.757190225416	18	4	1	0	1	0.0	0.0
CG10719	80	10	1061	0	0.289349670123	28	118	0.764542516288	42	3	1	0	3	790.170579266	0.666666666667
CG1072	NA	NA	735	1	0.463945578231	8	77	0.787007390031	23	NA	1	0	NA	NA	NA
CG10721	NA	NA	472	2	0.0275423728814	34	118	0.614791402828	18	NA	0	0	7	14226.4121421	0.625
CG10722	NA	10	602	1	0.0282392026578	10	113	0.582942242363	25	NA	0	0	1	0.0	0.0
CG10723	NA	NA	310	1	0.154838709677	11	64	0.835884246087	1	NA	0	0	NA	NA	NA
CG10724	50	10	608	1	0.0378289473684	31	118	0.890188240313	15	1	1	0	NA	NA	NA
CG10725	NA	NA	269	2	0.0	8	63	0.46331113694	2	NA	0	0	NA	NA	NA
CG10726	40	10	735	1	0.463945578231	28	116	0.529392771982	28	NA	1	0	2	91.1074012992	0.5
CG10728	NA	70	367	2	0.0354223433243	31	117	0.624294207282	23	2	1	0	2	47.5272726992	0.5
CG10730	NA	NA	664	1	0.0436746987952	4	54	0.243410802731	3	NA	0	0	1	0.0	0.0
CG10731	NA	30	203	NA	0.0	33	118	0.599382217195	31	NA	NA	0	NA	NA	NA
CG10732	NA	NA	NA	NA	NA	25	118	0.671263734321	4	NA	0	0	9	13375.4816528	0.244897959184
CG10733	30	10	237	1	0.0	34	118	0.737554296375	14	NA	1	0	2	343.33210833	0.5
CG10734	NA	NA	NA	NA	NA	4	58	0.126739463752	4	NA	0	0	1	0.0	0.0
CG10737	NA	NA	955	6	0.395811518325	33	118	0.83043067348	15	NA	0	0	1	0.0	0.0
CG10738	NA	10	1250	5	0.104	7	75	0.794189946379	3	NA	0	0	NA	NA	NA
CG10739	NA	60	915	4	0.0633879781421	30	115	0.7249796185	13	NA	0	0	1	0.0	0.0
CG1074	NA	NA	NA	NA	NA	34	115	0.633669052231	23	NA	0	0	1	0.0	0.0
CG10741	NA	NA	NA	NA	NA	34	118	0.732540511643	23	NA	1	0	NA	NA	NA
CG10742	NA	30	304	1	0.0	18	118	0.693130864771	19	NA	0	0	NA	NA	NA
CG10743	NA	20	680	4	0.247058823529	34	118	0.719519858228	21	NA	1	0	2	108.512348605	0.5
CG10746	NA	20	NA	NA	NA	NA	NA	0.569409688347	NA	NA	NA	NA	5	690.251590059	0.56
CG10747	NA	NA	NA	NA	NA	34	114	0.479120599474	18	NA	0	0	NA	NA	NA
CG10748	NA	30	349	2	0.00573065902579	4	38	0.459506956996	3	NA	0	0	NA	NA	NA
CG10749	NA	30	347	2	0.028818443804	2	45	0.420984758728	3	NA	0	0	2	288.299819751	0.0
CG10750	NA	NA	NA	NA	NA	4	43	0.579245552084	2	NA	0	0	9	5440.19443212	0.59375
CG10751	NA	50	97	1	0.0618556701031	34	118	0.630676692941	11	1	1	0	10	14073.6534119	0.740740740741
CG10752	NA	NA	NA	NA	NA	3	32	0.0997736407542	2	NA	0	0	1	0.0	0.0
CG10753	NA	140	124	1	0.508064516129	NA	118	0.576641588019	21	NA	1	0	2	58.2010050289	0.5
CG10754	NA	140	264	1	0.443181818182	32	118	0.807427255559	17	NA	1	0	4	7946.42314858	0.375
CG10755	NA	NA	496	1	0.00403225806452	11	63	0.475994866938	7	NA	0	0	NA	NA	NA
CG10756	NA	40	136	1	0.0882352941176	32	118	0.678097134745	25	NA	0	0	2	184.784002276	0.5
CG10757	NA	360	204	1	0.240196078431	34	117	0.679177619392	25	NA	1	0	2	76.7142192387	0.5
CG10759	NA	30	413	1	0.0	0	8	0.217900160752	3	NA	0	0	NA	NA	NA
CG1076	NA	NA	NA	NA	NA	2	47	0.55298562363	2	NA	0	0	NA	NA	NA
CG10761	NA	NA	NA	NA	NA	2	39	0.352347377318	1	NA	0	0	NA	NA	NA
CG10763	NA	110	358	1	0.0893854748603	15	113	0.768418321824	16	NA	NA	0	NA	NA	NA
CG10764	NA	20	523	1	0.0172084130019	13	61	0.0592146253772	4	NA	0	0	NA	NA	NA
CG1077	NA	120	1269	4	0.526398739165	4	53	0.445681658327	1	NA	0	0	2	259.837556444	0.0
CG10772	40	30	1269	4	0.526398739165	33	117	0.792223839494	39	1	1	0	1	0.0	0.0
CG10776	NA	40	913	0	0.449069003286	33	104	0.707392273415	11	8	1	0	1	0.0	0.0
CG10777	NA	NA	945	3	0.396825396825	34	118	0.468367043127	30	NA	1	0	4	544.848589353	0.5
CG10778	NA	130	300	1	0.0	34	116	0.597064122557	29	NA	1	0	NA	NA	NA
CG1078	30	10	701	2	0.880171184023	30	118	0.761693690339	14	NA	1	0	6	1999.6828197	0.833333333333
CG10781	NA	10	107	1	0.785046728972	2	28	0.150713192748	3	NA	NA	0	2	806.01135211	0.0
CG10788	NA	10	146	1	0.828767123288	2	33	0.152920875951	1	NA	0	0	NA	NA	NA
CG10789	NA	10	57	1	0.0	1	5	0.510008403489	3	NA	0	0	1	0.0	0.0
CG1079	NA	NA	NA	NA	NA	19	99	0.509964999895	3	NA	0	0	2	0.0	0.0
CG10790	NA	NA	NA	NA	NA	2	37	0.221841727268	2	NA	0	0	NA	NA	NA
CG10793	NA	NA	479	4	0.0918580375783	1	42	0.553333936169	1	NA	0	0	NA	NA	NA
CG10794	NA	20	120	2	0.0666666666667	17	87	0.550152655453	NA	NA	0	0	NA	NA	NA
CG10795	NA	NA	NA	NA	NA	34	118	0.77550476224	16	NA	0	0	NA	NA	NA
CG10798	160	10	717	1	0.662482566248	34	118	0.384096104035	16	30	1	0	21	53661.3345264	0.906666666667
CG10799	NA	NA	NA	NA	NA	28	91	0.0600906096428	NA	NA	0	0	1	0.0	1.0
CG10800	40	10	411	1	0.413625304136	25	118	0.519972955694	22	5	1	0	17	32568.0757679	0.740740740741
CG10801	NA	NA	NA	NA	NA	3	41	0.12259809194	1	1	0	0	NA	NA	NA
CG10802	NA	NA	NA	NA	NA	30	118	0.638341480302	24	NA	0	0	1	0.0	0.0
CG10803	NA	NA	NA	NA	NA	34	118	0.334427702007	21	NA	0	0	1	0.0	1.0
CG10804	NA	150	726	2	0.0881542699725	10	53	0.614985298274	28	NA	0	0	NA	NA	NA
CG10805	NA	NA	2096	8	0.0100190839695	31	114	0.654341539096	14	NA	1	0	4	823.867114371	0.75
CG10806	NA	10	715	1	0.26993006993	15	89	0.829864824946	2	NA	0	0	6	1721.36156146	0.72
CG10808	NA	10	241	2	0.103734439834	9	106	0.661537896265	15	NA	1	0	NA	NA	NA
CG10809	NA	NA	NA	NA	NA	34	118	0.730307170102	18	NA	0	0	2	8.51491290393	0.5
CG1081	30	10	1919	4	0.563314226159	34	118	0.718939503777	22	4	1	0	NA	NA	NA
CG10810	NA	20	70	1	0.0	27	104	0.54579787323	4	NA	0	0	NA	NA	NA
CG10811	100	10	1919	4	0.563314226159	34	118	0.583535498657	11	NA	0	0	4	1304.18338351	0.625
CG10812	NA	40	69	1	0.0	13	80	0.78012797528	6	NA	0	0	NA	NA	NA
CG10814	NA	NA	402	2	0.0373134328358	1	52	0.656891350027	1	NA	0	0	16	17710.7898662	0.897777777778
CG10816	NA	20	64	1	0.234375	NA	88	0.358151514792	NA	NA	0	0	NA	NA	NA
CG1082	NA	NA	758	2	0.270448548813	23	77	0.380897818911	1	NA	0	0	NA	NA	NA
CG10822	NA	70	114	1	0.0789473684211	4	46	0.539516060262	1	NA	0	0	5	3122.02787797	0.8
CG10823	NA	110	758	2	0.270448548813	6	42	0.660767409094	9	NA	0	0	NA	NA	NA
CG10824	NA	NA	NA	NA	NA	16	80	0.367468027998	3	NA	1	0	2	0.0	0.5
CG10825	NA	NA	NA	NA	NA	16	113	0.323411007055	13	NA	1	0	3	5619.24955482	0.666666666667
CG10827	NA	NA	522	1	0.145593869732	6	62	0.750763757164	3	NA	0	0	NA	NA	NA
CG10830	NA	NA	NA	NA	NA	11	83	0.839210104721	6	NA	0	0	NA	NA	NA
CG10833	NA	NA	502	1	0.00199203187251	31	110	0.498159701085	1	NA	0	0	3	146.526026282	0.0
CG10834	NA	70	97	1	0.0	2	40	0.388219047793	1	NA	NA	0	1	0.0	0.0
CG10837	30	20	459	3	0.708061002179	34	118	0.480213965	NA	NA	1	0	14	8696.96460384	0.861111111111
CG10838	NA	70	97	1	0.0	3	48	0.768374150158	3	NA	0	0	5	6059.16175587	0.75
CG10839	NA	70	182	1	0.0549450549451	2	40	0.637341463443	NA	NA	0	0	NA	NA	NA
CG1084	130	10	5127	15	0.136141993368	34	118	0.749928466338	19	NA	1	0	3	1634.68968226	0.666666666667
CG10840	NA	30	1144	4	0.493006993007	34	118	0.795357057258	13	1	1	0	2	167.603707191	0.0
CG10841	NA	NA	NA	NA	NA	4	49	0.787813510271	3	NA	0	0	NA	NA	NA
CG10842	NA	NA	513	2	0.00194931773879	31	84	0.477177207909	2	NA	0	0	1	0.0	0.0
CG10843	NA	NA	515	2	0.0388349514563	18	78	0.346157351794	2	NA	1	0	NA	NA	NA
CG10844	30	10	5127	15	0.136141993368	22	83	0.951625462077	16	3	1	0	3	501.319591067	0.666666666667
CG10845	NA	NA	463	NA	0.187904967603	5	50	0.235585618129	NA	NA	0	0	NA	NA	NA
CG10846	40	10	189	1	0.0	34	117	0.797053438148	21	NA	1	0	17	20234.0879229	0.728888888889
CG10847	30	20	1942	0	0.772399588054	34	117	0.784757266847	18	7	1	0	25	6358.32858821	0.3488
CG10849	NA	NA	NA	NA	NA	34	118	0.812429890256	24	1	1	0	86	110575.002824	0.465477823503
CG10850	NA	10	777	4	0.048906048906	16	109	0.695397135068	13	NA	1	0	NA	NA	NA
CG10851	220	10	376	1	0.712765957447	34	118	0.749160080219	25	4	1	0	7	2037.95601281	0.857142857143
CG10852	NA	NA	81	1	0.0	12	34	0.110214511297	2	NA	0	0	3	346.148656044	0.666666666667
CG10853	NA	NA	NA	NA	NA	0	12	0.622640707844	8	NA	1	0	NA	NA	NA
CG10855	30	10	314	1	0.197452229299	24	117	0.259022973951	14	NA	0	0	7	2403.56813575	0.777777777778
CG10858	NA	30	422	1	0.0	1	0	0.298306408986	2	NA	1	0	NA	NA	NA
CG10859	NA	70	627	1	0.0414673046252	2	69	0.432425859634	13	NA	0	0	1	0.0	0.0
CG1086	NA	240	937	3	0.772678762006	NA	NA	0.842369455941	NA	NA	NA	NA	2	254.964986487	0.5
CG10861	NA	20	111	1	0.126126126126	34	118	0.578123867345	8	2	0	0	NA	NA	NA
CG10862	NA	NA	354	1	0.485875706215	7	48	0.154673093911	1	NA	0	0	2	0.04	0.0
CG10863	NA	NA	316	1	0.0	34	117	0.698569061086	9	NA	0	0	5	0.0	0.0
CG10864	NA	20	389	2	0.0796915167095	0	58	0.82974530053	11	NA	0	0	NA	NA	NA
CG10866	NA	NA	NA	NA	NA	27	117	0.759011494522	12	NA	0	0	NA	NA	NA
CG10868	20	10	915	3	0.425136612022	12	91	0.68939557262	22	4	1	1	3	126.25370618	0.666666666667
CG10869	NA	NA	NA	NA	NA	4	61	0.619521981918	2	NA	0	0	3	740.444172449	0.666666666667
CG10874	NA	NA	NA	NA	NA	34	118	0.718505897883	17	NA	NA	0	NA	NA	NA
CG10877	NA	NA	NA	NA	NA	17	109	0.676123895022	7	NA	0	0	NA	NA	NA
CG1088	NA	10	1231	0	0.390739236393	34	118	0.748845438861	28	NA	1	0	27	36143.6848428	0.8544
CG10880	NA	NA	NA	NA	NA	14	116	0.318367924476	15	NA	0	0	2	0.0	0.0
CG10881	360	30	273	2	0.271062271062	3	52	0.755835974309	NA	NA	0	0	NA	NA	NA
CG10882	70	10	1231	0	0.390739236393	NA	118	0.790291204202	11	NA	1	0	NA	NA	NA
CG10883	NA	20	NA	NA	NA	NA	NA	NA	NA	NA	NA	NA	NA	NA	NA
CG10887	NA	NA	NA	NA	NA	1	52	0.139214180316	NA	NA	0	0	14	25039.285324	0.86
CG10888	NA	10	383	1	0.0469973890339	4	42	0.84642041514	6	1	0	0	NA	NA	NA
CG10889	NA	NA	NA	NA	NA	33	118	0.637200917589	17	NA	0	0	3	399.742842675	0.666666666667
CG1089	NA	NA	3131	6	0.611625678697	25	99	0.559443974853	2	NA	0	0	2	0.0	0.0
CG10890	NA	10	1257	4	0.486077963405	33	117	0.57290274379	21	2	1	0	NA	NA	NA
CG10895	NA	10	476	3	0.0672268907563	30	115	0.726464910364	29	10	1	0	6	541.919421129	0.777777777778
CG10897	NA	40	3131	6	0.611625678697	32	118	0.720503256168	38	6	1	0	9	14844.9219043	0.864197530864
CG10898	NA	50	340	2	0.0382352941176	34	118	0.609747650826	22	NA	0	0	NA	NA	NA
CG10899	NA	NA	279	1	0.0215053763441	5	44	0.280189239784	1	NA	0	0	NA	NA	NA
CG1090	NA	20	642	2	0.255451713396	10	87	0.569024710569	12	1	0	0	NA	NA	NA
CG10901	20	10	606	1	0.194719471947	9	58	0.600465854225	2	13	1	0	5	2927.871521	0.72
CG10903	NA	NA	276	2	0.202898550725	34	116	0.718852576828	20	NA	1	0	1	0.0	0.0
CG10904	NA	NA	NA	NA	NA	34	118	0.439053912259	15	NA	0	0	2	148.047447637	0.5
CG10907	NA	140	502	1	0.59561752988	34	118	0.642948831971	12	NA	0	0	NA	NA	NA
CG10908	NA	50	245	1	0.0408163265306	34	118	0.689222744817	30	NA	1	0	1	0.0	0.0
CG10909	NA	20	349	1	0.295128939828	1	34	0.320104317094	2	NA	0	0	1	0.0	0.0
CG1091	NA	NA	NA	NA	NA	34	118	0.453565982541	33	NA	0	0	14	17340.6049041	0.887573964497
CG10910	NA	NA	NA	NA	NA	8	69	0.297334825583	1	NA	0	0	NA	NA	NA
CG10911	NA	NA	NA	NA	NA	9	75	0.194933715431	1	NA	NA	0	2	105.374799385	0.0
CG10912	NA	10	271	1	0.332103321033	8	79	0.13422320456	1	NA	0	0	3	0.0	0.0
CG10913	NA	20	374	1	0.0	31	117	0.767830861413	19	NA	1	0	2	330.918187404	0.5
CG10914	NA	40	624	1	0.0673076923077	29	115	0.531453033725	31	NA	1	0	6	9512.79256234	0.8
CG10915	NA	NA	NA	NA	NA	34	118	0.675528788995	22	NA	0	0	NA	NA	NA
CG10916	NA	110	263	2	0.110266159696	34	118	0.308590195836	19	NA	0	0	5	997.498334754	0.625
CG10917	20	10	583	3	0.300171526587	6	79	0.680385698902	16	9	1	0	3	502.768362368	0.666666666667
CG10918	NA	NA	NA	NA	NA	2	50	0.391510870053	1	NA	0	0	10	11752.8486851	0.7
CG10919	NA	NA	NA	NA	NA	4	39	0.0954524889761	2	NA	0	0	NA	NA	NA
CG1092	NA	NA	814	2	0.217444717445	28	100	0.644629634277	5	NA	1	0	14	7831.10085763	0.569444444444
CG10920	NA	NA	397	1	0.181360201511	2	51	0.175349883333	1	NA	0	0	NA	NA	NA
CG10922	NA	NA	390	3	0.287179487179	34	118	0.735872782122	31	NA	1	0	8	10603.154647	0.78125
CG10923	70	10	814	2	0.217444717445	7	109	0.594877981281	19	3	1	0	NA	NA	NA
CG10924	NA	20	638	1	0.0266457680251	16	NA	0.658318508387	NA	NA	NA	NA	NA	NA	NA
CG10927	NA	NA	NA	NA	NA	5	112	0.548505541855	17	NA	0	0	7	24105.7609818	0.734693877551
CG10928	NA	NA	NA	NA	NA	0	NA	0.599712000731	NA	NA	NA	0	NA	NA	NA
CG1093	NA	10	NA	NA	NA	NA	NA	0.80029753426	NA	NA	NA	NA	NA	NA	NA
CG10930	NA	50	314	1	0.0191082802548	2	32	0.419745748355	1	NA	0	0	NA	NA	NA
CG10931	NA	NA	NA	NA	NA	3	38	0.499356016835	10	NA	NA	0	NA	NA	NA
CG10932	160	10	410	2	0.00731707317073	34	117	0.770870795414	22	NA	0	0	2	7609.0	0.0
CG10933	NA	NA	NA	NA	NA	11	89	0.815199163898	16	NA	1	0	1	0.0	0.0
CG10934	NA	NA	NA	NA	NA	3	53	0.223901246344	13	NA	NA	0	NA	NA	NA
CG10936	NA	NA	NA	NA	NA	14	103	0.667870030124	6	NA	0	0	NA	NA	NA
CG10938	NA	50	244	2	0.0286885245902	34	118	0.798166741607	20	NA	0	1	37	11695.2123672	0.054012345679
CG10939	NA	110	296	1	0.773648648649	28	108	0.661331585941	25	NA	1	0	NA	NA	NA
CG10943	NA	NA	NA	NA	NA	6	41	0.0818640777929	5	NA	NA	0	18	33207.5998859	0.8515625
CG10944	150	10	248	1	0.403225806452	NA	118	0.861393467378	25	1	1	0	10	17261.4087566	0.88
CG10946	NA	150	340	2	0.0764705882353	6	72	0.681116364467	12	NA	0	0	1	0.0	0.0
CG10947	NA	NA	NA	NA	NA	9	89	0.678411886774	2	NA	0	0	1	0.0	0.0
CG10948	NA	NA	804	1	0.503731343284	34	118	0.745865634735	23	NA	1	0	14	21221.948014	0.859504132231
CG10949	NA	NA	NA	NA	NA	25	118	0.535118273338	22	NA	0	0	15	7087.50164048	0.80612244898
CG10950	NA	30	586	1	0.0	2	43	0.165766369936	NA	NA	1	0	1	0.0	0.0
CG10951	NA	150	841	2	0.0499405469679	7	27	0.847047111008	4	NA	1	0	NA	NA	NA
CG10952	20	10	1270	6	0.406299212598	0	62	0.772592631141	5	10	0	0	NA	NA	NA
CG10953	NA	NA	NA	NA	NA	4	52	0.668090722002	NA	NA	1	0	NA	NA	NA
CG10954	NA	10	301	1	0.0996677740864	34	118	0.765181589067	23	NA	1	0	14	9832.00354247	0.255102040816
CG10955	NA	10	775	3	0.694193548387	34	118	0.770976209638	17	NA	1	0	2	158.485204452	0.5
CG10956	NA	NA	379	1	0.00263852242744	1	9	0.266609813432	1	NA	0	0	NA	NA	NA
CG10958	NA	NA	NA	NA	NA	20	116	0.627833204247	16	NA	0	0	1	0.0	0.0
CG10959	NA	NA	NA	NA	NA	28	115	0.328470857176	17	NA	0	0	7	10391.3678625	0.666666666667
CG10960	NA	20	539	1	0.144712430427	34	117	0.626292534225	14	NA	0	0	2	36.915963246	0.5
CG10961	NA	30	475	3	0.370526315789	34	118	0.471774937074	13	NA	0	0	22	60925.174727	0.90625
CG10962	NA	NA	249	1	0.0	25	114	0.434542585683	13	1	0	0	NA	NA	NA
CG10964	NA	NA	247	1	0.0526315789474	34	118	0.636458176027	33	NA	0	0	1	0.0	0.0
CG10965	NA	10	213	NA	0.347417840376	10	103	0.367587581274	19	NA	1	0	5	22821.0	0.56
CG10966	160	10	NA	NA	NA	NA	NA	NA	NA	NA	NA	NA	NA	NA	NA
CG10967	20	10	855	2	0.416374269006	34	118	0.850528074266	26	3	1	0	19	29570.1487371	0.328125
CG10969	NA	NA	NA	NA	NA	2	43	0.211907354435	NA	NA	1	0	NA	NA	NA
CG10970	NA	NA	NA	NA	NA	3	43	0.289124862286	NA	NA	0	0	NA	NA	NA
CG10971	NA	NA	1124	2	0.10409252669	34	118	0.484774301986	12	NA	0	0	16	20145.9579057	0.924444444444
CG10972	NA	30	569	1	0.01230228471	2	2	0.555516958872	6	NA	0	0	NA	NA	NA
CG10973	NA	NA	NA	NA	NA	34	118	0.344792110122	16	NA	0	0	NA	NA	NA
CG10975	NA	10	1462	4	0.0697674418605	32	118	0.614344515969	20	8	1	0	NA	NA	NA
CG10978	210	10	197	1	0.0	34	118	0.804203946892	21	NA	1	0	32	7917.5244046	0.389177939646
CG10979	NA	NA	959	3	0.547445255474	25	118	0.728327361675	29	NA	1	0	26	37806.6064512	0.944444444444
CG1098	NA	30	1034	4	0.401353965184	34	118	0.832401616095	28	NA	1	0	NA	NA	NA
CG10981	40	30	319	3	0.705329153605	33	117	0.203379434382	19	NA	1	0	8	6606.89859966	0.84375
CG10984	NA	NA	NA	NA	NA	34	118	0.685419975805	17	NA	1	0	NA	NA	NA
CG10986	30	10	1034	4	0.401353965184	34	118	0.74109443967	24	7	1	0	NA	NA	NA
CG10988	NA	10	917	3	0.0338058887677	33	115	0.512877608686	15	NA	1	0	4	1746.86989251	0.0
CG1099	50	10	1190	0	0.398319327731	34	118	0.798516532707	23	NA	1	0	14	11652.9176717	0.897959183673
CG10990	30	20	509	2	0.349705304519	34	118	0.658374914731	21	NA	0	0	9	12170.9279378	0.864197530864
CG10992	NA	60	340	2	0.00294117647059	34	118	0.685254533506	28	NA	1	0	9	2952.3824235	0.888888888889
CG10993	NA	NA	NA	NA	NA	4	30	0.565542135155	NA	NA	0	0	NA	NA	NA
CG10996	NA	NA	392	1	0.0459183673469	2	27	0.610455999746	NA	NA	0	0	1	0.0	0.0
CG10997	90	10	261	NA	0.00383141762452	34	118	0.811485199252	19	NA	1	0	20	8409.7508488	0.57
CG10998	NA	40	594	3	0.0016835016835	2	71	0.44208224368	1	NA	0	0	NA	NA	NA
CG1100	50	10	1294	2	0.625193199382	34	118	0.787052078574	25	NA	1	0	17	5355.62905498	0.401384083045
CG11000	NA	NA	NA	NA	NA	6	91	0.934557559096	1	NA	0	0	NA	NA	NA
CG11001	NA	30	108	1	0.305555555556	34	118	0.799654147896	22	NA	0	0	65	123117.939622	0.55859375
CG11006	NA	140	1294	2	0.625193199382	33	118	0.739085754876	26	1	1	0	10	5598.38897379	0.864197530864
CG11007	NA	NA	NA	NA	NA	33	118	0.745483194087	13	NA	0	0	4	842.211105786	0.75
CG11008	NA	NA	NA	NA	NA	NA	NA	0.213588081793	NA	NA	NA	NA	NA	NA	NA
CG11009	NA	10	384	2	0.6328125	34	118	0.659887146284	22	NA	0	0	3	524.953509835	0.666666666667
CG1101	NA	140	668	1	0.206586826347	34	118	0.63449741368	10	NA	1	0	5	25137.6913423	0.8
CG11010	NA	10	668	1	0.206586826347	15	68	0.669394238017	NA	NA	0	0	NA	NA	NA
CG11012	NA	NA	480	1	0.0479166666667	1	11	0.378709632949	1	NA	0	0	NA	NA	NA
CG11015	NA	10	120	1	0.0166666666667	34	118	0.820687243848	17	NA	1	0	5	2674.47691326	0.625
CG11018	NA	NA	NA	NA	NA	10	50	0.110821600155	19	NA	0	0	1	0.0	0.0
CG1102	110	40	1732	2	0.123556581986	30	117	0.436568527022	9	NA	1	0	NA	NA	NA
CG11020	NA	10	1732	2	0.123556581986	3	20	0.898620672798	2	NA	1	0	NA	NA	NA
CG11023	NA	30	480	3	0.272916666667	3	54	0.33509419149	7	NA	NA	0	1	0.0	1.0
CG11024	NA	30	126	1	0.0634920634921	34	118	0.763504039816	15	NA	0	0	1	0.0	0.0
CG11025	NA	NA	557	3	0.342908438061	33	117	0.725855381388	29	NA	0	0	2	1553.45437835	0.5
CG11027	80	30	180	1	0.0111111111111	34	118	0.697011553186	15	NA	0	0	16	10579.8430446	0.346666666667
CG11029	NA	NA	447	2	0.0425055928412	4	58	0.602444196436	5	NA	0	0	1	0.0	0.0
CG1103	NA	NA	NA	NA	NA	34	118	0.580315773289	24	NA	NA	0	NA	NA	NA
CG11030	NA	NA	NA	NA	NA	34	118	0.717550289164	28	NA	1	0	1	0.0	0.0
CG11033	60	30	1345	6	0.348698884758	32	118	0.717405795225	25	NA	1	0	1	0.0	1.0
CG11034	NA	NA	751	2	0.00133155792277	26	93	0.679859696325	13	NA	0	0	2	170.602130061	0.5
CG11035	NA	50	231	1	0.125541125541	34	118	0.598949319374	16	NA	0	0	5	6005.98773339	0.625
CG11037	NA	200	292	1	0.0	3	26	0.209568156381	2	NA	NA	0	NA	NA	NA
CG1104	NA	NA	NA	NA	NA	34	118	0.742113605491	30	NA	0	0	33	85046.1496002	0.941326530612
CG11041	NA	NA	155	1	0.135483870968	1	20	0.819640651981	1	NA	NA	0	NA	NA	NA
CG11042	NA	NA	NA	NA	NA	13	NA	0.214635761537	NA	NA	NA	0	NA	NA	NA
CG11043	NA	10	154	1	0.038961038961	5	79	0.565757341439	3	NA	0	0	NA	NA	NA
CG11044	NA	NA	NA	NA	NA	17	57	0.788436186662	4	NA	0	0	NA	NA	NA
CG11048	210	20	765	2	0.113725490196	1	38	0.769278657325	1	NA	0	0	2	31.5362173794	0.5
CG11049	40	10	844	3	0.594786729858	6	48	0.433049427904	9	7	1	0	NA	NA	NA
CG1105	NA	NA	NA	NA	NA	34	118	0.492569754771	16	NA	0	0	1	0.0	0.0
CG11050	NA	NA	NA	NA	NA	34	118	0.687620665744	31	NA	0	0	NA	NA	NA
CG11051	NA	30	86	NA	0.0232558139535	34	112	0.25409388594	1	NA	0	0	27	11353.9929854	0.144970414201
CG11052	NA	NA	NA	NA	NA	5	63	0.302528204481	20	NA	0	0	2	202.27087872	0.5
CG11053	200	20	NA	NA	NA	NA	NA	NA	NA	NA	NA	NA	NA	NA	NA
CG11055	140	10	881	3	0.194097616345	34	118	0.686792595872	9	NA	0	0	9	7352.42935248	0.8125
CG11059	NA	20	979	0	0.0663942798774	34	118	0.566589333442	16	NA	0	0	NA	NA	NA
CG1106	NA	20	3351	4	0.0170098478066	34	118	0.752334867021	9	NA	1	0	3	364.559756533	0.444444444444
CG11060	NA	NA	NA	NA	NA	4	44	0.25744891762	2	NA	0	0	2	0.0	0.0
CG11061	NA	40	795	1	0.661635220126	32	118	0.609298288751	17	NA	1	0	31	49296.66113	0.928571428571
CG11062	70	40	946	3	0.256871035941	14	68	0.39025611797	9	NA	1	0	NA	NA	NA
CG11063	100	10	728	6	0.630494505495	31	118	0.695782121554	11	NA	1	0	2	391.176884612	0.5
CG11064	NA	20	3351	0	0.0170098478066	33	106	0.48192491034	2	NA	1	0	39	46075.3818618	0.361604207758
CG11066	NA	10	655	3	0.236641221374	21	106	0.550777803418	9	NA	1	0	NA	NA	NA
CG11068	NA	NA	NA	NA	NA	6	54	0.283779087942	3	NA	0	0	1	0.0	0.0
CG11069	NA	NA	604	1	0.0	15	81	0.868910610199	14	NA	NA	0	NA	NA	NA
CG1107	NA	10	1553	4	0.676110753381	34	118	0.71935770055	22	4	1	0	2	191.814234489	0.5
CG11070	NA	100	993	3	0.0372608257805	34	118	0.661093286222	13	NA	0	0	NA	NA	NA
CG11071	NA	10	1553	4	0.676110753381	NA	NA	0.798627647234	NA	NA	NA	NA	NA	NA	NA
CG11072	NA	10	NA	NA	NA	NA	NA	NA	NA	NA	NA	NA	NA	NA	NA
CG11073	NA	NA	NA	NA	NA	14	84	0.558298966802	4	NA	0	0	NA	NA	NA
CG11076	NA	NA	NA	NA	NA	34	118	0.222634855026	26	NA	0	0	16	10190.2603466	0.906666666667
CG11077	NA	70	168	1	0.0	32	117	0.326712408398	10	NA	0	0	1	0.0	0.0
CG1108	20	10	1945	4	0.0221079691517	4	36	0.464064709171	3	NA	0	0	7	2254.87385218	0.816326530612
CG11081	30	10	1945	4	0.0221079691517	34	118	0.779496456167	16	5	0	0	4	673.945196863	0.625
CG11084	NA	30	1299	4	0.722863741339	18	98	0.746722788544	27	12	0	0	1	0.0	0.0
CG11085	NA	NA	295	1	0.484745762712	1	14	0.570601553204	8	NA	0	0	NA	NA	NA
CG11086	NA	20	163	1	0.0	11	113	0.666040188138	9	NA	0	0	9	2608.51085636	0.78125
CG11089	NA	50	590	2	0.0	34	118	0.753032014594	21	NA	0	0	NA	NA	NA
CG1109	NA	440	1430	0	0.658741258741	33	118	0.725883808971	26	NA	1	0	NA	NA	NA
CG11092	NA	10	823	1	0.0826245443499	30	118	0.489792036969	18	NA	1	0	14	16152.5083104	0.867346938776
CG11093	NA	10	770	3	0.315584415584	13	62	0.42728761239	NA	NA	1	0	NA	NA	NA
CG11094	30	10	549	2	0.734061930783	34	75	0.53601005501	17	4	1	0	43	75392.5521223	0.624444444444
CG11095	NA	NA	NA	NA	NA	34	118	0.478959605233	15	NA	0	0	4	400.163112961	0.375
CG11098	NA	30	1430	NA	0.658741258741	34	118	0.521825709149	29	NA	1	0	NA	NA	NA
CG11099	NA	NA	NA	NA	NA	10	49	0.649830172614	4	NA	0	0	NA	NA	NA
CG11100	NA	10	437	1	0.432494279176	28	117	0.562190875163	18	NA	1	0	18	22416.0299624	0.8984375
CG11101	80	40	1307	6	0.710788064269	2	80	0.808946993693	1	NA	1	0	3	224.787959497	0.666666666667
CG11103	NA	NA	NA	NA	NA	34	118	0.647613272738	28	NA	0	0	NA	NA	NA
CG11106	NA	NA	NA	NA	NA	4	57	0.314638218733	3	NA	0	0	NA	NA	NA
CG11107	NA	140	729	5	0.0617283950617	34	118	0.814614113414	25	NA	1	0	8	3225.68237371	0.6875
CG11109	NA	NA	439	2	0.0159453302961	33	118	0.51277847511	25	NA	0	0	1	0.0	0.0
CG11110	NA	20	171	2	0.0643274853801	15	118	0.794947369676	17	NA	0	0	1	0.0	0.0
CG11111	160	20	1297	0	0.249807247494	32	117	0.859351275201	12	11	0	0	16	3837.94440524	0.1171875
CG11112	NA	NA	197	NA	0.375634517766	3	28	0.20555974847	2	NA	0	0	NA	NA	NA
CG11113	NA	NA	138	1	0.0	3	32	0.299919101157	1	NA	NA	0	NA	NA	NA
CG11115	NA	10	438	2	0.12100456621	34	118	0.668333139845	31	1	1	0	2	237.953231924	0.5
CG1112	NA	10	3539	8	0.769991523029	33	104	0.611264997128	9	NA	1	0	2	450.993566427	0.5
CG11120	NA	NA	NA	NA	NA	22	114	0.240010308242	12	NA	0	0	3	398.525397601	0.666666666667
CG11121	30	10	416	1	0.548076923077	11	93	0.594810245425	28	13	1	1	23	46290.4009991	0.930747922438
CG11122	NA	NA	NA	NA	NA	29	117	0.486796948753	21	NA	NA	0	NA	NA	NA
CG11123	NA	NA	NA	NA	NA	31	118	0.697245434221	18	NA	1	0	NA	NA	NA
CG11124	NA	NA	186	3	0.0	19	111	0.567056821787	8	NA	0	0	2	71.9876033904	0.5
CG11125	NA	NA	NA	NA	NA	11	117	0.473804525988	22	NA	0	0	6	3075.11671111	0.777777777778
CG11127	NA	NA	NA	NA	NA	34	118	0.595557823101	20	NA	0	0	2	450.397490306	0.5
CG11128	240	30	604	2	0.0	27	101	0.70460099061	11	1	1	0	4	1775.26229994	0.625
CG11129	NA	10	420	1	0.145238095238	21	97	0.580072764533	3	NA	1	0	29	25602.763468	0.52806122449
CG1113	NA	NA	NA	NA	NA	2	36	0.652793961568	4	NA	0	0	NA	NA	NA
CG11130	NA	NA	384	2	0.0390625	33	117	0.818080583814	16	NA	1	0	NA	NA	NA
CG11131	NA	NA	229	2	0.379912663755	4	51	0.813918863084	4	NA	0	0	NA	NA	NA
CG11132	NA	130	433	2	0.341801385681	34	118	0.86187468657	8	NA	1	0	10	12907.5156015	0.518518518519
CG11133	NA	10	1059	2	0.124645892351	4	76	0.192336443237	13	NA	0	0	1	0.0	0.0
CG11134	NA	NA	NA	NA	NA	34	118	0.779690768627	21	NA	0	0	3	159.507572252	0.0
CG11136	NA	10	808	2	0.141089108911	3	86	0.821213751525	1	NA	0	0	NA	NA	NA
CG11137	NA	NA	NA	NA	NA	34	118	0.773429688056	17	NA	0	0	4	0.0	0.0
CG11138	NA	NA	NA	NA	NA	34	118	0.52840537367	23	1	0	0	64	168383.41136	0.919123204837
CG11139	40	10	407	3	0.633906633907	34	118	0.709603412043	26	NA	1	0	3	695.640449272	0.666666666667
CG11140	NA	NA	563	1	0.127886323268	34	118	0.76111648152	31	NA	1	0	6	2351.3436918	0.666666666667
CG11141	NA	NA	NA	NA	NA	20	118	0.660597938337	20	NA	0	0	NA	NA	NA
CG11142	NA	NA	249	1	0.0562248995984	20	85	0.790790875946	1	NA	NA	0	4	1583.03149325	0.625
CG11143	NA	20	565	2	0.111504424779	32	118	0.806397378852	12	NA	0	0	62	17533.9945481	0.246111111111
CG11144	NA	60	976	3	0.0758196721311	4	48	0.692600843018	8	1	0	0	1	0.0	0.0
CG11145	NA	NA	NA	NA	NA	3	47	0.471923478478	5	NA	0	0	1	0.0	0.0
CG11146	NA	20	NA	NA	NA	NA	NA	NA	NA	NA	NA	NA	NA	NA	NA
CG11147	NA	NA	711	2	0.0337552742616	26	82	0.742723360047	3	NA	1	0	NA	NA	NA
CG11148	NA	NA	NA	NA	NA	34	118	0.459033088187	11	NA	0	0	10	13584.4714383	0.83950617284
CG11149	NA	NA	493	1	0.00202839756592	7	54	0.386563130833	16	NA	0	0	NA	NA	NA
CG1115	NA	NA	NA	NA	NA	34	118	0.652201754934	14	NA	0	0	9	8576.43837191	0.641975308642
CG11151	20	10	115	1	0.0	34	118	0.677974613202	30	NA	1	0	29	44857.4519112	0.9
CG11152	NA	20	599	3	0.474123539232	2	61	0.482046027099	13	NA	NA	0	NA	NA	NA
CG11153	NA	NA	618	3	0.699029126214	15	87	0.48803704065	29	NA	0	0	4	2568.41966557	0.75
CG11154	NA	30	511	0	0.0176125244618	34	118	0.865779901753	20	NA	1	1	47	108047.914493	0.75236294896
CG11155	NA	10	910	3	0.0	27	102	0.597496088602	2	NA	0	0	NA	NA	NA
CG11156	NA	10	1425	2	0.329122807018	13	115	0.621255804896	11	NA	1	0	2	82.6860179356	0.5
CG11158	NA	NA	NA	NA	NA	34	110	0.390682119073	5	NA	1	0	1	0.0	0.0
CG11159	NA	50	146	2	0.0	1	15	0.899052155534	1	NA	NA	0	1	0.0	0.0
CG1116	NA	NA	NA	NA	NA	33	118	0.674737424134	17	NA	0	0	4	2593.24651113	0.625
CG11160	NA	350	532	2	0.110902255639	5	70	0.578652222686	1	NA	0	0	NA	NA	NA
CG11162	NA	NA	278	1	0.0323741007194	3	49	0.647193549116	3	NA	0	0	NA	NA	NA
CG11163	NA	NA	498	1	0.226907630522	30	116	0.488096847456	22	NA	0	0	15	43801.503976	0.859504132231
CG11164	NA	NA	NA	NA	NA	11	111	0.55482681127	13	NA	0	0	110	559933.305324	0.971846989017
CG11165	NA	NA	148	2	0.0743243243243	4	37	0.365429457485	2	NA	0	0	4	1163.86750756	0.75
CG11166	NA	50	504	2	0.890873015873	34	118	0.669235835923	22	1	0	0	24	38482.3020352	0.92970521542
CG11168	NA	NA	NA	NA	NA	34	118	0.624954576914	12	NA	1	0	1	0.0	0.0
CG11170	NA	NA	NA	NA	NA	31	106	0.507769094723	19	NA	0	0	NA	NA	NA
CG11172	130	10	1457	4	0.621139327385	30	118	0.669486803036	25	8	1	0	2	124.255428912	0.5
CG11173	NA	80	284	2	0.753521126761	34	118	0.632886905634	17	NA	1	0	45	66458.9480641	0.565
CG11175	NA	150	513	3	0.309941520468	8	104	0.727635471229	1	NA	1	0	NA	NA	NA
CG11176	NA	30	340	0	0.270588235294	30	118	0.592753434678	18	NA	0	0	26	33484.3939014	0.784023668639
CG11177	NA	10	249	2	0.807228915663	11	109	0.388637827402	19	NA	1	0	18	12496.4792337	0.5078125
CG11178	NA	NA	NA	NA	NA	34	117	0.677642453591	25	NA	0	0	4	8533.73025235	0.666666666667
CG11180	NA	NA	726	2	0.703856749311	34	117	0.330847472654	16	NA	1	0	6	2536.64520116	0.833333333333
CG11181	160	10	1117	2	0.768128916741	34	118	0.621532503776	12	5	0	0	26	48960.5350378	0.9344
CG11182	NA	NA	220	1	0.140909090909	3	26	0.781241829674	5	NA	0	0	50	87666.6631991	0.745522698875
CG11183	50	10	372	1	0.405913978495	34	118	0.634256042483	21	NA	1	0	NA	NA	NA
CG11184	NA	10	492	1	0.733739837398	29	118	0.417030425099	16	NA	1	0	1	0.0	0.0
CG11186	NA	10	543	2	0.593001841621	8	86	0.712132232603	17	2	1	0	47	159818.539073	0.938605619147
CG11188	NA	NA	488	4	0.606557377049	31	116	0.581620223633	18	NA	1	0	6	2995.89862008	0.8
CG1119	NA	70	2571	7	0.115908206923	34	118	0.578007431403	16	NA	1	0	22	14311.4786755	0.628099173554
CG11190	NA	10	633	1	0.0758293838863	30	118	0.522732887718	18	NA	1	0	3	7791.44958162	0.444444444444
CG11191	NA	NA	NA	NA	NA	6	70	0.5896123079	2	NA	0	0	1	0.0	1.0
CG11192	NA	200	279	1	0.0501792114695	3	32	0.27511169642	2	NA	0	0	NA	NA	NA
CG11194	NA	30	425	2	0.738823529412	2	46	0.669448085647	8	NA	0	1	42	93297.1688551	0.935510204082
CG11196	NA	10	287	1	0.0	3	40	0.586442022422	2	NA	0	0	NA	NA	NA
CG11198	NA	NA	2571	7	0.115908206923	34	117	0.907720402826	9	NA	1	1	NA	NA	NA
CG11199	80	10	1214	0	0.580724876442	28	118	0.902360379025	36	2	1	0	3	8054.01297664	0.5
CG1120	NA	40	1152	5	0.605902777778	33	114	0.692107584569	16	NA	0	0	14	13455.3386509	0.80612244898
CG11200	NA	NA	355	2	0.0169014084507	33	117	0.718391104779	19	NA	0	0	7	7276.67788291	0.666666666667
CG11201	NA	40	756	1	0.202380952381	13	57	0.478604045128	4	NA	1	0	2	75.8908497726	0.5
CG11202	NA	40	699	2	0.536480686695	2	56	0.659828095632	6	NA	1	0	4	1015.20338196	0.75
CG11205	50	10	555	2	0.0630630630631	34	104	0.673710154208	17	NA	0	0	5	16586.2837723	0.666666666667
CG11206	NA	20	1152	5	0.605902777778	18	96	0.802153813572	6	NA	0	0	3	23.9567315833	0.0
CG11207	NA	10	671	1	0.415797317437	13	113	0.234000823062	21	NA	1	0	1	0.0	1.0
CG11208	NA	NA	568	3	0.00880281690141	33	118	0.88921092286	26	NA	1	0	2	427.532828984	0.5
CG11209	NA	30	498	1	0.0301204819277	1	15	0.603530390641	7	NA	0	0	NA	NA	NA
CG1121	NA	NA	1195	7	0.919665271967	30	85	0.637129678919	5	NA	NA	0	NA	NA	NA
CG11210	NA	NA	NA	NA	NA	34	118	0.734839024544	15	NA	0	0	NA	NA	NA
CG11211	NA	NA	176	1	0.0	2	36	0.291001667042	NA	NA	0	0	NA	NA	NA
CG11212	NA	40	1169	1	0.210436270317	10	82	0.746204045286	24	NA	0	0	1	0.0	0.0
CG11213	70	10	306	1	0.56862745098	3	39	0.801883948327	2	NA	0	0	34	77434.631956	0.9248
CG11217	50	10	170	2	0.0117647058824	34	118	0.736729186247	11	4	1	0	1	0.0	0.0
CG11218	NA	20	131	1	0.0	20	81	0.606666108395	1	NA	0	0	20	5551.16720006	0.35
CG11219	NA	30	1195	7	0.919665271967	4	50	0.565247490983	5	NA	0	0	NA	NA	NA
CG11221	NA	150	456	1	0.131578947368	16	74	0.748525782981	2	NA	1	0	NA	NA	NA
CG11226	NA	260	196	1	0.219387755102	3	61	0.395702629794	6	NA	0	0	NA	NA	NA
CG11227	NA	NA	NA	NA	NA	34	37	0.193143701003	NA	NA	0	0	2	36.0507334713	0.5
CG11228	NA	10	669	2	0.420029895366	NA	118	0.757353082113	21	9	1	0	105	353340.834463	0.915372332704
CG11229	NA	NA	NA	NA	NA	0	NA	0.497059524199	NA	NA	NA	0	NA	NA	NA
CG11231	NA	NA	NA	NA	NA	0	3	0.186892929424	2	NA	0	0	NA	NA	NA
CG11236	NA	NA	341	1	0.0	18	79	0.56674633355	7	NA	0	0	NA	NA	NA
CG11237	NA	10	1366	4	0.00658857979502	6	71	0.818322497357	15	NA	0	0	NA	NA	NA
CG11238	NA	NA	NA	NA	NA	34	118	0.53733063603	25	NA	1	0	1	0.0	0.0
CG1124	NA	NA	NA	NA	NA	24	103	0.610797000454	5	NA	0	0	1	0.0	1.0
CG11241	NA	NA	518	1	0.0752895752896	30	113	0.686284271568	4	NA	NA	0	NA	NA	NA
CG11242	NA	20	244	2	0.159836065574	34	118	0.619325602669	8	NA	1	0	3	66.4271848521	0.444444444444
CG11245	NA	150	NA	NA	NA	NA	NA	NA	NA	NA	NA	NA	NA	NA	NA
CG11246	NA	50	149	1	0.0604026845638	34	118	0.718793305231	25	NA	0	0	1	0.0	1.0
CG11247	NA	260	522	4	0.2030651341	34	118	0.666280664334	26	NA	0	0	14	18783.1612803	0.864197530864
CG11248	NA	NA	NA	NA	NA	34	118	0.529999794052	14	NA	0	0	28	48845.871389	0.947916666667
CG11249	NA	NA	NA	NA	NA	1	51	0.518285782424	NA	NA	0	0	3	3236.44028287	0.666666666667
CG11251	NA	NA	NA	NA	NA	2	41	0.42355068354	4	NA	0	0	NA	NA	NA
CG11253	NA	50	451	4	0.0155210643016	4	74	0.708780959286	4	NA	0	0	3	7022.75761174	0.444444444444
CG11254	220	10	459	1	0.193899782135	8	112	0.25178691417	20	3	1	0	4	1437.63968646	0.75
CG11255	NA	NA	345	1	0.0	34	118	0.780411109636	20	NA	0	0	3	1242.34834861	0.666666666667
CG11257	NA	NA	NA	NA	NA	24	114	0.509358208682	10	NA	0	0	NA	NA	NA
CG11258	NA	360	150	1	0.0	34	117	0.743218533005	7	NA	0	0	NA	NA	NA
CG11259	NA	NA	1010	3	0.673267326733	33	118	0.530537053676	11	NA	0	0	4	748.048858854	0.75
CG1126	NA	30	1001	3	0.576423576424	1	37	0.76272862192	2	NA	0	0	4	1208.74986024	0.75
CG11261	NA	NA	NA	NA	NA	27	111	0.161956128666	6	NA	1	0	NA	NA	NA
CG11262	NA	NA	NA	NA	NA	2	36	0.355997219848	3	NA	0	0	NA	NA	NA
CG11263	NA	NA	NA	NA	NA	2	62	0.295290170574	17	NA	1	0	NA	NA	NA
CG11265	100	20	1001	3	0.576423576424	5	118	0.551677068923	40	NA	1	0	20	43574.8786509	0.918367346939
CG11266	NA	40	594	2	0.464646464646	34	118	0.797800703897	29	NA	0	0	28	44686.2691951	0.798185941043
CG11267	NA	10	103	1	0.0388349514563	34	118	0.839397632147	11	NA	1	0	39	7370.23407937	0.103725346969
CG11268	NA	NA	299	1	0.0	32	116	0.713814964714	7	NA	0	0	2	7609.0	0.0
CG11269	NA	NA	NA	NA	NA	1	25	0.249725309469	2	NA	0	0	1	0.0	1.0
CG11271	NA	360	139	1	0.0	34	NA	0.914914583499	NA	NA	NA	NA	24	42530.0772556	0.944444444444
CG11274	NA	140	954	5	0.897274633124	18	117	0.709920405115	20	NA	0	0	6	1529.42158308	0.277777777778
CG11275	NA	NA	NA	NA	NA	32	96	0.725893668139	10	NA	NA	0	38	98343.7463744	0.940828402367
CG11276	NA	60	261	4	0.0229885057471	34	118	0.947733785915	32	NA	1	1	5	1164.26848774	0.625
CG11278	NA	10	284	2	0.397887323944	34	118	0.764589417543	15	1	1	0	25	316.763412585	0.1504
CG11279	NA	NA	NA	NA	NA	34	118	0.724487415794	12	NA	0	0	NA	NA	NA
CG1128	30	10	780	3	0.339743589744	25	108	0.887694934104	NA	NA	1	0	2	7609.0	0.0
CG11280	NA	20	751	0	0.169107856192	28	96	0.714868702665	24	4	1	0	NA	NA	NA
CG11281	NA	10	715	2	0.020979020979	1	31	0.457573892953	NA	NA	1	0	NA	NA	NA
CG11282	NA	20	780	3	0.339743589744	28	116	0.699408258648	31	5	1	0	NA	NA	NA
CG11284	NA	NA	250	1	0.016	34	118	0.636887317465	28	NA	0	0	2	897.031174583	0.5
CG11286	NA	160	191	1	0.0	4	28	0.24691813866	2	NA	0	0	24	13998.1460498	0.35
CG11289	NA	NA	502	2	0.0	1	11	0.336705882689	3	NA	0	0	NA	NA	NA
CG1129	NA	NA	2291	3	0.659100829332	33	118	0.684249356311	14	NA	1	0	17	2966.58811533	0.24
CG11290	40	30	2291	3	0.659100829332	34	118	0.617967006576	11	NA	1	0	16	24540.7467391	0.888888888889
CG11291	NA	NA	308	2	0.0	3	39	0.224138016202	9	NA	0	0	NA	NA	NA
CG11293	NA	50	331	1	0.114803625378	NA	NA	0.633955665552	NA	NA	NA	NA	3	89.6723564081	0.666666666667
CG11294	NA	NA	261	1	0.655172413793	3	62	0.653868922549	3	NA	0	0	NA	NA	NA
CG11295	NA	260	769	2	0.488946684005	7	115	0.711659751808	21	NA	1	0	2	378.395882642	0.5
CG11298	NA	NA	NA	NA	NA	3	45	0.234729166235	2	NA	0	0	NA	NA	NA
CG11299	50	10	497	1	0.15291750503	33	117	0.591471216213	17	NA	0	0	9	13088.0933398	0.864197530864
CG1130	120	10	771	1	0.267185473411	9	80	0.697236474216	6	1	1	1	3	2706.12359442	0.666666666667
CG11300	NA	NA	NA	NA	NA	3	59	0.109384476582	16	NA	NA	0	3	787.339415356	0.666666666667
CG11301	80	30	155	1	0.529032258065	34	116	0.45294182851	19	NA	1	0	12	3937.89874178	0.743801652893
CG11303	NA	NA	NA	NA	NA	32	108	0.764102302348	13	NA	0	0	NA	NA	NA
CG11305	NA	NA	NA	NA	NA	29	118	0.68315853305	10	NA	0	0	7	9064.32696612	0.775510204082
CG11306	NA	NA	475	1	0.0	34	118	0.634386890143	13	NA	1	0	2	859.783403422	0.5
CG11307	NA	NA	404	1	0.393564356436	33	117	0.690945272174	9	NA	0	0	NA	NA	NA
CG11308	20	10	275	2	0.305454545455	1	45	0.196373189155	NA	1	1	0	NA	NA	NA
CG11309	NA	NA	NA	NA	NA	7	118	0.718860374814	11	NA	0	0	2	75.8186542286	0.0
CG1131	NA	260	935	2	0.15614973262	28	111	0.654845790692	13	NA	0	0	NA	NA	NA
CG11310	NA	NA	127	2	0.0472440944882	3	40	0.619648438584	NA	NA	0	0	NA	NA	NA
CG11312	60	10	859	3	0.408614668219	27	117	0.666807349399	27	6	1	0	5	3714.5019595	0.72
CG11313	NA	10	367	2	0.00544959128065	5	49	0.202638814171	4	NA	NA	0	NA	NA	NA
CG11314	110	10	159	1	0.0	24	104	0.478439211214	3	NA	0	0	7	5686.38108381	0.816326530612
CG11315	NA	10	157	1	0.0	24	90	0.402713854606	4	NA	0	0	NA	NA	NA
CG11317	NA	NA	295	1	0.267796610169	5	77	0.725968837792	1	NA	1	0	NA	NA	NA
CG11318	NA	110	802	3	0.073566084788	5	51	0.603793979501	3	NA	0	0	NA	NA	NA
CG11319	NA	NA	935	2	0.15614973262	23	70	0.704464140074	2	NA	0	0	NA	NA	NA
CG1132	110	10	2892	3	0.736514522822	2	23	0.64289708573	7	NA	0	0	14	16873.8937575	0.892561983471
CG11320	NA	130	376	2	0.0132978723404	1	26	0.777903008326	5	NA	0	0	2	7609.0	0.0
CG11321	NA	NA	NA	NA	NA	9	76	0.692799356508	1	NA	0	0	1	0.0	0.0
CG11322	NA	NA	NA	NA	NA	2	37	0.182422663142	2	NA	0	0	11	35332.6027345	0.86
CG11323	NA	370	992	4	0.34375	0	9	0.684264518695	3	NA	0	0	NA	NA	NA
CG11324	20	10	531	3	0.45197740113	22	118	0.840819187914	37	1	0	0	38	127500.056522	0.944
CG11325	NA	10	455	1	0.0725274725275	24	75	0.732473983098	16	NA	0	0	2	142.220379221	0.5
CG11326	NA	10	1060	5	0.240566037736	20	91	0.771864658818	8	NA	1	0	40	91519.7021185	0.796734693878
CG11327	NA	NA	NA	NA	NA	4	58	0.255008905224	8	NA	NA	0	59	205687.713704	0.965154503616
CG11328	NA	NA	711	2	0.122362869198	34	118	0.722617109281	31	NA	0	0	1	0.0	0.0
CG11329	NA	NA	NA	NA	NA	10	102	0.450407745186	12	NA	0	0	NA	NA	NA
CG1133	NA	10	1517	6	0.719841793013	11	72	0.817299627641	35	2	1	0	31	37178.585308	0.902366863905
CG11330	50	10	483	0	0.0372670807453	11	86	0.470695882331	10	2	1	0	NA	NA	NA
CG11331	30	10	447	1	0.076062639821	25	118	0.746791322154	16	2	1	0	1	0.0	0.0
CG11333	NA	NA	NA	NA	NA	7	46	0.630132258325	14	NA	0	0	NA	NA	NA
CG11334	NA	20	364	1	0.0164835164835	34	118	0.816354680906	15	NA	0	0	4	525.571914297	0.75
CG11335	NA	130	360	2	0.0	1	42	0.71244719993	6	NA	0	0	NA	NA	NA
CG11337	NA	NA	771	3	0.064850843061	34	116	0.760023532082	36	NA	0	0	4	474.44886164	0.75
CG1134	NA	NA	NA	NA	NA	34	118	0.669589992753	16	NA	0	0	1	0.0	0.0
CG11340	NA	NA	526	3	0.0665399239544	5	50	0.692201771559	2	NA	0	0	4	1129.23583052	0.666666666667
CG11342	NA	NA	NA	NA	NA	28	94	0.562881451164	13	NA	0	0	NA	NA	NA
CG11345	NA	NA	NA	NA	NA	1	65	0.646659654445	NA	NA	NA	0	5	3112.88973192	0.8
CG11347	20	10	417	0	0.882494004796	34	115	0.721488006924	24	NA	1	0	6	3400.08156828	0.833333333333
CG11348	NA	NA	521	2	0.0307101727447	11	78	0.656183056823	NA	NA	1	0	NA	NA	NA
CG11349	NA	NA	NA	NA	NA	2	25	0.47249461884	2	NA	0	0	5	671.192881601	0.75
CG1135	NA	20	938	0	0.66631130064	34	NA	0.639426879993	NA	NA	NA	NA	50	134090.344288	0.933106575964
CG11350	NA	20	456	2	0.18201754386	9	118	0.568268136556	17	NA	1	0	17	13650.4211592	0.826666666667
CG11352	NA	20	938	0	0.66631130064	34	110	0.707354565074	4	1	1	0	2	698.171047024	0.5
CG11353	NA	NA	NA	NA	NA	6	56	0.676440639633	1	NA	0	0	NA	NA	NA
CG11354	220	20	505	3	0.655445544554	13	81	0.730524212908	21	1	1	0	NA	NA	NA
CG11356	NA	NA	NA	NA	NA	0	3	0.548638554292	3	NA	0	0	NA	NA	NA
CG11357	NA	NA	434	1	0.21198156682	34	118	0.4927803562	25	NA	0	0	NA	NA	NA
CG1136	NA	NA	NA	NA	NA	22	76	0.634771715217	NA	NA	0	0	NA	NA	NA
CG11360	NA	40	628	4	0.358280254777	17	117	0.564641671111	3	NA	0	0	NA	NA	NA
CG11362	NA	NA	NA	NA	NA	3	42	0.0875368662584	27	NA	0	0	1	0.0	0.0
CG11367	NA	200	NA	NA	NA	32	NA	0.556706437733	NA	NA	NA	NA	NA	NA	NA
CG11368	NA	NA	NA	NA	NA	7	76	0.369091622817	1	NA	1	0	NA	NA	NA
CG11369	NA	NA	NA	NA	NA	2	42	0.264381736728	7	NA	0	0	NA	NA	NA
CG1137	NA	NA	2064	3	0.0518410852713	4	54	0.351107613553	NA	NA	0	0	6	3329.41617502	0.666666666667
CG11370	NA	NA	NA	NA	NA	8	62	0.771027947092	5	NA	0	0	NA	NA	NA
CG11371	NA	50	1007	6	0.6137040715	34	118	0.466559544593	28	NA	0	0	1	0.0	0.0
CG11372	NA	40	503	2	0.0238568588469	34	118	0.516120087725	15	NA	NA	0	2	57.6223954209	0.0
CG11373	NA	NA	NA	NA	NA	4	49	0.283057927689	1	NA	0	0	NA	NA	NA
CG11374	NA	NA	401	2	0.00997506234414	5	34	0.484015075539	1	NA	0	0	NA	NA	NA
CG11375	50	10	1654	4	0.215840386941	30	118	0.803435556781	16	1	1	0	NA	NA	NA
CG11376	440	30	2064	3	0.0518410852713	34	118	0.773617515621	13	NA	0	0	1	0.0	0.0
CG11377	NA	NA	NA	NA	NA	34	118	0.669376025621	15	NA	NA	0	15	15305.9910647	0.444444444444
CG11378	NA	NA	NA	NA	NA	19	95	0.66025146223	9	NA	0	0	NA	NA	NA
CG11379	NA	NA	NA	NA	NA	4	38	0.504929110846	1	NA	0	0	2	170.306097936	0.5
CG1138	NA	NA	NA	NA	NA	3	35	0.103847757885	NA	NA	0	0	4	429.002156637	0.75
CG11380	NA	NA	NA	NA	NA	1	44	0.627473432548	1	NA	0	0	41	93841.7934862	0.953333333333
CG11381	NA	NA	NA	NA	NA	2	37	0.275636307087	4	NA	0	0	3	401.568230324	0.444444444444
CG11382	NA	260	505	2	0.69900990099	3	71	0.470817562978	17	NA	0	0	5	1649.01016601	0.8
CG11384	NA	NA	NA	NA	NA	5	29	0.404087523478	1	NA	NA	0	NA	NA	NA
CG11387	30	10	2383	3	0.762064624423	23	114	0.64275060077	16	78	1	0	2	178.684785496	0.5
CG11388	NA	NA	NA	NA	NA	34	118	0.721741936165	18	NA	0	0	NA	NA	NA
CG1139	240	20	1409	2	0.391767210788	9	62	0.584339124853	10	2	0	0	NA	NA	NA
CG11390	NA	200	126	1	0.0	30	96	0.661618729795	4	NA	0	0	20	27247.0475176	0.833333333333
CG11391	NA	NA	542	3	0.0	2	23	0.548249859786	3	NA	0	0	1	0.0	0.0
CG11395	NA	NA	456	NA	0.907894736842	26	111	0.262689769014	6	NA	1	0	2	150.951842682	0.5
CG11396	NA	NA	NA	NA	NA	33	118	0.694822389599	15	NA	0	0	NA	NA	NA
CG11397	80	20	1409	2	0.391767210788	18	118	0.585502109222	14	NA	1	0	NA	NA	NA
CG11398	NA	NA	NA	NA	NA	28	113	0.215882956729	14	NA	0	0	1	0.0	0.0
CG11399	NA	40	920	4	0.430434782609	32	118	0.732107051715	26	NA	0	0	NA	NA	NA
CG1140	NA	40	1279	2	0.782642689601	34	117	0.805996331823	17	NA	0	0	2	131.475638964	0.5
CG11400	NA	NA	NA	NA	NA	23	94	0.231204644451	1	NA	NA	0	NA	NA	NA
CG11401	NA	10	516	3	0.0193798449612	2	31	0.701331108064	4	NA	0	0	2	2.26382130266	0.0
CG11403	NA	20	861	4	0.204413472706	6	108	0.441817865025	26	NA	0	0	NA	NA	NA
CG11404	NA	NA	NA	NA	NA	2	47	0.163210117232	1	NA	0	0	1	0.0	1.0
CG11405	NA	20	688	0	0.712209302326	34	113	0.578133110907	10	NA	1	1	2	391.532047478	0.5
CG11406	NA	NA	396	1	0.0378787878788	1	12	0.615136655255	2	NA	0	0	NA	NA	NA
CG11407	NA	NA	546	2	0.00549450549451	15	59	0.587625000676	3	NA	0	0	4	7667.1684506	0.375
CG11409	NA	NA	NA	NA	NA	4	98	0.683083557088	1	NA	NA	0	5	15554.1864202	0.444444444444
CG11411	NA	10	2118	1	0.09537299339	4	62	0.442564920392	23	2	1	0	1	0.0	0.0
CG11412	NA	NA	377	2	0.57824933687	34	118	0.582372620052	17	NA	0	1	3	303.894740825	0.444444444444
CG11413	NA	NA	NA	NA	NA	3	61	0.382597701159	8	NA	0	0	NA	NA	NA
CG11414	NA	110	867	9	0.551326412918	34	118	0.604649712682	15	NA	0	0	NA	NA	NA
CG11415	NA	NA	NA	NA	NA	14	89	0.823501179799	5	NA	NA	0	NA	NA	NA
CG11416	NA	150	731	1	0.671682626539	30	118	0.477587097124	9	NA	1	0	2	98.71278372	0.5
CG11417	NA	NA	771	2	0.813229571984	32	118	0.560955291777	12	NA	1	0	1	0.0	0.0
CG11418	NA	NA	NA	NA	NA	33	117	0.648986940342	24	NA	0	0	1	0.0	0.0
CG11419	NA	10	195	1	0.158974358974	34	118	0.743844546327	12	NA	1	0	3	474.900903758	0.666666666667
CG1142	NA	NA	NA	NA	NA	34	118	0.493905286442	24	NA	NA	0	4	6210.86777399	0.625
CG11420	30	10	291	1	0.00343642611684	4	86	0.49529662489	4	9	1	0	23	16910.0586607	0.59410430839
CG11421	NA	150	154	1	0.00649350649351	16	38	0.851507093664	NA	NA	0	0	NA	NA	NA
CG11422	NA	150	141	1	0.0141843971631	3	38	0.592950944017	1	NA	0	0	NA	NA	NA
CG11423	NA	20	702	3	0.245014245014	1	49	0.606818909275	NA	NA	0	0	NA	NA	NA
CG11425	NA	100	305	2	0.0	19	70	0.502583682085	3	NA	0	0	NA	NA	NA
CG11426	NA	40	340	2	0.0794117647059	31	94	0.579666135477	6	2	0	0	NA	NA	NA
CG11427	20	10	1178	3	0.258913412564	34	118	0.670283910554	15	3	0	0	23	34133.8509996	0.91
CG1143	NA	NA	NA	NA	NA	11	95	0.696035454553	2	NA	0	0	NA	NA	NA
CG11430	80	10	507	1	0.404339250493	34	118	0.544123833024	32	NA	1	0	1	0.0	0.0
CG11436	NA	NA	NA	NA	NA	30	116	0.684144289516	13	NA	NA	0	1	0.0	0.0
CG11437	NA	100	305	1	0.0	1	39	0.722770311324	3	NA	0	0	NA	NA	NA
CG11438	20	10	341	1	0.049853372434	17	80	0.734600641751	8	NA	0	0	1	0.0	0.0
CG11440	NA	10	334	1	0.197604790419	23	95	0.575509291283	12	2	0	0	NA	NA	NA
CG11444	NA	NA	NA	NA	NA	34	118	0.463299838369	22	NA	0	0	2	44.6773172472	0.0
CG11447	NA	NA	250	1	0.088	33	117	0.567883603387	26	NA	0	0	NA	NA	NA
CG11448	NA	440	486	0	0.423868312757	31	118	0.562913884984	20	NA	0	0	13	19910.0698977	0.777777777778
CG11449	NA	NA	NA	NA	NA	0	6	0.660585653218	4	NA	0	0	14	9673.68573866	0.918367346939
CG11450	50	10	360	1	0.680555555556	27	84	0.43736292972	18	14	1	0	NA	NA	NA
CG11451	NA	10	1960	0	0.697448979592	13	103	0.214233723433	16	NA	1	1	2	170.514714193	0.0
CG11453	NA	NA	539	2	0.0204081632653	7	68	0.747658338126	1	NA	0	0	NA	NA	NA
CG11454	NA	NA	238	2	0.609243697479	34	118	0.433300469523	16	NA	0	0	7	4583.01957688	0.816326530612
CG11455	NA	20	101	1	0.0	34	118	0.675888310888	25	NA	1	0	4	8365.65525297	0.666666666667
CG11456	NA	NA	NA	NA	NA	28	115	0.608991378779	26	NA	0	0	3	191.620864939	0.666666666667
CG11458	NA	NA	NA	NA	NA	3	33	0.606347197645	1	NA	0	0	NA	NA	NA
CG11459	NA	NA	NA	NA	NA	17	72	0.333067197495	2	NA	0	0	3	0.0	0.666666666667
CG1146	NA	NA	NA	NA	NA	33	118	0.608403141693	10	NA	0	0	NA	NA	NA
CG11462	NA	NA	NA	NA	NA	0	NA	0.368223480676	NA	NA	NA	0	NA	NA	NA
CG11466	NA	NA	516	1	0.0	34	115	0.676443953955	8	NA	0	0	27	65307.6149472	0.925925925926
CG1147	60	20	1229	3	0.000813669650122	13	45	0.564363057714	NA	NA	0	0	NA	NA	NA
CG11470	NA	NA	NA	NA	NA	3	49	0.115394805289	2	NA	0	0	NA	NA	NA
CG11471	20	10	1229	3	0.000813669650122	34	118	0.771618523565	15	NA	1	0	7	128.883600724	0.571428571429
CG11474	NA	NA	NA	NA	NA	32	118	0.630610698084	10	NA	0	0	6	2562.99941607	0.777777777778
CG11475	NA	NA	NA	NA	NA	3	53	0.343891943755	1	NA	0	0	NA	NA	NA
CG1148	NA	NA	NA	NA	NA	4	63	0.861626542919	4	NA	0	0	NA	NA	NA
CG11482	NA	20	664	3	0.0542168674699	23	103	0.621505627879	12	NA	0	0	33	69357.0673642	0.884353741497
CG11486	NA	NA	NA	NA	NA	34	118	0.859248342877	36	NA	0	0	60	204227.070755	0.899408284024
CG11488	NA	60	248	1	0.133064516129	34	118	0.617984409975	12	NA	0	0	NA	NA	NA
CG11489	210	10	1018	0	0.379174852652	25	104	0.607425638854	5	NA	0	0	41	79239.5205434	0.948137326516
CG1149	NA	200	1011	1	0.729970326409	0	0	0.12436450025	NA	NA	0	0	NA	NA	NA
CG11490	NA	NA	715	2	0.215384615385	34	118	0.668505672518	18	NA	0	0	5	1508.11917647	0.56
CG11491	290	10	1011	1	0.729970326409	22	108	0.556708135863	12	12	1	0	52	99561.5846587	0.600271616116
CG11495	140	10	500	1	0.0	31	113	0.580710700383	8	NA	1	0	2	111.545920712	0.5
CG11498	NA	NA	NA	NA	NA	2	54	0.841567000369	10	NA	0	0	3	430.390306746	0.666666666667
CG1150	NA	NA	NA	NA	NA	0	22	0.760884174047	7	NA	0	0	NA	NA	NA
CG11500	NA	30	98	1	0.183673469388	34	76	0.657851598851	11	NA	1	0	NA	NA	NA
CG11501	NA	40	115	1	0.0	7	34	0.158727053182	28	NA	0	0	1	0.0	0.0
CG11502	90	10	746	3	0.436997319035	28	89	0.788592399659	25	20	1	1	6	2772.74061807	0.777777777778
CG11504	NA	NA	NA	NA	NA	31	118	0.613893539277	21	NA	0	0	9	1749.88357926	0.37037037037
CG11505	NA	NA	NA	NA	NA	4	118	0.667356851517	37	NA	1	0	55	76090.2192338	0.712802768166
CG11508	NA	10	NA	NA	NA	NA	NA	0.481834394181	NA	NA	NA	NA	NA	NA	NA
CG1151	NA	NA	NA	NA	NA	2	64	0.856186408826	3	NA	0	0	4	568.099610202	0.625
CG11512	NA	30	215	2	0.0	5	77	0.387619241197	1	NA	0	0	8	3751.72921316	0.244897959184
CG11513	30	10	1274	3	0.0839874411303	26	114	0.383120873998	12	2	1	0	NA	NA	NA
CG11516	NA	10	1433	2	0.209351011863	34	118	0.754653664979	31	4	0	0	NA	NA	NA
CG11517	NA	10	NA	NA	NA	NA	NA	NA	NA	NA	NA	NA	NA	NA	NA
CG11518	130	10	815	2	0.905521472393	34	118	0.693660822101	29	5	1	0	1	0.0	1.0
CG1152	30	10	2188	0	0.141224862888	17	89	0.67547062946	4	NA	1	0	24	6288.19662572	0.357638888889
CG11522	NA	60	262	2	0.232824427481	34	118	0.908848229478	24	NA	0	1	4	531.026818796	0.666666666667
CG11523	NA	NA	NA	NA	NA	34	118	0.678225807203	13	NA	1	0	10	15775.462757	0.79012345679
CG11525	NA	120	566	2	0.270318021201	34	118	0.816020367785	34	NA	1	0	82	191407.607176	0.596359542128
CG11526	NA	NA	NA	NA	NA	34	118	0.806217617259	1	NA	1	0	4	7972.88902435	0.666666666667
CG11527	NA	10	2188	NA	0.141224862888	24	111	0.737319833322	11	1	1	0	3	978.59008623	0.444444444444
CG11529	NA	200	287	1	0.0627177700348	7	68	0.709613425825	4	NA	1	0	NA	NA	NA
CG1153	NA	160	1349	3	0.466271312083	0	58	0.884284658661	5	NA	0	0	NA	NA	NA
CG11533	60	10	1349	3	0.466271312083	32	118	0.460347786998	20	NA	1	0	2	139.392503193	0.5
CG11534	NA	NA	492	2	0.105691056911	34	117	0.716064476829	10	NA	0	0	11	17179.8783152	0.743801652893
CG11537	NA	NA	705	1	0.293617021277	34	118	0.646820591282	20	NA	0	0	NA	NA	NA
CG11539	NA	NA	NA	NA	NA	13	117	0.663004976238	18	NA	0	0	14	19773.6427299	0.875
CG1154	NA	160	336	1	0.235119047619	5	40	0.720721938125	3	NA	NA	0	NA	NA	NA
CG11546	NA	20	336	1	0.235119047619	33	118	0.715454821437	27	NA	1	0	26	43110.8160609	0.938271604938
CG1155	NA	NA	NA	NA	NA	2	61	0.858481347455	NA	NA	NA	0	1	0.0	0.0
CG11550	NA	NA	NA	NA	NA	12	85	0.803182653632	5	NA	NA	0	NA	NA	NA
CG11551	NA	30	320	2	0.4875	1	15	0.660023364867	16	2	0	1	NA	NA	NA
CG11552	NA	100	262	1	0.0	2	53	0.616879364482	7	NA	NA	0	NA	NA	NA
CG11555	NA	NA	221	1	0.873303167421	34	118	0.200156404205	10	NA	1	0	2	84.4896207943	0.0
CG11556	NA	40	638	2	0.206896551724	12	88	0.736512884761	17	NA	NA	0	NA	NA	NA
CG11560	NA	NA	NA	NA	NA	28	118	0.422015094432	11	NA	0	0	3	379.521796549	0.666666666667
CG11561	20	10	1036	3	0.296332046332	34	118	0.721354073639	34	19	1	0	12	22430.4982942	0.842975206612
CG11562	NA	NA	NA	NA	NA	34	118	0.356245364019	10	NA	0	0	NA	NA	NA
CG11563	NA	NA	NA	NA	NA	33	117	0.770796962527	19	NA	0	0	NA	NA	NA
CG11566	NA	NA	NA	NA	NA	3	41	0.554952870252	1	NA	0	0	NA	NA	NA
CG11567	120	10	679	0	0.0353460972018	34	118	0.82941673223	32	NA	1	0	1	0.0	0.0
CG1157	NA	NA	NA	NA	NA	1	55	0.808895936701	1	NA	NA	0	4	483.170447305	0.625
CG11570	NA	NA	NA	NA	NA	3	21	0.354700590422	1	NA	0	0	5	3940.10027585	0.8
CG11575	NA	50	603	2	0.0	0	1	0.568981788379	1	NA	0	0	NA	NA	NA
CG11576	NA	NA	NA	NA	NA	34	117	0.622783132412	16	NA	1	0	2	300.948144605	0.5
CG11577	NA	NA	NA	NA	NA	34	118	0.575357997612	8	NA	0	0	3	459.54035475	0.5
CG11579	50	10	843	2	0.327402135231	34	118	0.897172227731	32	59	1	0	22	66501.2621673	0.903047091413
CG1158	NA	20	662	3	0.219033232628	3	54	0.57525634573	12	NA	0	0	NA	NA	NA
CG11581	NA	NA	NA	NA	NA	0	4	0.373501492583	3	NA	1	0	29	72461.5922905	0.879818594104
CG11582	NA	10	136	1	0.00735294117647	NA	8	0.733116809523	26	NA	1	0	NA	NA	NA
CG11583	NA	40	359	1	0.259052924791	33	118	0.794147488331	26	NA	1	0	1	0.0	0.0
CG11584	NA	NA	NA	NA	NA	0	37	0.42840890519	1	NA	1	0	NA	NA	NA
CG11585	NA	NA	NA	NA	NA	3	28	0.472794344522	1	NA	0	0	NA	NA	NA
CG11586	NA	NA	NA	NA	NA	31	118	0.749151132218	19	NA	1	0	7	5218.459578	0.722222222222
CG11588	NA	NA	NA	NA	NA	2	36	0.07939390527	2	NA	0	0	NA	NA	NA
CG11589	NA	NA	84	1	0.0	34	118	0.348684606435	14	NA	0	0	1	0.0	1.0
CG11590	NA	NA	NA	NA	NA	34	118	0.559457386402	19	NA	0	0	1	0.0	0.0
CG11591	NA	10	98	1	0.673469387755	8	57	0.376583643779	NA	NA	0	0	12	14840.9380407	0.892561983471
CG11592	NA	160	505	3	0.172277227723	6	73	0.520923861339	3	NA	1	0	NA	NA	NA
CG11593	NA	NA	NA	NA	NA	34	118	0.725654854753	17	NA	1	0	1	0.0	0.0
CG11594	NA	NA	NA	NA	NA	30	91	0.597067609189	4	NA	0	0	1	0.0	0.0
CG11596	NA	NA	NA	NA	NA	31	118	0.687195891403	24	NA	1	0	18	11295.5083547	0.733564013841
CG11597	160	10	317	1	0.00946372239748	8	106	0.556012478875	14	NA	0	0	NA	NA	NA
CG11598	NA	160	388	2	0.0	2	20	0.175263999825	2	NA	0	0	NA	NA	NA
CG11600	NA	NA	370	2	0.00810810810811	3	9	0.231076389035	4	NA	0	0	NA	NA	NA
CG11601	NA	NA	NA	NA	NA	32	117	0.582786083333	23	NA	0	0	2	122.292024084	0.5
CG11603	NA	NA	NA	NA	NA	NA	NA	NA	NA	NA	NA	NA	NA	NA	NA
CG11604	90	10	539	1	0.873840445269	31	118	0.287328212237	10	NA	1	0	2	141.048314954	0.5
CG11606	NA	40	297	1	0.10101010101	29	118	0.716766773229	18	NA	1	0	2	7609.0	0.0
CG11607	NA	NA	418	1	0.686602870813	0	57	0.563263253461	14	NA	1	0	27	55538.5704762	0.92970521542
CG11608	NA	NA	435	3	0.0	3	21	0.19486926631	13	NA	0	0	NA	NA	NA
CG1161	NA	NA	NA	NA	NA	34	118	0.670499197937	15	NA	1	1	1	0.0	1.0
CG11611	NA	20	92	1	0.0869565217391	3	46	0.77515053858	1	NA	0	0	NA	NA	NA
CG11614	NA	10	928	6	0.854525862069	29	105	0.757554837223	24	12	1	0	NA	NA	NA
CG11617	NA	NA	294	1	0.595238095238	10	82	0.678354380411	18	NA	1	0	NA	NA	NA
CG11619	NA	NA	NA	NA	NA	9	66	0.689749524406	1	NA	0	0	NA	NA	NA
CG11621	100	10	1876	6	0.231343283582	34	118	0.647417989453	27	NA	1	0	53	25014.94976	0.329862557268
CG11622	NA	10	625	2	0.464	34	118	0.528142113574	13	NA	0	0	25	43922.4579929	0.901234567901
CG11624	160	100	763	1	0.170380078637	34	118	0.857507826345	27	NA	0	1	11	22341.8743862	0.892561983471
CG11626	NA	NA	379	1	0.0	0	10	0.571592105723	NA	NA	0	0	NA	NA	NA
CG11628	NA	20	727	2	0.370013755158	34	118	0.803985573075	34	NA	1	0	12	20580.6944824	0.842975206612
CG11629	NA	NA	NA	NA	NA	1	27	0.167408045784	14	NA	NA	0	NA	NA	NA
CG1163	NA	50	631	1	0.0	34	118	0.757413604209	18	NA	NA	0	NA	NA	NA
CG11630	NA	NA	631	1	0.0	1	37	0.201349155877	1	NA	0	0	NA	NA	NA
CG11634	NA	NA	NA	NA	NA	2	32	0.234986212921	NA	NA	0	0	NA	NA	NA
CG11635	NA	NA	NA	NA	NA	2	64	0.362602831952	2	NA	NA	0	22	44267.3850152	0.895061728395
CG11637	NA	160	181	1	0.226519337017	5	7	0.569320513677	10	NA	1	0	NA	NA	NA
CG11638	NA	NA	387	1	0.596899224806	13	103	0.437143552631	16	NA	0	0	4	772.722671298	0.625
CG11639	NA	40	107	2	0.0	3	52	0.575181820023	1	NA	0	0	1	0.0	0.0
CG11641	NA	20	NA	NA	NA	NA	NA	0.819300916782	NA	NA	NA	NA	NA	NA	NA
CG11642	NA	10	368	2	0.10597826087	34	118	0.723549263236	29	NA	0	0	8	10552.2864606	0.78125
CG11648	80	10	270	1	0.574074074074	20	75	0.712896960085	27	21	1	0	9	5175.14470836	0.814814814815
CG1165	NA	50	546	2	0.00549450549451	3	55	0.80521822173	4	NA	0	0	NA	NA	NA
CG11650	130	20	130	1	0.623076923077	6	67	0.522291589465	NA	NA	0	0	33	30948.6630464	0.630859375
CG11652	NA	130	454	1	0.00881057268722	33	118	0.777631860977	29	NA	0	0	6	5493.53613028	0.722222222222
CG11654	NA	NA	432	2	0.0	34	118	0.874871956477	20	NA	0	0	7	15146.7254735	0.444444444444
CG11655	NA	NA	455	1	0.010989010989	32	116	0.556564327527	16	NA	0	0	NA	NA	NA
CG11656	NA	NA	NA	NA	NA	2	65	0.482078167697	7	NA	0	0	37	101807.660185	0.942767950052
CG11658	NA	NA	NA	NA	NA	33	117	0.737743272065	18	NA	0	0	2	194.826675426	0.5
CG11659	NA	NA	546	2	0.00549450549451	3	38	0.197383205276	4	NA	NA	0	5	501.133535189	0.625
CG11660	NA	NA	585	3	0.425641025641	25	116	0.669001497764	13	NA	1	0	1	0.0	0.0
CG11661	NA	30	1105	3	0.130316742081	34	118	0.850479405832	16	NA	1	0	NA	NA	NA
CG11663	NA	NA	NA	NA	NA	3	57	0.350301091973	1	NA	NA	0	NA	NA	NA
CG11664	NA	NA	254	1	0.0	3	12	0.0640718953821	2	NA	0	0	NA	NA	NA
CG11665	NA	NA	658	1	0.193009118541	34	118	0.733061427775	21	NA	0	0	NA	NA	NA
CG11666	NA	NA	NA	NA	NA	2	34	0.421136524913	1	NA	0	0	NA	NA	NA
CG11668	NA	200	398	3	0.0753768844221	15	70	0.402556064293	3	NA	0	0	NA	NA	NA
CG11669	NA	NA	599	2	0.0467445742905	2	51	0.611596814174	NA	NA	0	0	NA	NA	NA
CG1167	30	10	521	2	0.892514395393	34	118	0.780874152477	16	7	1	0	9	18179.6133616	0.79012345679
CG11670	NA	200	481	1	0.316008316008	8	55	0.620006664127	3	NA	0	0	NA	NA	NA
CG11671	NA	NA	NA	NA	NA	7	85	0.270216693333	12	NA	0	0	1	0.0	0.0
CG11672	NA	NA	NA	NA	NA	4	65	0.509433515896	6	NA	0	0	23	49797.4648333	0.887573964497
CG11674	NA	140	344	1	0.0	3	52	0.337834038753	14	NA	1	0	3	596.357720674	0.666666666667
CG11678	NA	20	398	1	0.0201005025126	34	118	0.77606748547	17	NA	0	0	24	67378.5478001	0.91124260355
CG11679	NA	NA	NA	NA	NA	33	118	0.690306827307	19	NA	0	0	1	0.0	0.0
CG1168	NA	30	1293	5	0.183294663573	15	88	0.6385001887	3	NA	0	0	13	14742.2472288	0.91124260355
CG11680	30	10	1293	5	0.183294663573	34	118	0.654760493455	12	15	1	0	7	11372.0100814	0.72
CG11686	NA	NA	NA	NA	NA	34	115	0.651078760185	10	NA	1	0	NA	NA	NA
CG1169	NA	NA	NA	NA	NA	0	38	0.799038492561	2	NA	0	0	NA	NA	NA
CG11693	NA	NA	NA	NA	NA	0	18	0.721679206617	13	NA	0	0	2	452.027212894	0.5
CG11694	NA	NA	NA	NA	NA	1	38	0.40660815349	9	NA	0	0	NA	NA	NA
CG11695	NA	NA	NA	NA	NA	21	118	0.331422945718	12	NA	0	0	5	1940.62658605	0.75
CG11696	NA	NA	NA	NA	NA	29	118	0.406451687974	18	NA	NA	0	10	8210.66248832	0.82
CG11697	NA	NA	NA	NA	NA	2	43	0.264901798603	17	NA	NA	0	NA	NA	NA
CG11698	NA	NA	NA	NA	NA	1	33	0.162427428849	14	NA	0	0	4	982.525579568	0.75
CG11699	NA	NA	NA	NA	NA	34	118	0.733505477076	17	NA	0	0	3	193.82175659	0.444444444444
CG11700	NA	10	NA	NA	NA	NA	96	NA	NA	NA	0	NA	NA	NA	NA
CG11703	NA	NA	353	1	0.28611898017	2	47	0.189056118647	11	1	0	0	1	0.0	0.0
CG11709	170	10	203	1	0.0	26	100	0.481899381705	6	NA	0	0	NA	NA	NA
CG1171	NA	30	574	1	0.0714285714286	4	92	0.953229167731	1	1	0	0	NA	NA	NA
CG11710	NA	NA	513	2	0.251461988304	34	118	0.6535884303	15	NA	0	0	1	0.0	0.0
CG11711	NA	40	566	1	0.507067137809	7	118	0.647254671739	37	2	0	0	34	118936.047633	0.896551724138
CG11714	100	30	NA	NA	NA	22	53	0.373380478462	11	NA	0	0	NA	NA	NA
CG11715	NA	30	574	1	0.0714285714286	21	83	0.605665994202	6	NA	0	0	3	0.0	0.0
CG11719	NA	80	334	3	0.0	6	58	0.834208866691	2	NA	0	0	NA	NA	NA
CG1172	NA	NA	NA	NA	NA	33	118	0.678493539437	18	NA	0	0	NA	NA	NA
CG11720	NA	10	307	1	0.488599348534	2	59	0.0794693692956	7	NA	0	0	NA	NA	NA
CG11722	NA	NA	NA	NA	NA	34	118	0.682847797693	15	NA	0	0	5	2454.10385823	0.72
CG11723	NA	NA	NA	NA	NA	34	117	0.31339014498	19	NA	0	0	4	1417.66968299	0.75
CG11726	NA	NA	291	1	0.563573883162	5	36	0.204023972865	NA	NA	0	0	1	0.0	0.0
CG11727	NA	80	807	3	0.355638166047	23	118	0.793068400274	29	NA	0	0	2	119.02601884	0.5
CG11732	NA	150	172	NA	0.0	0	3	0.690996147107	2	NA	1	0	NA	NA	NA
CG11734	NA	20	4912	10	0.153908794788	32	116	0.777670170468	21	NA	0	0	1	0.0	0.0
CG11735	NA	30	390	1	0.0	1	0	0.187360614035	1	NA	0	0	NA	NA	NA
CG11737	NA	NA	NA	NA	NA	34	118	0.572935302568	15	NA	0	0	NA	NA	NA
CG11738	NA	NA	240	1	0.266666666667	34	118	0.726302840153	16	NA	1	0	8	6426.0836172	0.84375
CG11739	NA	NA	321	1	0.00934579439252	32	114	0.628334689919	10	NA	0	0	1	0.0	0.0
CG11741	NA	NA	NA	NA	NA	14	53	0.332222706411	4	NA	NA	0	NA	NA	NA
CG11742	NA	60	412	2	0.00242718446602	0	0	0.433052461971	2	NA	0	0	NA	NA	NA
CG11748	NA	20	159	1	0.0	3	27	0.684831250295	3	NA	0	0	NA	NA	NA
CG11750	NA	10	122	1	0.860655737705	34	118	0.32192166541	15	NA	0	0	18	340.812768213	0.29012345679
CG11752	NA	NA	NA	NA	NA	34	118	0.541320565287	28	NA	0	0	2	0.0	0.5
CG11753	NA	NA	NA	NA	NA	34	118	0.783191643475	24	NA	1	0	7	9030.80615376	0.777777777778
CG11755	NA	NA	NA	NA	NA	32	112	0.423387096045	4	NA	0	0	1	0.0	0.0
CG11756	NA	NA	NA	NA	NA	2	67	0.278927710655	21	NA	0	0	3	696.495396926	0.666666666667
CG11759	360	10	1038	1	0.33429672447	34	118	0.753268472519	31	1	1	0	6	1381.32074852	0.5
CG1176	NA	150	494	1	0.380566801619	3	37	0.572721884434	3	NA	NA	0	NA	NA	NA
CG11760	NA	NA	NA	NA	NA	NA	62	0.538201997509	3	NA	1	0	2	261.333109239	0.5
CG11761	120	10	235	1	0.063829787234	34	118	0.744148446721	22	NA	0	0	18	44560.4950559	0.871111111111
CG11762	NA	NA	NA	NA	NA	3	36	0.326737721947	9	NA	NA	0	NA	NA	NA
CG11763	NA	10	NA	NA	NA	NA	NA	NA	NA	NA	NA	NA	NA	NA	NA
CG11765	NA	10	220	2	0.0181818181818	34	117	0.764216590589	20	NA	NA	0	77	70207.8816535	0.234477286253
CG11767	NA	60	398	1	0.0	0	0	0.756696742035	NA	NA	0	0	NA	NA	NA
CG11768	NA	NA	NA	NA	NA	4	71	0.88309831763	2	NA	1	0	4	902.561908284	0.75
CG11770	150	10	858	3	0.237762237762	34	118	0.706239726795	32	5	1	0	3	248.801709112	0.444444444444
CG11771	NA	NA	730	2	0.0602739726027	34	118	0.699735046482	5	NA	0	0	8	5699.9944914	0.816326530612
CG11775	NA	90	605	3	0.0	1	12	0.66481903249	NA	NA	0	0	2	338.19381314	0.5
CG11777	NA	NA	161	1	0.0931677018634	34	118	0.846697873729	21	NA	NA	0	15	4154.59139597	0.469387755102
CG11778	NA	NA	590	2	0.0694915254237	1	42	0.342521425886	1	NA	1	0	NA	NA	NA
CG11779	NA	20	459	1	0.152505446623	34	117	0.774439646581	18	3	1	0	2	152.123200496	0.0
CG11780	NA	10	322	3	0.105590062112	32	118	0.681638967009	12	NA	0	0	NA	NA	NA
CG11781	NA	NA	NA	NA	NA	33	117	0.795200418622	19	NA	1	0	NA	NA	NA
CG11783	NA	10	723	2	0.359612724758	34	118	0.786784958456	21	NA	0	0	4	681.847104087	0.75
CG11784	NA	30	226	2	0.0176991150442	34	118	0.444155655164	12	NA	0	0	NA	NA	NA
CG11785	50	10	206	1	0.0	34	118	0.781415745636	24	1	1	0	2	0.0	0.0
CG11786	NA	NA	NA	NA	NA	2	67	0.585308093764	6	NA	NA	0	2	57.7097043177	0.0
CG11788	NA	NA	NA	NA	NA	7	109	0.732812081787	18	NA	0	0	NA	NA	NA
CG1179	NA	50	1214	2	0.599670510708	NA	63	0.808694780317	11	NA	NA	0	2	217.659061554	0.5
CG11790	NA	NA	NA	NA	NA	34	118	0.476117928963	6	NA	0	0	3	7865.69318212	0.444444444444
CG11791	NA	NA	NA	NA	NA	34	118	0.547581221724	36	NA	0	0	3	747.403068663	0.5
CG11793	NA	10	167	0	0.233532934132	34	118	0.671240110175	13	2	1	0	NA	NA	NA
CG11796	NA	NA	380	2	0.0289473684211	11	76	0.825883726371	NA	NA	0	0	6	15733.463248	0.5
CG11797	NA	20	139	1	0.0287769784173	10	89	0.761878184577	2	NA	0	0	1	0.0	0.0
CG11798	NA	10	1214	2	0.599670510708	26	117	0.821530032773	40	5	1	0	13	14286.9569479	0.923076923077
CG11799	NA	20	760	0	0.706578947368	34	118	0.832802089661	32	NA	0	0	13	14209.5481368	0.87573964497
CG1180	NA	50	517	2	0.520309477756	NA	74	0.861916327924	2	NA	NA	0	1	0.0	0.0
CG11801	NA	NA	NA	NA	NA	2	9	0.555582613413	5	NA	0	0	NA	NA	NA
CG11802	NA	NA	NA	NA	NA	34	118	0.657994595597	10	NA	0	0	9	4728.20269335	0.814814814815
CG11804	NA	10	517	2	0.520309477756	34	118	0.804881960248	30	NA	0	0	3	316.154506099	0.5
CG11807	NA	NA	NA	NA	NA	34	118	0.674822096364	8	NA	0	0	5	8121.19549191	0.8
CG11808	NA	140	219	NA	0.712328767123	17	118	0.609464595951	15	NA	0	0	2	7609.0	0.0
CG11811	NA	NA	233	1	0.141630901288	33	118	0.623702209333	9	NA	0	0	5	8702.73546762	0.375
CG11814	NA	10	NA	NA	NA	NA	NA	0.85482160904	NA	NA	NA	NA	NA	NA	NA
CG11815	NA	NA	NA	NA	NA	3	54	0.263220657507	10	NA	0	0	2	833.092537152	0.0
CG11816	NA	NA	NA	NA	NA	1	23	0.533132450734	NA	NA	0	0	NA	NA	NA
CG11820	140	60	231	1	0.298701298701	34	118	0.480803509318	8	NA	0	0	2	127.717569528	0.5
CG11821	NA	NA	536	1	0.0167910447761	29	80	0.380292719698	2	NA	0	0	1	0.0	0.0
CG11822	30	10	441	2	0.0793650793651	18	112	0.546994492276	23	NA	0	0	NA	NA	NA
CG11824	NA	200	NA	NA	NA	NA	NA	NA	NA	NA	NA	NA	NA	NA	NA
CG11825	NA	NA	NA	NA	NA	29	101	0.550600393371	32	NA	0	0	NA	NA	NA
CG11828	NA	20	508	1	0.0275590551181	3	20	0.319965145887	6	NA	0	0	NA	NA	NA
CG11833	NA	NA	NA	NA	NA	4	10	0.528947122201	6	NA	0	0	7	9204.97522234	0.777777777778
CG11835	NA	NA	795	2	0.932075471698	11	77	0.315200167514	14	NA	NA	0	2	188.339639645	0.5
CG11836	NA	200	325	1	0.0	34	100	0.742372382531	9	NA	1	0	3	15.5000935258	0.444444444444
CG11837	NA	20	306	1	0.0588235294118	30	116	0.813123502837	7	NA	1	0	NA	NA	NA
CG11838	360	10	1503	2	0.0359281437126	0	75	0.786921445464	15	NA	1	0	NA	NA	NA
CG11839	NA	NA	NA	NA	NA	28	117	0.396486979862	20	NA	0	0	4	528.082817636	0.375
CG11840	50	10	389	2	0.102827763496	34	118	0.731545350331	23	NA	1	0	NA	NA	NA
CG11841	NA	200	319	1	0.0156739811912	13	54	0.470795353477	3	NA	1	0	NA	NA	NA
CG11842	NA	200	319	1	0.0219435736677	12	72	0.422412343604	4	NA	0	0	4	1760.07541648	0.75
CG11843	NA	200	316	1	0.0221518987342	5	51	0.459724102941	5	NA	0	0	NA	NA	NA
CG11844	NA	20	443	3	0.89164785553	34	118	0.471966057814	20	NA	1	0	3	2342.80169626	0.666666666667
CG11847	NA	40	992	3	0.311491935484	34	118	0.666349092588	19	NA	0	0	4	764.318580135	0.625
CG11848	NA	20	828	1	0.298309178744	6	74	0.625042670321	7	NA	0	0	NA	NA	NA
CG11849	NA	10	678	6	0.656342182891	5	56	0.5972079093	26	2	0	0	7	2958.41378964	0.244897959184
CG11851	NA	30	623	1	0.0979133226324	32	118	0.687586368033	15	NA	0	0	NA	NA	NA
CG11852	NA	NA	NA	NA	NA	26	91	0.722039652448	2	NA	0	0	3	464.12579336	0.444444444444
CG11853	NA	10	249	1	0.0	14	55	0.331406551477	4	1	0	0	NA	NA	NA
CG11854	NA	NA	NA	NA	NA	10	53	0.312595449541	6	NA	0	0	NA	NA	NA
CG11856	NA	10	2695	6	0.360296846011	34	118	0.376425129583	21	NA	1	0	24	37398.1842991	0.729166666667
CG11857	NA	400	242	1	0.206611570248	34	118	0.670914139899	22	NA	0	0	27	8735.82142036	0.3424
CG11858	NA	NA	130	1	0.376923076923	33	117	0.827012196302	7	NA	0	0	NA	NA	NA
CG11859	NA	150	538	2	0.325278810409	34	117	0.829536796778	20	NA	1	0	NA	NA	NA
CG11861	NA	20	NA	NA	NA	NA	NA	0.800780499166	NA	NA	NA	NA	NA	NA	NA
CG11864	NA	200	251	1	0.00796812749004	3	12	0.344059268973	3	NA	0	0	NA	NA	NA
CG11865	NA	NA	240	1	0.075	0	4	0.254686030021	NA	NA	0	0	1	0.0	0.0
CG11866	NA	NA	NA	NA	NA	34	118	0.707907266888	22	NA	0	0	NA	NA	NA
CG11870	NA	150	1427	2	0.682550805886	NA	NA	0.812502048303	NA	NA	NA	NA	NA	NA	NA
CG11872	NA	150	NA	NA	NA	NA	NA	0.756177221714	NA	NA	NA	NA	NA	NA	NA
CG11873	NA	NA	NA	NA	NA	5	118	0.755430208108	35	NA	1	0	3	575.136200428	0.5
CG11874	NA	60	685	2	0.186861313869	33	118	0.573035033509	13	NA	0	0	NA	NA	NA
CG11875	NA	NA	NA	NA	NA	26	114	0.606265822431	25	NA	0	0	1	0.0	1.0
CG11876	330	10	365	2	0.0	34	118	0.799301662761	13	NA	0	0	25	44796.8200916	0.863636363636
CG11877	NA	20	503	2	0.258449304175	34	118	0.794987694933	17	NA	0	0	1	0.0	0.0
CG11878	NA	NA	NA	NA	NA	6	51	0.155025260152	2	NA	0	0	3	7733.20450126	0.0
CG11880	NA	NA	NA	NA	NA	34	118	0.618501961308	31	NA	0	0	3	411.808360443	0.666666666667
CG11881	NA	50	654	2	0.30122324159	8	113	0.444855093198	18	NA	0	0	36	78637.0279343	0.905306971904
CG11882	NA	NA	NA	NA	NA	28	118	0.570968133376	23	NA	0	0	4	7942.73788099	0.666666666667
CG11883	NA	NA	792	2	0.32702020202	25	114	0.787735200426	13	NA	1	0	5	8108.50867681	0.625
CG11885	NA	NA	NA	NA	NA	34	118	0.505963531581	17	NA	NA	0	29	12035.8061774	0.198979591837
CG11886	NA	30	276	1	0.909420289855	34	118	0.6095465954	26	NA	1	0	3	0.0	0.0
CG11887	80	50	794	1	0.0226700251889	33	118	0.654228750927	27	NA	1	0	2	7609.0	0.0
CG11888	40	10	1020	4	0.232352941176	34	118	0.895505606087	26	NA	0	1	NA	NA	NA
CG11889	NA	NA	NA	NA	NA	14	71	0.121573237693	1	NA	NA	0	NA	NA	NA
CG11891	NA	NA	NA	NA	NA	14	71	0.112290732682	2	NA	NA	0	NA	NA	NA
CG11892	NA	NA	NA	NA	NA	14	72	0.289743978309	4	NA	0	0	5	14841.518725	0.72
CG11893	NA	90	416	1	0.0384615384615	9	57	0.321265180802	1	NA	0	0	6	1364.65234147	0.611111111111
CG11895	20	10	3579	10	0.259010896899	20	90	0.804899463018	2	11	1	0	NA	NA	NA
CG11896	NA	30	702	3	0.10113960114	34	118	0.776190392384	24	NA	0	0	16	33900.1854964	0.861111111111
CG11897	NA	NA	1374	3	0.0342066957787	33	118	0.75353107406	17	1	0	0	1	0.0	0.0
CG11898	NA	NA	1320	3	0.0348484848485	2	46	0.729896291458	1	NA	0	0	NA	NA	NA
CG11899	NA	10	364	1	0.0	34	115	0.832394737196	10	NA	0	0	8	10386.751273	0.84375
CG11900	50	20	179	1	0.0614525139665	32	118	0.539132399271	13	NA	0	0	NA	NA	NA
CG11901	NA	20	431	3	0.0974477958237	34	118	0.862906118222	23	NA	1	0	30	75860.7619125	0.908093278464
CG11902	NA	NA	NA	NA	NA	31	116	0.431412300469	10	NA	0	0	1	0.0	0.0
CG11905	NA	NA	NA	NA	NA	2	50	0.675983917517	5	NA	0	0	9	2098.55664637	0.734693877551
CG11906	NA	NA	NA	NA	NA	33	118	0.55743105712	12	NA	0	0	4	619.379471756	0.75
CG11907	NA	10	476	2	0.031512605042	34	118	0.563549981376	21	NA	1	0	3	2073.5154899	0.444444444444
CG11908	NA	NA	NA	NA	NA	3	53	0.322078947698	2	NA	0	0	NA	NA	NA
CG11909	NA	NA	657	1	0.00913242009132	NA	83	0.743235000594	2	NA	1	0	2	774.716286936	0.5
CG11910	NA	NA	NA	NA	NA	7	81	0.681499425059	1	NA	0	0	NA	NA	NA
CG11911	NA	200	277	1	0.0072202166065	6	71	0.672658057874	2	NA	0	0	11	21914.2773514	0.79012345679
CG11912	NA	200	271	1	0.0738007380074	6	68	0.429944321151	3	NA	0	0	NA	NA	NA
CG11913	NA	20	523	2	0.0363288718929	2	50	0.629709412261	NA	NA	0	0	NA	NA	NA
CG11915	NA	40	NA	NA	NA	NA	NA	0.649645494125	NA	NA	NA	NA	NA	NA	NA
CG11919	NA	10	897	1	0.00891861761427	18	118	0.675702007335	13	NA	0	0	NA	NA	NA
CG11920	NA	NA	NA	NA	NA	32	117	0.713913605689	13	NA	NA	0	2	298.328914997	0.5
CG11921	NA	20	372	1	0.459677419355	0	26	0.465297587392	9	NA	0	0	NA	NA	NA
CG11922	NA	20	271	2	0.0664206642066	1	49	0.545400000662	16	NA	0	0	NA	NA	NA
CG11924	NA	10	510	2	0.46862745098	NA	118	0.74713048649	22	2	1	1	2	310.071669973	0.5
CG11926	NA	NA	NA	NA	NA	34	118	0.772350849966	11	NA	1	0	NA	NA	NA
CG11927	NA	NA	NA	NA	NA	34	118	0.450738014384	21	NA	0	0	NA	NA	NA
CG11929	NA	NA	NA	NA	NA	5	50	0.107345077513	3	NA	0	0	1	0.0	0.0
CG1193	NA	20	673	2	0.463595839525	15	96	0.789864657394	6	NA	0	0	1	0.0	0.0
CG11933	NA	NA	NA	NA	NA	NA	NA	NA	NA	NA	NA	NA	NA	NA	NA
CG11937	20	10	180	NA	0.0333333333333	1	3	0.347240324062	13	5	1	0	NA	NA	NA
CG11940	NA	10	1162	6	0.641996557659	NA	118	0.724514062189	31	NA	1	0	1	0.0	0.0
CG11941	NA	NA	NA	NA	NA	NA	73	0.622656185091	1	NA	1	0	14	6655.42517458	0.674556213018
CG11942	NA	10	167	2	0.0778443113772	1	43	0.798097223137	2	NA	1	0	NA	NA	NA
CG11943	NA	10	2090	1	0.0416267942584	31	117	0.601514104115	27	NA	1	0	1	0.0	0.0
CG11949	40	10	1698	9	0.599528857479	34	118	0.867179682989	20	1	1	0	7	9636.29211674	0.833333333333
CG11951	NA	NA	814	2	0.0036855036855	9	47	0.328207708051	2	NA	0	0	NA	NA	NA
CG11956	NA	160	932	2	0.00321888412017	19	114	0.641248384086	8	NA	0	0	3	197.413150633	0.666666666667
CG11958	50	10	647	1	0.323029366306	34	118	0.765454745919	14	NA	1	0	68	34002.1230135	0.296279795055
CG11961	NA	NA	NA	NA	NA	29	116	0.677527478271	21	NA	0	0	4	530.92142822	0.75
CG11963	40	10	503	2	0.0954274353877	34	118	0.737462200255	14	NA	1	0	54	51972.5265957	0.394375857339
CG11964	NA	NA	NA	NA	NA	32	118	0.767611655943	13	NA	0	0	6	3491.9264322	0.777777777778
CG11966	NA	NA	NA	NA	NA	1	30	0.63993524951	14	NA	0	0	NA	NA	NA
CG11967	NA	260	255	1	0.0196078431373	31	112	0.838574408992	17	NA	1	0	NA	NA	NA
CG11968	NA	10	311	1	0.032154340836	34	118	0.837307530028	23	NA	0	0	2	7609.0	0.0
CG11970	NA	NA	1658	6	0.462605548854	33	117	0.623234007625	24	NA	NA	0	1	0.0	0.0
CG11971	NA	20	588	3	0.448979591837	34	117	0.353486537794	23	NA	1	0	4	2063.65798303	0.75
CG11975	NA	20	340	2	0.00294117647059	34	118	0.848901918513	23	NA	0	0	NA	NA	NA
CG11977	NA	NA	274	2	0.0766423357664	3	24	0.161597385338	NA	NA	0	0	NA	NA	NA
CG11979	NA	50	210	2	0.0666666666667	34	118	0.813482252688	19	NA	NA	0	NA	NA	NA
CG11980	NA	NA	NA	NA	NA	34	118	0.585422389496	15	NA	0	0	12	1777.17260749	0.597222222222
CG11981	NA	50	NA	NA	NA	34	118	0.783317287771	15	NA	1	1	57	62942.3404821	0.3864
CG11982	NA	NA	NA	NA	NA	34	118	0.623192694777	16	NA	0	0	1	0.0	0.0
CG11983	NA	NA	NA	NA	NA	6	106	0.522424841438	12	NA	0	0	NA	NA	NA
CG11984	NA	NA	599	2	0.649415692821	34	118	0.773335891427	21	NA	1	0	9	5493.56652134	0.84375
CG11985	NA	140	85	1	0.129411764706	34	118	0.968449614191	21	NA	1	0	8	4319.85436846	0.75
CG11986	NA	NA	NA	NA	NA	22	114	0.700519811081	19	NA	0	0	NA	NA	NA
CG11987	50	10	642	4	0.526479750779	34	118	0.746162590242	17	6	1	0	6	16015.5945875	0.5
CG11988	130	10	754	2	0.258620689655	31	117	0.741177348917	37	8	1	0	NA	NA	NA
CG11989	NA	380	196	1	0.275510204082	34	118	0.715496098078	22	NA	1	0	5	890.258434841	0.625
CG11990	NA	10	538	1	0.291821561338	34	118	0.746728548854	33	1	1	0	5	12074.6700563	0.56
CG11992	30	10	971	2	0.261585993821	34	118	0.610631262579	28	3	1	0	3	0.0	0.5
CG11993	NA	NA	NA	NA	NA	34	118	0.546998522566	17	NA	0	0	1	0.0	0.0
CG11994	NA	20	337	1	0.0118694362018	13	112	0.504570763641	20	NA	0	0	NA	NA	NA
CG11997	NA	NA	NA	NA	NA	0	25	0.482209728963	2	NA	NA	0	NA	NA	NA
CG11999	NA	NA	NA	NA	NA	34	118	0.715311948217	15	NA	0	0	1	0.0	1.0
CG1200	30	20	4337	4	0.237952501729	8	96	0.701996796805	7	4	1	0	6	11379.6500842	0.666666666667
CG12000	NA	50	268	1	0.0970149253731	34	118	0.626391382847	12	NA	1	1	41	14213.9117045	0.1425
CG12001	NA	NA	NA	NA	NA	34	116	0.588890580831	13	NA	0	0	6	2420.47461061	0.777777777778
CG12002	NA	30	1527	4	0.100196463654	23	112	0.753169352306	6	NA	1	0	4	8068.5849934	0.5
CG12003	NA	NA	NA	NA	NA	0	39	0.639200886558	1	NA	NA	0	NA	NA	NA
CG12004	NA	40	486	1	0.20987654321	34	118	0.792989265079	34	NA	0	0	12	2487.80591134	0.666666666667
CG12005	NA	50	959	3	0.00417101147028	33	118	0.715693903451	26	NA	1	0	1	0.0	0.0
CG12006	NA	10	561	1	0.0659536541889	33	117	0.668527359966	22	NA	0	0	NA	NA	NA
CG12007	NA	90	515	2	0.126213592233	34	118	0.491293103978	15	NA	1	0	2	1187.84593356	0.5
CG12008	NA	10	4337	4	0.237952501729	30	117	0.839931891144	26	4	1	0	7	5835.48689332	0.816326530612
CG12009	NA	NA	NA	NA	NA	2	52	0.502693473859	2	NA	0	0	NA	NA	NA
CG12010	NA	NA	717	1	0.00557880055788	22	110	0.405055362179	22	NA	1	0	14	8406.13608363	0.87573964497
CG12011	NA	NA	NA	NA	NA	1	38	0.331349133178	NA	NA	0	0	1	0.0	0.0
CG12012	NA	NA	NA	NA	NA	34	118	0.825723577716	11	NA	0	0	12	10892.1232915	0.68
CG12013	NA	60	238	1	0.00420168067227	34	118	0.77173506526	19	NA	0	0	70	28925.4570539	0.273557585208
CG12014	NA	NA	512	3	0.029296875	5	79	0.731236420306	10	NA	0	0	NA	NA	NA
CG12015	NA	NA	222	0	0.0315315315315	34	117	0.623227061013	13	NA	1	0	NA	NA	NA
CG12016	NA	NA	NA	NA	NA	34	118	0.68865436673	29	NA	0	0	3	7705.17795214	0.444444444444
CG12017	NA	NA	NA	NA	NA	4	47	0.670727899964	3	NA	0	0	1	0.0	1.0
CG12018	NA	70	431	1	0.0510440835267	19	115	0.672842673219	8	NA	0	0	3	342.624242371	0.666666666667
CG12019	NA	60	389	3	0.457583547558	34	118	0.710962587133	33	3	1	0	24	41377.572993	0.901234567901
CG12020	NA	50	366	2	0.0218579234973	2	46	0.775140902608	8	NA	0	0	8	2585.36672782	0.857142857143
CG12021	80	10	871	2	0.274397244546	29	118	0.818843530392	20	NA	1	0	9	16756.459578	0.864197530864
CG12023	NA	NA	293	NA	0.645051194539	20	87	0.743679476798	4	NA	0	0	10	4984.22239473	0.864197530864
CG12024	NA	NA	NA	NA	NA	34	118	0.700551571246	18	NA	0	0	1	0.0	0.0
CG12025	NA	NA	NA	NA	NA	33	118	0.737247565524	20	NA	0	0	3	1126.61771612	0.666666666667
CG12026	NA	50	265	2	0.0	13	91	0.720721842662	23	NA	1	0	NA	NA	NA
CG12027	NA	30	147	1	0.496598639456	4	52	0.350079711244	1	NA	NA	0	NA	NA	NA
CG12028	70	10	489	1	0.0306748466258	0	24	0.655157526916	14	NA	1	0	NA	NA	NA
CG12029	NA	20	751	4	0.838881491345	5	78	0.781460233997	11	NA	1	0	1	0.0	0.0
CG12030	NA	40	350	2	0.0428571428571	34	118	0.703595993536	32	NA	1	0	22	5357.5736963	0.095
CG12031	NA	40	1553	6	0.237604636188	34	118	0.846043398869	16	NA	1	1	42	8327.05986899	0.138013087448
CG12034	NA	10	442	1	0.0678733031674	34	118	0.625474113451	13	NA	NA	0	4	749.677032129	0.666666666667
CG12035	NA	NA	NA	NA	NA	2	45	0.28172191268	2	NA	0	0	NA	NA	NA
CG12038	NA	NA	NA	NA	NA	7	72	0.805638390541	6	NA	NA	0	NA	NA	NA
CG12042	NA	70	514	1	0.175097276265	34	118	0.704469536838	19	NA	1	0	9	769.980455681	0.0
CG12045	NA	NA	241	1	0.883817427386	12	75	0.716585632136	4	NA	1	0	14	19934.7418357	0.561983471074
CG12047	110	10	2567	2	0.305025321387	8	NA	0.163049385929	NA	NA	0	NA	NA	NA	NA
CG12048	NA	30	550	1	0.0	0	1	0.529607985679	3	NA	0	0	NA	NA	NA
CG12050	NA	NA	NA	NA	NA	31	117	0.620752544853	26	NA	1	0	NA	NA	NA
CG12051	NA	70	376	1	0.0212765957447	34	118	0.862584463687	30	4	1	0	NA	NA	NA
CG12052	20	10	970	4	0.722680412371	34	118	0.732763209833	48	9	1	0	26	45223.4051789	0.954861111111
CG12054	NA	NA	NA	NA	NA	34	118	0.683464627984	35	1	NA	1	1	0.0	0.0
CG12055	50	10	332	2	0.039156626506	34	118	0.73178023696	14	NA	0	0	16	17539.1200232	0.80612244898
CG12056	NA	NA	NA	NA	NA	32	118	0.625369135169	21	NA	NA	0	1	0.0	0.0
CG12057	NA	NA	NA	NA	NA	4	65	0.523542760532	13	NA	0	0	NA	NA	NA
CG12058	NA	20	NA	NA	NA	NA	NA	0.436195205672	NA	NA	NA	NA	NA	NA	NA
CG12061	NA	NA	441	1	0.0	3	41	0.394986130816	NA	NA	0	0	NA	NA	NA
CG12063	NA	10	774	2	0.143410852713	2	41	0.869635827207	4	NA	NA	0	1	0.0	0.0
CG12065	NA	160	687	2	0.181950509461	4	118	0.823538427025	16	NA	0	0	3	665.386347499	0.666666666667
CG12066	NA	10	376	1	0.00265957446809	2	53	0.662631852453	4	NA	1	0	1	0.0	1.0
CG12068	NA	10	335	1	0.0089552238806	NA	70	0.667612103249	13	NA	1	0	NA	NA	NA
CG12069	NA	150	356	1	0.0814606741573	3	43	0.707204222169	2	NA	0	0	NA	NA	NA
CG12070	40	10	953	4	0.0398740818468	34	118	0.702985309805	19	NA	0	0	45	36775.4153044	0.36884802596
CG12071	NA	130	578	2	0.717993079585	10	91	0.793863794711	2	NA	NA	1	NA	NA	NA
CG12072	20	10	1105	1	0.685067873303	34	118	0.713510830658	32	8	1	1	4	1113.3639849	0.75
CG12073	NA	10	564	2	0.140070921986	10	72	0.643430420494	4	NA	0	0	NA	NA	NA
CG12075	NA	NA	NA	NA	NA	6	99	0.665071460953	3	NA	0	0	2	127.741140289	0.5
CG12076	NA	430	721	3	0.736477115118	33	118	0.77082533421	22	NA	0	0	NA	NA	NA
CG12077	NA	130	286	1	0.00699300699301	11	113	0.711159753531	29	NA	1	0	NA	NA	NA
CG12078	NA	440	253	1	0.0	2	33	0.217118093264	2	NA	0	0	NA	NA	NA
CG12079	NA	NA	265	1	0.135849056604	34	118	0.899881988479	13	NA	0	0	5	9017.83176192	0.72
CG1208	NA	NA	827	4	0.118500604595	18	78	0.498831526004	1	NA	NA	0	NA	NA	NA
CG12081	NA	NA	NA	NA	NA	34	118	0.68644515178	16	NA	0	0	17	22208.3811745	0.906666666667
CG12082	NA	20	827	4	0.118500604595	33	118	0.790350846675	30	NA	1	0	2	165.443657043	0.5
CG12084	NA	NA	NA	NA	NA	34	118	0.804071248909	14	4	0	0	2	120.284538131	0.0
CG12085	50	10	637	3	0.193092621664	34	118	0.778848442696	21	3	1	0	46	157063.987316	0.9410430839
CG12086	NA	20	644	3	0.0481366459627	34	118	0.513273642999	33	NA	0	0	NA	NA	NA
CG12090	NA	90	NA	NA	NA	27	NA	0.821972185128	NA	NA	NA	NA	NA	NA	NA
CG12091	NA	NA	NA	NA	NA	34	118	0.758153442308	22	NA	0	0	3	232.139706395	0.666666666667
CG12092	30	10	1254	4	0.00398724082935	NA	52	0.722726162363	2	3	1	0	8	2630.46656429	0.875
CG12093	NA	NA	NA	NA	NA	34	118	0.59378914778	19	NA	0	0	NA	NA	NA
CG12096	NA	160	506	1	0.0098814229249	34	116	0.500595975711	28	NA	0	0	3	472.093890128	0.444444444444
CG12099	NA	NA	NA	NA	NA	34	118	0.711795394333	19	NA	0	0	NA	NA	NA
CG1210	160	20	1509	1	0.771371769384	34	118	0.580224262058	42	7	1	0	11	22478.8471982	0.814814814815
CG12101	50	10	573	1	0.0942408376963	34	118	0.837962313879	31	NA	1	0	39	84696.817648	0.865764828304
CG12104	NA	NA	NA	NA	NA	32	118	0.455670742295	17	NA	0	0	NA	NA	NA
CG12105	NA	NA	NA	NA	NA	9	72	0.506072106113	1	NA	0	0	NA	NA	NA
CG12106	NA	NA	NA	NA	NA	11	114	0.569788690558	19	NA	0	0	2	153.875355354	0.5
CG12107	NA	NA	NA	NA	NA	34	118	0.697863929467	14	NA	0	0	5	2651.20075625	0.8
CG12108	160	110	314	1	0.0	31	118	0.566370926146	25	22	1	0	3	952.40253983	0.444444444444
CG12109	180	10	1183	4	0.844463229079	5	118	0.457299188612	23	NA	1	0	NA	NA	NA
CG12110	40	40	1364	3	0.254398826979	27	117	0.737365446498	12	3	1	0	2	505.022383366	0.5
CG12111	NA	NA	188	1	0.0	2	45	0.817216693936	5	NA	0	0	NA	NA	NA
CG12112	NA	NA	NA	NA	NA	31	117	0.360987488663	33	NA	0	0	NA	NA	NA
CG12113	NA	10	1022	5	0.0704500978474	32	117	0.743389600051	19	NA	1	0	1	0.0	0.0
CG12114	NA	40	364	NA	0.620879120879	34	118	0.609493480353	12	NA	1	0	22	37065.3850879	0.913494809689
CG12115	NA	NA	NA	NA	NA	2	41	0.272619103842	4	NA	1	0	1	0.0	0.0
CG12116	NA	NA	273	1	0.032967032967	25	90	0.445987221157	2	NA	0	0	13	35847.1136403	0.83950617284
CG12117	NA	NA	261	2	0.0	32	115	0.386880685344	6	NA	0	0	NA	NA	NA
CG12118	NA	NA	NA	NA	NA	34	118	0.483733292957	12	NA	0	0	NA	NA	NA
CG12119	NA	350	500	1	0.144	13	77	0.717949202881	3	NA	0	0	NA	NA	NA
CG1212	70	20	1837	4	0.751224823081	28	115	0.670527062969	14	NA	0	0	15	24301.4227383	0.933333333333
CG12120	90	10	387	1	0.0568475452196	27	84	0.559511898941	8	NA	0	0	NA	NA	NA
CG12121	NA	NA	NA	NA	NA	34	118	0.572453347504	17	NA	NA	0	1	0.0	0.0
CG12123	NA	NA	NA	NA	NA	34	116	0.475298464496	8	NA	0	0	NA	NA	NA
CG12124	NA	20	1837	4	0.751224823081	25	116	0.409394878021	26	19	1	0	11	7095.62286587	0.793388429752
CG12125	NA	NA	NA	NA	NA	34	118	0.685718426184	24	NA	0	0	1	0.0	0.0
CG12126	NA	NA	NA	NA	NA	3	51	0.139027072823	NA	NA	0	0	7	3089.56823289	0.816326530612
CG12127	30	10	284	0	0.112676056338	33	118	0.569908135316	24	NA	1	0	NA	NA	NA
CG12128	NA	NA	NA	NA	NA	34	116	0.571653536212	22	NA	0	0	NA	NA	NA
CG12129	NA	NA	NA	NA	NA	34	118	0.528285943108	15	NA	0	0	2	308.633606596	0.5
CG1213	NA	NA	1742	1	0.0660160734788	27	81	0.716564136235	4	NA	0	0	1	0.0	0.0
CG12130	NA	NA	564	3	0.148936170213	33	118	0.560141655421	36	NA	0	0	NA	NA	NA
CG12131	NA	30	236	1	0.440677966102	34	118	0.678199254738	21	NA	1	0	NA	NA	NA
CG12132	NA	NA	NA	NA	NA	34	117	0.793092416317	25	NA	0	0	1	0.0	0.0
CG12133	NA	200	350	1	0.0171428571429	0	16	0.212798342507	7	NA	1	0	NA	NA	NA
CG12134	NA	NA	NA	NA	NA	31	115	0.461350864092	19	NA	0	0	2	477.446800015	0.5
CG12135	NA	140	259	1	0.826254826255	34	118	0.592091483704	20	NA	1	0	3	446.173467093	0.666666666667
CG12139	NA	10	NA	NA	NA	NA	NA	NA	NA	NA	NA	NA	NA	NA	NA
CG1214	50	10	1403	0	0.141126158232	6	50	0.606803769256	3	5	0	0	NA	NA	NA
CG12140	NA	10	604	2	0.0778145695364	34	118	0.805900870298	16	NA	1	0	1	0.0	0.0
CG12141	NA	20	607	2	0.166392092257	34	118	0.812327132	21	NA	NA	0	2	350.490231955	0.5
CG12142	NA	NA	NA	NA	NA	26	97	0.702333053126	4	NA	1	0	2	169.513523301	0.0
CG12143	NA	10	227	1	0.0176211453744	17	93	0.642767295552	3	1	0	0	1	0.0	0.0
CG12147	NA	50	477	2	0.329140461216	3	48	0.373995235743	2	NA	0	0	NA	NA	NA
CG12149	NA	NA	NA	NA	NA	32	116	0.717930786138	20	NA	0	0	NA	NA	NA
CG12151	90	10	475	1	0.0863157894737	34	118	0.71467151855	24	NA	0	0	1	0.0	0.0
CG12153	30	10	1047	4	0.300859598854	31	116	0.595749485169	18	NA	1	0	19	15367.9291696	0.782006920415
CG12154	110	10	542	0	0.653136531365	7	69	0.608073003351	36	1	1	0	9	9261.50795529	0.84375
CG12155	NA	NA	NA	NA	NA	34	118	0.615799553606	16	NA	0	0	8	3302.31834086	0.78125
CG12156	NA	NA	218	1	0.0137614678899	34	118	0.635040926183	24	NA	0	0	1	0.0	0.0
CG12157	NA	20	344	1	0.130813953488	34	118	0.557638802081	18	NA	1	0	3	904.785067939	0.666666666667
CG12158	NA	NA	61	1	0.622950819672	3	56	0.380627659988	4	NA	1	0	NA	NA	NA
CG12159	NA	NA	NA	NA	NA	33	118	0.459967733429	29	NA	0	0	1	0.0	0.0
CG1216	NA	10	755	3	0.892715231788	34	118	0.77952397622	27	1	0	0	31	60789.290879	0.943786982249
CG12161	NA	50	322	3	0.214285714286	4	48	0.227942880264	17	NA	0	0	1	0.0	0.0
CG12162	NA	NA	NA	NA	NA	34	118	0.70840629543	17	NA	0	0	2	203.094861724	0.0
CG12163	220	60	614	2	0.0846905537459	34	NA	0.690717482181	NA	NA	NA	NA	NA	NA	NA
CG12164	NA	NA	NA	NA	NA	2	64	0.863744986535	2	NA	0	0	NA	NA	NA
CG12165	60	10	755	3	0.892715231788	10	111	0.52757066093	29	1	1	0	2	1091.3467805	0.5
CG12169	NA	50	352	1	0.0539772727273	3	54	0.489843882358	NA	2	0	0	NA	NA	NA
CG12170	NA	NA	438	2	0.0662100456621	33	117	0.719690359991	11	NA	0	0	6	0.0	0.444444444444
CG12171	NA	NA	257	1	0.00389105058366	34	118	0.613277286654	10	NA	0	0	4	3280.2700514	0.375
CG12172	NA	20	390	1	0.0102564102564	4	76	0.851345325086	9	NA	0	0	NA	NA	NA
CG12173	NA	NA	NA	NA	NA	34	117	0.494194139646	22	NA	0	0	1	0.0	0.0
CG12175	NA	130	428	2	0.619158878505	34	118	0.525014787184	16	NA	1	0	16	17941.9845441	0.890625
CG12176	NA	20	918	3	0.0348583877996	31	113	0.559797568536	13	4	0	0	4	158.719810795	0.625
CG12177	NA	NA	NA	NA	NA	29	112	0.459235164095	13	NA	0	0	1	0.0	0.0
CG12178	NA	NA	649	1	0.0986132511556	33	117	0.685035559539	22	NA	0	0	1	0.0	0.0
CG12179	NA	NA	NA	NA	NA	30	116	0.328750773214	10	NA	NA	0	5	5411.81184764	0.72
CG1218	NA	NA	1057	2	0.206244087039	31	118	0.671492328407	12	NA	0	0	23	7767.71541369	0.335600907029
CG12181	NA	10	297	NA	0.306397306397	3	58	0.180785714482	3	NA	0	0	NA	NA	NA
CG12182	NA	NA	NA	NA	NA	12	114	0.316505344041	22	NA	1	0	4	560.063210943	0.75
CG12184	NA	NA	NA	NA	NA	2	81	0.289110267395	1	NA	1	0	NA	NA	NA
CG12186	NA	20	458	2	0.0655021834061	28	116	0.65814969313	7	NA	0	0	NA	NA	NA
CG12187	NA	20	NA	NA	NA	NA	NA	0.758882967324	NA	NA	NA	NA	NA	NA	NA
CG12189	90	20	995	4	0.203015075377	34	115	0.492066461704	19	NA	0	0	1	0.0	0.0
CG12190	NA	NA	NA	NA	NA	28	118	0.72166875335	17	NA	1	0	2	131.441892248	0.5
CG12191	NA	150	525	3	0.419047619048	8	65	0.614674401804	12	NA	0	0	NA	NA	NA
CG12192	NA	70	729	3	0.474622770919	4	48	0.429330668185	3	NA	0	0	1	0.0	0.0
CG12193	NA	30	397	1	0.0	0	5	0.197007727731	1	NA	0	0	2	435.113070674	0.0
CG12194	NA	NA	NA	NA	NA	26	95	0.769037467866	17	NA	0	0	2	180.02788709	0.5
CG12196	280	10	1262	6	0.332012678288	26	117	0.603901976264	14	NA	1	0	10	4608.49426455	0.78125
CG12199	NA	20	931	5	0.452201933405	28	115	0.588017865688	18	NA	0	0	1	0.0	0.0
CG1220	NA	60	890	2	0.0662921348315	31	107	0.260744077034	2	NA	NA	0	NA	NA	NA
CG12200	NA	NA	NA	NA	NA	3	35	0.160834051433	7	NA	0	0	10	4600.4193177	0.88
CG12201	NA	NA	319	1	0.025078369906	3	55	0.518417979858	1	NA	0	0	NA	NA	NA
CG12202	NA	NA	890	2	0.0662921348315	34	118	0.729243757668	32	NA	1	0	NA	NA	NA
CG12203	NA	NA	183	1	0.453551912568	34	118	0.733737321932	31	NA	0	0	15	6868.34420816	0.272189349112
CG12204	NA	NA	NA	NA	NA	21	118	0.154586330872	22	NA	0	0	1	0.0	0.0
CG12205	NA	170	363	1	0.559228650138	0	10	0.646647190259	10	NA	0	0	1	0.0	0.0
CG12206	NA	NA	NA	NA	NA	7	83	0.57070793702	2	NA	1	0	2	419.740491483	0.5
CG12207	NA	NA	NA	NA	NA	34	118	0.738471865809	25	NA	0	1	5	368.446829104	0.375
CG12209	NA	NA	NA	NA	NA	2	50	0.273011035943	3	NA	1	0	NA	NA	NA
CG1221	NA	NA	1894	6	0.711193241816	11	109	0.558504888252	6	NA	1	0	NA	NA	NA
CG12210	NA	10	152	1	0.578947368421	34	118	0.677072047559	22	1	1	0	NA	NA	NA
CG12212	30	10	1894	6	0.711193241816	19	100	0.555353034755	22	54	1	0	11	13703.563018	0.48
CG12213	NA	20	581	2	0.691910499139	13	118	0.614289918552	17	NA	0	0	NA	NA	NA
CG12214	40	20	459	2	0.041394335512	33	117	0.716514535989	16	NA	0	0	NA	NA	NA
CG12217	NA	10	303	0	0.0	34	118	0.551477287068	23	NA	0	0	2	327.418890575	0.5
CG12218	NA	120	1206	0	0.347429519071	32	117	0.571230726027	23	3	1	1	2	777.680147942	0.0
CG12219	NA	NA	562	2	0.521352313167	34	118	0.463277169313	14	NA	0	0	2	153.683501748	0.5
CG12220	NA	360	195	NA	0.133333333333	34	117	0.711976261627	27	NA	0	0	NA	NA	NA
CG12223	50	10	397	2	0.68765743073	34	118	0.788092361191	29	16	1	0	4	2017.77556254	0.625
CG12224	NA	NA	294	1	0.0	7	91	0.602590009799	8	NA	0	0	NA	NA	NA
CG12225	80	10	1831	10	0.349535772802	34	118	0.78520094387	23	NA	1	0	8	391.384817139	0.0
CG12227	NA	NA	171	2	0.198830409357	2	41	0.606562410533	2	NA	NA	0	10	7733.75302686	0.48
CG12229	NA	NA	NA	NA	NA	4	66	0.735554592515	1	NA	0	0	2	158.989620753	0.5
CG12230	30	10	639	0	0.0391236306729	34	118	0.5380010696	24	5	1	0	1	0.0	1.0
CG12231	NA	NA	NA	NA	NA	1	35	0.522729390518	2	NA	0	0	1	0.0	0.0
CG12232	110	10	399	1	0.0200501253133	20	98	0.74135290951	9	1	0	0	NA	NA	NA
CG12233	NA	30	377	1	0.0238726790451	34	118	0.861589574515	33	NA	1	0	79	62747.0766483	0.318538695722
CG12234	NA	NA	1241	4	0.0330378726833	32	117	0.703588168537	30	NA	0	0	2	190.786134801	0.5
CG12235	NA	NA	378	1	0.0529100529101	34	118	0.542224982	14	NA	1	0	15	10240.4764053	0.533333333333
CG12236	NA	NA	NA	NA	NA	34	118	0.652132080822	21	NA	NA	1	NA	NA	NA
CG12237	NA	NA	NA	NA	NA	34	118	0.569728086041	18	NA	NA	0	2	60.3361975646	0.5
CG12238	NA	10	2012	0	0.767395626243	23	117	0.610112280739	39	6	1	0	17	19527.3638577	0.671875
CG12239	NA	NA	NA	NA	NA	7	82	0.25325459223	5	NA	0	0	NA	NA	NA
CG12240	NA	50	NA	NA	NA	NA	NA	0.531132423765	NA	NA	NA	NA	NA	NA	NA
CG12241	NA	NA	804	3	0.152985074627	34	118	0.840437249469	14	NA	NA	0	3	1148.37715217	0.444444444444
CG12242	NA	30	216	2	0.0	13	81	0.512946236442	5	NA	0	0	5	0.0	0.0
CG12244	80	10	334	1	0.0119760479042	NA	118	0.564008081267	16	NA	1	0	4	799.230010265	0.75
CG12245	30	10	504	1	0.414682539683	4	41	0.586430825474	17	3	1	0	1	0.0	0.0
CG12249	60	10	829	1	0.3835946924	13	91	0.755936160317	14	4	1	0	1	0.0	1.0
CG1225	NA	30	NA	NA	NA	NA	NA	NA	NA	NA	NA	NA	NA	NA	NA
CG12250	NA	140	146	1	0.0616438356164	6	51	0.290865859164	1	NA	0	0	NA	NA	NA
CG12251	NA	20	276	1	0.0036231884058	20	78	0.585369982945	16	NA	NA	0	NA	NA	NA
CG12252	NA	NA	880	2	0.5	33	117	0.751497323484	17	NA	1	0	NA	NA	NA
CG12253	NA	NA	NA	NA	NA	21	115	0.561654191164	20	NA	0	0	NA	NA	NA
CG12254	50	40	863	3	0.653534183082	34	118	0.822706878652	25	NA	NA	1	10	0.0	0.0
CG12255	NA	NA	217	1	0.271889400922	0	15	0.696538226298	NA	NA	0	0	NA	NA	NA
CG12256	NA	200	283	1	0.0	4	26	0.711316578663	2	NA	1	0	24	49985.8278581	0.94
CG12259	NA	NA	359	1	0.33704735376	26	118	0.799450081494	12	NA	1	0	NA	NA	NA
CG12261	NA	360	393	1	0.0916030534351	34	118	0.690204477967	18	NA	0	0	1	0.0	1.0
CG12262	NA	10	419	3	0.0525059665871	34	117	0.89726726014	8	NA	0	0	82	45938.6874738	0.16625
CG12263	NA	NA	NA	NA	NA	32	117	0.726383542832	20	NA	1	0	NA	NA	NA
CG12264	NA	20	462	1	0.134199134199	34	118	0.840438356942	11	1	0	0	49	21890.7710672	0.157118055556
CG12265	60	10	153	2	0.0392156862745	29	109	0.417310077237	24	1	1	0	3	278.920777714	0.666666666667
CG12267	NA	10	522	3	0.00574712643678	33	118	0.755026140079	14	NA	1	0	NA	NA	NA
CG12268	NA	NA	NA	NA	NA	10	81	0.828145269521	3	NA	1	0	1	0.0	0.0
CG12269	NA	NA	NA	NA	NA	6	68	0.769175116092	3	NA	0	0	NA	NA	NA
CG1227	NA	30	1569	4	0.238368387508	32	117	0.733426450001	12	NA	0	0	3	15216.0	0.0
CG12272	NA	NA	NA	NA	NA	32	116	0.687961889717	11	NA	1	0	7	1561.4305762	0.816326530612
CG12273	NA	NA	NA	NA	NA	28	117	0.436687349903	17	NA	0	0	4	7987.51381278	0.375
CG12275	NA	360	163	2	0.386503067485	2	88	0.869065790838	8	NA	1	0	NA	NA	NA
CG12276	220	20	337	1	0.00890207715134	34	118	0.566309047732	12	NA	1	0	4	391.197715063	0.444444444444
CG12278	NA	NA	NA	NA	NA	0	6	0.566163768094	1	NA	1	0	NA	NA	NA
CG12279	NA	50	110	1	0.0363636363636	33	118	0.602152824693	9	NA	0	0	NA	NA	NA
CG1228	50	30	974	6	0.185831622177	NA	118	0.840379555011	36	1	0	0	1	0.0	0.0
CG12283	70	10	880	4	0.405681818182	15	111	0.688406398778	7	5	1	0	2	108.283190913	0.5
CG12284	50	10	438	0	0.219178082192	34	118	0.51797707424	44	35	1	1	NA	NA	NA
CG12286	NA	20	553	1	0.160940325497	30	118	0.729049978201	2	NA	0	0	NA	NA	NA
CG12287	280	20	893	4	0.656215005599	12	64	0.728230600823	26	3	1	0	1	0.0	0.0
CG12288	NA	NA	435	3	0.602298850575	15	109	0.400397260474	12	NA	NA	0	NA	NA	NA
CG12289	NA	NA	378	1	0.042328042328	2	39	0.18212793153	2	NA	0	0	3	262.839028823	0.0
CG12290	NA	110	798	3	0.314536340852	31	114	0.772369067349	10	NA	0	0	NA	NA	NA
CG12292	NA	10	393	0	0.00763358778626	34	118	0.709991114683	14	NA	0	0	1	0.0	0.0
CG12295	40	10	1218	3	0.0451559934319	9	90	0.752623413843	10	NA	1	0	NA	NA	NA
CG12296	20	10	818	0	0.79706601467	8	91	0.652424219365	17	10	1	0	NA	NA	NA
CG12297	40	10	239	1	0.0753138075314	33	118	0.326436557168	21	NA	0	0	6	905.918711582	0.8
CG12298	60	20	628	2	0.171974522293	0	107	0.519576861756	13	2	1	0	5	9228.87984677	0.64
CG12299	NA	NA	NA	NA	NA	29	117	0.498578692971	17	NA	NA	0	6	2587.59720128	0.8
CG12301	NA	50	771	1	0.600518806744	27	117	0.558526081926	21	NA	1	0	3	287.543837976	0.444444444444
CG12303	NA	90	574	2	0.0	0	0	0.345575599125	NA	NA	0	0	NA	NA	NA
CG12304	20	10	334	2	0.0059880239521	34	118	0.800966876661	10	NA	1	0	10	5446.21134323	0.7
CG12306	20	10	576	2	0.0520833333333	12	110	0.736324075543	23	8	1	0	36	86517.8114992	0.955621301775
CG12307	NA	NA	NA	NA	NA	4	44	0.19853846159	NA	NA	0	0	NA	NA	NA
CG12309	NA	NA	527	3	0.214421252372	4	54	0.495342459287	2	NA	0	0	NA	NA	NA
CG1231	NA	NA	NA	NA	NA	5	41	0.369847948787	7	NA	0	0	1	0.0	0.0
CG12310	NA	NA	NA	NA	NA	8	71	0.378351548459	3	NA	0	0	NA	NA	NA
CG12311	20	10	765	2	0.121568627451	10	87	0.733206555591	11	1	1	0	NA	NA	NA
CG12313	NA	70	409	1	0.0855745721271	4	54	0.542371829369	3	NA	0	0	NA	NA	NA
CG12314	NA	20	253	2	0.0	9	89	0.182096716844	17	NA	0	0	NA	NA	NA
CG12316	NA	20	1188	1	0.5867003367	23	118	0.452101206141	22	NA	1	0	1	0.0	0.0
CG12317	40	30	500	1	0.012	34	117	0.699400390899	25	NA	1	0	NA	NA	NA
CG1232	50	10	949	6	0.110642781876	15	78	0.758078307352	12	1	0	0	NA	NA	NA
CG12320	NA	NA	NA	NA	NA	19	117	0.764061738921	17	NA	0	0	3	0.0	0.5
CG12321	NA	NA	NA	NA	NA	32	118	0.790674366237	17	NA	0	0	33	5327.38484761	0.126666666667
CG12323	NA	50	282	2	0.0141843971631	34	118	0.681064763844	21	NA	1	1	50	39010.1101808	0.2576
CG12324	NA	60	130	1	0.0	34	118	0.676711773378	16	NA	NA	0	20	29687.3580185	0.654320987654
CG12325	NA	NA	949	6	0.110642781876	33	115	0.73963359345	14	NA	1	0	4	5407.57643537	0.625
CG12327	NA	90	535	1	0.228037383178	2	38	0.677648631927	2	NA	0	0	NA	NA	NA
CG1233	NA	NA	NA	NA	NA	34	118	0.566308003523	16	NA	0	0	1	0.0	0.0
CG12330	NA	NA	239	2	0.874476987448	0	3	0.701786110844	NA	NA	0	0	NA	NA	NA
CG12333	NA	160	487	1	0.156057494867	34	118	0.745160517197	23	NA	1	0	2	1.0	0.0
CG12334	NA	10	120	1	0.025	7	54	0.664834139065	1	NA	0	0	15	25430.3890026	0.887573964497
CG12338	NA	NA	335	1	0.0	34	118	0.771888001626	16	NA	0	0	NA	NA	NA
CG1234	NA	NA	NA	NA	NA	34	117	0.736995815004	18	NA	1	0	14	2235.76645287	0.132653061224
CG12340	NA	NA	NA	NA	NA	32	118	0.353769503869	21	1	1	0	8	6420.77199261	0.6875
CG12341	NA	NA	NA	NA	NA	34	118	0.4991145572	23	NA	0	0	NA	NA	NA
CG12342	100	10	927	3	0.586839266451	8	110	0.630078026989	21	7	0	0	1	0.0	0.0
CG12343	NA	140	226	1	0.566371681416	34	118	0.649416052153	14	NA	1	0	NA	NA	NA
CG12344	NA	NA	449	3	0.0489977728285	13	54	0.719984529909	NA	NA	0	0	2	0.0454545454545	0.5
CG12345	NA	10	721	1	0.113730929265	15	NA	0.739983955498	NA	NA	1	NA	NA	NA	NA
CG12346	NA	NA	NA	NA	NA	32	116	0.203099922282	10	NA	1	0	NA	NA	NA
CG12347	NA	NA	NA	NA	NA	1	31	0.3065014015	NA	NA	0	0	NA	NA	NA
CG12348	50	10	655	2	0.340458015267	21	62	0.850420556271	2	10	1	0	4	1005.08820874	0.75
CG12350	NA	200	272	1	0.0808823529412	5	68	0.389522656471	3	NA	0	0	1	0.0	0.0
CG12351	NA	200	253	1	0.0	5	63	0.389731155637	NA	NA	NA	0	NA	NA	NA
CG12352	NA	10	184	1	0.108695652174	34	118	0.742984223639	17	NA	1	0	5	1079.61824959	0.64
CG12355	NA	NA	NA	NA	NA	21	74	0.685030212045	6	NA	0	0	NA	NA	NA
CG12357	180	10	154	1	0.0324675324675	34	118	0.784091973783	23	NA	1	0	3	355.231607945	0.666666666667
CG12358	NA	40	124	1	0.435483870968	34	118	0.631894119	34	1	1	0	1	0.0	0.0
CG12359	30	10	1513	8	0.570389953734	33	118	0.206921960214	21	NA	1	0	4	2718.00545134	0.75
CG1236	NA	NA	532	1	0.214285714286	34	118	0.551378693576	8	NA	0	0	1	0.0	0.0
CG12360	NA	NA	NA	NA	NA	34	118	0.591857591429	22	NA	0	0	1	0.0	0.0
CG12361	NA	110	NA	NA	NA	NA	NA	NA	NA	NA	NA	NA	NA	NA	NA
CG12362	NA	NA	NA	NA	NA	4	46	0.639519357235	6	NA	1	0	8	7405.72547345	0.78125
CG12363	NA	10	173	1	0.35838150289	34	118	0.531175418085	33	1	1	0	41	109031.475527	0.942767950052
CG12366	70	10	402	1	0.0497512437811	30	117	0.780575076056	9	NA	1	0	4	8279.65119675	0.625
CG12367	NA	20	391	2	0.076726342711	33	110	0.339182809616	9	NA	0	0	2	173.186091094	0.5
CG12369	NA	20	359	1	0.0194986072423	34	118	0.728104336642	31	NA	1	0	5	1902.07459309	0.56
CG12370	NA	10	476	2	0.0420168067227	21	105	0.754735296029	3	NA	0	0	NA	NA	NA
CG12372	140	50	116	1	0.0172413793103	34	118	0.753790688142	15	NA	1	0	2	156.460914822	0.5
CG12373	NA	10	186	2	0.231182795699	34	118	0.647158710008	30	NA	0	0	3	513.419451878	0.666666666667
CG12374	NA	NA	422	2	0.0	3	60	0.707784983585	8	NA	0	0	2	120.807006585	0.5
CG12375	NA	NA	NA	NA	NA	34	118	0.585814815124	16	NA	0	0	2	109.143933586	0.5
CG12376	NA	NA	NA	NA	NA	3	39	0.208406081408	2	NA	0	0	NA	NA	NA
CG12378	NA	NA	NA	NA	NA	22	NA	0.690550622523	NA	NA	NA	0	NA	NA	NA
CG12379	NA	NA	NA	NA	NA	28	113	0.546058098508	32	NA	NA	0	12	34782.2698679	0.864197530864
CG12384	NA	NA	NA	NA	NA	34	118	0.648563452324	15	NA	0	0	NA	NA	NA
CG12385	NA	200	262	1	0.00381679389313	6	62	0.274347867372	4	NA	0	0	NA	NA	NA
CG12386	NA	200	262	1	0.0	8	58	0.32457541233	7	NA	0	0	1	0.0	0.0
CG12387	NA	200	280	1	0.0	6	59	0.225223044759	6	NA	0	0	2	254.950810641	0.5
CG12388	NA	NA	NA	NA	NA	5	62	0.449074495281	9	NA	NA	0	NA	NA	NA
CG12389	30	10	419	1	0.00715990453461	32	118	0.761464594003	20	1	1	0	11	12547.1590588	0.88
CG1239	NA	NA	687	1	0.417758369723	29	117	0.556564027318	13	NA	1	0	1	0.0	1.0
CG12390	50	10	466	1	0.0429184549356	34	118	0.590049792494	11	NA	1	0	NA	NA	NA
CG12391	NA	NA	587	3	0.672913117547	34	118	0.455215521378	21	NA	0	0	2	925.415172776	0.0
CG12393	NA	NA	NA	NA	NA	34	118	0.512956387817	30	NA	NA	0	8	2558.83093142	0.78125
CG12395	NA	NA	NA	NA	NA	2	46	0.565743933251	15	NA	0	0	NA	NA	NA
CG12396	NA	20	687	1	0.417758369723	34	118	0.55367878131	15	NA	1	0	8	1074.66246484	0.40625
CG12398	NA	NA	633	3	0.0284360189573	3	19	0.770733438996	1	NA	0	0	NA	NA	NA
CG12399	30	10	525	0	0.278095238095	34	118	0.753003402268	23	25	1	0	45	92380.6443411	0.889700511322
CG1240	NA	NA	NA	NA	NA	34	118	0.782475940058	28	NA	1	0	2	226.802643227	0.5
CG12400	NA	20	116	1	0.0	34	118	0.709889371942	26	NA	1	0	2	104.371390665	0.5
CG12402	NA	NA	NA	NA	NA	13	80	0.485849516785	18	NA	0	0	NA	NA	NA
CG12403	50	10	614	0	0.014657980456	34	117	0.901446038919	18	NA	0	0	7	1172.76640123	0.612244897959
CG12404	NA	NA	NA	NA	NA	34	118	0.773082509045	12	NA	0	0	9	15360.3828496	0.612244897959
CG12405	80	10	220	2	0.0181818181818	34	112	0.787022406576	26	NA	NA	0	NA	NA	NA
CG12408	NA	NA	153	1	0.0	7	52	0.503550588659	NA	NA	NA	0	NA	NA	NA
CG1241	50	20	1906	5	0.162119622246	34	118	0.60841804486	20	1	1	0	NA	NA	NA
CG12410	NA	10	257	1	0.0894941634241	34	118	0.614742496592	32	4	1	0	3	51.1179951643	0.0
CG12413	NA	30	696	4	0.186781609195	33	113	0.814679890241	15	NA	NA	0	NA	NA	NA
CG12414	NA	NA	539	2	0.00371057513915	17	94	0.715919136518	NA	NA	0	0	NA	NA	NA
CG12419	NA	NA	NA	NA	NA	0	NA	0.662459596849	1	NA	0	0	1	0.0	0.0
CG1242	120	10	924	3	0.637445887446	34	118	0.870776515956	25	6	1	0	41	80008.9422425	0.749452154858
CG12420	NA	NA	NA	NA	NA	0	22	0.698287071359	12	NA	1	0	NA	NA	NA
CG12423	NA	20	767	4	0.200782268579	2	43	0.702424377366	NA	NA	0	0	2	422.914096467	0.0
CG12424	NA	170	924	3	0.637445887446	29	114	0.805201422608	36	NA	0	0	1	0.0	0.0
CG12426	NA	NA	NA	NA	NA	1	27	0.380750385695	1	NA	1	0	1	0.0	0.0
CG12428	NA	NA	618	1	0.00809061488673	34	118	0.590831979605	17	NA	NA	0	10	9497.40048462	0.88
CG12432	NA	70	NA	NA	NA	NA	NA	0.699811419543	NA	NA	NA	NA	24	46108.1157175	0.929752066116
CG12437	50	10	989	2	0.365015166835	34	118	0.784276977852	23	5	1	1	8	9299.58446625	0.78125
CG12438	NA	NA	NA	NA	NA	2	30	0.178553719471	2	NA	0	0	NA	NA	NA
CG12439	NA	NA	NA	NA	NA	1	20	0.246948686031	1	NA	NA	0	NA	NA	NA
CG1244	NA	110	1152	3	0.606770833333	34	118	0.736680386479	31	1	1	0	14	18464.8410436	0.826530612245
CG12441	NA	NA	NA	NA	NA	NA	NA	NA	NA	NA	NA	NA	NA	NA	NA
CG12442	NA	40	136	1	0.654411764706	1	43	0.336847140812	NA	NA	0	0	NA	NA	NA
CG12443	50	10	748	3	0.657754010695	3	84	0.618683311371	11	1	1	0	NA	NA	NA
CG12444	150	30	561	2	0.0	0	0	0.571062108215	10	NA	0	0	NA	NA	NA
CG12446	NA	NA	NA	NA	NA	3	29	0.356834277006	4	NA	0	0	1	0.0	0.0
CG12448	NA	NA	NA	NA	NA	2	45	0.187829516865	3	NA	0	0	1	0.0	0.0
CG12449	NA	NA	694	3	0.0619596541787	32	93	0.719577062314	NA	NA	0	0	1	0.0	0.0
CG1245	280	40	1215	5	0.0559670781893	31	118	0.827743495649	25	NA	0	0	29	118.436959837	0.190249702735
CG12452	NA	10	NA	NA	NA	NA	NA	NA	NA	NA	NA	NA	NA	NA	NA
CG1246	NA	NA	NA	NA	NA	8	76	0.648932080805	2	NA	NA	0	1	0.0	0.0
CG12460	NA	360	NA	NA	NA	NA	NA	0.533705628555	NA	NA	NA	NA	NA	NA	NA
CG12462	90	10	NA	NA	NA	NA	NA	NA	NA	NA	NA	NA	NA	NA	NA
CG12464	NA	NA	NA	NA	NA	4	54	0.209315174967	NA	NA	0	0	NA	NA	NA
CG12470	NA	NA	NA	NA	NA	5	69	0.560541431906	2	NA	0	0	175	986017.660275	0.978348125954
CG12473	60	10	1262	3	0.603803486529	15	88	0.701302307363	1	3	1	0	NA	NA	NA
CG12477	NA	NA	NA	NA	NA	5	44	0.549850877798	3	NA	0	0	1	0.0	0.0
CG12478	NA	40	NA	NA	NA	NA	NA	0.718186141217	NA	NA	NA	NA	8	874.815554838	0.40625
CG12479	NA	NA	NA	NA	NA	3	42	0.555422224535	1	NA	NA	0	NA	NA	NA
CG12480	NA	NA	NA	NA	NA	0	14	0.385628924122	1	NA	0	0	NA	NA	NA
CG12481	NA	NA	NA	NA	NA	1	18	0.277814189592	2	NA	NA	0	NA	NA	NA
CG12483	NA	NA	NA	NA	NA	2	24	0.208195758987	1	NA	1	0	NA	NA	NA
CG12484	NA	160	1201	5	0.238967527061	5	69	0.790382688778	4	NA	0	0	NA	NA	NA
CG12486	NA	NA	779	4	0.272143774069	NA	NA	0.575568965768	NA	NA	NA	NA	2	79.1360340071	0.5
CG12487	100	20	78	NA	0.0	1	20	0.503884365463	18	NA	0	0	1	0.0	0.0
CG12488	NA	110	NA	NA	NA	NA	NA	0.782193044959	NA	NA	NA	NA	NA	NA	NA
CG12489	NA	10	676	3	0.208579881657	34	114	0.661606496489	14	NA	0	0	NA	NA	NA
CG1249	NA	110	2059	3	0.0679941719281	NA	118	0.53711895464	15	NA	1	0	4	823.080565777	0.375
CG12490	NA	NA	NA	NA	NA	2	19	0.435566238593	2	NA	1	0	NA	NA	NA
CG12491	NA	NA	NA	NA	NA	1	28	0.118814346066	2	NA	NA	0	11	7874.11598989	0.9
CG12493	NA	NA	296	1	0.351351351351	11	77	0.24572679935	4	NA	0	0	NA	NA	NA
CG12496	NA	NA	NA	NA	NA	1	11	0.649956579085	7	NA	1	0	30	41389.4555719	0.937777777778
CG12498	NA	NA	NA	NA	NA	2	41	0.434779899217	2	NA	0	0	1	0.0	0.0
CG12499	NA	NA	2059	3	0.0679941719281	31	113	0.662309871052	15	NA	1	0	NA	NA	NA
CG1250	60	10	850	2	0.678823529412	NA	118	0.863181083879	28	NA	1	0	7	6620.16561372	0.777777777778
CG12500	NA	20	850	2	0.678823529412	15	88	0.701302307363	1	5	1	0	NA	NA	NA
CG12501	NA	20	419	1	0.0	0	1	0.687742064155	NA	NA	0	0	1	0.0	0.0
CG12502	NA	NA	NA	NA	NA	4	48	0.711189400308	NA	NA	0	0	NA	NA	NA
CG12505	NA	10	254	3	0.133858267717	34	118	0.406986509672	6	NA	0	0	21	7778.12767631	0.282548476454
CG12506	NA	NA	NA	NA	NA	4	44	0.214549327337	4	NA	1	0	1	0.0	0.0
CG12507	NA	NA	NA	NA	NA	5	24	0.464826229992	1	NA	0	0	NA	NA	NA
CG12511	NA	NA	NA	NA	NA	1	24	0.290144807853	NA	NA	0	0	1	0.0	0.0
CG12512	NA	NA	593	2	0.0151770657673	32	98	0.654957129429	6	NA	NA	0	NA	NA	NA
CG12516	NA	NA	NA	NA	NA	1	42	0.364650685016	2	NA	NA	0	NA	NA	NA
CG12517	NA	120	138	NA	0.0	2	13	0.537937650285	1	NA	NA	0	1	0.0	0.0
CG12519	NA	NA	NA	NA	NA	NA	21	0.418318812137	2	NA	NA	0	4	1051.55664167	0.75
CG1252	NA	NA	834	5	0.21103117506	2	48	0.81699401336	1	NA	NA	0	18	13209.0947895	0.802469135802
CG12520	NA	NA	NA	NA	NA	3	40	0.305901433862	7	NA	1	0	NA	NA	NA
CG12521	NA	NA	NA	NA	NA	3	48	0.24585714302	1	NA	0	0	10	17681.2763972	0.7
CG12522	NA	NA	NA	NA	NA	0	29	0.246451691454	6	NA	0	0	NA	NA	NA
CG12523	NA	NA	NA	NA	NA	9	20	0.633831533361	1	NA	1	0	NA	NA	NA
CG12525	NA	90	584	1	0.0	0	0	0.297647969348	3	NA	0	0	NA	NA	NA
CG12526	NA	30	407	1	0.0	0	0	0.171079935156	NA	NA	0	0	NA	NA	NA
CG12529	NA	10	524	2	0.0400763358779	32	118	0.748130789791	16	1	1	0	1	0.0	0.0
CG12530	40	10	191	1	0.0366492146597	34	118	0.556213241783	24	25	1	0	1	0.0	0.0
CG12531	NA	20	812	3	0.131773399015	0	77	0.849385189221	9	NA	0	0	NA	NA	NA
CG12532	NA	10	921	3	0.0390879478827	34	118	0.868713138506	18	NA	1	0	NA	NA	NA
CG12534	NA	10	266	1	0.101503759398	32	118	0.650939910318	23	NA	1	0	3	703.646997122	0.444444444444
CG12535	NA	NA	NA	NA	NA	3	43	0.176473763948	4	NA	NA	0	NA	NA	NA
CG12537	80	10	829	2	0.439083232811	34	118	0.721416278615	46	NA	1	0	43	147952.03771	0.950204081633
CG12538	NA	NA	NA	NA	NA	0	3	0.76759487185	NA	NA	0	0	NA	NA	NA
CG12539	NA	NA	626	2	0.00798722044728	2	26	0.585830258776	3	NA	0	0	NA	NA	NA
CG12540	NA	NA	NA	NA	NA	0	14	0.534520725931	1	NA	NA	0	2	86.8589563616	0.5
CG12541	NA	NA	NA	NA	NA	8	63	0.787588824147	13	NA	0	0	NA	NA	NA
CG12546	NA	NA	NA	NA	NA	6	42	0.227380566991	NA	NA	NA	0	5	1830.05072091	0.8
CG12547	NA	NA	NA	NA	NA	34	118	0.486043146576	5	NA	NA	0	1	0.0	1.0
CG12548	30	10	852	4	0.176056338028	3	36	0.762724607804	1	1	0	0	19	30175.817135	0.825484764543
CG12558	NA	NA	298	1	0.0167785234899	3	17	0.37722978712	3	NA	0	0	3	182.223822961	0.5
CG12559	40	10	376	1	0.0452127659574	34	115	0.544595643928	NA	44	1	0	9	11112.9796385	0.740740740741
CG12560	NA	NA	NA	NA	NA	32	113	0.335291824358	8	NA	0	0	1	0.0	0.0
CG12567	NA	NA	349	1	0.00859598853868	34	118	0.520275952748	NA	NA	NA	0	2	31.9361772179	0.5
CG1257	NA	NA	543	1	0.0165745856354	34	115	0.581085118451	4	NA	0	0	NA	NA	NA
CG12573	NA	70	NA	NA	NA	NA	NA	NA	NA	NA	NA	NA	NA	NA	NA
CG12576	NA	NA	NA	NA	NA	34	118	0.500568153076	28	NA	0	0	10	20954.9301373	0.78
CG1258	30	10	908	4	0.0374449339207	10	109	0.761778055745	14	2	1	0	14	6177.9053091	0.561224489796
CG12581	NA	NA	NA	NA	NA	29	96	0.694650745557	27	NA	1	0	10	12635.2916653	0.864197530864
CG12582	NA	NA	908	4	0.0374449339207	32	116	0.652287992638	12	NA	0	0	2	158.633560539	0.5
CG12584	NA	10	NA	NA	NA	NA	NA	NA	NA	NA	NA	NA	NA	NA	NA
CG12585	NA	10	NA	NA	NA	NA	NA	NA	NA	NA	NA	NA	NA	NA	NA
CG12586	NA	NA	559	1	0.713774597496	3	19	0.179359524148	4	NA	0	0	1	0.0	0.0
CG12589	NA	NA	NA	NA	NA	2	37	0.383628866376	2	NA	0	0	12	6885.0080883	0.861111111111
CG1259	NA	NA	686	1	0.327988338192	2	63	0.838828126517	NA	NA	1	0	41	79830.0672214	0.865220249836
CG12590	NA	NA	NA	NA	NA	1	8	0.181027821104	3	NA	NA	0	NA	NA	NA
CG12591	NA	150	443	3	0.284424379233	6	48	0.565562899488	11	NA	1	0	NA	NA	NA
CG12592	NA	NA	NA	NA	NA	30	106	0.231134271211	2	NA	NA	0	1	0.0	0.0
CG12594	NA	NA	NA	NA	NA	5	67	0.538876442583	3	NA	0	0	NA	NA	NA
CG12598	50	20	676	2	0.156804733728	17	115	0.724777899426	24	NA	1	0	1	0.0	0.0
CG12602	NA	NA	814	1	0.0577395577396	10	71	0.777186594056	1	NA	0	0	NA	NA	NA
CG12605	NA	NA	NA	NA	NA	8	81	0.621972924571	10	NA	0	0	NA	NA	NA
CG12607	NA	NA	NA	NA	NA	3	45	0.830951859902	1	NA	0	0	10	6382.57496377	0.78
CG12608	NA	NA	NA	NA	NA	34	117	0.386953358387	10	NA	NA	0	2	7609.0	0.0
CG12609	NA	NA	NA	NA	NA	4	39	0.295955929132	NA	NA	0	0	3	7724.16661443	0.444444444444
CG12611	NA	NA	NA	NA	NA	2	29	0.248468849362	3	NA	NA	0	NA	NA	NA
CG12617	NA	NA	NA	NA	NA	4	47	0.309965888432	10	NA	0	0	NA	NA	NA
CG1262	110	20	609	3	0.0	5	27	0.227116909921	NA	NA	1	0	5	1532.54340526	0.8
CG12620	NA	NA	NA	NA	NA	2	52	0.116826858087	NA	NA	0	0	13	9174.995599	0.743801652893
CG12621	NA	30	343	NA	0.195335276968	7	50	0.7046655784	NA	NA	0	0	NA	NA	NA
CG12622	NA	50	373	1	0.0	0	0	0.206110516893	1	NA	0	0	NA	NA	NA
CG12623	NA	90	NA	NA	NA	NA	NA	NA	NA	NA	NA	NA	NA	NA	NA
CG12624	NA	90	NA	NA	NA	NA	NA	NA	NA	NA	NA	NA	NA	NA	NA
CG1263	60	20	1024	5	0.73828125	NA	118	0.800623399081	22	NA	1	0	7	4967.89015302	0.857142857143
CG12630	90	20	1024	5	0.73828125	3	94	0.678998555381	18	1	0	0	NA	NA	NA
CG12632	NA	20	NA	NA	NA	NA	NA	0.846636196781	NA	NA	NA	NA	2	149.785412578	0.5
CG12637	NA	NA	NA	NA	NA	4	31	0.383708760063	1	NA	1	0	NA	NA	NA
CG1264	30	10	1220	2	0.904918032787	7	74	0.72425538886	28	6	1	0	NA	NA	NA
CG12640	NA	NA	NA	NA	NA	0	2	0.421192529858	NA	NA	0	0	NA	NA	NA
CG12641	NA	160	328	2	0.198170731707	NA	NA	0.651359524654	NA	NA	NA	NA	3	641.352612415	0.666666666667
CG12643	NA	NA	NA	NA	NA	33	112	0.387226306222	12	NA	0	0	NA	NA	NA
CG12645	NA	NA	NA	NA	NA	1	31	0.433889936177	1	NA	0	0	19	10410.2175072	0.845679012346
CG1265	NA	NA	NA	NA	NA	34	117	0.767061298806	22	NA	0	0	NA	NA	NA
CG12653	50	10	644	2	0.510869565217	4	43	0.639020699994	19	1	1	0	3	254.489267744	0.444444444444
CG12654	NA	10	NA	NA	NA	NA	NA	NA	NA	NA	NA	NA	NA	NA	NA
CG12655	NA	NA	NA	NA	NA	5	82	0.533736667046	NA	NA	1	0	2	39.5147246935	0.0
CG12659	NA	NA	NA	NA	NA	29	115	0.436924069817	27	NA	0	0	2	90.3037364522	0.5
CG12660	160	10	NA	NA	NA	NA	NA	NA	NA	NA	NA	NA	NA	NA	NA
CG12661	NA	NA	NA	NA	NA	1	27	0.588944443633	1	NA	0	0	8	2335.72180495	0.857142857143
CG12662	NA	NA	NA	NA	NA	8	2	0.711304264263	NA	NA	0	0	NA	NA	NA
CG12663	NA	50	614	4	0.00977198697068	2	0	0.321137669345	1	NA	0	0	NA	NA	NA
CG12664	NA	40	321	0	0.121495327103	15	106	0.521574749492	17	1	1	0	4	436.397533781	0.625
CG12665	NA	150	163	1	0.0	11	43	0.508137931974	3	NA	0	0	NA	NA	NA
CG12672	NA	NA	NA	NA	NA	6	32	0.602698622216	NA	NA	NA	0	5	8940.92452338	0.72
CG12673	NA	NA	760	3	0.169736842105	4	92	0.843623977494	25	NA	NA	0	3	7699.59214409	0.5
CG12674	NA	NA	NA	NA	NA	5	43	0.29174914067	NA	NA	0	0	1	0.0	0.0
CG12676	20	20	1332	6	0.246246246246	23	114	0.810239712582	17	20	1	0	7	4016.80490293	0.777777777778
CG12678	NA	10	NA	NA	NA	NA	NA	NA	NA	NA	NA	NA	NA	NA	NA
CG12679	NA	NA	NA	NA	NA	3	51	0.248985526123	2	NA	NA	0	15	10079.7959343	0.745562130178
CG1268	NA	NA	450	0	0.244444444444	10	87	0.396897822504	19	NA	1	0	2	204.932765992	0.5
CG12680	NA	NA	NA	NA	NA	2	32	0.243273148751	3	NA	0	0	2	59.5482304851	0.5
CG12681	NA	NA	NA	NA	NA	4	49	0.149342213195	NA	NA	0	0	1	0.0	0.0
CG12682	NA	NA	NA	NA	NA	1	31	0.316281513336	1	NA	0	0	1	0.0	0.0
CG12684	NA	NA	NA	NA	NA	3	39	0.397402298564	3	NA	0	0	1	0.0	0.0
CG12685	NA	NA	NA	NA	NA	1	NA	0.433434346062	NA	NA	NA	0	NA	NA	NA
CG12688	NA	NA	NA	NA	NA	0	7	0.401583332818	9	NA	0	0	NA	NA	NA
CG12689	NA	NA	NA	NA	NA	3	53	0.111150876762	1	NA	0	0	NA	NA	NA
CG12690	20	10	1268	1	0.742902208202	34	117	0.476485627959	19	3	1	0	NA	NA	NA
CG12691	NA	NA	NA	NA	NA	1	40	0.549207505306	1	NA	0	0	4	815.025327404	0.75
CG12692	NA	NA	NA	NA	NA	1	44	0.089562035427	NA	NA	0	0	3	296.228918724	0.666666666667
CG12693	NA	NA	NA	NA	NA	3	49	0.201693082416	2	NA	0	0	NA	NA	NA
CG12697	NA	60	418	1	0.0	1	0	0.599302307669	1	NA	0	0	NA	NA	NA
CG12698	NA	NA	NA	NA	NA	2	54	0.287305235669	19	NA	0	0	NA	NA	NA
CG12699	NA	NA	NA	NA	NA	6	67	0.232228093108	1	NA	0	0	NA	NA	NA
CG12700	NA	NA	NA	NA	NA	2	43	0.578878788861	3	NA	1	0	NA	NA	NA
CG12701	NA	80	1596	4	0.803258145363	10	109	0.614078756273	20	NA	1	0	8	3731.19894498	0.59375
CG12702	NA	NA	NA	NA	NA	9	105	0.645276325582	16	NA	0	0	1	0.0	1.0
CG12703	NA	10	665	3	0.0	34	118	0.783164129515	22	NA	0	0	11	10814.3493985	0.88
CG12708	NA	NA	NA	NA	NA	1	57	0.568494241034	9	NA	0	0	10	7742.13753977	0.86
CG1271	NA	NA	NA	NA	NA	9	115	0.63878846144	20	NA	0	0	2	247.463663545	0.5
CG12713	NA	NA	NA	NA	NA	25	111	0.509717247122	26	NA	0	0	NA	NA	NA
CG12715	NA	NA	NA	NA	NA	2	32	0.267752306112	2	NA	0	0	NA	NA	NA
CG12716	NA	120	418	3	0.435406698565	7	20	0.362914081421	2	NA	0	0	NA	NA	NA
CG12717	NA	10	681	4	0.43906020558	21	116	0.379495234706	12	NA	0	0	NA	NA	NA
CG12720	NA	10	NA	NA	NA	NA	NA	NA	NA	NA	NA	NA	NA	NA	NA
CG12721	NA	NA	NA	NA	NA	4	61	0.209339901816	3	NA	0	0	13	28192.8057711	0.864197530864
CG12723	NA	NA	NA	NA	NA	0	22	0.460540246801	3	NA	0	0	31	29410.8048921	0.650510204082
CG12724	NA	10	NA	NA	NA	NA	NA	NA	NA	NA	NA	NA	NA	NA	NA
CG12725	NA	NA	NA	NA	NA	1	31	0.39806097632	7	NA	0	0	11	17230.4942199	0.86
CG12728	NA	NA	NA	NA	NA	23	109	0.120991385179	11	NA	0	0	3	1324.09868978	0.444444444444
CG12729	NA	NA	NA	NA	NA	1	40	0.307441353895	NA	NA	1	0	3	523.570208185	0.666666666667
CG1273	NA	NA	NA	NA	NA	2	63	0.63531749888	11	NA	0	0	1	0.0	0.0
CG12730	NA	NA	NA	NA	NA	34	114	0.446718901848	22	NA	NA	0	1	0.0	0.0
CG12734	NA	30	1381	3	0.43736422882	34	118	0.786656607574	26	NA	1	0	1	0.0	0.0
CG12736	NA	20	456	3	0.030701754386	34	118	0.640711836833	6	NA	0	0	4	1172.2087098	0.75
CG12737	NA	10	1671	4	0.249551166966	34	118	0.823472374327	27	NA	1	0	NA	NA	NA
CG1274	30	10	853	3	0.483001172333	32	118	0.716936987199	13	1	1	0	11	10914.3313738	0.743801652893
CG12740	NA	60	144	1	0.291666666667	34	118	0.636603692039	23	NA	1	1	4	1370.47879376	0.625
CG12743	20	10	853	3	0.483001172333	7	49	0.429869127002	8	8	1	0	4	2896.39236713	0.666666666667
CG12744	NA	40	160	2	0.075	10	112	0.206892392365	16	NA	0	0	2	342.525459192	0.5
CG12746	NA	100	363	1	0.220385674931	34	118	0.448971994606	19	NA	0	0	1	0.0	0.0
CG12749	80	10	385	1	0.646753246753	34	118	0.675423461171	27	NA	1	0	28	61266.2916931	0.829081632653
CG1275	NA	NA	1330	3	0.643609022556	34	118	0.666969496694	11	NA	0	0	2	7609.0	0.0
CG12750	NA	130	1330	3	0.643609022556	30	118	0.557067916311	22	1	1	0	3	220.104936315	0.5
CG12752	NA	20	133	1	0.0	34	118	0.599568441033	14	NA	1	0	NA	NA	NA
CG12753	40	10	1067	5	0.257731958763	28	118	0.79506120662	18	NA	1	0	NA	NA	NA
CG12754	NA	60	399	2	0.0	1	3	0.891245834585	6	NA	0	0	NA	NA	NA
CG12755	NA	30	653	4	0.45482388974	4	42	0.42710834656	3	1	1	0	NA	NA	NA
CG12756	NA	NA	NA	NA	NA	27	118	0.78531970339	15	NA	0	0	2	7609.0	0.0
CG12758	NA	30	778	3	0.482005141388	30	108	0.786689771098	13	NA	1	0	2	570.792966508	0.5
CG12759	NA	40	521	3	0.230326295585	30	118	0.774851335702	13	NA	0	0	NA	NA	NA
CG1276	NA	40	706	5	0.628895184136	34	118	0.766973422362	10	NA	1	0	2	1128.50031783	0.0
CG12763	NA	20	106	1	0.27358490566	0	86	0.517818000421	3	NA	1	0	NA	NA	NA
CG12765	NA	30	312	2	0.0128205128205	33	118	0.592130137516	19	NA	1	0	2	0.0	0.5
CG12766	NA	NA	320	1	0.0	14	80	0.543032191936	12	NA	NA	0	12	28998.188402	0.625
CG12767	NA	10	348	2	0.545977011494	10	113	0.63130538598	18	NA	1	0	15	15437.0886884	0.915555555556
CG12768	NA	NA	NA	NA	NA	8	113	0.652681872306	12	NA	1	0	14	7912.34591578	0.857142857143
CG12769	NA	NA	NA	NA	NA	1	72	0.743903146889	10	NA	0	0	NA	NA	NA
CG12770	NA	10	210	1	0.0	34	118	0.763136920115	26	NA	1	0	NA	NA	NA
CG12772	NA	NA	NA	NA	NA	26	117	0.511959467973	29	NA	0	0	NA	NA	NA
CG12773	NA	20	712	1	0.119382022472	32	118	0.681590935128	12	NA	0	0	1	0.0	0.0
CG12775	NA	60	159	1	0.0943396226415	34	118	0.870280432793	14	NA	0	1	12	25150.3671743	0.809917355372
CG12780	NA	NA	NA	NA	NA	7	71	0.426986799342	2	NA	0	0	NA	NA	NA
CG12781	NA	NA	NA	NA	NA	34	104	0.760755317045	11	NA	0	0	NA	NA	NA
CG12782	NA	20	336	1	0.136904761905	1	45	0.512113222939	4	NA	0	0	4	733.616634349	0.625
CG12783	NA	NA	NA	NA	NA	2	27	0.340401170535	6	NA	0	0	NA	NA	NA
CG12784	NA	NA	NA	NA	NA	4	37	0.0833177778831	NA	NA	0	0	2	2016.98240416	0.0
CG12785	NA	20	1193	2	0.10896898575	17	116	0.554090909015	19	NA	1	0	1	0.0	0.0
CG12787	NA	NA	846	1	0.130023640662	27	105	0.780093845896	4	NA	0	0	8	6796.68757496	0.775510204082
CG12788	NA	20	NA	NA	NA	33	118	0.487350515364	18	NA	NA	0	NA	NA	NA
CG12789	60	10	563	1	0.0373001776199	26	91	0.660330919615	12	NA	0	0	5	1789.5777387	0.72
CG1279	NA	NA	NA	NA	NA	3	49	0.344842104994	19	NA	0	0	NA	NA	NA
CG12792	NA	NA	NA	NA	NA	34	118	0.733961337939	20	NA	1	0	1	0.0	0.0
CG12794	NA	NA	NA	NA	NA	16	77	0.321420593383	1	NA	NA	0	6	1812.34837001	0.833333333333
CG12795	NA	NA	NA	NA	NA	29	118	0.667610992603	6	NA	0	0	NA	NA	NA
CG12796	NA	110	371	1	0.0296495956873	0	5	0.790265233616	2	NA	0	0	1	0.0	0.0
CG12797	NA	340	335	1	0.0686567164179	34	118	0.747148179459	16	NA	1	0	2	7609.0	0.0
CG12799	NA	NA	153	1	0.150326797386	3	60	0.865357144419	1	NA	0	0	9	11209.1103052	0.814814814815
CG12800	NA	90	515	1	0.0330097087379	30	116	0.43303260301	7	NA	0	0	5	227.292675978	0.0
CG12802	NA	260	NA	NA	NA	NA	NA	NA	NA	NA	NA	NA	NA	NA	NA
CG12806	NA	10	279	1	0.0179211469534	7	55	0.666907676202	17	NA	0	0	6	1081.98545588	0.277777777778
CG12807	NA	20	640	2	0.2828125	1	22	0.792496620627	2	NA	NA	0	NA	NA	NA
CG12809	NA	NA	NA	NA	NA	3	23	0.688254789437	1	NA	NA	0	NA	NA	NA
CG12811	NA	NA	NA	NA	NA	34	116	0.730066994602	22	NA	NA	0	12	26310.8892118	0.88
CG12812	NA	30	381	2	0.0	12	103	0.533623472719	16	NA	0	0	10	11234.5182938	0.875
CG12813	NA	10	173	1	0.0	6	58	0.647913767563	5	NA	0	0	2	868.905174395	0.5
CG12814	NA	NA	NA	NA	NA	17	90	0.824972593406	3	NA	0	0	NA	NA	NA
CG12817	NA	NA	NA	NA	NA	8	79	0.756081941151	4	NA	0	0	1	0.0	0.0
CG12818	NA	160	288	NA	0.829861111111	33	118	0.485475525178	28	NA	0	0	1	0.0	0.0
CG12819	NA	50	1420	1	0.980281690141	30	118	0.230858963735	24	NA	0	0	3	1385.68569606	0.666666666667
CG12820	NA	20	NA	NA	NA	NA	NA	NA	NA	NA	NA	NA	NA	NA	NA
CG12821	NA	NA	NA	NA	NA	34	102	0.505572193906	16	NA	NA	0	NA	NA	NA
CG12822	NA	NA	NA	NA	NA	34	118	0.711039049645	15	NA	0	0	NA	NA	NA
CG12824	NA	NA	NA	NA	NA	12	59	0.107828654638	5	NA	NA	0	1	0.0	0.0
CG12825	NA	NA	NA	NA	NA	24	104	0.372312068837	3	NA	0	0	NA	NA	NA
CG12826	NA	NA	NA	NA	NA	4	63	0.684346056233	4	NA	NA	0	NA	NA	NA
CG12828	NA	NA	NA	NA	NA	3	20	0.146799320327	5	NA	NA	0	1	0.0	1.0
CG12831	NA	NA	NA	NA	NA	2	43	0.247791133073	1	NA	0	0	NA	NA	NA
CG12832	NA	NA	NA	NA	NA	17	71	0.589102325582	11	NA	0	0	NA	NA	NA
CG12833	NA	10	785	2	0.551592356688	NA	NA	0.722986131618	NA	NA	NA	NA	16	23906.0405249	0.888888888889
CG12835	NA	10	785	2	0.551592356688	NA	NA	0.689382979349	NA	NA	NA	NA	18	22578.0177993	0.9140625
CG12836	NA	NA	NA	NA	NA	0	12	0.842481762599	2	NA	0	0	NA	NA	NA
CG12837	NA	NA	NA	NA	NA	19	73	0.290123947391	5	NA	0	0	NA	NA	NA
CG12838	NA	NA	NA	NA	NA	15	63	0.700757508791	1	NA	0	0	NA	NA	NA
CG12839	NA	10	218	1	0.0	8	55	0.660748674615	2	NA	0	0	NA	NA	NA
CG12840	NA	NA	NA	NA	NA	33	102	0.674452582732	6	NA	0	0	2	296.735284911	0.5
CG12841	NA	NA	NA	NA	NA	16	78	0.708100309192	2	NA	0	0	3	1998.35814343	0.444444444444
CG12843	NA	NA	NA	NA	NA	25	80	0.568610221542	2	NA	0	0	NA	NA	NA
CG12844	NA	NA	NA	NA	NA	20	76	0.679378796786	2	NA	1	0	NA	NA	NA
CG12845	NA	NA	NA	NA	NA	34	118	0.472948699035	13	NA	0	0	1	0.0	0.0
CG12846	NA	NA	NA	NA	NA	28	116	0.491692308033	27	NA	NA	0	NA	NA	NA
CG12847	NA	NA	NA	NA	NA	4	76	0.505810784817	1	NA	0	0	1	0.0	0.0
CG12848	NA	NA	NA	NA	NA	34	118	0.806385122572	14	NA	0	0	NA	NA	NA
CG12849	NA	NA	NA	NA	NA	0	0	0.313312138877	20	NA	0	0	3	664.110597077	0.666666666667
CG12851	NA	NA	NA	NA	NA	4	59	0.651481722169	18	NA	1	0	NA	NA	NA
CG12853	NA	NA	NA	NA	NA	5	52	0.256451807588	4	NA	0	0	NA	NA	NA
CG12855	NA	130	596	NA	0.010067114094	33	116	0.710092278198	17	NA	0	0	1	0.0	0.0
CG12857	NA	NA	NA	NA	NA	6	45	0.441594688916	6	NA	0	0	18	18074.5403	0.90625
CG12858	NA	NA	NA	NA	NA	7	70	0.7604109717	NA	NA	0	0	NA	NA	NA
CG12859	NA	20	113	1	0.0176991150442	34	118	0.737892177703	22	NA	0	0	NA	NA	NA
CG12860	NA	NA	NA	NA	NA	4	59	0.200611529133	1	NA	0	0	3	643.296113795	0.444444444444
CG12861	NA	NA	NA	NA	NA	4	59	0.187400542406	NA	NA	NA	0	5	3134.84360895	0.8
CG12862	NA	NA	NA	NA	NA	0	0	0.163139919431	2	NA	NA	0	1	0.0	0.0
CG12863	NA	NA	NA	NA	NA	31	117	0.496354816321	26	NA	NA	0	5	2298.61980885	0.8
CG12864	NA	20	3257	2	0.873196192815	31	118	0.209639350006	11	NA	1	0	NA	NA	NA
CG12865	NA	NA	NA	NA	NA	0	NA	0.134847368458	1	NA	NA	0	NA	NA	NA
CG12866	NA	NA	856	2	0.170560747664	4	31	0.397821371949	NA	NA	0	0	NA	NA	NA
CG12868	NA	NA	NA	NA	NA	34	118	0.374416666125	13	NA	0	0	2	165.891245073	0.5
CG12869	NA	NA	685	1	0.0656934306569	7	29	0.677341838992	1	NA	0	0	NA	NA	NA
CG1287	NA	NA	NA	NA	NA	2	47	0.551560309146	1	NA	0	0	NA	NA	NA
CG12870	NA	40	NA	NA	NA	NA	NA	NA	NA	NA	NA	NA	NA	NA	NA
CG12872	NA	40	NA	NA	NA	NA	NA	NA	NA	NA	NA	NA	NA	NA	NA
CG12876	50	10	836	4	0.184210526316	34	118	0.785696169837	17	NA	0	0	15	20582.5803647	0.733727810651
CG12877	NA	NA	NA	NA	NA	26	118	0.636033284353	18	NA	0	0	11	7863.81011932	0.86
CG12878	NA	10	782	4	0.975703324808	34	118	0.648988411972	17	3	1	0	8	686.506818831	0.21875
CG12879	NA	NA	458	1	0.00873362445415	26	NA	0.460461538794	NA	NA	NA	NA	2	7609.0	0.0
CG1288	NA	NA	NA	NA	NA	7	59	0.172488866547	1	NA	0	0	NA	NA	NA
CG12880	NA	NA	NA	NA	NA	21	94	0.528056962714	2	NA	0	0	NA	NA	NA
CG12883	NA	NA	NA	NA	NA	31	118	0.436037910168	15	NA	NA	0	NA	NA	NA
CG12885	NA	NA	NA	NA	NA	2	21	0.60447312615	NA	NA	0	0	2	136.986184406	0.5
CG12891	NA	20	782	2	0.0780051150895	NA	118	0.858082171305	25	NA	0	0	7	5341.87304387	0.777777777778
CG12892	NA	10	747	4	0.443105756359	3	116	0.656889860562	21	NA	0	0	4	982.831830462	0.375
CG12895	NA	NA	NA	NA	NA	34	118	0.649624561597	16	NA	1	0	1	0.0	1.0
CG12896	NA	80	220	2	0.0181818181818	34	107	0.79442198662	32	NA	NA	0	5	1432.0680768	0.8
CG12897	NA	30	NA	NA	NA	NA	NA	0.746235405806	NA	NA	NA	NA	NA	NA	NA
CG12898	NA	NA	NA	NA	NA	0	1	0.35314012747	1	NA	0	0	NA	NA	NA
CG12899	NA	30	NA	NA	NA	NA	NA	NA	NA	NA	NA	NA	NA	NA	NA
CG12900	NA	90	593	1	0.00674536256324	0	0	0.150897384608	NA	NA	0	0	NA	NA	NA
CG12901	NA	30	NA	NA	NA	NA	NA	0.42600116596	NA	NA	NA	NA	NA	NA	NA
CG12902	NA	NA	NA	NA	NA	5	59	0.338052987043	NA	NA	0	0	NA	NA	NA
CG12904	NA	30	NA	NA	NA	NA	NA	NA	NA	NA	NA	NA	NA	NA	NA
CG12905	NA	150	198	NA	0.0	0	28	0.618185930709	4	NA	0	0	NA	NA	NA
CG12906	NA	50	401	1	0.0	0	0	0.317628524022	1	NA	0	0	NA	NA	NA
CG12907	NA	NA	NA	NA	NA	4	57	0.303146904587	NA	NA	0	0	7	7354.39691425	0.448979591837
CG12908	NA	NA	NA	NA	NA	18	89	0.671490659524	4	NA	0	0	5	6843.90122597	0.72
CG12909	NA	NA	NA	NA	NA	18	117	0.634417808649	20	NA	0	0	1	0.0	0.0
CG1291	NA	NA	540	1	0.0703703703704	32	117	0.665359027083	17	NA	1	0	NA	NA	NA
CG12910	NA	NA	NA	NA	NA	20	80	0.862985216597	3	NA	0	0	NA	NA	NA
CG12911	NA	NA	NA	NA	NA	1	47	0.69906291303	NA	NA	0	0	1	0.0	0.0
CG12912	NA	NA	112	NA	0.991071428571	1	78	0.674914454524	2	NA	NA	1	NA	NA	NA
CG12913	50	10	540	1	0.0703703703704	3	51	0.746088780686	5	NA	0	0	NA	NA	NA
CG12914	NA	NA	NA	NA	NA	2	32	0.426965791622	3	NA	0	0	1	0.0	0.0
CG12917	NA	NA	NA	NA	NA	2	26	0.381170355864	1	NA	0	0	NA	NA	NA
CG12918	NA	10	189	1	0.031746031746	34	118	0.701062435489	16	NA	1	0	9	2430.9683469	0.666666666667
CG12919	40	10	415	1	0.527710843373	31	118	0.527387570815	25	11	1	0	4	1942.85501239	0.625
CG12920	NA	NA	NA	NA	NA	1	21	0.737954373324	18	NA	0	0	NA	NA	NA
CG12921	NA	360	124	1	0.338709677419	34	118	0.548779831812	18	NA	0	0	1	0.0	0.0
CG12923	NA	NA	NA	NA	NA	4	36	0.309014251309	3	NA	0	0	NA	NA	NA
CG12924	NA	30	256	2	0.3125	14	108	0.378135767821	9	NA	1	0	NA	NA	NA
CG12926	NA	NA	313	2	0.00638977635783	19	102	0.685275708988	10	NA	0	0	NA	NA	NA
CG12927	NA	10	NA	NA	NA	NA	NA	NA	NA	NA	NA	NA	NA	NA	NA
CG12928	NA	10	NA	NA	NA	NA	NA	0.33109885966	NA	NA	NA	NA	NA	NA	NA
CG12929	NA	NA	NA	NA	NA	32	109	0.703364923297	14	NA	0	0	NA	NA	NA
CG12931	NA	30	396	1	0.0	0	20	0.640263644291	3	NA	0	0	NA	NA	NA
CG12932	NA	10	NA	NA	NA	NA	NA	NA	NA	NA	NA	NA	NA	NA	NA
CG12933	NA	10	NA	NA	NA	NA	NA	NA	NA	NA	NA	NA	NA	NA	NA
CG12934	NA	NA	NA	NA	NA	3	86	0.341087529892	NA	NA	0	0	5	2382.29488902	0.8
CG12935	NA	NA	231	1	0.0	34	113	0.62026993409	22	NA	0	0	2	101.477944529	0.5
CG12936	NA	NA	NA	NA	NA	1	97	0.588711759263	17	NA	0	0	2	7609.0	0.0
CG12938	NA	30	141	NA	0.312056737589	14	110	0.654706140976	16	NA	1	0	NA	NA	NA
CG12942	NA	NA	NA	NA	NA	31	118	0.722099630132	10	NA	0	0	4	1568.00972759	0.75
CG12943	NA	20	460	1	0.0413043478261	1	26	0.438331982319	2	NA	0	0	NA	NA	NA
CG12944	NA	30	165	1	0.127272727273	1	25	0.483174336496	NA	NA	0	0	NA	NA	NA
CG12945	NA	NA	NA	NA	NA	23	117	0.488283633143	16	NA	NA	0	NA	NA	NA
CG12946	NA	20	630	2	0.634920634921	14	102	0.582400957308	6	NA	0	0	NA	NA	NA
CG12947	NA	NA	NA	NA	NA	4	107	0.66613965735	1	NA	0	0	NA	NA	NA
CG12948	NA	NA	NA	NA	NA	31	118	0.666451416	27	NA	0	0	NA	NA	NA
CG12950	NA	NA	NA	NA	NA	6	79	0.536021391045	8	NA	0	0	NA	NA	NA
CG12951	NA	200	265	1	0.0339622641509	1	32	0.497162907625	5	NA	0	0	NA	NA	NA
CG12952	NA	150	268	2	0.425373134328	16	113	0.584176304887	3	NA	0	0	2	86.825715335	0.0
CG12954	NA	360	166	1	0.138554216867	34	115	0.747040609081	21	NA	0	0	4	2248.86050092	0.625
CG12958	NA	30	NA	NA	NA	NA	NA	NA	NA	NA	NA	NA	NA	NA	NA
CG12959	NA	30	NA	NA	NA	NA	NA	NA	NA	NA	NA	NA	NA	NA	NA
CG12960	NA	90	599	NA	0.0	1	1	0.275692778266	1	NA	0	0	NA	NA	NA
CG12963	NA	NA	NA	NA	NA	10	68	0.550876641544	2	NA	0	0	1	0.0	0.0
CG12964	NA	NA	NA	NA	NA	0	58	0.760521307131	2	NA	0	0	NA	NA	NA
CG12970	NA	NA	NA	NA	NA	0	13	0.342697306123	2	NA	0	0	NA	NA	NA
CG12971	NA	NA	NA	NA	NA	0	34	0.596036616218	1	NA	0	0	NA	NA	NA
CG12972	NA	10	367	2	0.272479564033	18	116	0.73914311695	23	NA	0	0	3	187.775291712	0.666666666667
CG12974	NA	NA	NA	NA	NA	14	84	0.650254590573	35	NA	NA	0	NA	NA	NA
CG12975	NA	NA	NA	NA	NA	32	109	0.60015772441	15	NA	0	0	4	8586.51840867	0.625
CG1298	NA	10	1104	5	0.172101449275	34	118	0.578029240471	18	NA	1	0	2	37.3249206144	0.5
CG12983	NA	NA	NA	NA	NA	3	46	0.290093751245	NA	NA	0	0	NA	NA	NA
CG12984	NA	NA	NA	NA	NA	1	39	0.152964286153	5	NA	0	0	1	0.0	1.0
CG12985	NA	NA	NA	NA	NA	1	41	0.238771554665	10	NA	0	0	53	148478.818869	0.961521050249
CG12986	NA	NA	NA	NA	NA	0	9	0.549999999602	22	NA	0	0	NA	NA	NA
CG1299	NA	200	1918	4	0.731491136601	19	87	0.555541602769	2	NA	0	0	NA	NA	NA
CG12990	NA	NA	NA	NA	NA	4	33	0.269434335277	NA	NA	0	0	NA	NA	NA
CG12991	NA	NA	NA	NA	NA	31	107	0.603785354558	33	NA	0	0	NA	NA	NA
CG12992	NA	NA	NA	NA	NA	3	52	0.227982348715	1	NA	0	0	17	27929.8085622	0.915555555556
CG12993	NA	NA	NA	NA	NA	1	32	0.370530634225	1	NA	0	0	NA	NA	NA
CG12994	NA	NA	NA	NA	NA	4	55	0.422084978657	1	NA	0	0	2	81.0246807875	0.0
CG12995	NA	NA	NA	NA	NA	1	27	0.746450192427	3	NA	0	0	4	729.391827609	0.625
CG12996	330	20	NA	NA	NA	NA	NA	0.637411883707	NA	NA	NA	NA	NA	NA	NA
CG12998	NA	NA	NA	NA	NA	2	34	0.510194126895	NA	NA	0	0	NA	NA	NA
CG13000	NA	NA	NA	NA	NA	0	15	0.454453452942	3	NA	0	0	1	0.0	0.0
CG13001	NA	NA	NA	NA	NA	18	117	0.565837913607	24	NA	0	0	13	20581.4511064	0.852071005917
CG13002	NA	NA	NA	NA	NA	1	5	0.268269170628	5	NA	0	0	NA	NA	NA
CG13003	NA	NA	NA	NA	NA	18	72	0.595057828035	5	NA	0	0	NA	NA	NA
CG13004	NA	NA	NA	NA	NA	32	116	0.55456629356	7	NA	0	0	1	0.0	0.0
CG13005	NA	NA	NA	NA	NA	10	107	0.604734077799	17	NA	0	0	11	7205.54334969	0.842975206612
CG13008	NA	NA	NA	NA	NA	6	47	0.347934175035	1	NA	0	0	NA	NA	NA
CG13010	NA	NA	NA	NA	NA	2	50	0.299533333321	2	NA	0	0	NA	NA	NA
CG13011	NA	20	176	1	0.0	5	26	0.916493409406	2	NA	1	0	NA	NA	NA
CG13012	NA	NA	NA	NA	NA	20	82	0.729428206989	2	NA	NA	0	NA	NA	NA
CG13014	NA	NA	NA	NA	NA	34	114	0.526798245696	21	NA	1	0	NA	NA	NA
CG13016	NA	NA	NA	NA	NA	30	118	0.742795099256	14	NA	0	0	1	0.0	0.0
CG13018	NA	NA	NA	NA	NA	34	116	0.919500001368	13	NA	1	0	NA	NA	NA
CG13021	NA	NA	NA	NA	NA	2	48	0.24463876503	3	NA	0	0	NA	NA	NA
CG13022	NA	NA	NA	NA	NA	2	28	0.522143540618	2	NA	0	0	28	41103.2593285	0.9408
CG13023	NA	NA	NA	NA	NA	0	45	0.536585760663	3	NA	0	0	2	80.1209792144	0.0
CG13024	NA	NA	NA	NA	NA	13	87	0.842040837029	NA	NA	0	0	NA	NA	NA
CG13025	NA	NA	NA	NA	NA	7	114	0.470157339948	20	NA	0	0	1	0.0	0.0
CG13026	NA	NA	NA	NA	NA	3	49	0.444616027219	1	NA	0	0	NA	NA	NA
CG13027	NA	150	259	1	0.023166023166	0	6	0.778043590619	6	NA	NA	0	NA	NA	NA
CG13028	NA	NA	NA	NA	NA	1	36	0.486324372714	3	NA	0	0	NA	NA	NA
CG13029	NA	20	288	2	0.0	6	56	0.21247475591	24	NA	1	0	1	0.0	0.0
CG1303	NA	50	852	3	0.69014084507	31	114	0.336716546552	14	NA	0	0	NA	NA	NA
CG13030	NA	10	351	3	0.156695156695	4	56	0.467695173064	2	NA	0	0	72	225643.93426	0.953769262807
CG13031	NA	NA	NA	NA	NA	6	13	0.31686720854	NA	NA	0	0	4	283.761082445	0.75
CG13032	NA	NA	NA	NA	NA	4	59	0.624428441667	11	NA	0	0	23	32480.4955859	0.917355371901
CG13033	NA	NA	NA	NA	NA	5	35	0.633610169997	3	NA	0	0	NA	NA	NA
CG13037	NA	360	NA	NA	NA	NA	NA	0.652566177074	NA	NA	NA	NA	NA	NA	NA
CG13038	NA	NA	NA	NA	NA	5	35	0.526965020583	2	NA	0	0	NA	NA	NA
CG13039	NA	NA	NA	NA	NA	3	52	0.337990098199	NA	NA	0	0	NA	NA	NA
CG1304	NA	200	260	1	0.0	0	29	0.178766740834	1	NA	0	0	NA	NA	NA
CG13040	NA	NA	NA	NA	NA	1	30	0.881605736328	NA	NA	0	0	7	2307.09997674	0.775510204082
CG13041	NA	NA	NA	NA	NA	3	64	0.810630649796	4	NA	NA	0	6	1770.7070371	0.777777777778
CG13042	NA	NA	NA	NA	NA	6	37	0.957491525938	1	NA	0	0	1	0.0	0.0
CG13043	NA	NA	NA	NA	NA	2	64	0.835421706557	2	NA	0	0	8	2432.5194112	0.84375
CG13044	NA	NA	NA	NA	NA	7	82	0.778980165651	NA	NA	0	0	6	2068.16450144	0.72
CG13045	NA	NA	NA	NA	NA	1	25	0.424515957385	5	NA	NA	0	19	26796.5134778	0.90625
CG13046	NA	NA	NA	NA	NA	4	52	0.647446886138	1	NA	0	0	2	72.742868336	0.5
CG13047	NA	NA	NA	NA	NA	1	54	0.76675273963	1	NA	1	0	15	5872.36538662	0.773333333333
CG13048	NA	NA	NA	NA	NA	0	32	0.5615861524	1	NA	0	0	NA	NA	NA
CG13049	NA	40	181	1	0.0	2	41	0.583117835221	3	NA	0	0	4	1384.4797471	0.75
CG13050	NA	NA	NA	NA	NA	0	14	0.787083334092	NA	NA	0	0	3	312.538853888	0.666666666667
CG13051	NA	NA	NA	NA	NA	NA	72	0.636289681785	3	NA	NA	0	NA	NA	NA
CG13053	NA	NA	NA	NA	NA	0	24	0.586422651171	NA	NA	0	0	NA	NA	NA
CG13054	NA	NA	NA	NA	NA	1	23	0.636891272524	4	NA	NA	0	1	0.0	1.0
CG13055	NA	NA	NA	NA	NA	0	37	0.708262365898	3	NA	0	0	NA	NA	NA
CG13056	NA	NA	NA	NA	NA	2	43	0.477431421929	5	NA	0	0	NA	NA	NA
CG13058	NA	NA	NA	NA	NA	0	16	0.437545861409	2	NA	0	0	NA	NA	NA
CG13059	NA	NA	NA	NA	NA	1	68	0.688876068277	2	NA	0	0	NA	NA	NA
CG13060	NA	NA	NA	NA	NA	1	53	0.757767824923	3	NA	NA	0	1	0.0	0.0
CG13061	NA	30	90	NA	0.0	12	57	0.688994476727	4	NA	0	0	NA	NA	NA
CG13062	NA	NA	NA	NA	NA	2	22	0.8475283348	1	NA	0	0	NA	NA	NA
CG13063	NA	NA	NA	NA	NA	2	58	0.768553845791	NA	NA	0	0	2	133.328743798	0.5
CG13064	NA	NA	NA	NA	NA	0	32	0.687196969857	NA	NA	NA	0	NA	NA	NA
CG13065	NA	NA	NA	NA	NA	11	23	0.659467741875	1	NA	1	0	2	73.1054879724	0.5
CG13066	NA	NA	NA	NA	NA	5	30	0.678305555801	3	NA	0	0	8	2269.23450176	0.75
CG13067	NA	NA	NA	NA	NA	31	90	0.509295539712	7	NA	0	0	17	16234.5832366	0.899653979239
CG13068	NA	NA	NA	NA	NA	32	55	0.905000000674	NA	NA	1	0	1	0.0	0.0
CG13069	NA	NA	NA	NA	NA	4	64	0.407550264008	2	NA	0	0	NA	NA	NA
CG1307	NA	40	1178	3	0.0	34	118	0.572855670795	19	NA	NA	0	18	25364.5857369	0.913580246914
CG13070	NA	NA	NA	NA	NA	0	2	0.460179689267	3	NA	0	0	1	0.0	1.0
CG13071	NA	NA	NA	NA	NA	0	25	0.686828924677	NA	NA	0	0	NA	NA	NA
CG13072	NA	70	133	1	0.706766917293	34	118	0.714834622339	19	NA	0	0	1	0.0	0.0
CG13073	NA	NA	351	NA	0.678062678063	0	19	0.533829324868	3	NA	1	0	1	0.0	0.0
CG13074	NA	NA	NA	NA	NA	1	22	0.827530236821	2	NA	0	0	8	6147.75791966	0.84375
CG13075	NA	NA	NA	NA	NA	5	70	0.186856863159	2	NA	0	0	2	285.898199805	0.5
CG13076	20	10	671	3	0.350223546945	0	67	0.642028325133	15	2	1	0	NA	NA	NA
CG13077	NA	NA	NA	NA	NA	18	71	0.682985179423	8	NA	NA	0	1	0.0	0.0
CG13078	NA	NA	NA	NA	NA	4	21	0.738997011564	4	NA	0	0	NA	NA	NA
CG13079	NA	NA	1178	3	0.0	1	3	0.468526417063	NA	NA	NA	0	NA	NA	NA
CG13081	NA	NA	NA	NA	NA	0	12	0.351138577193	6	NA	0	0	2	79.6390262622	0.5
CG13082	NA	NA	NA	NA	NA	4	83	0.567810392076	2	NA	0	0	NA	NA	NA
CG13083	NA	NA	NA	NA	NA	2	28	0.248753780788	5	NA	1	0	31	43803.7608732	0.917777777778
CG13084	NA	NA	NA	NA	NA	3	29	0.289376557097	15	NA	0	0	20	24591.2092515	0.935
CG13085	NA	NA	NA	NA	NA	25	91	0.339003210696	28	NA	NA	0	11	5952.57840482	0.75
CG13086	NA	NA	182	1	0.0164835164835	18	99	0.684397087415	20	NA	1	0	NA	NA	NA
CG13087	NA	10	NA	NA	NA	NA	NA	0.654782673023	NA	NA	NA	NA	NA	NA	NA
CG13088	NA	NA	NA	NA	NA	27	114	0.248766260195	14	NA	0	0	3	803.683465705	0.444444444444
CG13089	NA	NA	NA	NA	NA	33	117	0.622243061094	17	NA	0	0	NA	NA	NA
CG1309	NA	NA	NA	NA	NA	34	118	0.777494669652	13	NA	0	0	3	932.469342945	0.666666666667
CG13090	NA	20	453	4	0.0220750551876	31	118	0.541958258222	16	NA	0	0	26	41608.9479447	0.913194444444
CG13091	NA	NA	NA	NA	NA	5	35	0.289195930384	3	NA	0	0	NA	NA	NA
CG13094	NA	30	117	NA	0.0769230769231	10	77	0.5584356369	1	NA	0	0	NA	NA	NA
CG13095	NA	NA	372	1	0.010752688172	8	76	0.628536341725	2	NA	1	0	5	1530.81454398	0.8
CG13096	NA	NA	NA	NA	NA	30	118	0.476733303816	24	NA	1	0	6	2959.67660704	0.777777777778
CG13097	NA	NA	NA	NA	NA	32	118	0.564972255685	17	NA	1	1	6	8956.67280187	0.666666666667
CG13098	NA	360	174	1	0.0344827586207	34	118	0.731841346017	16	NA	0	1	1	0.0	0.0
CG13101	NA	NA	NA	NA	NA	30	89	0.614019887674	10	NA	0	0	NA	NA	NA
CG13102	NA	NA	NA	NA	NA	8	67	0.626254913308	7	NA	0	0	NA	NA	NA
CG13106	NA	30	377	1	0.0	2	0	0.798507937554	NA	NA	0	0	NA	NA	NA
CG13108	NA	NA	NA	NA	NA	4	61	0.619147059445	1	NA	0	0	NA	NA	NA
CG13109	NA	30	2047	0	0.811919882755	32	118	0.804105725374	12	3	1	1	NA	NA	NA
CG1311	NA	NA	NA	NA	NA	30	118	0.763289515955	17	NA	0	0	NA	NA	NA
CG13110	NA	NA	NA	NA	NA	3	39	0.182286259482	NA	NA	0	0	1	0.0	0.0
CG13111	NA	30	NA	NA	NA	NA	NA	NA	NA	NA	NA	NA	NA	NA	NA
CG13113	NA	70	205	NA	0.585365853659	2	17	0.478930421441	2	NA	0	0	2	437.042885388	0.5
CG13114	NA	NA	NA	NA	NA	2	23	0.634721312192	6	NA	0	0	37	68026.9477284	0.939814814815
CG13116	NA	NA	NA	NA	NA	15	89	0.632123761958	4	NA	1	0	NA	NA	NA
CG13117	NA	NA	NA	NA	NA	27	100	0.662545719075	7	NA	0	0	1	0.0	0.0
CG13120	NA	30	553	1	0.0	NA	NA	0.689583527629	NA	NA	NA	NA	NA	NA	NA
CG13121	NA	30	NA	NA	NA	NA	NA	0.777404321733	NA	NA	NA	NA	NA	NA	NA
CG13123	NA	NA	NA	NA	NA	22	118	0.543881809995	12	NA	0	0	1	0.0	0.0
CG13124	NA	NA	NA	NA	NA	34	116	0.758486025662	8	NA	0	0	11	11901.267224	0.892561983471
CG13125	NA	NA	566	3	0.116607773852	1	28	0.619010183385	3	NA	0	0	4	200.451391723	0.625
CG13126	NA	NA	NA	NA	NA	27	117	0.692191131096	10	NA	NA	0	4	0.0	0.375
CG13127	NA	NA	NA	NA	NA	2	28	0.209652734549	1	NA	0	0	NA	NA	NA
CG13128	NA	NA	NA	NA	NA	NA	NA	NA	NA	NA	NA	NA	NA	NA	NA
CG13129	NA	NA	NA	NA	NA	NA	NA	NA	NA	NA	NA	NA	NA	NA	NA
CG13130	NA	NA	NA	NA	NA	5	20	0.315006605519	19	NA	1	0	NA	NA	NA
CG13131	NA	NA	NA	NA	NA	4	29	0.222638531223	NA	NA	0	0	9	9768.72052549	0.79012345679
CG13133	NA	NA	NA	NA	NA	4	54	0.78145349885	3	NA	NA	0	3	683.107702126	0.444444444444
CG13135	NA	NA	NA	NA	NA	0	17	0.103087412681	1	NA	0	0	NA	NA	NA
CG13137	NA	NA	NA	NA	NA	1	25	0.182118343346	2	NA	0	0	NA	NA	NA
CG13138	NA	NA	NA	NA	NA	6	7	0.31698425517	4	NA	0	0	27	39256.7920772	0.955621301775
CG13139	NA	260	268	1	0.0373134328358	23	98	0.902454771383	13	NA	0	0	8	8430.57130757	0.777777777778
CG1314	NA	NA	NA	NA	NA	2	53	0.202716820467	3	NA	0	0	9	18019.7835959	0.814814814815
CG13140	NA	150	385	3	0.0909090909091	12	92	0.48952348774	16	NA	0	0	1	0.0	0.0
CG13142	NA	NA	NA	NA	NA	26	115	0.49491243929	8	NA	0	0	3	2034.60382906	0.5
CG13144	NA	NA	NA	NA	NA	2	42	0.785939498777	3	NA	1	0	3	308.040462333	0.666666666667
CG13148	NA	NA	NA	NA	NA	6	92	0.666654296477	15	NA	0	0	3	565.304791911	0.666666666667
CG1315	NA	10	604	2	0.163907284768	18	69	0.792218210243	5	NA	0	0	1	0.0	0.0
CG13151	NA	NA	NA	NA	NA	14	117	0.448057188135	21	NA	0	0	4	2121.36489174	0.625
CG13154	NA	NA	NA	NA	NA	0	26	0.759392819269	3	NA	0	0	NA	NA	NA
CG13155	NA	NA	NA	NA	NA	4	34	0.572210971043	3	NA	0	0	3	363.188156939	0.666666666667
CG13157	NA	NA	NA	NA	NA	0	16	0.553504986633	NA	NA	0	0	14	15160.925183	0.928571428571
CG13158	NA	30	396	1	0.0	0	0	0.361196474002	1	NA	0	0	1	0.0	0.0
CG13159	NA	NA	NA	NA	NA	1	65	0.285272952588	2	NA	0	0	41	66737.272397	0.82271468144
CG1316	NA	NA	1977	4	0.0166919575114	32	118	0.751848512695	27	NA	1	0	2	488.665421071	0.5
CG13160	NA	NA	NA	NA	NA	6	36	0.494220641751	3	NA	0	0	NA	NA	NA
CG13162	NA	20	1977	4	0.0166919575114	7	94	0.310130097899	24	NA	1	0	NA	NA	NA
CG13163	NA	NA	NA	NA	NA	25	117	0.346207349209	14	NA	0	0	NA	NA	NA
CG13164	NA	NA	NA	NA	NA	5	63	0.143778749347	1	NA	0	0	26	71720.7023422	0.913494809689
CG13165	NA	NA	NA	NA	NA	NA	NA	0.945877578561	NA	NA	NA	NA	NA	NA	NA
CG13167	NA	30	373	1	0.386058981233	2	44	0.328493313106	1	NA	0	0	9	15083.5141428	0.857142857143
CG13168	NA	NA	NA	NA	NA	4	72	0.32448539423	4	NA	1	0	7	1599.50822084	0.8
CG1317	NA	NA	NA	NA	NA	34	118	0.656882971138	15	NA	0	0	1	0.0	0.0
CG13170	NA	NA	NA	NA	NA	1	14	0.512361581641	5	NA	0	0	NA	NA	NA
CG13171	NA	NA	NA	NA	NA	2	37	0.482174454993	1	NA	0	0	NA	NA	NA
CG13175	NA	NA	NA	NA	NA	27	114	0.496681069242	14	NA	NA	0	NA	NA	NA
CG13176	20	10	499	1	0.687374749499	32	118	0.550325288081	21	NA	1	0	3	513.039188081	0.666666666667
CG13177	NA	NA	NA	NA	NA	6	56	0.483774999695	18	NA	NA	0	NA	NA	NA
CG13178	NA	30	302	2	0.158940397351	1	42	0.748192519729	6	NA	0	0	NA	NA	NA
CG1318	NA	NA	5547	7	0.140796827114	33	118	0.696470740191	7	NA	0	0	5	247.978858337	0.32
CG13183	NA	NA	NA	NA	NA	6	60	0.801956049922	NA	NA	0	0	NA	NA	NA
CG13185	NA	NA	NA	NA	NA	33	115	0.661027319981	19	NA	0	0	2	319.061669727	0.5
CG13186	NA	NA	NA	NA	NA	3	48	0.625656008713	1	NA	NA	0	4	875.136027979	0.625
CG13188	NA	NA	NA	NA	NA	16	74	0.784065602132	2	NA	1	0	2	312.112524447	0.5
CG13189	NA	NA	NA	NA	NA	34	118	0.691669857125	22	NA	0	0	1	0.0	0.0
CG1319	NA	NA	766	3	0.654046997389	34	118	0.730770102803	14	NA	0	0	1	0.0	0.0
CG13190	NA	10	384	2	0.0	10	64	0.2347979955	17	NA	0	0	1	0.0	1.0
CG13192	NA	NA	NA	NA	NA	34	117	0.882558642643	18	NA	0	0	2	700.908553604	0.5
CG13193	NA	NA	NA	NA	NA	0	0	0.51089649156	2	NA	0	0	NA	NA	NA
CG13194	50	10	766	3	0.654046997389	28	115	0.664098973584	12	1	1	0	1	0.0	0.0
CG13195	NA	90	600	1	0.0	0	1	0.458510261323	2	NA	0	0	NA	NA	NA
CG13196	NA	NA	555	1	0.241441441441	1	21	0.692680019411	3	NA	0	0	1	0.0	0.0
CG13197	NA	50	343	2	0.507288629738	34	118	0.339492913204	7	NA	0	0	2	422.713447113	0.5
CG13198	NA	NA	NA	NA	NA	0	3	0.720060773302	1	NA	0	0	NA	NA	NA
CG1320	NA	360	1633	1	0.583588487446	34	116	0.714606135172	14	NA	0	0	10	2757.42271454	0.617283950617
CG13200	NA	10	NA	NA	NA	NA	NA	NA	NA	NA	NA	NA	NA	NA	NA
CG13201	NA	10	188	1	0.505319148936	29	118	0.951012347294	17	1	1	0	33	10279.8901074	0.323232323232
CG13202	NA	NA	NA	NA	NA	3	66	0.559746082306	1	NA	0	0	NA	NA	NA
CG13203	NA	NA	NA	NA	NA	3	56	0.678195397329	5	NA	0	0	NA	NA	NA
CG13204	NA	NA	NA	NA	NA	19	114	0.766066547623	16	NA	0	0	6	15546.894578	0.777777777778
CG13206	NA	30	412	1	0.0	0	0	0.548930589869	1	NA	0	0	NA	NA	NA
CG13207	NA	50	1557	2	0.452793834297	9	36	0.856970249102	NA	NA	0	0	NA	NA	NA
CG13208	NA	150	199	1	0.0854271356784	0	5	0.673993334151	16	NA	NA	0	8	11561.6652553	0.816326530612
CG13209	40	10	1633	1	0.583588487446	0	17	0.771029395951	3	6	1	0	1	0.0	0.0
CG13213	NA	10	720	4	0.401388888889	34	118	0.76533139992	32	NA	1	0	4	550.288069253	0.625
CG13214	NA	NA	610	0	0.950819672131	3	47	0.70738676675	1	NA	NA	0	30	57010.5263685	0.923611111111
CG13215	NA	NA	NA	NA	NA	3	55	0.544381766529	9	NA	0	0	NA	NA	NA
CG13216	NA	NA	NA	NA	NA	0	18	0.48371171196	19	NA	0	0	NA	NA	NA
CG13217	NA	NA	NA	NA	NA	1	45	0.519030927305	17	NA	0	0	1	0.0	0.0
CG13218	NA	NA	NA	NA	NA	1	42	0.555056689553	6	NA	0	0	NA	NA	NA
CG1322	60	10	1054	6	0.703984819734	26	116	0.666873957246	32	2	1	0	12	11507.4293929	0.892561983471
CG13220	NA	NA	NA	NA	NA	34	118	0.741271533698	17	NA	NA	0	30	27701.1832345	0.428571428571
CG13221	30	10	178	1	0.00561797752809	34	116	0.5690137615	18	NA	1	0	1	0.0	0.0
CG13222	NA	NA	369	3	0.753387533875	8	56	0.712379310394	9	NA	NA	1	2	179.184481185	0.5
CG13223	NA	NA	NA	NA	NA	1	14	0.277278821825	1	NA	0	0	1	0.0	0.0
CG13224	NA	NA	214	1	0.429906542056	5	57	0.430030562819	NA	NA	0	0	1	0.0	0.0
CG13225	NA	30	385	1	0.0	0	0	0.385709772148	1	NA	0	0	NA	NA	NA
CG13226	NA	NA	NA	NA	NA	0	10	0.450654062127	4	NA	0	0	NA	NA	NA
CG13227	NA	NA	NA	NA	NA	3	41	0.506889724015	2	NA	0	0	3	253.361783038	0.444444444444
CG13228	NA	NA	NA	NA	NA	1	30	0.602676470883	3	NA	0	0	2	66.1782383403	0.5
CG13229	NA	110	414	1	0.0265700483092	4	65	0.723612075249	1	NA	NA	0	NA	NA	NA
CG13230	NA	NA	NA	NA	NA	4	33	0.7132054786	NA	NA	NA	0	NA	NA	NA
CG13231	NA	NA	NA	NA	NA	4	23	0.908033004537	1	NA	0	0	NA	NA	NA
CG13232	NA	30	486	4	0.0329218106996	2	32	0.827193019926	4	NA	0	0	NA	NA	NA
CG13235	NA	NA	NA	NA	NA	2	NA	0.878440474825	NA	NA	NA	0	NA	NA	NA
CG13239	NA	NA	NA	NA	NA	1	37	0.586230936414	6	NA	0	0	NA	NA	NA
CG1324	NA	NA	NA	NA	NA	4	59	0.181863084537	15	NA	0	0	8	1518.92292966	0.78125
CG13240	NA	20	167	1	0.0359281437126	34	118	0.731249676901	17	NA	1	0	NA	NA	NA
CG13243	NA	NA	NA	NA	NA	3	45	0.791005224477	NA	NA	1	0	NA	NA	NA
CG13244	NA	NA	NA	NA	NA	4	50	0.461201310091	NA	NA	0	0	NA	NA	NA
CG13245	NA	NA	NA	NA	NA	7	66	0.370634708894	NA	NA	0	0	6	8726.10736514	0.72
CG13247	NA	NA	NA	NA	NA	3	31	0.539049750616	2	NA	NA	0	1	0.0	0.0
CG13248	NA	20	669	2	0.0448430493274	15	98	0.655571828682	5	NA	0	0	NA	NA	NA
CG13250	NA	NA	NA	NA	NA	2	18	0.662668394603	3	NA	0	0	NA	NA	NA
CG13251	NA	NA	NA	NA	NA	1	18	0.757646159648	2	NA	0	0	NA	NA	NA
CG13252	NA	NA	NA	NA	NA	34	113	0.496929859682	11	NA	0	0	NA	NA	NA
CG13253	NA	10	273	NA	0.0732600732601	4	70	0.626436463351	7	NA	0	0	NA	NA	NA
CG13255	NA	NA	NA	NA	NA	32	100	0.430638710617	NA	NA	0	0	NA	NA	NA
CG13258	NA	NA	NA	NA	NA	0	20	0.611118699606	3	NA	0	0	NA	NA	NA
CG13263	130	20	105	0	0.0	4	75	0.551151654265	6	1	0	0	1	0.0	0.0
CG1327	NA	NA	842	1	0.914489311164	0	36	0.809479139214	4	NA	1	0	NA	NA	NA
CG13270	NA	NA	523	1	0.0133843212237	2	51	0.468084605724	3	NA	0	0	1	0.0	0.0
CG13271	NA	NA	539	1	0.00371057513915	3	7	0.279620370662	NA	NA	0	0	NA	NA	NA
CG13272	NA	NA	NA	NA	NA	1	42	0.633260413557	NA	NA	NA	0	3	7898.85395777	0.5
CG13277	NA	140	110	1	0.136363636364	32	118	0.724117731413	17	NA	1	0	7	1823.04995437	0.666666666667
CG13278	NA	30	431	1	0.0371229698376	8	36	0.718280848369	1	NA	0	0	NA	NA	NA
CG13279	NA	NA	436	2	0.0366972477064	27	98	0.69529435793	2	NA	0	0	NA	NA	NA
CG13280	NA	NA	NA	NA	NA	2	60	0.303783916718	2	NA	NA	0	1	0.0	0.0
CG13281	220	20	975	3	0.0164102564103	34	117	0.764866440981	14	NA	1	0	16	25311.6598827	0.816326530612
CG13282	NA	30	484	2	0.194214876033	5	43	0.674789691559	1	NA	0	0	NA	NA	NA
CG13283	NA	NA	NA	NA	NA	15	59	0.527615620891	2	NA	0	0	NA	NA	NA
CG13284	NA	40	339	1	0.0	22	85	0.61119221867	13	NA	NA	0	1	0.0	1.0
CG13285	NA	NA	NA	NA	NA	13	78	0.618745395016	5	NA	0	0	2	149.329347133	0.5
CG13287	NA	NA	NA	NA	NA	2	29	0.849090910656	18	NA	1	0	33	61280.6330155	0.933333333333
CG13288	NA	NA	NA	NA	NA	9	10	0.534386431636	4	NA	0	0	NA	NA	NA
CG13293	NA	NA	NA	NA	NA	4	78	0.973326445082	1	NA	0	0	7	3055.71729719	0.816326530612
CG13295	NA	NA	NA	NA	NA	34	118	0.637323745674	20	NA	0	0	2	224.572659116	0.5
CG13296	NA	NA	NA	NA	NA	0	14	0.646062947851	4	NA	0	0	1	0.0	0.0
CG13297	NA	NA	NA	NA	NA	0	29	0.431112244789	2	NA	0	0	NA	NA	NA
CG13298	NA	140	121	1	0.0165289256198	34	118	0.75119399882	25	NA	1	0	5	1376.69257173	0.32
CG13299	NA	120	112	1	0.25	3	35	0.454887906394	3	NA	0	0	1	0.0	0.0
CG1330	NA	NA	388	0	0.520618556701	1	31	0.760322238167	2	NA	0	0	1	0.0	0.0
CG13300	NA	NA	NA	NA	NA	2	82	0.865141389892	4	NA	1	0	1	0.0	0.0
CG13305	NA	NA	NA	NA	NA	3	42	0.609264314088	4	NA	0	0	NA	NA	NA
CG13306	NA	NA	NA	NA	NA	5	49	0.463084428386	5	NA	0	0	NA	NA	NA
CG13308	NA	NA	NA	NA	NA	0	13	0.293748633916	4	NA	0	0	NA	NA	NA
CG13309	NA	NA	229	NA	0.0	2	32	0.338973315778	1	NA	0	0	2	70.6903369644	0.5
CG1331	NA	NA	790	3	0.816455696203	1	21	0.921916667225	1	NA	1	0	2	7609.0	0.0
CG13310	NA	NA	NA	NA	NA	0	9	0.857964346166	4	NA	0	0	2	7609.0	0.0
CG13311	NA	NA	153	NA	0.0	4	57	0.326176055501	2	NA	NA	0	10	6221.68509761	0.716049382716
CG13312	NA	NA	NA	NA	NA	3	31	0.617972789463	7	NA	0	0	7	4335.5233471	0.69387755102
CG13313	NA	NA	NA	NA	NA	2	33	0.650103300271	2	NA	0	0	NA	NA	NA
CG13314	NA	NA	NA	NA	NA	8	31	0.782325460423	3	NA	NA	0	NA	NA	NA
CG13315	NA	NA	NA	NA	NA	33	111	0.540914655072	5	NA	0	0	1	0.0	0.0
CG13316	60	10	790	3	0.816455696203	30	118	0.479351300183	21	NA	1	0	3	1328.35312177	0.666666666667
CG13317	NA	20	159	1	0.0566037735849	3	44	0.787968752591	1	NA	0	0	3	584.171818661	0.444444444444
CG13318	NA	NA	NA	NA	NA	5	64	0.759832411723	2	NA	0	0	NA	NA	NA
CG13319	NA	NA	NA	NA	NA	34	115	0.56533429878	16	NA	0	0	22	652.833005021	0.0
CG13320	NA	NA	NA	NA	NA	3	104	0.706484851781	21	NA	1	0	2	7609.0	0.0
CG13321	NA	NA	286	1	0.0559440559441	11	94	0.723735405535	3	NA	1	0	28	36588.6572187	0.914201183432
CG13322	NA	NA	NA	NA	NA	30	118	0.74534885879	21	NA	0	0	6	1287.72268335	0.72
CG13323	NA	NA	NA	NA	NA	9	87	0.490253597185	2	NA	0	0	3	791.268463997	0.666666666667
CG13324	NA	NA	NA	NA	NA	8	67	0.576689727493	2	NA	0	0	2	292.604000855	0.5
CG13325	NA	NA	NA	NA	NA	5	43	0.331051159885	NA	NA	0	0	1	0.0	0.0
CG13326	NA	NA	NA	NA	NA	2	39	0.728338373199	28	NA	0	0	2	854.756527564	0.0
CG13329	30	10	225	1	0.653333333333	10	97	0.210797088176	13	1	1	0	4	477.848804821	0.666666666667
CG1333	NA	10	815	4	0.554601226994	34	118	0.66987251036	18	NA	1	0	NA	NA	NA
CG13330	NA	NA	NA	NA	NA	2	34	0.287907677965	2	NA	NA	0	1	0.0	0.0
CG13331	NA	NA	NA	NA	NA	0	16	0.654197194685	3	NA	0	0	NA	NA	NA
CG13332	NA	NA	NA	NA	NA	0	9	0.541751173676	2	NA	1	0	1	0.0	0.0
CG13333	NA	NA	389	3	0.375321336761	0	52	0.395021378981	18	NA	1	0	1	0.0	0.0
CG13334	NA	NA	361	2	0.00277008310249	1	36	0.230501601504	23	NA	0	0	NA	NA	NA
CG13337	NA	NA	NA	NA	NA	2	57	0.127789166093	2	NA	0	0	5	1461.58450095	0.8
CG13338	NA	NA	815	4	0.554601226994	4	17	0.558174927672	NA	NA	0	0	17	8594.10571439	0.8515625
CG13339	NA	NA	NA	NA	NA	23	117	0.441178515637	25	NA	0	0	2	74.8243238504	0.0
CG13340	NA	NA	527	2	0.0151802656546	4	62	0.604319039089	2	NA	NA	0	1	0.0	0.0
CG13343	NA	20	450	4	0.0688888888889	34	117	0.806511817063	19	NA	1	0	5	2037.42181434	0.625
CG13344	NA	NA	NA	NA	NA	22	117	0.721315374119	18	NA	0	0	4	398.621038039	0.75
CG13345	60	20	625	2	0.256	8	111	0.721923368301	19	12	1	0	5	1304.149686	0.56
CG13348	NA	20	453	2	0.0286975717439	34	118	0.815744452849	12	NA	0	0	4	3658.17996621	0.375
CG13349	160	50	389	1	0.578406169666	34	118	0.776390504082	25	NA	0	0	43	30006.7271884	0.34741225461
CG13350	NA	20	895	2	0.130726256983	13	110	0.667565917426	19	1	1	0	1	0.0	0.0
CG13358	NA	NA	NA	NA	NA	0	46	0.305475109185	4	NA	NA	0	6	2647.70374428	0.777777777778
CG13359	NA	NA	NA	NA	NA	2	42	0.083444259308	4	NA	0	0	NA	NA	NA
CG13360	NA	NA	NA	NA	NA	25	76	0.697711623308	2	NA	0	0	NA	NA	NA
CG13361	NA	NA	NA	NA	NA	0	11	0.49305942532	1	NA	0	0	NA	NA	NA
CG13362	NA	NA	NA	NA	NA	7	41	0.450904281183	2	NA	0	0	6	1576.69252788	0.777777777778
CG13363	NA	30	1300	0	0.765384615385	34	118	0.5294180784	41	NA	0	0	7	8813.45578665	0.734693877551
CG13364	NA	NA	NA	NA	NA	34	118	0.707526041059	14	NA	0	0	NA	NA	NA
CG13365	NA	NA	NA	NA	NA	34	118	0.656038462399	26	NA	0	0	NA	NA	NA
CG13366	NA	10	1094	3	0.536563071298	34	118	0.758433782305	36	NA	1	0	5	2658.94808964	0.72
CG13367	NA	NA	NA	NA	NA	34	118	0.417054838946	12	NA	0	0	4	956.122639884	0.75
CG13369	NA	NA	304	1	0.0427631578947	34	118	0.526197279006	11	NA	1	0	2	1801.68370329	0.5
CG13373	NA	NA	NA	NA	NA	31	62	0.425327427524	18	NA	0	0	32	16361.931026	0.601664684899
CG13374	30	10	407	1	0.0	5	54	0.414392638517	4	NA	NA	0	7	4370.67879615	0.734693877551
CG13375	NA	NA	306	1	0.366013071895	1	69	0.645237065768	1	NA	0	0	NA	NA	NA
CG13376	NA	NA	NA	NA	NA	NA	17	0.857405499024	3	NA	NA	0	NA	NA	NA
CG13377	NA	50	330	1	0.0	NA	91	0.690187773875	5	NA	0	0	2	60.2031724766	0.5
CG13379	NA	10	196	1	0.459183673469	34	118	0.607308921877	14	NA	1	0	20	48099.8507394	0.837370242215
CG1338	NA	NA	NA	NA	NA	5	56	0.152729359298	13	NA	0	0	NA	NA	NA
CG13380	NA	NA	NA	NA	NA	4	63	0.180590043954	19	NA	NA	0	1	0.0	0.0
CG13383	100	20	NA	NA	NA	NA	NA	0.736073132588	NA	NA	NA	NA	NA	NA	NA
CG13384	NA	20	504	1	0.184523809524	34	118	0.695265591841	20	NA	0	0	2	3901.00846589	0.5
CG13385	NA	NA	NA	NA	NA	2	49	0.19273424188	1	NA	0	0	1	0.0	0.0
CG13386	NA	NA	NA	NA	NA	1	44	0.504978947683	8	NA	0	0	NA	NA	NA
CG13387	NA	20	1063	4	0.0366886171214	34	118	0.879851003309	18	NA	1	0	12	10961.2330853	0.611111111111
CG13388	60	20	837	3	0.916367980884	34	118	0.704480107532	42	4	1	0	46	11609.9010012	0.207407407407
CG13389	20	10	151	2	0.0662251655629	34	118	0.931836750584	23	1	1	1	21	35837.9602217	0.921875
CG1339	NA	NA	NA	NA	NA	0	4	0.438600154516	1	NA	0	0	1	0.0	0.0
CG13390	NA	NA	381	2	0.183727034121	34	116	0.588334434671	10	NA	0	0	NA	NA	NA
CG13391	NA	20	966	3	0.0496894409938	32	118	0.846785047918	24	NA	1	0	NA	NA	NA
CG13392	NA	NA	NA	NA	NA	34	111	0.714760417139	25	NA	NA	0	NA	NA	NA
CG13393	NA	60	112	1	0.0	34	118	0.701660920325	17	NA	1	0	NA	NA	NA
CG13396	NA	30	416	2	0.0120192307692	34	103	0.527197341119	17	7	0	0	NA	NA	NA
CG13397	NA	NA	778	3	0.00771208226221	31	113	0.478923329737	2	NA	0	0	13	10200.4191979	0.497041420118
CG13398	NA	NA	NA	NA	NA	34	117	0.452759319777	36	NA	0	0	1	0.0	1.0
CG13399	NA	10	128	1	0.21875	33	117	0.574507070887	21	NA	NA	0	16	1911.08604745	0.578125
CG1340	NA	30	1012	5	0.0108695652174	6	58	0.402236771977	4	NA	1	0	1	0.0	0.0
CG13400	NA	30	969	2	0.353973168215	23	113	0.553988861375	21	NA	0	0	16	5225.37159352	0.533333333333
CG13401	NA	NA	NA	NA	NA	32	104	0.581341879652	9	NA	0	0	NA	NA	NA
CG13402	NA	NA	NA	NA	NA	1	21	0.393523023016	NA	NA	0	0	2	0.0	0.0
CG13403	NA	NA	NA	NA	NA	5	63	0.605867925399	1	NA	1	0	NA	NA	NA
CG13404	NA	NA	NA	NA	NA	6	57	0.48341502571	2	NA	0	0	NA	NA	NA
CG13405	NA	NA	NA	NA	NA	4	55	0.195447929606	2	NA	1	0	31	61505.0815326	0.940828402367
CG13407	NA	NA	NA	NA	NA	0	3	0.713697378381	NA	NA	0	0	12	37730.5675997	0.777777777778
CG13408	NA	NA	NA	NA	NA	2	40	0.6610439283	NA	NA	0	0	NA	NA	NA
CG13409	NA	NA	NA	NA	NA	13	95	0.761878095808	4	NA	0	0	NA	NA	NA
CG1341	NA	50	433	1	0.0923787528868	34	118	0.898863848294	20	NA	1	1	84	99960.7336573	0.249657064472
CG13410	NA	10	178	1	0.0561797752809	34	118	0.539091891993	23	NA	1	0	1	0.0	1.0
CG13415	30	20	100	1	0.01	2	56	0.559031468945	2	1	0	0	1	0.0	0.0
CG13417	150	30	419	2	0.0	0	1	0.532332414594	5	NA	0	0	NA	NA	NA
CG13418	NA	130	120	1	0.0666666666667	18	114	0.705107398841	13	NA	1	0	NA	NA	NA
CG13419	50	10	173	1	0.0	5	50	0.942377396379	1	NA	1	0	NA	NA	NA
CG1342	NA	20	649	1	0.338983050847	1	66	0.77818565893	5	NA	0	0	1	0.0	0.0
CG13421	NA	150	149	1	0.120805369128	12	41	0.145597473405	NA	NA	0	0	NA	NA	NA
CG13422	NA	40	152	1	0.144736842105	18	60	0.506252000469	1	NA	0	0	NA	NA	NA
CG13423	NA	NA	476	1	0.0378151260504	1	35	0.367289409371	3	NA	0	0	25	43243.3955209	0.915
CG13424	NA	10	411	1	0.403892944039	2	25	0.650236328905	6	NA	1	0	NA	NA	NA
CG13425	NA	20	502	2	0.681274900398	34	118	0.784153530226	37	1	1	0	6	1201.47459229	0.5
CG13426	NA	10	105	1	0.0	3	39	0.366097386104	1	NA	0	0	NA	NA	NA
CG13427	NA	80	105	2	0.0857142857143	1	41	0.404525113623	16	NA	NA	0	2	151.028777397	0.5
CG13428	NA	NA	NA	NA	NA	6	57	0.567538301921	11	NA	NA	0	1	0.0	0.0
CG1343	NA	70	726	0	0.650137741047	1	79	0.651356547327	27	1	0	0	NA	NA	NA
CG13430	NA	200	267	1	0.00749063670412	25	118	0.443584342785	17	NA	NA	0	NA	NA	NA
CG13431	50	10	458	2	0.0	33	118	0.64635379798	17	NA	0	0	NA	NA	NA
CG13432	NA	50	414	1	0.0676328502415	26	99	0.879162804392	12	2	1	0	6	15481.1923766	0.8
CG13434	NA	10	194	1	0.0463917525773	16	115	0.363200305558	27	NA	1	0	23	53688.6949633	0.858131487889
CG13436	NA	NA	NA	NA	NA	2	79	0.616620240734	2	NA	NA	0	2	796.49920407	0.5
CG13437	NA	NA	NA	NA	NA	2	33	0.958704446043	1	NA	0	0	NA	NA	NA
CG13438	NA	NA	NA	NA	NA	0	5	0.299205128314	1	NA	0	0	NA	NA	NA
CG13439	150	30	367	2	0.016348773842	1	65	0.513639344826	5	NA	0	0	1	0.0	0.0
CG1344	NA	NA	683	1	0.183016105417	34	118	0.489554030476	22	NA	NA	0	1	0.0	0.0
CG13441	NA	50	416	1	0.0	0	1	0.496820143621	NA	NA	0	0	NA	NA	NA
CG13442	NA	NA	NA	NA	NA	2	49	0.641111722398	NA	NA	0	0	NA	NA	NA
CG13443	NA	NA	NA	NA	NA	0	4	0.52051868775	2	NA	0	0	NA	NA	NA
CG13445	NA	NA	NA	NA	NA	0	10	0.296975308049	8	NA	0	0	NA	NA	NA
CG13446	NA	60	NA	NA	NA	NA	NA	NA	NA	NA	NA	NA	NA	NA	NA
CG13449	NA	NA	NA	NA	NA	6	53	0.775368628564	1	NA	0	0	1	0.0	0.0
CG1345	NA	NA	1023	1	0.437927663734	34	118	0.784293564125	22	NA	1	0	46	9991.50917083	0.164461247637
CG13454	NA	NA	NA	NA	NA	0	26	0.400450000713	21	NA	0	0	2	628.301787825	0.5
CG13455	NA	NA	NA	NA	NA	2	52	0.421610228457	5	NA	0	0	NA	NA	NA
CG13457	NA	NA	NA	NA	NA	2	48	0.167612464138	2	NA	0	0	NA	NA	NA
CG13458	NA	NA	NA	NA	NA	11	55	0.63636243153	2	NA	0	0	85	240500.053848	0.943287037037
CG13459	370	10	NA	NA	NA	NA	NA	NA	NA	NA	NA	NA	NA	NA	NA
CG13460	NA	NA	NA	NA	NA	2	45	0.334721239174	1	NA	0	0	NA	NA	NA
CG13461	NA	NA	NA	NA	NA	3	52	0.227620773364	2	NA	0	0	NA	NA	NA
CG13462	NA	40	NA	NA	NA	NA	NA	NA	NA	NA	NA	NA	NA	NA	NA
CG13463	NA	NA	NA	NA	NA	2	69	0.208694132004	2	NA	1	0	2	83.5425370157	0.0
CG13465	NA	NA	NA	NA	NA	0	17	0.497434600777	20	NA	NA	0	NA	NA	NA
CG13466	300	30	NA	NA	NA	NA	NA	NA	NA	NA	NA	NA	NA	NA	NA
CG13467	300	30	NA	NA	NA	NA	NA	NA	NA	NA	NA	NA	NA	NA	NA
CG1347	NA	NA	NA	NA	NA	32	118	0.713537773195	34	NA	0	0	1	0.0	0.0
CG13471	NA	NA	NA	NA	NA	4	46	0.123240860411	NA	NA	0	0	1	0.0	0.0
CG13472	NA	160	836	3	0.684210526316	29	118	0.577847086022	24	NA	0	0	7	2471.6436712	0.277777777778
CG13473	NA	NA	139	1	0.107913669065	2	45	0.604759523603	1	NA	0	0	1	0.0	0.0
CG13474	NA	NA	NA	NA	NA	1	25	0.312460431754	NA	NA	0	0	12	7786.52374305	0.888888888889
CG13475	NA	110	513	3	0.797270955166	3	53	0.775740108252	20	1	0	0	2	584.306587844	0.5
CG13476	NA	NA	NA	NA	NA	4	50	0.151426130922	2	NA	1	0	26	34052.0631493	0.820415879017
CG13477	NA	NA	NA	NA	NA	4	55	0.0993399603006	1	NA	0	0	5	1001.14119703	0.8
CG13478	30	10	540	1	0.0	14	65	0.835148394551	3	NA	1	0	2	0.0	0.0
CG13479	NA	NA	NA	NA	NA	1	NA	0.328665713932	1	NA	NA	0	NA	NA	NA
CG13480	210	10	160	1	0.1125	3	77	0.622450078373	11	NA	0	0	NA	NA	NA
CG13481	NA	NA	NA	NA	NA	4	44	0.326497913596	1	NA	0	0	NA	NA	NA
CG13482	NA	NA	NA	NA	NA	10	104	0.872368931457	2	NA	0	0	3	98.1493949623	0.444444444444
CG13484	NA	NA	NA	NA	NA	15	118	0.489524123838	22	NA	1	0	1	0.0	0.0
CG13487	NA	110	NA	NA	NA	NA	NA	NA	NA	NA	NA	NA	NA	NA	NA
CG13488	NA	NA	NA	NA	NA	11	75	0.397937500097	1	NA	0	0	5	970.408643493	0.72
CG13489	NA	30	NA	NA	NA	NA	NA	NA	NA	NA	NA	NA	NA	NA	NA
CG1349	NA	60	2968	1	0.0	34	117	0.61507034509	28	1	0	0	3	0.0	0.0
CG13490	NA	30	NA	NA	NA	NA	NA	NA	NA	NA	NA	NA	NA	NA	NA
CG13491	NA	50	412	1	0.0	0	0	0.242851493524	1	NA	0	0	NA	NA	NA
CG13492	NA	NA	NA	NA	NA	6	66	0.562228357288	3	NA	0	0	4	684.728172334	0.375
CG13493	NA	150	600	1	0.511666666667	1	31	0.186395383786	3	1	0	0	2	978.766551237	0.5
CG13494	NA	NA	NA	NA	NA	6	40	0.148580593212	NA	NA	0	0	1	0.0	0.0
CG13495	NA	50	408	1	0.0	0	0	0.243603253107	2	NA	0	0	1	0.0	0.0
CG13500	NA	NA	NA	NA	NA	0	0	0.297505349194	3	NA	0	0	NA	NA	NA
CG13501	NA	NA	NA	NA	NA	1	38	0.613145202368	23	NA	0	0	2	0.0	0.5
CG13502	NA	NA	NA	NA	NA	16	24	0.726847465533	1	NA	0	0	8	6652.16291523	0.78125
CG13503	40	20	852	1	0.968309859155	34	118	0.669201203223	23	NA	1	0	4	850.143057423	0.75
CG13506	NA	NA	NA	NA	NA	32	112	0.643614657511	8	NA	0	0	NA	NA	NA
CG13510	NA	10	129	1	0.364341085271	NA	107	0.673361027662	5	NA	0	0	52	184693.05692	0.760387811634
CG13511	NA	NA	NA	NA	NA	7	70	0.267585366361	5	NA	0	0	6	4245.71357546	0.72
CG13516	NA	NA	NA	NA	NA	13	97	0.741378698676	9	NA	NA	0	NA	NA	NA
CG13517	NA	150	202	1	0.39603960396	1	39	0.548493428227	3	NA	0	0	NA	NA	NA
CG13518	NA	150	203	NA	0.0	0	30	0.631519608738	NA	NA	0	0	NA	NA	NA
CG13519	NA	150	218	1	0.0	0	8	0.58172450584	1	NA	0	0	NA	NA	NA
CG13521	20	10	1429	2	0.369489153254	28	117	0.774007645574	33	23	1	0	4	1858.75476236	0.666666666667
CG13524	NA	150	199	1	0.0	1	26	0.668441666985	1	NA	0	0	2	63.7555607497	0.0
CG13526	NA	NA	154	2	0.0194805194805	2	37	0.216779300162	2	NA	0	0	25	47466.9559287	0.934240362812
CG13527	NA	NA	NA	NA	NA	2	37	0.231883838905	4	NA	0	0	NA	NA	NA
CG13531	NA	NA	NA	NA	NA	34	118	0.723864860675	21	NA	0	0	1	0.0	0.0
CG13532	NA	NA	NA	NA	NA	6	73	0.751571900497	2	NA	0	0	NA	NA	NA
CG13533	NA	30	257	1	0.525291828794	34	118	0.610032771774	26	NA	0	0	4	2600.54666447	0.625
CG13538	NA	NA	NA	NA	NA	2	42	0.156258849628	1	NA	0	0	NA	NA	NA
CG13539	NA	NA	NA	NA	NA	5	41	0.363662883419	1	NA	0	0	NA	NA	NA
CG1354	NA	NA	1140	5	0.328070175439	34	118	0.872642310141	25	NA	0	0	5	525.892274881	0.8
CG13540	NA	NA	NA	NA	NA	6	51	0.178396694298	2	NA	0	0	NA	NA	NA
CG13541	NA	NA	NA	NA	NA	3	40	0.402715203321	1	NA	0	0	5	3755.31927054	0.8
CG13542	NA	NA	NA	NA	NA	0	NA	0.611573332964	NA	NA	NA	0	NA	NA	NA
CG13544	NA	NA	NA	NA	NA	3	52	0.323905734293	1	NA	1	0	3	882.424167852	0.444444444444
CG13545	NA	NA	NA	NA	NA	10	63	0.828834783649	NA	NA	1	0	1	0.0	0.0
CG13549	NA	NA	NA	NA	NA	2	39	0.246252313976	1	NA	0	0	8	10708.2518092	0.84375
CG13550	290	80	1395	5	0.479569892473	9	115	0.350867139077	24	NA	1	1	NA	NA	NA
CG13551	NA	30	107	1	0.551401869159	34	118	0.621355731667	19	NA	0	0	2	52.7539564277	0.0
CG13557	NA	NA	NA	NA	NA	2	19	0.283589743247	NA	NA	0	0	NA	NA	NA
CG13558	NA	NA	NA	NA	NA	1	20	0.657120750008	1	NA	NA	0	5	275.565716274	0.32
CG13559	NA	20	114	1	0.0438596491228	8	65	0.388202899409	2	NA	0	0	NA	NA	NA
CG13560	NA	NA	NA	NA	NA	NA	54	0.0583034056848	19	NA	NA	0	NA	NA	NA
CG13561	NA	NA	NA	NA	NA	0	10	0.678787879724	3	NA	NA	0	NA	NA	NA
CG13562	NA	NA	NA	NA	NA	1	83	0.601149827901	3	NA	NA	0	NA	NA	NA
CG13563	NA	NA	NA	NA	NA	8	41	0.255307186535	2	NA	0	0	NA	NA	NA
CG13564	NA	100	81	1	0.222222222222	2	42	0.360670940498	NA	NA	0	0	2	479.472768648	0.5
CG13565	NA	NA	NA	NA	NA	9	99	0.556169206046	11	NA	0	0	1	0.0	0.0
CG13566	NA	NA	NA	NA	NA	3	38	0.444272435854	4	NA	0	0	NA	NA	NA
CG13567	NA	NA	NA	NA	NA	34	117	0.637298834302	10	NA	1	0	5	1970.87352448	0.72
CG13568	320	30	425	1	0.0	2	86	0.346055863041	21	NA	0	0	NA	NA	NA
CG13570	NA	10	534	3	0.501872659176	34	118	0.550865143784	19	NA	1	0	5	1647.13749429	0.8
CG13575	NA	110	521	1	0.0710172744722	12	26	0.532416985887	8	NA	0	0	NA	NA	NA
CG13576	NA	90	716	1	0.0474860335196	0	2	0.683531381505	1	NA	1	0	19	24224.8781687	0.9375
CG13577	NA	NA	437	NA	0.727688787185	4	50	0.160301908786	NA	NA	1	0	NA	NA	NA
CG13578	NA	NA	NA	NA	NA	2	35	0.656230409534	3	NA	0	0	NA	NA	NA
CG13579	NA	110	650	1	0.355384615385	0	45	0.798361600881	NA	NA	0	0	1	0.0	0.0
CG1358	NA	NA	NA	NA	NA	24	106	0.633153137862	8	NA	0	0	NA	NA	NA
CG13580	NA	NA	NA	NA	NA	2	47	0.323351076984	1	NA	0	0	7	1998.18578461	0.666666666667
CG13581	NA	NA	NA	NA	NA	2	38	0.261599523318	1	NA	0	0	2	180.181579336	0.0
CG13582	NA	90	NA	NA	NA	NA	NA	NA	NA	NA	NA	NA	NA	NA	NA
CG13585	NA	NA	NA	NA	NA	34	118	0.539865798218	14	NA	0	0	3	328.691307093	0.666666666667
CG13586	NA	30	119	1	0.0	32	114	0.593547546058	27	NA	0	0	NA	NA	NA
CG13587	NA	NA	NA	NA	NA	0	17	0.519254359125	3	NA	0	0	1	0.0	0.0
CG13589	NA	NA	NA	NA	NA	0	0	0.190828571285	NA	NA	0	0	NA	NA	NA
CG1359	NA	400	1583	8	0.838281743525	34	118	0.79849626916	20	NA	NA	0	1	0.0	1.0
CG13590	NA	NA	NA	NA	NA	0	0	0.234116838048	NA	NA	0	0	NA	NA	NA
CG13591	NA	150	219	1	0.013698630137	2	45	0.368461158433	1	NA	0	0	NA	NA	NA
CG13592	NA	90	551	3	0.0	0	4	0.236308574554	12	NA	0	0	NA	NA	NA
CG13594	NA	NA	NA	NA	NA	14	55	0.652405592245	2	NA	1	0	NA	NA	NA
CG13597	NA	140	513	1	0.341130604288	4	57	0.205181208204	5	NA	0	0	3	1343.88439996	0.666666666667
CG13598	NA	NA	NA	NA	NA	34	118	0.741185626099	33	NA	0	0	5	2517.09492173	0.625
CG13599	NA	NA	NA	NA	NA	7	103	0.508145224139	18	NA	0	0	3	714.338414863	0.666666666667
CG1360	NA	NA	NA	NA	NA	4	114	0.496462372241	22	NA	0	0	1	0.0	0.0
CG13601	NA	NA	NA	NA	NA	34	117	0.799062443206	12	NA	0	0	1	0.0	0.0
CG13603	NA	NA	NA	NA	NA	34	117	0.769866157293	20	NA	0	0	2	261.604038252	0.5
CG13604	NA	NA	NA	NA	NA	23	117	0.757108596191	21	NA	0	0	4	23292.0337086	0.75
CG13605	NA	NA	NA	NA	NA	34	118	0.65439058258	11	NA	1	0	1	0.0	0.0
CG13606	NA	NA	NA	NA	NA	10	83	0.718843335198	2	NA	0	0	NA	NA	NA
CG13607	NA	NA	NA	NA	NA	21	79	0.771907751922	2	NA	NA	0	NA	NA	NA
CG13608	NA	360	165	1	0.0	34	118	0.791166390554	16	NA	NA	0	2	372.329304416	0.5
CG13609	NA	NA	NA	NA	NA	7	87	0.547612186544	23	NA	0	0	3	7697.09964291	0.5
CG1361	NA	20	737	1	0.610583446404	6	30	0.307007143078	14	NA	0	0	1	0.0	0.0
CG13610	160	20	567	1	0.0582010582011	25	111	0.620191951329	18	1	1	0	2	0.0	0.0
CG13611	NA	NA	NA	NA	NA	3	38	0.499928987171	15	NA	0	0	1	0.0	0.0
CG13613	NA	NA	NA	NA	NA	0	9	0.540675676333	2	NA	0	0	NA	NA	NA
CG13614	NA	NA	NA	NA	NA	1	9	0.576442311833	NA	NA	0	0	2	118.245911363	0.5
CG13615	NA	NA	NA	NA	NA	0	15	0.625487952004	1	NA	0	0	NA	NA	NA
CG13616	NA	NA	NA	NA	NA	2	32	0.65949665397	2	NA	0	0	NA	NA	NA
CG13617	NA	NA	NA	NA	NA	1	44	0.629531165372	8	NA	0	0	2	188.282516621	0.5
CG13618	NA	NA	NA	NA	NA	11	75	0.757464251255	2	NA	0	0	1	0.0	0.0
CG1362	NA	140	755	2	0.637086092715	15	116	0.763249453439	18	NA	0	0	NA	NA	NA
CG13620	210	10	NA	NA	NA	NA	NA	NA	NA	NA	NA	NA	NA	NA	NA
CG13622	NA	NA	NA	NA	NA	0	14	0.602519573732	4	NA	0	0	2	293.722626625	0.5
CG13623	NA	160	139	1	0.0	34	117	0.56054080232	22	NA	1	0	2	921.556288215	0.5
CG13624	NA	NA	755	2	0.637086092715	34	118	0.74444432327	29	NA	0	0	10	11252.8547709	0.84
CG13625	NA	140	647	3	0.9057187017	24	118	0.553564524436	24	NA	NA	0	26	32967.201115	0.843195266272
CG13626	NA	40	395	1	0.422784810127	34	118	0.717641008622	17	NA	1	0	23	2036.91306679	0.0867768595041
CG13627	NA	NA	NA	NA	NA	0	38	0.822066736458	3	NA	0	0	24	43936.1450311	0.897506925208
CG13628	NA	80	67	1	0.0	34	117	0.676873626499	12	NA	1	0	2	206.818519906	0.5
CG1363	NA	20	1615	7	0.572755417957	26	113	0.707462498137	11	1	1	0	9	5483.89099683	0.83950617284
CG13630	NA	NA	374	2	0.0802139037433	34	118	0.807016911281	24	NA	NA	0	10	4913.67079267	0.888888888889
CG13631	NA	NA	NA	NA	NA	34	115	0.557277062261	8	NA	0	0	2	0.0	0.5
CG13633	NA	30	151	2	0.245033112583	20	85	0.632656293993	6	NA	0	0	46	47119.5174083	0.544378698225
CG13634	NA	NA	NA	NA	NA	0	16	0.819141829723	3	NA	0	0	1	0.0	0.0
CG13636	360	50	186	1	0.0698924731183	13	66	0.643098598889	5	NA	1	0	4	8988.10822826	0.625
CG13640	NA	NA	NA	NA	NA	3	45	0.370496094053	1	NA	0	0	NA	NA	NA
CG13641	NA	NA	NA	NA	NA	19	82	0.35490393086	NA	NA	0	0	1	0.0	0.0
CG13643	NA	NA	NA	NA	NA	0	57	0.82813106704	1	NA	0	0	NA	NA	NA
CG13645	NA	20	389	1	0.192802056555	34	115	0.696652556351	26	NA	1	0	3	2877.38492447	0.444444444444
CG13646	NA	20	527	1	0.00759013282732	0	13	0.880635732797	1	NA	0	0	NA	NA	NA
CG13648	NA	10	2788	3	0.819942611191	1	83	0.367637982771	3	NA	0	0	NA	NA	NA
CG1365	NA	20	993	3	0.135951661631	NA	88	0.675260624816	8	1	0	0	1	0.0	0.0
CG13650	NA	NA	NA	NA	NA	16	95	0.758351473236	8	NA	0	0	NA	NA	NA
CG13651	NA	10	419	2	0.591885441527	6	85	0.568586207046	22	2	0	0	10	11671.8797755	0.84375
CG13652	NA	NA	NA	NA	NA	0	NA	0.593566265822	NA	NA	NA	0	NA	NA	NA
CG13653	NA	NA	NA	NA	NA	0	6	0.559094632868	22	NA	0	0	NA	NA	NA
CG13654	NA	NA	NA	NA	NA	21	98	0.602240910863	3	NA	0	0	NA	NA	NA
CG13658	NA	NA	NA	NA	NA	14	59	0.319292664692	3	NA	NA	0	NA	NA	NA
CG13659	NA	NA	NA	NA	NA	24	68	0.153200957078	3	NA	0	0	1	0.0	1.0
CG13661	NA	10	NA	NA	NA	NA	NA	NA	NA	NA	NA	NA	NA	NA	NA
CG13662	NA	10	NA	NA	NA	NA	NA	NA	NA	NA	NA	NA	NA	NA	NA
CG13663	NA	NA	NA	NA	NA	33	117	0.394782068169	11	NA	0	0	NA	NA	NA
CG13664	NA	20	786	2	0.298982188295	1	36	0.866846589915	NA	NA	1	0	NA	NA	NA
CG13667	NA	NA	582	4	0.00343642611684	31	115	0.51139763799	17	NA	0	0	2	290.173898529	0.5
CG1367	NA	20	883	4	0.80181200453	NA	67	0.591719102203	NA	NA	0	0	NA	NA	NA
CG13670	NA	NA	266	2	0.571428571429	1	43	0.53884735237	2	NA	0	0	NA	NA	NA
CG13671	NA	NA	NA	NA	NA	33	117	0.555617093771	21	NA	0	0	3	7660.22842962	0.444444444444
CG13672	NA	130	NA	NA	NA	NA	NA	NA	NA	NA	NA	NA	NA	NA	NA
CG13674	NA	NA	NA	NA	NA	NA	29	0.893697917181	1	NA	0	0	2	55.2077313916	0.5
CG13675	NA	NA	NA	NA	NA	1	37	0.793977128461	1	NA	NA	1	NA	NA	NA
CG13676	NA	NA	NA	NA	NA	12	80	0.691816909781	2	NA	1	0	NA	NA	NA
CG13678	NA	NA	NA	NA	NA	8	76	0.73769299898	1	NA	0	0	3	227.776331227	0.666666666667
CG13679	NA	NA	NA	NA	NA	8	79	0.673249524114	2	NA	0	0	2	49.9815453098	0.5
CG1368	NA	NA	1637	8	0.544899205864	11	82	0.707106631825	1	NA	NA	0	7	1449.96100057	0.816326530612
CG13680	NA	30	NA	NA	NA	NA	NA	NA	NA	NA	NA	NA	NA	NA	NA
CG13681	NA	30	NA	NA	NA	NA	NA	0.721633530105	NA	NA	NA	NA	NA	NA	NA
CG13685	NA	NA	NA	NA	NA	2	44	0.795344000656	3	NA	NA	0	NA	NA	NA
CG13686	NA	NA	250	0	0.032	1	11	0.161571059807	3	NA	0	0	NA	NA	NA
CG13687	NA	30	192	3	0.109375	15	60	0.650852895995	11	NA	0	0	3	1212.04202684	0.666666666667
CG13688	30	10	309	1	0.0711974110032	33	118	0.574662500623	15	NA	0	0	9	24650.4539067	0.740740740741
CG13689	NA	NA	NA	NA	NA	32	117	0.163106881401	19	NA	0	0	3	15477.3368598	0.444444444444
CG13690	NA	NA	347	1	0.0576368876081	8	100	0.699323166835	22	NA	0	0	1	0.0	0.0
CG13691	NA	30	549	2	0.258652094718	1	52	0.82881757695	4	NA	0	0	NA	NA	NA
CG13692	NA	30	193	1	0.134715025907	4	53	0.851010310019	18	NA	1	0	NA	NA	NA
CG13693	NA	NA	NA	NA	NA	2	42	0.716358993768	NA	NA	0	0	NA	NA	NA
CG13694	NA	NA	NA	NA	NA	3	64	0.373264197614	11	NA	0	0	2	48.1946463773	0.5
CG13695	NA	40	206	1	0.116504854369	26	98	0.70668664775	15	NA	0	0	NA	NA	NA
CG13698	NA	NA	NA	NA	NA	29	91	0.734038665281	16	NA	0	0	1	0.0	0.0
CG13699	NA	NA	NA	NA	NA	1	18	0.664525320618	1	NA	0	0	1	0.0	0.0
CG13700	NA	NA	NA	NA	NA	3	50	0.281024716906	2	NA	0	0	8	2231.65830117	0.6875
CG13701	NA	20	108	1	0.694444444444	8	49	0.575476845597	11	2	0	0	19	25448.2496677	0.8828125
CG13702	NA	110	567	0	0.257495590829	0	52	0.603765777412	2	NA	0	0	NA	NA	NA
CG13704	NA	NA	NA	NA	NA	22	97	0.614747800984	2	NA	0	0	NA	NA	NA
CG13705	NA	NA	NA	NA	NA	5	69	0.730394941935	2	NA	NA	0	2	0.0	0.0
CG13707	NA	NA	NA	NA	NA	14	77	0.570711640907	3	NA	0	0	2	3.05860228467	0.0
CG13708	NA	160	1301	5	0.542659492698	1	18	0.731963902277	2	NA	0	0	1	0.0	0.0
CG1371	NA	NA	NA	NA	NA	33	118	0.751791333759	13	NA	1	0	18	225.120986967	0.104938271605
CG13711	NA	210	127	1	0.291338582677	0	4	0.729718749587	10	NA	0	0	3	499.05779676	0.666666666667
CG13712	NA	210	117	1	0.376068376068	0	8	0.607426554625	8	NA	0	0	2	194.268691099	0.5
CG13713	NA	210	99	1	0.252525252525	0	10	0.818636666849	17	NA	0	0	NA	NA	NA
CG13715	NA	90	NA	NA	NA	NA	NA	0.829573718295	NA	NA	NA	NA	NA	NA	NA
CG13716	NA	210	117	2	0.316239316239	9	19	0.534200564891	9	NA	0	0	NA	NA	NA
CG13717	NA	90	NA	NA	NA	NA	NA	0.639834626352	NA	NA	NA	NA	NA	NA	NA
CG1372	NA	10	1984	7	0.0771169354839	2	57	0.451120690521	6	NA	1	0	6	6762.89421122	0.666666666667
CG13720	NA	NA	NA	NA	NA	0	10	0.643638516222	4	NA	0	0	1	0.0	0.0
CG13721	NA	NA	NA	NA	NA	0	32	0.786467291379	3	NA	0	0	5	980.440095184	0.444444444444
CG13722	NA	NA	NA	NA	NA	7	77	0.496707156557	NA	NA	0	0	NA	NA	NA
CG13723	NA	NA	NA	NA	NA	3	35	0.0865375374702	NA	NA	0	0	NA	NA	NA
CG13724	NA	NA	NA	NA	NA	0	0	0.621268603135	NA	NA	0	0	NA	NA	NA
CG13725	NA	NA	NA	NA	NA	3	42	0.0862151902838	1	NA	0	0	NA	NA	NA
CG13726	NA	30	404	1	0.0	0	0	0.662299588725	NA	NA	0	0	1	0.0	1.0
CG13727	NA	NA	NA	NA	NA	0	18	0.522237623968	2	NA	0	0	NA	NA	NA
CG13728	NA	NA	NA	NA	NA	1	30	0.601276492641	4	NA	0	0	6	1882.4963002	0.777777777778
CG1373	NA	20	875	3	0.792	9	91	0.476223378091	2	NA	NA	0	NA	NA	NA
CG13731	NA	NA	NA	NA	NA	4	79	0.503200502091	2	NA	NA	0	18	16782.3732024	0.796875
CG13732	NA	NA	NA	NA	NA	5	67	0.188735043151	2	NA	NA	0	NA	NA	NA
CG13733	NA	NA	NA	NA	NA	2	48	0.206636842337	3	NA	NA	0	12	6462.81399312	0.909090909091
CG13737	NA	NA	NA	NA	NA	14	56	0.626279548204	3	NA	NA	0	3	593.240459226	0.666666666667
CG13738	NA	NA	NA	NA	NA	0	39	0.46087288135	2	NA	1	0	NA	NA	NA
CG13739	NA	NA	NA	NA	NA	0	58	0.729739655348	4	NA	0	1	NA	NA	NA
CG1374	40	10	1481	5	0.134368669818	18	111	0.689180230049	35	17	1	0	NA	NA	NA
CG13741	NA	NA	NA	NA	NA	27	111	0.234817574364	13	NA	1	0	6	10317.789022	0.666666666667
CG13742	NA	NA	NA	NA	NA	5	77	0.207941355526	12	NA	0	0	8	2277.19570207	0.734693877551
CG13743	NA	20	528	1	0.143939393939	8	68	0.739560477764	6	NA	1	0	NA	NA	NA
CG13744	NA	200	389	1	0.0385604113111	0	9	0.825570940734	6	NA	1	0	NA	NA	NA
CG13745	NA	50	1481	5	0.134368669818	8	105	0.583679982553	10	NA	0	0	10	10051.9603333	0.58
CG13746	NA	NA	201	1	0.587064676617	33	118	0.604046175356	16	NA	1	0	6	6.8643503846	0.0
CG13747	NA	NA	NA	NA	NA	3	54	0.606533475972	2	NA	0	0	1	0.0	0.0
CG13748	NA	NA	113	1	0.0	5	69	0.808418129696	8	NA	0	0	NA	NA	NA
CG13749	NA	NA	NA	NA	NA	1	26	0.296543650905	1	NA	0	0	5	1403.53231515	0.75
CG13751	NA	NA	NA	NA	NA	34	118	0.429020779349	17	NA	0	0	NA	NA	NA
CG13758	120	10	738	0	0.235772357724	7	80	0.615368735033	2	NA	0	0	NA	NA	NA
CG13759	NA	NA	228	NA	0.00877192982456	8	64	0.514249999634	5	NA	NA	0	NA	NA	NA
CG13760	NA	NA	NA	NA	NA	12	118	0.681386782378	19	NA	0	0	1	0.0	0.0
CG13761	NA	30	468	2	0.017094017094	12	118	0.637019305768	13	NA	NA	0	2	110.156258942	0.5
CG13762	NA	20	719	3	0.0445062586926	NA	50	0.259693142348	16	NA	0	0	NA	NA	NA
CG13766	NA	NA	NA	NA	NA	10	116	0.399200000292	6	NA	0	0	NA	NA	NA
CG13771	NA	NA	451	1	0.186252771619	2	53	0.383957342545	13	NA	0	0	1	0.0	0.0
CG13772	NA	50	1248	2	0.30608974359	16	78	0.73921012	2	NA	0	0	NA	NA	NA
CG13773	NA	NA	NA	NA	NA	33	117	0.670496259994	11	NA	1	0	NA	NA	NA
CG13775	NA	NA	NA	NA	NA	4	99	0.555618736515	19	NA	0	0	NA	NA	NA
CG13777	NA	10	NA	NA	NA	NA	NA	0.731159867531	NA	NA	NA	NA	NA	NA	NA
CG13778	20	10	763	1	0.287024901704	11	118	0.680482411348	27	3	1	0	1	0.0	0.0
CG13779	NA	200	79	1	1.0	34	118	0.802439252629	13	NA	1	0	4	2212.73803395	0.75
CG1378	130	10	969	0	0.49226006192	1	42	0.793329722307	26	5	1	0	19	34801.2593289	0.899653979239
CG13780	NA	10	405	3	0.358024691358	21	105	0.239245264766	2	2	1	0	7	3633.01347636	0.734693877551
CG13783	NA	20	NA	NA	NA	NA	NA	NA	NA	NA	NA	NA	NA	NA	NA
CG13784	NA	NA	NA	NA	NA	34	118	0.553548702522	21	NA	0	0	3	1225.92192356	0.666666666667
CG13786	NA	NA	NA	NA	NA	4	12	0.33397003794	2	NA	0	0	NA	NA	NA
CG13787	NA	50	450	1	0.0	2	1	0.816986122604	2	NA	0	0	NA	NA	NA
CG13788	60	30	470	1	0.00212765957447	5	0	0.699159540101	8	NA	0	0	1	0.0	0.0
CG13790	NA	10	NA	NA	NA	NA	NA	NA	NA	NA	NA	NA	NA	NA	NA
CG13791	NA	10	959	3	0.417101147028	NA	NA	0.745033639614	NA	NA	NA	NA	NA	NA	NA
CG13792	NA	30	1191	4	0.484466834593	NA	NA	0.835461241822	NA	NA	NA	NA	NA	NA	NA
CG13793	NA	150	583	1	0.0	11	35	0.250959945907	NA	NA	0	0	NA	NA	NA
CG13794	NA	150	595	1	0.00168067226891	17	50	0.493213017982	NA	NA	0	0	NA	NA	NA
CG13795	NA	150	594	1	0.0	26	79	0.349054464509	2	NA	0	0	NA	NA	NA
CG13796	NA	150	641	1	0.0109204368175	29	95	0.583326574598	3	NA	0	0	NA	NA	NA
CG1380	NA	NA	1933	3	0.816347646146	2	41	0.261666559408	2	NA	1	0	NA	NA	NA
CG13800	NA	NA	NA	NA	NA	9	114	0.66628460472	11	NA	0	0	NA	NA	NA
CG13801	NA	NA	NA	NA	NA	1	17	0.225520984237	1	NA	NA	0	NA	NA	NA
CG13802	NA	40	488	1	0.00204918032787	NA	NA	0.660483335547	NA	NA	NA	NA	NA	NA	NA
CG13803	NA	40	488	1	0.00204918032787	NA	NA	0.660483335547	NA	NA	NA	NA	1	0.0	0.0
CG13804	NA	10	382	1	0.0	2	21	0.746062195217	1	NA	0	0	4	59.6478348356	0.625
CG13806	NA	NA	NA	NA	NA	9	72	0.657386248563	16	NA	0	0	19	6364.00508532	0.203703703704
CG13807	NA	160	170	1	0.835294117647	30	118	0.588543859858	17	NA	0	0	1	0.0	0.0
CG13809	NA	10	1772	1	0.0237020316027	9	16	0.866003196942	8	NA	0	0	NA	NA	NA
CG1381	NA	360	1661	6	0.621914509332	34	118	0.742462924483	29	NA	0	0	NA	NA	NA
CG13810	NA	NA	NA	NA	NA	2	54	0.805059670375	7	NA	NA	0	NA	NA	NA
CG13811	NA	70	NA	NA	NA	NA	NA	NA	NA	NA	NA	NA	NA	NA	NA
CG13813	NA	NA	NA	NA	NA	4	47	0.437859242365	5	NA	0	0	1	0.0	0.0
CG13814	80	10	123	NA	0.569105691057	2	NA	0.859644445943	NA	NA	NA	NA	NA	NA	NA
CG13822	NA	NA	NA	NA	NA	32	78	0.587481291924	5	NA	0	0	5	1526.03961803	0.72
CG13826	60	10	101	NA	0.237623762376	NA	NA	0.270332245228	NA	NA	NA	NA	NA	NA	NA
CG13827	NA	160	233	1	0.0	34	117	0.693228427129	13	NA	0	0	NA	NA	NA
CG13829	NA	NA	NA	NA	NA	2	40	0.364562268654	8	NA	0	0	7	507.39538967	0.448979591837
CG13830	NA	NA	NA	NA	NA	7	84	0.718680842415	1	NA	0	0	4	918.310423609	0.75
CG13833	NA	NA	321	1	0.0	7	50	0.425621118092	1	NA	0	0	NA	NA	NA
CG13836	NA	30	126	NA	0.603174603175	NA	NA	0.717370079239	NA	NA	NA	NA	NA	NA	NA
CG13837	NA	NA	NA	NA	NA	4	19	0.423683035703	4	NA	0	0	NA	NA	NA
CG13838	NA	NA	NA	NA	NA	2	40	0.176906976942	4	NA	NA	0	32	49963.8635422	0.949704142012
CG13840	NA	NA	NA	NA	NA	1	28	0.514874449907	3	NA	NA	0	34	75030.5873881	0.951248513674
CG13841	NA	NA	NA	NA	NA	5	35	0.316896449297	NA	NA	NA	0	NA	NA	NA
CG13842	NA	NA	NA	NA	NA	1	19	0.896534794988	1	NA	0	0	NA	NA	NA
CG13843	NA	NA	NA	NA	NA	2	50	0.433930472416	1	NA	0	0	17	20823.534899	0.8984375
CG13847	NA	NA	NA	NA	NA	4	60	0.78339493992	NA	NA	0	1	1	0.0	0.0
CG13848	NA	10	273	2	0.0586080586081	31	114	0.613043554631	8	NA	0	0	NA	NA	NA
CG13849	NA	NA	496	3	0.149193548387	34	118	0.863014892184	17	NA	1	0	11	42.8097628725	0.0
CG1385	NA	20	706	1	0.0495750708215	15	64	0.515358422891	9	NA	0	0	NA	NA	NA
CG13850	NA	NA	NA	NA	NA	34	115	0.791002124472	22	NA	0	0	NA	NA	NA
CG13852	NA	40	219	1	0.00456621004566	34	118	0.815648500741	17	2	1	0	3	23000.3646701	0.666666666667
CG13855	NA	NA	NA	NA	NA	4	48	0.750763613497	NA	NA	0	0	NA	NA	NA
CG13856	NA	NA	NA	NA	NA	7	69	0.59835026524	1	NA	0	0	NA	NA	NA
CG13857	NA	NA	NA	NA	NA	2	26	0.611312892982	1	NA	0	0	8	2007.71885168	0.75
CG1386	NA	NA	523	0	0.21223709369	6	47	0.575589637439	NA	NA	0	0	4	46.5390852955	0.375
CG13862	NA	NA	NA	NA	NA	2	15	0.32698214195	3	NA	0	0	1	0.0	1.0
CG13865	NA	NA	NA	NA	NA	34	118	0.734967759132	21	NA	0	0	2	447.039657252	0.5
CG13867	NA	40	252	1	0.384920634921	34	118	0.784962733572	26	NA	0	0	40	30283.2160961	0.369806094183
CG13868	NA	NA	NA	NA	NA	28	118	0.619835375662	5	NA	0	0	3	5809.44947088	0.444444444444
CG13869	NA	NA	NA	NA	NA	1	11	0.687123457669	NA	NA	NA	0	1	0.0	0.0
CG1387	NA	NA	NA	NA	NA	2	46	0.387398131867	1	NA	0	0	NA	NA	NA
CG13870	NA	NA	NA	NA	NA	3	51	0.551427485042	2	NA	0	0	1	0.0	0.0
CG13871	NA	NA	NA	NA	NA	2	52	0.157053742934	7	NA	0	0	22	27321.8512356	0.947845804989
CG13872	NA	NA	NA	NA	NA	2	39	0.361993558303	9	NA	0	0	NA	NA	NA
CG13873	NA	150	132	1	0.0	6	45	0.327940476269	1	NA	0	0	NA	NA	NA
CG13874	NA	20	134	1	0.00746268656716	4	57	0.882819753257	2	NA	1	0	2	1658.77818997	0.5
CG13875	NA	NA	NA	NA	NA	12	53	0.449018753064	3	NA	0	0	NA	NA	NA
CG13876	NA	NA	NA	NA	NA	32	116	0.481356481964	20	NA	0	0	NA	NA	NA
CG13877	NA	NA	NA	NA	NA	24	96	0.412020596095	1	NA	NA	0	NA	NA	NA
CG13879	NA	20	163	1	0.0	32	117	0.279631085947	26	NA	0	0	9	1201.62107759	0.518518518519
CG13880	NA	60	176	1	0.0113636363636	34	116	0.648039683184	25	NA	1	0	1	0.0	0.0
CG13881	NA	30	NA	NA	NA	NA	NA	NA	NA	NA	NA	NA	NA	NA	NA
CG13882	NA	30	NA	NA	NA	NA	NA	NA	NA	NA	NA	NA	NA	NA	NA
CG13883	NA	30	NA	NA	NA	NA	NA	NA	NA	NA	NA	NA	NA	NA	NA
CG13884	NA	NA	NA	NA	NA	2	45	0.191291990019	2	NA	0	0	NA	NA	NA
CG13885	NA	10	NA	NA	NA	NA	NA	0.828566327386	NA	NA	NA	NA	NA	NA	NA
CG13886	NA	NA	NA	NA	NA	NA	NA	0.697353003623	NA	NA	NA	NA	NA	NA	NA
CG13887	NA	NA	NA	NA	NA	34	118	0.707999519081	18	NA	0	0	27	10474.2770886	0.529492455418
CG13888	NA	50	436	1	0.0	5	39	0.551972539771	7	NA	NA	0	NA	NA	NA
CG13889	NA	110	1978	4	0.444388270981	3	64	0.644781767868	2	NA	1	0	8	12950.6423335	0.0
CG1389	50	10	923	1	0.0855904658722	5	63	0.49399528535	11	36	1	0	3	7753.7202754	0.5
CG13890	NA	40	262	1	0.0	34	117	0.482628132747	18	NA	0	0	1	0.0	0.0
CG13891	NA	NA	NA	NA	NA	2	52	0.332617824906	9	NA	NA	0	2	186.063517959	0.0
CG13892	NA	10	176	1	0.0511363636364	31	118	0.688532006218	24	NA	0	0	NA	NA	NA
CG13893	NA	NA	NA	NA	NA	33	115	0.764859162011	20	NA	0	0	4	1707.74625827	0.75
CG13894	NA	NA	NA	NA	NA	6	80	0.770415181791	35	NA	0	0	1	0.0	0.0
CG13895	NA	NA	NA	NA	NA	21	118	0.555398856617	20	NA	0	0	NA	NA	NA
CG13896	NA	NA	NA	NA	NA	12	113	0.210788352528	19	NA	0	0	1	0.0	0.0
CG13897	NA	NA	NA	NA	NA	32	102	0.700991590329	12	NA	0	0	NA	NA	NA
CG13898	NA	NA	151	2	0.0	4	54	0.343456000458	9	NA	0	0	NA	NA	NA
CG13900	NA	140	1227	2	0.0643846780766	34	118	0.860249579091	23	NA	1	0	32	23463.4079564	0.41015625
CG13901	NA	NA	NA	NA	NA	26	118	0.574829009905	17	NA	0	0	2	0.0	0.0
CG13902	NA	NA	NA	NA	NA	31	117	0.586880916569	7	NA	0	0	1	0.0	1.0
CG13905	NA	NA	NA	NA	NA	6	71	0.563086471216	3	NA	0	0	NA	NA	NA
CG13906	NA	110	469	3	0.609808102345	3	55	0.618483861437	13	1	1	0	8	4029.83220454	0.857142857143
CG13907	NA	NA	816	2	0.310049019608	30	116	0.689980187758	11	NA	NA	0	3	338.302422847	0.5
CG1391	NA	20	2019	7	0.722139673105	34	118	0.730666203053	34	NA	0	0	74	243126.615067	0.945179584121
CG13912	NA	NA	NA	NA	NA	19	95	0.641714489292	10	NA	0	0	NA	NA	NA
CG13913	NA	10	836	3	0.577751196172	NA	NA	0.837501793209	NA	NA	NA	NA	18	36313.1481048	0.823529411765
CG13914	NA	10	138	1	0.13768115942	8	108	0.371510166292	11	NA	0	0	7	0.0	0.244897959184
CG13916	NA	10	973	2	0.0318602261048	2	25	0.191983032883	5	NA	0	0	NA	NA	NA
CG13917	NA	NA	NA	NA	NA	12	118	0.774672478504	19	1	1	0	4	2588.8516629	0.75
CG13919	NA	NA	NA	NA	NA	32	117	0.874414142476	17	NA	0	0	NA	NA	NA
CG13920	NA	NA	NA	NA	NA	19	90	0.801031008903	9	NA	1	0	2	0.0	0.0
CG13921	NA	NA	NA	NA	NA	12	105	0.706574379856	28	NA	0	0	NA	NA	NA
CG13922	NA	10	258	2	0.147286821705	33	118	0.674925027718	11	NA	0	0	1	0.0	1.0
CG13924	NA	NA	NA	NA	NA	1	68	0.675075381312	5	NA	0	0	NA	NA	NA
CG13925	NA	110	NA	NA	NA	NA	NA	NA	NA	NA	NA	NA	NA	NA	NA
CG13926	NA	NA	NA	NA	NA	33	118	0.777288520956	22	NA	0	0	1	0.0	0.0
CG13927	NA	10	672	3	0.0580357142857	5	78	0.592752902274	6	NA	0	0	NA	NA	NA
CG13928	NA	NA	NA	NA	NA	10	108	0.654514109943	9	NA	0	0	7	1625.14344101	0.816326530612
CG13929	NA	NA	325	2	0.0676923076923	34	117	0.655027254265	29	1	0	0	8	5586.99593176	0.84375
CG13930	NA	70	685	4	0.151824817518	0	6	0.797539845241	3	NA	0	0	NA	NA	NA
CG13931	NA	NA	NA	NA	NA	1	27	0.67568081786	3	NA	0	0	NA	NA	NA
CG13932	NA	NA	NA	NA	NA	0	NA	0.322252874254	NA	NA	NA	0	NA	NA	NA
CG13933	NA	NA	NA	NA	NA	34	118	0.776495096671	8	NA	0	0	NA	NA	NA
CG13934	NA	NA	136	1	0.0882352941176	3	16	0.538204038742	7	NA	0	0	NA	NA	NA
CG13935	NA	NA	194	1	0.0670103092784	11	56	0.82005327277	1	NA	0	0	2	84.5500712407	0.5
CG13936	NA	NA	NA	NA	NA	1	79	0.702957895015	3	NA	1	0	1	0.0	0.0
CG13937	NA	NA	431	2	0.104408352668	20	100	0.811058335356	13	NA	0	0	1	0.0	0.0
CG13939	NA	150	196	1	0.00510204081633	1	9	0.798221658771	NA	NA	NA	0	NA	NA	NA
CG1394	NA	NA	NA	NA	NA	5	62	0.288524788125	1	NA	1	0	NA	NA	NA
CG13941	NA	NA	NA	NA	NA	28	114	0.484959184395	11	NA	1	0	1	0.0	0.0
CG13942	NA	30	NA	NA	NA	NA	NA	NA	NA	NA	NA	NA	NA	NA	NA
CG13946	NA	NA	NA	NA	NA	3	43	0.380980392887	3	NA	1	0	NA	NA	NA
CG13947	NA	NA	NA	NA	NA	8	74	0.522938888923	1	NA	NA	0	NA	NA	NA
CG13948	NA	50	454	1	0.00660792951542	1	3	0.738682125756	2	NA	NA	0	NA	NA	NA
CG13949	NA	NA	NA	NA	NA	4	53	0.522614103234	16	NA	0	0	9	3351.3986119	0.666666666667
CG1395	100	10	2044	8	0.541585127202	21	117	0.689278178931	26	22	1	1	8	6385.98384602	0.78125
CG13950	NA	NA	NA	NA	NA	5	66	0.956310202216	2	NA	0	0	2	7609.0	0.0
CG13951	NA	NA	221	NA	0.153846153846	28	116	0.526151665318	21	NA	1	0	NA	NA	NA
CG13952	NA	20	NA	NA	NA	NA	NA	NA	NA	NA	NA	NA	NA	NA	NA
CG13953	NA	20	NA	NA	NA	NA	NA	NA	NA	NA	NA	NA	NA	NA	NA
CG13954	NA	NA	NA	NA	NA	0	53	0.771285136045	3	NA	0	0	NA	NA	NA
CG13955	NA	NA	NA	NA	NA	0	10	0.537183487343	15	NA	0	0	1	0.0	0.0
CG13956	NA	NA	819	2	0.274725274725	34	118	0.698661041861	23	NA	0	0	3	866.899007288	0.666666666667
CG13957	NA	NA	NA	NA	NA	30	114	0.604365035281	16	NA	0	0	3	211.082053566	0.444444444444
CG13958	NA	40	1346	2	0.530460624071	NA	NA	0.792418058976	NA	NA	NA	NA	1	0.0	0.0
CG13962	NA	NA	NA	NA	NA	8	54	0.118379085232	3	NA	0	0	4	8243.64807053	0.625
CG13964	NA	40	NA	NA	NA	NA	NA	0.8124662417	NA	NA	NA	NA	NA	NA	NA
CG13965	NA	NA	133	NA	0.864661654135	4	47	0.246253731712	1	NA	1	0	3	477.812381939	0.666666666667
CG13968	60	10	300	2	0.61	9	77	0.490951787584	6	NA	0	0	NA	NA	NA
CG13969	NA	20	300	0	0.0	33	117	0.541872387643	25	NA	0	0	NA	NA	NA
CG1397	30	10	898	2	0.032293986637	14	91	0.372680304988	27	NA	1	0	NA	NA	NA
CG13970	NA	NA	NA	NA	NA	1	42	0.194791262347	11	NA	0	0	NA	NA	NA
CG13972	NA	NA	NA	NA	NA	0	3	0.558114328608	NA	NA	0	0	1	0.0	0.0
CG13976	NA	50	391	1	0.0	1	10	0.253001700949	NA	NA	0	0	NA	NA	NA
CG13977	NA	NA	507	1	0.0276134122288	6	57	0.464060012105	1	NA	0	0	NA	NA	NA
CG13978	NA	NA	NA	NA	NA	4	47	0.172534539052	2	NA	0	0	NA	NA	NA
CG13982	NA	NA	NA	NA	NA	0	58	0.405824283988	17	NA	NA	0	NA	NA	NA
CG13983	NA	160	253	2	0.628458498024	0	19	0.433491990812	3	NA	0	0	5	1871.49215574	0.48
CG13988	NA	NA	NA	NA	NA	NA	NA	NA	NA	NA	NA	NA	NA	NA	NA
CG13989	NA	NA	NA	NA	NA	4	49	0.251491438493	4	NA	0	0	1	0.0	0.0
CG1399	NA	30	1767	4	0.298245614035	31	118	0.794206435799	5	NA	0	0	8	1153.27130277	0.21875
CG13990	NA	440	471	3	0.0658174097665	2	57	0.391275780253	2	NA	0	0	NA	NA	NA
CG13991	NA	NA	NA	NA	NA	1	43	0.641097460613	4	NA	NA	0	2	81.9378807372	0.5
CG13992	NA	NA	NA	NA	NA	2	31	0.419381313799	6	NA	0	0	2	78.3670133517	0.5
CG13993	NA	NA	NA	NA	NA	33	118	0.726732985562	14	NA	0	0	14	14449.2721308	0.625
CG13994	NA	NA	NA	NA	NA	34	118	0.469976936175	16	NA	1	0	4	218.206229172	0.375
CG13995	NA	110	545	1	0.194495412844	6	67	0.680318020631	1	NA	0	0	NA	NA	NA
CG13996	NA	NA	NA	NA	NA	1	16	0.859538262666	16	NA	0	0	22	57411.537293	0.906666666667
CG13997	NA	10	181	1	0.303867403315	2	20	0.430115384676	1	NA	NA	0	1	0.0	0.0
CG13998	NA	10	97	1	0.0	2	10	0.448282313474	1	NA	0	0	NA	NA	NA
CG13999	NA	NA	NA	NA	NA	9	61	0.481219085144	1	NA	0	0	1	0.0	0.0
CG14000	NA	NA	NA	NA	NA	2	35	0.308841763126	1	NA	0	0	1	0.0	1.0
CG14001	230	10	3489	10	0.123531097736	34	108	0.869214138514	30	31	0	0	NA	NA	NA
CG14004	NA	110	NA	NA	NA	NA	NA	NA	NA	NA	NA	NA	NA	NA	NA
CG14005	NA	NA	NA	NA	NA	33	115	0.323027279431	21	NA	0	0	11	12890.8974697	0.864197530864
CG14006	NA	NA	NA	NA	NA	3	35	0.154876945868	3	NA	0	0	NA	NA	NA
CG14007	NA	NA	NA	NA	NA	1	3	0.515676986841	NA	NA	0	0	NA	NA	NA
CG1401	NA	10	852	2	0.0680751173709	33	118	0.809389918243	33	NA	1	0	2	85.3940752061	0.5
CG14010	NA	NA	NA	NA	NA	1	44	0.790527526581	1	NA	NA	0	NA	NA	NA
CG14011	NA	160	388	1	0.659793814433	3	44	0.332249340732	2	NA	1	0	15	11046.5736514	0.835555555556
CG14013	NA	NA	NA	NA	NA	3	52	0.435791231697	NA	NA	0	0	NA	NA	NA
CG14014	NA	NA	328	NA	0.0487804878049	0	13	0.677933570173	10	NA	0	0	NA	NA	NA
CG14015	NA	NA	483	2	0.0848861283644	8	71	0.744484949001	2	NA	0	0	NA	NA	NA
CG14016	NA	40	243	1	0.172839506173	1	40	0.317875682922	4	NA	0	0	4	627.660798491	0.625
CG14017	NA	NA	NA	NA	NA	3	41	0.188326242422	NA	NA	NA	0	1	0.0	0.0
CG1402	NA	NA	2467	2	0.868261045805	4	52	0.821221137016	4	NA	0	0	NA	NA	NA
CG14020	NA	10	343	0	0.00291545189504	3	50	0.74913048004	5	NA	0	0	NA	NA	NA
CG14021	NA	40	453	NA	0.0971302428256	24	91	0.622355660168	4	NA	0	0	NA	NA	NA
CG14022	NA	NA	101	1	0.0693069306931	20	58	0.645157813551	3	NA	0	0	NA	NA	NA
CG14023	NA	10	2467	2	0.868261045805	14	118	0.544370718119	27	NA	0	1	NA	NA	NA
CG14024	NA	NA	444	2	0.213963963964	6	66	0.779443010299	3	NA	0	0	1	0.0	0.0
CG14025	NA	NA	NA	NA	NA	34	118	0.715338013941	31	NA	0	0	22	36566.1391475	0.933884297521
CG14026	50	10	575	3	0.0591304347826	34	118	0.659055285377	40	55	1	0	5	1192.59721666	0.56
CG14027	NA	20	131	2	0.0	20	44	0.36548736406	1	NA	0	0	NA	NA	NA
CG14028	NA	10	77	1	0.012987012987	34	118	0.669159330045	15	3	1	0	1	0.0	0.0
CG14029	180	50	729	4	0.794238683128	34	116	0.602545673417	21	8	1	0	2	266.902740583	0.5
CG1403	70	10	1099	4	0.485896269336	33	118	0.800874270252	20	NA	0	0	9	7045.9984252	0.814814814815
CG14030	NA	10	1099	4	0.485896269336	34	118	0.65920323975	27	NA	1	0	NA	NA	NA
CG14031	NA	NA	509	1	0.0	27	80	0.256248897619	2	NA	1	0	NA	NA	NA
CG14032	NA	10	509	1	0.0	27	81	0.330938775531	NA	NA	NA	0	5	729.297018604	0.56
CG14034	NA	50	338	1	0.0	3	26	0.234570396969	NA	NA	1	0	1	0.0	0.0
CG14035	180	10	NA	NA	NA	NA	NA	0.758482471719	NA	NA	NA	NA	NA	NA	NA
CG14036	NA	NA	NA	NA	NA	10	111	0.344173759375	23	NA	0	0	13	7705.36377662	0.625
CG14039	160	40	721	3	0.633841886269	30	99	0.727715751571	19	NA	1	0	6	5231.21891539	0.777777777778
CG1404	240	30	2777	3	0.718041051494	34	118	0.529800487738	23	1	1	0	3	274.855719352	0.666666666667
CG14040	NA	NA	388	2	0.00257731958763	33	118	0.659273067743	23	NA	0	0	NA	NA	NA
CG14042	NA	NA	NA	NA	NA	9	88	0.541054072793	20	NA	NA	0	NA	NA	NA
CG14043	NA	NA	NA	NA	NA	32	118	0.566265625215	17	NA	0	0	1	0.0	1.0
CG14044	NA	NA	NA	NA	NA	3	28	0.773328506793	1	NA	NA	0	33	80772.3020264	0.916099773243
CG14045	NA	20	NA	NA	NA	NA	NA	0.739380581018	NA	NA	NA	NA	NA	NA	NA
CG14047	NA	20	2777	3	0.718041051494	NA	NA	0.794619232025	NA	NA	NA	NA	NA	NA	NA
CG14048	NA	360	161	1	0.0434782608696	33	117	0.690774495154	17	NA	0	0	3	1064.20159078	0.666666666667
CG14049	NA	20	107	1	0.0	23	111	0.308026393109	18	NA	1	0	1	0.0	0.0
CG14050	NA	NA	NA	NA	NA	9	63	0.394947435748	10	NA	0	0	NA	NA	NA
CG14052	NA	NA	NA	NA	NA	0	62	0.770370766624	10	NA	0	0	NA	NA	NA
CG14053	NA	NA	NA	NA	NA	6	61	0.241291479836	4	NA	NA	0	10	5793.02845451	0.641975308642
CG14054	NA	NA	NA	NA	NA	1	45	0.314342391635	8	NA	0	0	2	61.2713459044	0.5
CG14057	NA	160	145	1	0.0	33	113	0.887385845278	15	NA	1	0	1	0.0	1.0
CG14059	NA	10	150	1	0.0666666666667	2	71	0.556004603793	3	1	0	0	NA	NA	NA
CG1406	NA	110	2029	4	0.546574667324	23	118	0.768400202904	24	NA	1	0	6	2068.78900668	0.666666666667
CG14060	70	20	NA	NA	NA	NA	NA	0.568568042852	NA	NA	NA	NA	NA	NA	NA
CG14061	NA	NA	366	2	0.0983606557377	3	30	0.238452315895	1	NA	NA	0	1	0.0	0.0
CG14062	NA	NA	NA	NA	NA	0	20	0.314082133836	2	NA	0	0	5	974.573413822	0.72
CG14064	NA	30	332	2	0.078313253012	4	61	0.687947396074	5	NA	0	0	NA	NA	NA
CG14065	220	10	NA	NA	NA	NA	NA	0.626886525749	NA	NA	NA	NA	NA	NA	NA
CG14066	220	10	NA	NA	NA	NA	NA	0.795480928334	NA	NA	NA	NA	NA	NA	NA
CG14069	NA	NA	101	1	0.0	1	15	0.435189542429	NA	NA	0	0	NA	NA	NA
CG1407	NA	20	2133	10	0.79746835443	34	118	0.561858873171	13	NA	0	0	NA	NA	NA
CG14070	NA	NA	NA	NA	NA	3	42	0.243987759123	1	NA	0	0	NA	NA	NA
CG14071	NA	260	136	NA	0.198529411765	2	36	0.251426332499	NA	NA	0	0	14	26637.4380849	0.87573964497
CG14072	NA	NA	NA	NA	NA	6	44	0.222088724813	1	NA	NA	0	NA	NA	NA
CG14073	170	10	2133	10	0.79746835443	34	118	0.670898912519	4	NA	0	0	4	1783.31213394	0.375
CG14074	NA	NA	NA	NA	NA	33	116	0.302300978705	24	NA	1	0	1	0.0	0.0
CG14075	NA	NA	NA	NA	NA	7	76	0.801470085933	1	NA	0	0	2	287.9272148	0.5
CG14076	NA	50	675	1	0.0207407407407	3	3	0.6880634603	1	NA	1	0	NA	NA	NA
CG14077	NA	NA	289	1	0.664359861592	3	49	0.610416044839	1	NA	0	0	NA	NA	NA
CG14079	NA	NA	NA	NA	NA	3	58	0.656033333713	11	NA	0	0	8	6228.568674	0.84375
CG14080	40	10	497	0	0.25754527163	30	118	0.740049625778	19	5	1	0	NA	NA	NA
CG14082	NA	NA	NA	NA	NA	0	38	0.917103121108	2	NA	0	0	NA	NA	NA
CG14084	NA	400	117	1	0.247863247863	34	118	0.614889244332	8	NA	1	0	25	1017.30920013	0.1504
CG14085	NA	NA	NA	NA	NA	3	5	0.799654016645	5	NA	0	0	NA	NA	NA
CG14086	NA	NA	NA	NA	NA	1	20	0.875808773182	NA	NA	0	0	NA	NA	NA
CG14087	NA	NA	NA	NA	NA	1	33	0.142898245575	NA	NA	0	0	NA	NA	NA
CG14088	NA	NA	NA	NA	NA	0	3	0.0499799999123	3	NA	0	0	NA	NA	NA
CG14089	NA	NA	NA	NA	NA	0	10	0.380690370143	NA	NA	0	0	18	36785.2067341	0.887755102041
CG1409	NA	NA	NA	NA	NA	2	34	0.329068579739	NA	NA	0	0	NA	NA	NA
CG14095	NA	NA	NA	NA	NA	1	34	0.607815747628	NA	NA	0	0	NA	NA	NA
CG14096	NA	NA	NA	NA	NA	24	21	0.601472554736	3	NA	NA	0	4	1051.55664167	0.75
CG14098	NA	10	397	1	0.115869017632	7	66	0.691677783227	1	NA	0	0	3	253.261010697	0.666666666667
CG1410	NA	360	696	3	0.0158045977011	34	118	0.605082340429	17	NA	0	0	NA	NA	NA
CG14100	NA	NA	NA	NA	NA	32	114	0.588422828968	14	NA	0	0	NA	NA	NA
CG14101	NA	NA	NA	NA	NA	4	44	0.739334874222	4	NA	0	0	5	20803.8708307	0.32
CG14102	NA	NA	NA	NA	NA	21	94	0.261567171582	6	NA	0	0	1	0.0	1.0
CG14104	NA	NA	NA	NA	NA	21	117	0.350971576322	23	NA	0	0	7	2591.02117749	0.734693877551
CG14105	NA	NA	NA	NA	NA	6	54	0.599810035921	NA	NA	0	0	1	0.0	0.0
CG14107	NA	NA	NA	NA	NA	1	74	0.505443366798	5	NA	1	0	NA	NA	NA
CG14109	NA	NA	NA	NA	NA	13	91	0.588598951326	2	NA	0	0	NA	NA	NA
CG1411	200	10	594	2	0.107744107744	34	118	0.668621025194	24	2	0	0	NA	NA	NA
CG14110	NA	NA	NA	NA	NA	0	37	0.493483517066	2	NA	0	0	5	1419.52568939	0.625
CG14111	NA	NA	NA	NA	NA	1	35	0.38318706087	19	NA	0	0	1	0.0	0.0
CG14112	NA	150	146	1	0.321917808219	0	22	0.598593496706	20	NA	0	0	12	12300.3723576	0.909090909091
CG14113	NA	NA	NA	NA	NA	2	42	0.211275230128	NA	NA	0	0	3	4095.29296324	0.666666666667
CG14115	NA	NA	NA	NA	NA	1	5	0.753540910863	NA	NA	0	0	NA	NA	NA
CG14117	NA	NA	NA	NA	NA	32	117	0.365568160068	6	NA	0	0	NA	NA	NA
CG14118	NA	NA	NA	NA	NA	5	40	0.501321212426	4	NA	0	0	1	0.0	0.0
CG1412	NA	70	2181	8	0.625859697387	34	117	0.720227494858	4	NA	0	0	1	0.0	0.0
CG14120	NA	NA	NA	NA	NA	11	63	0.605071428481	3	NA	0	0	1	0.0	0.0
CG14121	90	10	214	1	0.163551401869	NA	115	0.252091473496	14	NA	1	0	NA	NA	NA
CG14122	NA	20	663	3	0.0180995475113	3	NA	0.80026967947	NA	NA	NA	NA	5	3761.20901036	0.56
CG14125	NA	NA	NA	NA	NA	2	42	0.284633461604	NA	NA	0	0	1	0.0	0.0
CG14127	NA	NA	NA	NA	NA	0	5	0.914207047439	NA	NA	0	0	NA	NA	NA
CG14128	NA	NA	NA	NA	NA	1	49	0.159975287596	1	NA	0	0	1	0.0	0.0
CG14130	NA	NA	NA	NA	NA	33	116	0.55581686102	15	NA	0	0	1	0.0	0.0
CG14131	NA	NA	NA	NA	NA	24	86	0.557523551034	1	NA	0	0	NA	NA	NA
CG14132	NA	NA	NA	NA	NA	17	88	0.677691275203	2	NA	0	0	NA	NA	NA
CG14133	NA	NA	NA	NA	NA	23	117	0.468228992235	18	NA	0	0	17	16803.0869378	0.8
CG14135	NA	NA	NA	NA	NA	NA	115	0.479255069512	21	NA	0	0	1	0.0	0.0
CG14137	NA	NA	NA	NA	NA	0	7	0.547858974189	NA	NA	1	0	NA	NA	NA
CG1414	NA	NA	769	3	0.618985695709	34	118	0.568121758156	24	NA	0	0	2	322.938417486	0.5
CG14141	NA	NA	NA	NA	NA	8	78	0.679768369964	2	NA	0	0	1	0.0	0.0
CG14142	NA	NA	NA	NA	NA	2	15	0.671346358067	1	NA	0	0	NA	NA	NA
CG14145	NA	NA	NA	NA	NA	34	118	0.770714729519	17	NA	NA	0	30	57726.7932106	0.9536
CG14147	NA	NA	NA	NA	NA	0	33	0.646463864059	NA	NA	0	0	2	14.3355134654	0.5
CG14149	NA	NA	NA	NA	NA	32	118	0.367346008161	17	NA	0	0	3	52.5216656501	0.0
CG14151	NA	NA	NA	NA	NA	7	37	0.49753001472	1	NA	0	0	5	1273.60530556	0.625
CG14153	NA	NA	NA	NA	NA	11	45	0.356141593233	2	NA	0	0	7	1694.24477507	0.777777777778
CG14154	NA	NA	NA	NA	NA	3	60	0.237722786028	2	NA	0	0	1	0.0	0.0
CG14156	NA	30	404	1	0.0	0	0	0.839389300747	3	NA	0	0	1	0.0	0.0
CG14157	100	20	391	1	0.0	3	1	0.378477891624	2	NA	0	0	NA	NA	NA
CG1416	NA	NA	NA	NA	NA	34	118	0.67656501749	31	NA	0	0	44	13780.6291006	0.221088435374
CG14160	NA	NA	NA	NA	NA	8	43	0.715262733269	3	NA	0	0	NA	NA	NA
CG14162	NA	150	390	0	0.0769230769231	6	69	0.561497840739	7	NA	0	0	NA	NA	NA
CG14163	NA	30	NA	NA	NA	NA	NA	NA	NA	NA	NA	NA	NA	NA	NA
CG14164	NA	NA	NA	NA	NA	13	117	0.312979499709	4	NA	NA	0	NA	NA	NA
CG14167	NA	20	120	2	0.0	5	66	0.322071903978	5	NA	0	0	NA	NA	NA
CG14168	NA	NA	NA	NA	NA	0	22	0.783478459335	NA	NA	0	0	8	10554.3310084	0.816326530612
CG1417	90	10	681	0	0.15859030837	33	115	0.643665297191	27	NA	0	0	19	39717.6177831	0.8828125
CG14173	30	10	154	2	0.201298701299	0	29	0.501537634996	NA	NA	0	0	NA	NA	NA
CG14174	NA	NA	347	1	0.149855907781	21	114	0.619049394904	10	NA	1	0	NA	NA	NA
CG14176	NA	30	421	1	0.0	0	2	0.624881492987	10	NA	0	0	NA	NA	NA
CG14177	NA	NA	NA	NA	NA	0	7	0.686859649864	1	NA	0	0	NA	NA	NA
CG1418	NA	NA	872	3	0.0447247706422	34	118	0.445520646306	8	NA	0	0	14	24706.4868339	0.842975206612
CG14181	NA	30	250	1	0.464	30	117	0.660413907507	25	NA	1	0	23	66.9644445289	0.0831758034026
CG14182	NA	NA	NA	NA	NA	28	116	0.955382643749	15	NA	0	0	1	0.0	0.0
CG14183	NA	NA	NA	NA	NA	7	93	0.694980833344	11	NA	0	0	5	1934.68938	0.72
CG14184	NA	40	180	1	0.344444444444	34	118	0.766843463372	16	NA	0	0	1	0.0	0.0
CG14185	NA	NA	NA	NA	NA	0	4	0.730153846767	6	NA	0	0	NA	NA	NA
CG14186	NA	NA	NA	NA	NA	10	66	0.638278745438	20	NA	0	0	4	7752.83349902	0.375
CG14187	NA	120	126	1	0.0634920634921	2	23	0.690706037616	3	NA	0	0	NA	NA	NA
CG14190	NA	NA	NA	NA	NA	1	38	0.100165919567	NA	NA	0	0	NA	NA	NA
CG14191	NA	NA	NA	NA	NA	8	54	0.593411617034	1	NA	0	0	5	1117.09019791	0.8
CG14193	NA	340	179	1	0.575418994413	11	89	0.0756654412427	16	NA	0	0	2	155.099710925	0.5
CG14194	NA	NA	NA	NA	NA	34	118	0.677823014147	17	NA	1	0	1	0.0	0.0
CG14195	NA	NA	NA	NA	NA	3	63	0.898129540869	NA	NA	0	0	NA	NA	NA
CG14196	NA	NA	600	2	0.07	19	81	0.771532447096	3	NA	NA	0	NA	NA	NA
CG14199	NA	230	72	1	0.0	34	118	0.641331754124	28	NA	0	0	2	106.757304959	0.5
CG1420	NA	140	2037	6	0.781050564556	28	118	0.807237602845	29	NA	0	0	5	804.204744636	0.625
CG14200	NA	NA	NA	NA	NA	7	118	0.333956820549	3	NA	NA	1	NA	NA	NA
CG14204	NA	90	743	2	0.0551816958277	1	11	0.203452508977	4	NA	NA	0	22	36053.6367616	0.882716049383
CG14205	NA	NA	NA	NA	NA	4	55	0.270060814123	1	NA	0	0	NA	NA	NA
CG14206	290	50	160	0	0.45	NA	118	0.854308490898	24	2	1	0	14	14689.4896421	0.861111111111
CG14207	NA	NA	NA	NA	NA	34	118	0.740629712201	20	NA	1	0	43	68934.7600851	0.769230769231
CG14208	NA	NA	441	1	0.0997732426304	32	115	0.567723971798	3	NA	NA	0	NA	NA	NA
CG14209	NA	NA	387	1	0.062015503876	32	115	0.585156814818	16	NA	NA	0	NA	NA	NA
CG1421	NA	NA	NA	NA	NA	2	30	0.344084071017	3	NA	0	0	NA	NA	NA
CG14210	NA	NA	140	1	0.892857142857	32	117	0.69235251885	18	NA	1	0	4	815.229260811	0.666666666667
CG14211	430	10	387	2	0.242894056848	32	114	0.550249364838	19	NA	0	0	NA	NA	NA
CG14212	NA	20	NA	NA	NA	1	76	0.437276376133	11	NA	1	0	1	0.0	0.0
CG14213	NA	NA	NA	NA	NA	34	118	0.636541036191	38	NA	0	0	2	7609.0	0.0
CG14214	90	10	68	1	0.0	34	118	0.564472513901	17	NA	1	0	NA	NA	NA
CG14215	NA	NA	NA	NA	NA	26	117	0.2998595702	29	NA	0	0	4	611.015502508	0.75
CG14216	NA	50	195	1	0.00512820512821	34	118	0.352365463895	22	NA	1	0	56	161745.86539	0.97
CG14217	30	10	1039	3	0.570741097209	32	118	0.834825306645	30	2	1	0	4	712.063457305	0.375
CG14218	NA	NA	NA	NA	NA	0	47	0.275414518138	7	NA	0	0	NA	NA	NA
CG14219	NA	NA	NA	NA	NA	5	37	0.236351724036	2	NA	NA	0	2	836.647573871	0.5
CG1422	NA	40	1282	3	0.232449297972	32	118	0.793827699639	24	NA	1	0	46	106856.172179	0.920634920635
CG14220	NA	NA	NA	NA	NA	26	118	0.726190695022	16	NA	NA	0	7	1772.30677612	0.612244897959
CG14221	NA	NA	NA	NA	NA	2	65	0.576585692748	8	NA	0	0	NA	NA	NA
CG14222	NA	NA	180	0	0.0277777777778	34	118	0.621770227353	18	NA	0	0	12	11313.2148935	0.847222222222
CG14223	NA	NA	NA	NA	NA	8	109	0.69134650723	2	NA	NA	0	1	0.0	0.0
CG14224	NA	NA	547	2	0.756855575868	34	118	0.6612158912	33	NA	1	0	40	56260.7807074	0.842560553633
CG14225	30	10	645	0	0.0480620155039	5	98	0.14108076553	5	NA	0	0	1	0.0	0.0
CG14226	50	10	1282	3	0.232449297972	34	118	0.518100061879	33	5	1	0	2	1584.52708075	0.5
CG14227	NA	NA	NA	NA	NA	0	11	0.156948553011	5	NA	NA	0	NA	NA	NA
CG14228	30	10	635	4	0.344881889764	34	118	0.799189125299	18	6	1	0	124	563231.656104	0.979289940828
CG14229	NA	NA	NA	NA	NA	34	118	0.371683333022	11	NA	1	0	NA	NA	NA
CG14230	NA	NA	580	1	0.715517241379	14	117	0.549747242193	13	NA	1	0	NA	NA	NA
CG14231	NA	NA	NA	NA	NA	32	116	0.502661141828	13	NA	NA	0	2	102.680983754	0.5
CG14232	NA	NA	NA	NA	NA	34	118	0.675543974482	13	NA	0	0	10	20355.3184315	0.857142857143
CG14233	NA	80	553	3	0.656419529837	22	111	0.59528498248	19	NA	0	0	1	0.0	0.0
CG14234	NA	NA	NA	NA	NA	8	73	0.466485691293	2	NA	0	0	NA	NA	NA
CG14235	NA	NA	96	1	0.0729166666667	34	118	0.646549667691	21	NA	1	0	9	4685.3385807	0.740740740741
CG14237	NA	NA	NA	NA	NA	0	37	0.281690476238	1	NA	NA	0	NA	NA	NA
CG14238	NA	NA	NA	NA	NA	0	7	0.864456108082	1	NA	0	0	NA	NA	NA
CG14239	NA	30	483	1	0.0	5	4	0.483121900819	1	NA	0	0	NA	NA	NA
CG1424	NA	40	574	3	0.12543554007	23	112	0.604742775003	16	NA	1	0	NA	NA	NA
CG14240	NA	20	220	1	0.163636363636	3	NA	0.345100930331	NA	NA	NA	NA	NA	NA	NA
CG14242	NA	20	228	1	0.0833333333333	2	7	0.624231441342	NA	NA	0	0	NA	NA	NA
CG14243	NA	20	256	2	0.09765625	0	45	0.434295760514	2	NA	0	0	11	8326.58969532	0.84
CG14244	NA	NA	NA	NA	NA	0	15	0.596577235628	12	NA	0	0	NA	NA	NA
CG14245	NA	NA	NA	NA	NA	1	69	0.35736206922	3	NA	NA	0	NA	NA	NA
CG14246	NA	NA	NA	NA	NA	1	32	0.35736206922	3	NA	NA	0	NA	NA	NA
CG14247	NA	NA	NA	NA	NA	2	40	0.542605372624	1	NA	0	0	2	121.141662153	0.5
CG14248	NA	30	NA	NA	NA	NA	NA	NA	NA	NA	NA	NA	NA	NA	NA
CG14249	NA	30	NA	NA	NA	NA	NA	NA	NA	NA	NA	NA	NA	NA	NA
CG14250	NA	20	245	1	0.330612244898	0	18	0.397075881013	1	NA	1	0	3	310.859454048	0.666666666667
CG14251	30	10	184	1	0.614130434783	2	29	0.306767566751	26	1	1	0	2	104.356185559	0.5
CG14252	NA	NA	NA	NA	NA	33	109	0.190932753494	13	NA	0	0	2	0.125	0.0
CG14253	NA	NA	NA	NA	NA	26	96	0.512559347996	7	NA	0	0	1	0.0	0.0
CG14254	NA	70	360	3	0.780555555556	0	31	0.882695175344	1	NA	1	0	10	8742.70385389	0.9
CG14257	NA	NA	NA	NA	NA	0	72	0.74202903031	4	NA	0	0	NA	NA	NA
CG14258	NA	NA	NA	NA	NA	5	31	0.460584298445	NA	NA	0	0	NA	NA	NA
CG14259	NA	NA	NA	NA	NA	11	47	0.68355517346	NA	NA	0	0	2	0.0	0.0
CG14260	NA	10	249	1	0.0361445783133	2	54	0.562491304863	6	NA	0	0	NA	NA	NA
CG14262	NA	NA	NA	NA	NA	2	34	0.412481446333	7	NA	0	0	NA	NA	NA
CG14265	NA	NA	NA	NA	NA	2	49	0.252515205549	NA	NA	0	0	NA	NA	NA
CG14266	NA	10	112	1	0.794642857143	2	29	0.162416818473	1	NA	NA	0	1	0.0	0.0
CG14269	NA	NA	NA	NA	NA	3	57	0.668905883193	6	NA	0	0	NA	NA	NA
CG1427	NA	NA	NA	NA	NA	34	118	0.529305310206	34	NA	0	0	1	0.0	0.0
CG14270	NA	NA	NA	NA	NA	34	118	0.591138065586	21	NA	1	0	1	0.0	0.0
CG14271	NA	10	479	1	0.302713987474	2	61	0.634138865236	6	NA	0	0	2	1022.15883107	0.5
CG14273	NA	NA	NA	NA	NA	4	74	0.324244588762	1	NA	NA	0	NA	NA	NA
CG14274	NA	NA	NA	NA	NA	5	49	0.543072647618	2	NA	0	0	2	871.39379506	0.5
CG14275	NA	NA	NA	NA	NA	24	101	0.50447097404	7	NA	0	0	4	905.787320814	0.75
CG14277	NA	NA	NA	NA	NA	6	67	0.786307574913	NA	NA	NA	0	1	0.0	0.0
CG1428	NA	NA	NA	NA	NA	1	30	0.22718542078	3	NA	NA	0	NA	NA	NA
CG14280	NA	NA	NA	NA	NA	0	13	0.771583492208	2	NA	0	0	NA	NA	NA
CG14282	NA	NA	NA	NA	NA	3	51	0.662711992309	2	NA	0	0	4	180.43082221	0.375
CG14283	NA	360	107	1	0.0373831775701	34	116	0.680610132315	27	NA	1	0	NA	NA	NA
CG14285	NA	NA	NA	NA	NA	8	84	0.801015400944	6	NA	0	0	NA	NA	NA
CG14286	NA	NA	NA	NA	NA	31	118	0.5731853791	12	NA	0	0	NA	NA	NA
CG1429	80	10	2455	1	0.0643584521385	34	118	0.705141213188	35	8	1	0	1	0.0	0.0
CG14290	50	10	107	1	0.0	34	118	0.41794232573	18	NA	1	0	2	106.435272005	0.0
CG14291	NA	NA	524	2	0.0324427480916	31	110	0.685747459128	16	NA	0	0	NA	NA	NA
CG14292	NA	NA	NA	NA	NA	11	72	0.703939815569	6	NA	0	0	NA	NA	NA
CG14294	NA	NA	NA	NA	NA	1	47	0.23816583825	5	NA	NA	0	NA	NA	NA
CG14296	NA	40	369	2	0.325203252033	32	118	0.76459130106	14	3	1	0	5	7835.11676591	0.56
CG14297	NA	50	250	2	0.116	2	64	0.460767150497	NA	NA	NA	0	2	76.7385977731	0.5
CG14298	NA	NA	111	1	0.0	4	62	0.500383070911	NA	NA	0	0	NA	NA	NA
CG14299	NA	160	2455	1	0.0643584521385	34	118	0.721048856368	19	NA	0	0	NA	NA	NA
CG1430	NA	NA	1602	1	0.0898876404494	34	117	0.788991328702	23	NA	1	0	1	0.0	0.0
CG14300	NA	NA	NA	NA	NA	2	62	0.786283238262	NA	NA	0	0	NA	NA	NA
CG14301	NA	NA	NA	NA	NA	3	51	0.500826934005	1	NA	0	0	1	0.0	0.0
CG14302	NA	NA	NA	NA	NA	6	83	0.332221373483	3	NA	0	0	6	1811.27865637	0.72
CG14303	NA	40	1602	1	0.0898876404494	NA	NA	0.313871292748	NA	NA	NA	NA	NA	NA	NA
CG14304	NA	NA	NA	NA	NA	2	61	0.696250076753	5	NA	0	0	NA	NA	NA
CG14305	NA	150	302	1	0.00662251655629	3	56	0.658674948615	4	NA	0	0	NA	NA	NA
CG14306	NA	40	1602	1	0.0898876404494	NA	NA	0.375602657556	NA	NA	NA	NA	NA	NA	NA
CG14307	30	20	960	2	0.692708333333	26	98	0.702413859495	21	3	1	1	8	2265.12803938	0.40625
CG14309	NA	NA	NA	NA	NA	0	22	0.612936039293	4	NA	0	0	NA	NA	NA
CG14312	NA	NA	NA	NA	NA	5	79	0.9553088698	17	NA	0	0	NA	NA	NA
CG14313	NA	NA	NA	NA	NA	1	20	0.668156863182	4	NA	0	0	1	0.0	0.0
CG14314	NA	NA	NA	NA	NA	10	107	0.741557134894	9	NA	0	0	NA	NA	NA
CG14315	NA	NA	NA	NA	NA	1	21	0.31041437371	3	NA	0	0	9	3983.39536419	0.79012345679
CG14316	NA	NA	NA	NA	NA	3	41	0.129664626072	1	NA	0	0	NA	NA	NA
CG14317	NA	NA	NA	NA	NA	0	15	0.846508537651	15	NA	0	0	19	26684.6029291	0.826666666667
CG14321	NA	NA	NA	NA	NA	5	77	0.557273225085	9	NA	0	0	NA	NA	NA
CG14322	NA	NA	NA	NA	NA	27	117	0.324824419856	15	NA	0	0	4	2258.76545926	0.625
CG14323	NA	NA	NA	NA	NA	0	4	0.505454977131	4	NA	0	0	7	5795.95698972	0.666666666667
CG14324	NA	NA	NA	NA	NA	0	11	0.517126637208	9	NA	0	0	NA	NA	NA
CG14325	NA	NA	NA	NA	NA	0	3	0.884861895167	1	NA	0	0	1	0.0	0.0
CG14326	NA	NA	NA	NA	NA	0	15	0.552096618156	9	NA	0	0	NA	NA	NA
CG14327	NA	NA	NA	NA	NA	2	33	0.543811420763	2	NA	0	0	NA	NA	NA
CG14329	NA	NA	NA	NA	NA	3	10	0.635780000453	1	NA	0	0	NA	NA	NA
CG1433	NA	30	1017	2	0.0383480825959	34	118	0.693791738337	31	1	1	0	3	323.457055253	0.444444444444
CG14330	NA	NA	NA	NA	NA	0	7	0.418222430974	2	NA	0	0	NA	NA	NA
CG14331	NA	NA	NA	NA	NA	1	10	0.688535876779	NA	NA	0	0	NA	NA	NA
CG14332	NA	NA	NA	NA	NA	1	22	0.223653333665	NA	NA	0	0	2	465.438264483	0.5
CG14333	NA	NA	NA	NA	NA	NA	NA	0.906766991936	NA	NA	NA	NA	NA	NA	NA
CG14334	NA	10	431	1	0.14849187935	11	72	0.660026783502	1	NA	0	0	1	0.0	0.0
CG14339	NA	NA	NA	NA	NA	2	29	0.406739847385	32	NA	0	0	1	0.0	0.0
CG1434	NA	NA	691	1	0.0202604920405	25	116	0.54083864698	21	NA	0	0	NA	NA	NA
CG14340	NA	NA	NA	NA	NA	2	24	0.699788832937	2	NA	NA	0	NA	NA	NA
CG14341	NA	NA	NA	NA	NA	33	118	0.643758302898	12	NA	0	0	3	924.732187273	0.666666666667
CG14342	NA	NA	NA	NA	NA	0	21	0.782726923875	NA	NA	0	0	1	0.0	0.0
CG14346	NA	NA	NA	NA	NA	4	67	0.533555365396	1	NA	0	0	NA	NA	NA
CG1435	30	10	1024	3	0.3212890625	22	112	0.699264740776	33	1	1	0	NA	NA	NA
CG14351	NA	40	982	2	0.418533604888	NA	83	0.795274671453	1	NA	1	0	1	0.0	0.0
CG14352	NA	NA	NA	NA	NA	17	115	0.175272993986	21	NA	0	0	NA	NA	NA
CG14353	NA	NA	NA	NA	NA	30	117	0.839665780908	12	NA	0	0	8	2743.76591268	0.6875
CG14354	NA	NA	NA	NA	NA	1	46	0.345600384696	1	NA	NA	0	6	2681.22261334	0.5
CG14355	NA	NA	NA	NA	NA	4	57	0.349505200503	2	NA	0	0	NA	NA	NA
CG14356	NA	NA	NA	NA	NA	11	63	0.647297699972	NA	NA	1	0	1	0.0	0.0
CG14357	NA	NA	NA	NA	NA	0	12	0.14544077187	4	NA	0	0	1	0.0	0.0
CG14358	NA	30	182	2	0.642857142857	6	80	0.502105991195	6	NA	0	0	NA	NA	NA
CG14360	NA	30	401	1	0.0	0	2	0.39244444462	9	NA	0	0	NA	NA	NA
CG14362	NA	NA	NA	NA	NA	3	45	0.615756844696	1	NA	0	0	1	0.0	0.0
CG14367	NA	30	310	3	0.470967741935	12	79	0.720198899674	1	NA	NA	0	4	637.007700113	0.75
CG14368	NA	NA	NA	NA	NA	0	NA	0.574916667197	NA	NA	NA	0	NA	NA	NA
CG14369	NA	NA	NA	NA	NA	0	9	0.693215339455	NA	NA	0	0	9	1924.92679201	0.814814814815
CG14370	NA	NA	NA	NA	NA	2	39	0.0523634086725	NA	NA	0	0	NA	NA	NA
CG14372	NA	NA	NA	NA	NA	1	91	0.846761674203	NA	NA	0	0	NA	NA	NA
CG14374	NA	NA	NA	NA	NA	0	27	0.742023334212	2	NA	NA	0	1	0.0	0.0
CG14375	NA	30	136	1	0.330882352941	25	83	0.640679002126	5	NA	0	0	NA	NA	NA
CG14376	NA	90	806	2	0.224565756824	0	4	0.571964065038	1	NA	NA	0	NA	NA	NA
CG14377	NA	NA	NA	NA	NA	0	29	0.677242137005	2	NA	0	0	NA	NA	NA
CG14379	NA	150	183	2	0.0	4	37	0.229434992187	NA	NA	0	0	1	0.0	0.0
CG1438	NA	NA	535	1	0.0299065420561	7	62	0.829780539313	1	NA	0	0	NA	NA	NA
CG14380	NA	NA	NA	NA	NA	4	29	0.306300766183	1	NA	NA	0	5	8233.16384387	0.625
CG14383	NA	NA	NA	NA	NA	1	46	0.192284284498	3	NA	NA	0	5	778.023185573	0.72
CG14384	NA	NA	NA	NA	NA	2	44	0.214805634335	2	NA	0	0	NA	NA	NA
CG14385	NA	30	NA	NA	NA	NA	NA	NA	NA	NA	NA	NA	NA	NA	NA
CG14387	NA	NA	NA	NA	NA	2	36	0.280187879051	NA	NA	0	0	5	2383.31597622	0.72
CG14390	NA	30	280	1	0.0321428571429	3	45	0.883989325084	1	NA	0	0	NA	NA	NA
CG14391	NA	NA	NA	NA	NA	2	44	0.172208064534	1	NA	0	0	1	0.0	0.0
CG14394	NA	NA	NA	NA	NA	13	75	0.705619104468	6	NA	0	0	NA	NA	NA
CG14395	NA	NA	NA	NA	NA	0	28	0.809982521104	2	NA	0	0	NA	NA	NA
CG14396	NA	150	1237	1	0.0848827809216	16	48	0.629990462831	6	27	0	0	1	0.0	0.0
CG14397	NA	NA	NA	NA	NA	2	24	0.607558767602	NA	NA	NA	0	NA	NA	NA
CG1440	NA	NA	684	1	0.461988304094	23	118	0.723947855814	25	NA	0	0	1	0.0	0.0
CG14400	NA	NA	NA	NA	NA	16	60	0.338539226738	12	NA	0	0	NA	NA	NA
CG14401	NA	NA	NA	NA	NA	27	93	0.504660468923	9	NA	0	0	NA	NA	NA
CG14402	NA	NA	NA	NA	NA	2	36	0.409156250253	1	NA	0	0	NA	NA	NA
CG14405	NA	10	198	3	0.00505050505051	3	31	0.331252931469	8	NA	NA	0	NA	NA	NA
CG14406	NA	NA	NA	NA	NA	4	30	0.376382309201	6	NA	0	0	NA	NA	NA
CG14407	NA	NA	NA	NA	NA	34	118	0.690755622894	14	NA	0	0	NA	NA	NA
CG14408	NA	NA	684	1	0.461988304094	32	117	0.627188431011	17	NA	NA	0	5	2299.33193888	0.8
CG1441	NA	NA	NA	NA	NA	15	75	0.811504400556	2	NA	0	0	NA	NA	NA
CG14410	NA	NA	NA	NA	NA	2	43	0.234275577255	3	NA	1	0	27	44468.9834936	0.929752066116
CG14411	NA	40	843	5	0.1162514828	34	118	0.719816895201	17	1	0	0	3	506.04643181	0.666666666667
CG14413	NA	360	167	1	0.0359281437126	34	118	0.907692460854	16	NA	0	0	NA	NA	NA
CG14414	NA	NA	205	2	0.50243902439	34	118	0.642884258643	17	NA	0	0	2	7318.75976981	0.5
CG14416	NA	NA	NA	NA	NA	0	13	0.292455598707	1	NA	NA	0	3	967.997993125	0.666666666667
CG14417	NA	NA	NA	NA	NA	0	7	0.271799597677	4	NA	0	0	NA	NA	NA
CG14418	NA	NA	NA	NA	NA	0	8	0.485623984315	3	NA	1	0	1	0.0	0.0
CG14419	NA	NA	NA	NA	NA	10	77	0.491280437542	1	NA	NA	0	1	0.0	0.0
CG1442	NA	40	305	0	0.8	6	78	0.408459380134	17	NA	0	0	NA	NA	NA
CG14420	NA	NA	NA	NA	NA	0	11	0.361009469206	NA	NA	0	0	NA	NA	NA
CG14421	NA	NA	NA	NA	NA	0	32	0.482228731272	NA	NA	NA	0	NA	NA	NA
CG14422	NA	NA	NA	NA	NA	0	8	0.209675706157	2	NA	0	0	1	0.0	0.0
CG14423	NA	NA	NA	NA	NA	0	8	0.549033501262	3	NA	0	0	NA	NA	NA
CG14424	NA	NA	NA	NA	NA	0	8	0.864887628303	4	NA	1	0	1	0.0	0.0
CG14425	NA	10	NA	NA	NA	NA	NA	0.587987026122	NA	NA	NA	NA	63	248457.230205	0.954861111111
CG14426	NA	20	213	2	0.427230046948	2	4	0.464196952438	12	NA	1	0	NA	NA	NA
CG14427	NA	NA	NA	NA	NA	0	8	0.545610155361	20	NA	0	0	4	907.323308299	0.75
CG1443	NA	NA	NA	NA	NA	24	91	0.760518030224	6	NA	0	0	NA	NA	NA
CG14430	NA	30	149	2	0.0	26	111	0.614964986931	24	NA	1	0	NA	NA	NA
CG14431	NA	NA	NA	NA	NA	0	51	0.632100877513	NA	NA	0	0	1	0.0	0.0
CG14434	NA	NA	NA	NA	NA	31	116	0.560071232957	23	NA	0	0	2	130.443424691	0.5
CG14435	NA	NA	NA	NA	NA	14	118	0.66593842055	15	NA	1	0	1	0.0	0.0
CG14436	110	20	NA	NA	NA	NA	NA	NA	NA	NA	NA	NA	NA	NA	NA
CG14437	NA	NA	NA	NA	NA	34	118	0.659381757692	9	NA	0	0	1	0.0	0.0
CG14438	NA	NA	NA	NA	NA	19	117	0.172543541698	19	NA	0	0	6	1424.83573538	0.666666666667
CG14439	NA	NA	NA	NA	NA	17	83	0.880001684494	4	NA	0	0	NA	NA	NA
CG1444	NA	NA	1320	5	0.326515151515	32	118	0.620151949726	15	NA	0	0	67	17452.3719759	0.0894674556213
CG14440	NA	NA	NA	NA	NA	21	117	0.59961965656	20	NA	0	0	NA	NA	NA
CG14441	NA	NA	NA	NA	NA	1	115	0.679598279622	24	NA	0	0	1	0.0	0.0
CG14442	NA	NA	NA	NA	NA	34	118	0.652074363053	21	NA	0	0	11	8666.63949843	0.82
CG14443	NA	NA	438	2	0.0342465753425	1	18	0.229634775934	3	NA	0	0	4	407.469774703	0.375
CG14444	NA	10	615	2	0.113821138211	5	63	0.362847696049	2	NA	0	0	2	214.329930169	0.5
CG14445	NA	NA	NA	NA	NA	6	56	0.754310975586	1	NA	0	0	1	0.0	0.0
CG14446	NA	NA	NA	NA	NA	3	118	0.749073588784	24	NA	1	0	1	0.0	0.0
CG14447	180	10	1058	4	0.273156899811	23	104	0.802673052265	14	1	0	1	4	975.299489478	0.625
CG14448	NA	NA	NA	NA	NA	3	54	0.304798773163	5	NA	1	0	1	0.0	0.0
CG14450	NA	NA	NA	NA	NA	34	118	0.406432686461	13	NA	NA	0	4	1332.44241414	0.625
CG14451	NA	NA	NA	NA	NA	0	44	0.265150943791	11	NA	0	0	5	1085.60376906	0.625
CG14452	NA	NA	NA	NA	NA	6	54	0.2487154636	NA	NA	NA	0	5	1830.05072091	0.8
CG14453	NA	NA	NA	NA	NA	0	29	0.0984928573956	NA	NA	NA	0	1	0.0	1.0
CG14454	NA	NA	NA	NA	NA	1	22	0.449629673357	NA	NA	NA	0	4	757.538226587	0.75
CG14455	NA	NA	NA	NA	NA	0	19	0.373179676593	3	NA	0	0	NA	NA	NA
CG14456	NA	NA	NA	NA	NA	4	82	0.743459190807	4	NA	NA	0	1	0.0	1.0
CG14457	NA	NA	NA	NA	NA	6	68	0.611719853516	11	NA	0	0	NA	NA	NA
CG14459	NA	NA	NA	NA	NA	1	43	0.797164707505	2	NA	1	1	NA	NA	NA
CG14462	NA	300	NA	NA	NA	NA	NA	NA	NA	NA	NA	NA	NA	NA	NA
CG14463	NA	NA	NA	NA	NA	33	115	0.434099228385	15	NA	0	0	NA	NA	NA
CG14464	NA	NA	NA	NA	NA	34	118	0.0650165910119	9	NA	NA	0	4	306.459278422	0.625
CG14468	NA	NA	NA	NA	NA	4	38	0.287240896786	1	NA	0	0	NA	NA	NA
CG14469	NA	40	NA	NA	NA	NA	NA	NA	NA	NA	NA	NA	NA	NA	NA
CG1447	NA	130	5322	8	0.108793686584	15	88	0.836092693134	24	NA	0	0	NA	NA	NA
CG14471	90	10	1209	1	0.555004135649	NA	NA	0.64481873336	NA	NA	NA	NA	2	126.176113521	0.0
CG14472	NA	10	5322	0	0.108793686584	34	118	0.809106285026	14	3	0	0	3	232.502197826	0.666666666667
CG14476	NA	NA	924	3	0.0735930735931	34	118	0.728135964383	17	NA	1	0	4	846.234980178	0.0
CG14478	NA	50	512	3	0.419921875	34	118	0.679081236595	31	NA	0	0	13	13452.5898252	0.88
CG14479	NA	NA	NA	NA	NA	0	NA	0.579878378973	NA	NA	NA	0	NA	NA	NA
CG1448	NA	10	586	2	0.0	25	116	0.846600872855	24	1	0	0	1	0.0	0.0
CG14480	NA	NA	NA	NA	NA	30	118	0.596695185081	15	NA	0	0	7	7609.0	0.0
CG14482	NA	10	57	1	0.0	34	118	0.743993220979	29	NA	0	0	26	16727.1896617	0.486111111111
CG14483	NA	NA	NA	NA	NA	34	118	0.662398692923	12	NA	0	0	NA	NA	NA
CG14485	NA	10	499	4	0.00801603206413	27	66	0.565930259922	3	NA	0	0	1	0.0	1.0
CG14487	NA	90	586	2	0.0	0	9	0.329624077363	3	NA	0	0	13	41816.8738263	0.777777777778
CG14488	NA	NA	NA	NA	NA	4	46	0.486598890678	19	NA	0	0	1	0.0	0.0
CG14489	NA	NA	NA	NA	NA	32	115	0.583359518743	4	NA	0	0	1	0.0	0.0
CG1449	NA	200	3005	6	0.500831946755	10	93	0.522919118672	11	NA	1	0	2	236.087380919	0.0
CG14490	NA	NA	NA	NA	NA	0	32	0.437398989859	NA	NA	0	0	10	13745.5638158	0.78125
CG14491	NA	NA	NA	NA	NA	0	1	0.473017963343	5	NA	NA	0	NA	NA	NA
CG14492	NA	NA	NA	NA	NA	0	0	0.482366666404	13	NA	0	0	NA	NA	NA
CG14495	NA	NA	NA	NA	NA	7	66	0.4165797618	3	NA	0	0	NA	NA	NA
CG14500	NA	NA	190	1	0.0	5	57	0.277668638862	NA	NA	0	0	NA	NA	NA
CG14502	NA	NA	NA	NA	NA	4	42	0.293576165545	20	NA	0	0	NA	NA	NA
CG14503	NA	30	58	NA	0.689655172414	NA	6	0.648220339422	7	NA	NA	0	NA	NA	NA
CG14505	NA	NA	NA	NA	NA	1	38	0.535017671366	10	NA	0	0	NA	NA	NA
CG14506	NA	NA	442	1	0.386877828054	1	23	0.219235795265	16	NA	0	0	20	22959.5157403	0.91124260355
CG14508	NA	10	344	2	0.148255813953	12	67	0.548170031117	10	NA	NA	0	1	0.0	0.0
CG14509	NA	110	509	1	0.561886051081	14	75	0.752647736068	3	NA	0	0	NA	NA	NA
CG1451	50	10	2417	3	0.675630947456	34	118	0.68855572928	31	4	1	0	NA	NA	NA
CG14511	NA	NA	322	1	0.0	29	109	0.629026832484	13	NA	0	0	NA	NA	NA
CG14512	NA	NA	NA	NA	NA	30	116	0.515360928144	20	NA	1	0	6	6838.01012142	0.833333333333
CG14513	NA	60	NA	NA	NA	32	118	0.583211842563	31	NA	1	0	3	617.559936568	0.666666666667
CG14514	NA	350	872	1	0.769495412844	31	118	0.550688618962	17	NA	0	0	6	4747.22625129	0.777777777778
CG14515	NA	NA	NA	NA	NA	0	33	0.84471241948	3	NA	NA	0	NA	NA	NA
CG14516	NA	NA	999	3	0.028028028028	26	101	0.440976422478	20	NA	0	0	NA	NA	NA
CG14517	NA	20	323	3	0.0	34	118	0.651146492172	19	NA	0	0	1	0.0	0.0
CG14518	NA	NA	NA	NA	NA	4	6	0.235135184767	NA	NA	0	0	NA	NA	NA
CG14519	NA	NA	NA	NA	NA	0	NA	0.705495727271	NA	NA	NA	0	NA	NA	NA
CG14521	NA	NA	NA	NA	NA	4	56	0.741620801823	3	NA	NA	0	1	0.0	0.0
CG14523	NA	NA	671	2	0.0	16	99	0.427923698606	8	NA	0	0	NA	NA	NA
CG14526	NA	NA	707	2	0.015558698727	25	107	0.417996977757	4	NA	0	0	NA	NA	NA
CG14527	NA	NA	700	2	0.00571428571429	5	69	0.354920590146	8	NA	NA	0	1	0.0	0.0
CG14528	NA	NA	682	3	0.00733137829912	11	84	0.413509840244	4	NA	NA	0	1	0.0	0.0
CG14529	NA	NA	681	2	0.00587371512482	6	57	0.414572825506	4	NA	0	0	NA	NA	NA
CG1453	180	10	1131	7	0.579133510168	28	NA	0.656638786996	NA	NA	NA	NA	1	0.0	0.0
CG14531	NA	10	193	NA	0.0	2	9	0.132747422776	4	NA	0	0	NA	NA	NA
CG14532	NA	NA	NA	NA	NA	0	NA	0.735690236633	NA	NA	NA	0	NA	NA	NA
CG14534	NA	70	197	1	0.583756345178	8	66	0.755031970751	1	NA	1	0	74	229677.469115	0.940075740699
CG14535	NA	440	1131	7	0.579133510168	0	55	0.859725560643	3	NA	NA	0	NA	NA	NA
CG14536	180	10	465	2	0.425806451613	34	118	0.504555799889	61	1	1	0	3	7995.90257538	0.5
CG14537	NA	NA	NA	NA	NA	4	31	0.510659845917	2	NA	0	0	NA	NA	NA
CG14538	NA	NA	NA	NA	NA	0	0	0.643995146262	5	NA	0	0	1	0.0	0.0
CG1454	NA	NA	1344	4	0.71056547619	33	118	0.757923222234	25	NA	1	0	6	1925.79605136	0.777777777778
CG14540	NA	NA	NA	NA	NA	4	57	0.434515743872	1	NA	0	0	25	34054.8249248	0.916099773243
CG14542	NA	NA	NA	NA	NA	34	118	0.694799839895	28	NA	1	0	10	2297.23985002	0.48
CG14543	NA	NA	195	1	0.394871794872	33	118	0.83783181822	17	NA	1	0	12	10840.7675482	0.861111111111
CG14544	NA	160	317	1	0.0473186119874	14	109	0.857411251622	19	NA	1	0	3	547.658566731	0.444444444444
CG14545	NA	NA	NA	NA	NA	6	85	0.329871951582	20	NA	0	0	3	787.450794389	0.666666666667
CG14546	NA	NA	NA	NA	NA	2	40	0.235252037789	NA	NA	0	0	27	31758.840467	0.934911242604
CG14548	NA	10	195	2	0.235897435897	18	114	0.661789617814	27	7	1	0	2	34.9990863449	0.0
CG14549	NA	160	228	2	0.302631578947	34	116	0.722592555737	18	NA	1	0	23	37067.5818682	0.925925925926
CG1455	100	10	622	1	0.347266881029	21	73	0.804105744882	2	NA	1	0	14	9585.02346959	0.91124260355
CG14550	NA	NA	NA	NA	NA	31	118	0.681130222019	17	NA	0	0	NA	NA	NA
CG14551	NA	NA	NA	NA	NA	1	24	0.881427394814	1	NA	0	0	3	517.754188666	0.666666666667
CG14556	NA	NA	NA	NA	NA	3	41	0.195558649829	1	NA	NA	0	10	4703.92128586	0.76
CG14560	NA	200	83	0	0.710843373494	5	34	0.328801060524	2	NA	0	1	NA	NA	NA
CG14561	NA	NA	NA	NA	NA	11	117	0.621331384842	31	NA	NA	0	NA	NA	NA
CG14562	NA	NA	NA	NA	NA	23	117	0.870186402281	4	NA	0	0	NA	NA	NA
CG14563	NA	NA	NA	NA	NA	0	12	0.644598917511	18	NA	NA	0	5	732.294491423	0.8
CG14564	NA	NA	NA	NA	NA	0	30	0.733774546089	5	NA	1	0	NA	NA	NA
CG14565	NA	NA	NA	NA	NA	0	35	0.571490696124	1	NA	0	0	NA	NA	NA
CG14566	NA	NA	NA	NA	NA	8	64	0.827029940893	3	NA	NA	0	2	371.067505994	0.5
CG14567	NA	NA	NA	NA	NA	14	92	0.599045375556	3	NA	0	0	2	137.111144313	0.5
CG14568	NA	NA	NA	NA	NA	0	34	0.77363313592	1	NA	0	0	4	8255.58036324	0.666666666667
CG14569	NA	NA	NA	NA	NA	1	40	0.463407767328	NA	NA	0	0	1	0.0	0.0
CG14570	NA	NA	NA	NA	NA	0	33	0.625271795538	4	NA	0	0	1	0.0	0.0
CG14572	NA	NA	NA	NA	NA	8	58	0.610341815219	3	NA	0	0	NA	NA	NA
CG14573	NA	NA	NA	NA	NA	1	32	0.741089809595	2	NA	NA	0	NA	NA	NA
CG14574	NA	NA	NA	NA	NA	0	NA	0.583302326248	NA	NA	NA	0	NA	NA	NA
CG14575	60	10	477	2	0.0251572327044	14	48	0.574673154042	NA	NA	0	0	NA	NA	NA
CG14577	NA	NA	NA	NA	NA	34	118	0.901531184454	18	NA	0	0	1	0.0	0.0
CG14579	NA	NA	NA	NA	NA	3	53	0.0739195501967	NA	NA	NA	0	1	0.0	0.0
CG1458	NA	NA	NA	NA	NA	34	118	0.613582222431	17	NA	0	0	9	1114.13392766	0.345679012346
CG14581	NA	NA	NA	NA	NA	0	NA	0.0496767678299	NA	NA	NA	0	NA	NA	NA
CG14584	NA	90	563	3	0.0	0	5	0.180552600639	2	NA	0	0	1	0.0	1.0
CG14585	90	50	629	2	0.0	1	12	0.71900211717	NA	NA	0	0	1	0.0	0.0
CG14586	NA	50	NA	NA	NA	NA	NA	0.588251799648	NA	NA	NA	NA	NA	NA	NA
CG14589	NA	NA	NA	NA	NA	3	72	0.44155568919	4	NA	1	0	7	2768.73290506	0.833333333333
CG14590	NA	350	553	2	0.0144665461121	13	66	0.589959086362	2	NA	0	0	NA	NA	NA
CG14591	NA	NA	NA	NA	NA	10	82	0.503408196029	4	NA	0	0	NA	NA	NA
CG14593	NA	30	489	1	0.0920245398773	1	37	0.646196608288	2	NA	0	0	NA	NA	NA
CG14597	NA	50	NA	NA	NA	NA	NA	NA	NA	NA	NA	NA	NA	NA	NA
CG14598	NA	NA	NA	NA	NA	8	65	0.360621774963	2	NA	0	0	1	0.0	0.0
CG14605	NA	NA	NA	NA	NA	3	40	0.102743921119	NA	NA	0	0	NA	NA	NA
CG14606	NA	130	438	1	0.00456621004566	5	59	0.690780562228	1	NA	0	0	2	173.33996935	0.0
CG14607	NA	NA	NA	NA	NA	1	24	0.642429292953	3	NA	0	0	1	0.0	1.0
CG14608	NA	NA	NA	NA	NA	2	63	0.815483540098	NA	NA	0	0	2	629.778445385	0.5
CG14609	NA	NA	NA	NA	NA	2	53	0.739650277013	4	NA	NA	0	1	0.0	0.0
CG1461	NA	NA	1696	2	0.391509433962	17	67	0.647398280201	NA	NA	NA	0	10	15194.5605729	0.84
CG14610	NA	NA	NA	NA	NA	0	16	0.385854321056	14	NA	0	0	1	0.0	0.0
CG14612	NA	150	95	1	0.242105263158	2	76	0.379493055431	12	NA	NA	0	14	18023.7541548	0.91124260355
CG14613	NA	NA	NA	NA	NA	34	118	0.434328648217	11	NA	NA	0	2	0.0	0.0
CG14614	NA	NA	NA	NA	NA	NA	118	0.670346725482	30	NA	NA	0	5	2322.00137914	0.56
CG14615	NA	NA	NA	NA	NA	21	102	0.532492240386	4	NA	0	0	NA	NA	NA
CG14616	NA	NA	NA	NA	NA	34	118	0.753205617084	10	NA	1	0	3	785.714133388	0.666666666667
CG14617	NA	20	666	3	0.719219219219	12	116	0.363028580295	28	NA	0	0	4	3959.02209253	0.75
CG14618	NA	NA	NA	NA	NA	29	116	0.573251482832	12	NA	0	0	NA	NA	NA
CG14619	NA	20	938	1	0.576759061834	34	118	0.666345584468	31	NA	1	0	8	637.509773416	0.21875
CG1462	NA	10	1463	0	0.345864661654	28	83	0.561714692593	NA	NA	1	0	NA	NA	NA
CG14620	30	20	395	1	0.106329113924	1	102	0.747263844249	6	NA	0	0	2	135.632801569	0.0
CG14621	NA	NA	373	2	0.0134048257373	32	118	0.732082414463	26	NA	0	0	NA	NA	NA
CG14622	30	20	1463	0	0.345864661654	24	115	0.819964311241	23	3	1	0	2	112.694294303	0.5
CG14624	NA	160	230	1	0.560869565217	0	12	0.32222943728	1	NA	1	0	NA	NA	NA
CG14625	NA	NA	NA	NA	NA	0	28	0.632847204391	3	NA	0	0	17	9991.97510552	0.8828125
CG14626	NA	NA	NA	NA	NA	2	31	0.527584158829	2	NA	0	0	NA	NA	NA
CG14627	NA	NA	NA	NA	NA	1	13	0.630715867546	2	NA	NA	0	8	2496.13049929	0.875
CG14628	NA	NA	141	1	0.113475177305	4	52	0.0637617112446	NA	1	0	0	NA	NA	NA
CG14629	NA	NA	NA	NA	NA	29	116	0.530940476606	6	NA	NA	0	1	0.0	0.0
CG1463	NA	440	619	2	0.142164781906	34	118	0.442953536789	28	NA	0	0	NA	NA	NA
CG14630	NA	NA	406	1	0.0	30	116	0.642994627545	16	NA	NA	0	NA	NA	NA
CG14631	NA	NA	NA	NA	NA	2	35	0.340650338668	1	NA	0	0	1	0.0	0.0
CG14634	NA	NA	NA	NA	NA	1	15	0.0472882012666	2	NA	0	0	15	21470.754793	0.888888888889
CG14635	NA	NA	NA	NA	NA	2	12	0.311616666914	10	NA	0	0	NA	NA	NA
CG14636	NA	50	389	1	0.388174807198	16	83	0.620755164978	4	NA	0	0	NA	NA	NA
CG14637	NA	40	619	2	0.142164781906	32	118	0.855727000806	24	1	1	0	15	8932.62686232	0.684444444444
CG14638	NA	20	NA	NA	NA	NA	NA	NA	NA	NA	NA	NA	NA	NA	NA
CG14639	NA	70	354	1	0.14406779661	0	41	0.539663974396	1	NA	0	0	13	16539.769198	0.852071005917
CG1464	NA	10	898	2	0.550111358575	4	74	0.580289538696	34	18	1	0	20	43796.414341	0.906666666667
CG14640	NA	70	251	2	0.310756972112	0	37	0.833255292029	2	NA	NA	0	NA	NA	NA
CG14641	NA	40	418	1	0.246411483254	34	118	0.739112290202	25	NA	1	0	35	93202.8310451	0.875
CG14642	NA	200	392	2	0.216836734694	34	99	0.445665363428	2	NA	0	0	1	0.0	0.0
CG14643	NA	20	278	1	0.338129496403	9	81	0.525913284346	3	NA	0	0	11	4737.69330577	0.892561983471
CG14644	NA	NA	NA	NA	NA	2	66	0.481359073992	NA	NA	0	0	NA	NA	NA
CG14645	NA	NA	NA	NA	NA	4	30	0.636729323088	7	NA	0	0	4	1437.66929044	0.666666666667
CG14646	NA	NA	NA	NA	NA	34	118	0.754448255634	19	NA	0	0	NA	NA	NA
CG14647	NA	NA	NA	NA	NA	34	118	0.705049249017	20	NA	0	0	3	613.079278356	0.444444444444
CG14648	NA	30	545	2	0.447706422018	34	118	0.79127111526	23	1	1	0	6	4520.70648843	0.833333333333
CG14650	NA	50	970	3	0.649484536082	34	118	0.658104482658	18	NA	0	0	NA	NA	NA
CG14651	NA	NA	NA	NA	NA	2	33	0.754676247286	5	1	0	0	1	0.0	0.0
CG14652	NA	10	NA	NA	NA	NA	NA	NA	NA	NA	NA	NA	NA	NA	NA
CG14654	NA	160	612	1	0.0653594771242	NA	NA	0.574107144329	NA	NA	NA	NA	NA	NA	NA
CG14655	NA	NA	NA	NA	NA	22	85	0.626219298471	3	NA	0	0	3	636.871947859	0.666666666667
CG14656	NA	50	NA	NA	NA	NA	NA	0.514604634979	NA	NA	NA	NA	NA	NA	NA
CG14657	NA	NA	NA	NA	NA	33	118	0.434923483466	25	NA	0	0	NA	NA	NA
CG14658	NA	NA	NA	NA	NA	2	59	0.22169117726	5	NA	0	0	1	0.0	1.0
CG14659	NA	NA	NA	NA	NA	1	30	0.121870748352	4	NA	0	0	NA	NA	NA
CG14660	NA	170	753	2	0.519256308101	1	42	0.182756767896	7	NA	0	0	1	0.0	0.0
CG14661	NA	NA	NA	NA	NA	17	69	0.656883056847	4	NA	0	0	NA	NA	NA
CG14662	NA	NA	NA	NA	NA	11	54	0.192556000329	8	NA	0	0	NA	NA	NA
CG14666	NA	20	224	1	0.0803571428571	NA	49	0.48530891237	1	NA	0	0	1	0.0	1.0
CG14667	NA	NA	NA	NA	NA	33	118	0.300804534265	22	NA	0	0	20	28874.2555745	0.885813148789
CG14668	NA	NA	NA	NA	NA	2	45	0.206483285726	3	NA	0	0	NA	NA	NA
CG14669	NA	NA	NA	NA	NA	7	69	0.554626182623	3	NA	0	0	NA	NA	NA
CG1467	NA	20	1689	7	0.503256364713	29	118	0.772071701616	22	1	0	0	65	184792.540741	0.870535714286
CG14670	70	50	1041	4	0.214217098943	34	117	0.58626272106	16	NA	0	0	NA	NA	NA
CG14671	NA	NA	NA	NA	NA	34	118	0.653692309741	20	NA	NA	0	6	8027.82504376	0.611111111111
CG14672	NA	30	85	1	0.2	34	118	0.489548941083	35	NA	0	0	1	0.0	0.0
CG14673	NA	NA	NA	NA	NA	0	NA	0.275238845373	1	NA	1	0	NA	NA	NA
CG14674	NA	10	NA	NA	NA	NA	NA	0.78302150621	NA	NA	NA	NA	NA	NA	NA
CG14675	NA	NA	NA	NA	NA	2	37	0.28017352409	1	NA	0	0	NA	NA	NA
CG14676	NA	NA	NA	NA	NA	2	54	0.410920751201	4	NA	0	0	NA	NA	NA
CG1468	NA	NA	NA	NA	NA	27	94	0.220425850709	5	NA	NA	0	NA	NA	NA
CG14680	NA	NA	522	1	0.0	31	98	0.694525040515	5	NA	0	0	NA	NA	NA
CG14681	200	40	NA	NA	NA	NA	NA	0.73869817321	NA	NA	NA	NA	NA	NA	NA
CG14683	NA	NA	NA	NA	NA	34	118	0.610043135018	27	NA	NA	0	NA	NA	NA
CG14684	NA	260	126	NA	0.00793650793651	2	59	0.487667351319	7	NA	0	0	12	6397.32674236	0.876033057851
CG14685	NA	10	960	2	0.440625	21	117	0.342027481033	19	NA	0	0	2	7609.0	0.0
CG14686	NA	30	261	1	0.180076628352	3	35	0.600559799707	1	NA	0	0	NA	NA	NA
CG14687	NA	NA	NA	NA	NA	27	93	0.566433378793	4	NA	1	0	NA	NA	NA
CG14688	NA	NA	NA	NA	NA	33	97	0.926448935897	14	NA	0	0	1	0.0	0.0
CG14689	NA	NA	NA	NA	NA	2	47	0.592399639387	4	NA	0	0	1	0.0	0.0
CG1469	90	10	2743	3	0.683558148013	34	118	0.780495501466	43	1	1	0	43	34592.5658913	0.36884802596
CG14690	NA	20	147	1	0.00680272108844	2	49	0.376651960655	1	NA	0	0	NA	NA	NA
CG14691	NA	NA	NA	NA	NA	2	31	0.510880780547	4	NA	0	0	NA	NA	NA
CG14692	NA	NA	NA	NA	NA	1	6	0.213778304457	1	NA	0	0	3	2729.37384946	0.5
CG14693	NA	NA	NA	NA	NA	2	26	0.340712566774	12	NA	0	0	NA	NA	NA
CG14694	NA	NA	446	1	0.0448430493274	13	69	0.495323476514	10	NA	0	0	2	570.076554576	0.5
CG14695	NA	NA	NA	NA	NA	10	81	0.338095402677	6	NA	0	0	NA	NA	NA
CG14696	NA	NA	NA	NA	NA	22	110	0.812035662767	16	NA	0	0	7	3075.23790518	0.666666666667
CG1470	NA	10	1316	2	0.0539513677812	3	66	0.886695790874	5	NA	0	0	2	346.485806226	0.5
CG14701	NA	NA	NA	NA	NA	24	115	0.926003832627	12	NA	0	0	NA	NA	NA
CG14704	160	10	232	1	0.137931034483	31	93	0.671709782936	7	NA	1	0	2	94.2282467105	0.5
CG14708	NA	NA	NA	NA	NA	3	41	0.192584142279	2	NA	0	0	9	11281.0500196	0.875
CG14709	NA	20	1316	2	0.0539513677812	5	113	0.499744566507	23	1	1	0	1	0.0	0.0
CG1471	30	10	1429	4	0.70188943317	14	111	0.794185141093	23	4	1	0	1	0.0	0.0
CG14710	NA	NA	415	2	0.334939759036	32	118	0.386919421489	27	NA	0	0	NA	NA	NA
CG14711	NA	NA	377	2	0.387267904509	34	117	0.484179127206	15	NA	NA	0	10	4839.20270015	0.814814814815
CG14712	NA	NA	1266	1	0.863349131122	33	118	0.37083986542	16	NA	1	1	3	346.523858584	0.666666666667
CG14713	NA	50	NA	NA	NA	NA	NA	NA	NA	NA	NA	NA	NA	NA	NA
CG14714	NA	50	NA	NA	NA	NA	NA	NA	NA	NA	NA	NA	NA	NA	NA
CG14715	NA	30	138	1	0.0507246376812	33	118	0.582121352164	10	NA	0	0	59	27256.3844817	0.22837796245
CG14716	NA	50	296	1	0.0439189189189	34	118	0.639317074037	13	NA	1	0	5	1797.59152072	0.56
CG14717	NA	NA	NA	NA	NA	2	39	0.26656239166	4	NA	0	0	2	874.478645014	0.5
CG14718	NA	NA	446	3	0.257847533632	4	61	0.402846701825	3	NA	0	0	9	8891.08909068	0.864197530864
CG14719	NA	10	184	2	0.45652173913	4	51	0.209020501345	2	NA	0	0	2	92.4603929692	0.0
CG1472	70	10	1184	5	0.384290540541	33	118	0.66138980937	19	NA	0	0	56	165787.931596	0.94543940025
CG14720	NA	NA	NA	NA	NA	1	18	0.571380208344	1	NA	0	0	NA	NA	NA
CG14721	NA	NA	345	3	0.0608695652174	34	117	0.7088308549	13	NA	0	0	NA	NA	NA
CG14722	NA	40	498	2	0.345381526104	34	118	0.6237480997	17	NA	0	0	1	0.0	0.0
CG14723	NA	20	426	2	0.0	5	55	0.842805358574	16	NA	1	0	NA	NA	NA
CG14724	NA	10	149	1	0.0	34	118	0.866004146738	27	2	1	0	16	17230.4848231	0.804733727811
CG14728	50	10	520	2	0.0173076923077	2	70	0.725358150142	10	NA	1	0	NA	NA	NA
CG14731	NA	NA	NA	NA	NA	34	30	0.174111864386	1	NA	0	0	NA	NA	NA
CG14734	NA	10	289	1	0.442906574394	11	89	0.553407268505	7	NA	1	0	3	398.625074947	0.666666666667
CG14735	NA	60	711	NA	0.184247538678	3	56	0.170722315145	2	NA	0	0	1	0.0	0.0
CG14736	NA	NA	NA	NA	NA	0	32	0.463932502312	2	NA	NA	0	NA	NA	NA
CG14739	NA	NA	206	1	0.0922330097087	4	54	0.644496674975	2	NA	0	0	7	3473.13300597	0.816326530612
CG1474	NA	140	1726	2	0.305909617613	32	118	0.57715780557	15	NA	1	0	33	67878.6649808	0.953626634958
CG14740	NA	30	478	1	0.0230125523013	3	51	0.551023750019	NA	NA	0	0	NA	NA	NA
CG14741	NA	NA	1726	2	0.305909617613	4	104	0.778144151459	3	NA	0	0	NA	NA	NA
CG14743	NA	NA	NA	NA	NA	1	26	0.169153802192	4	NA	0	0	1	0.0	0.0
CG14744	NA	NA	NA	NA	NA	1	25	0.285196868149	NA	NA	0	0	13	551.782090935	0.0
CG14745	200	10	184	1	0.0	22	94	0.830405406861	3	NA	0	0	NA	NA	NA
CG14746	200	10	185	1	0.0	4	72	0.874277777885	1	NA	0	0	1	0.0	0.0
CG14747	NA	NA	NA	NA	NA	NA	NA	NA	NA	NA	NA	NA	NA	NA	NA
CG14748	NA	NA	NA	NA	NA	NA	NA	NA	NA	NA	NA	NA	NA	NA	NA
CG14749	NA	20	677	1	0.236336779911	34	118	0.461390043386	17	NA	0	0	NA	NA	NA
CG1475	NA	40	1051	3	0.774500475737	34	118	0.951676551574	34	2	0	1	15	26795.8777693	0.928571428571
CG14750	40	10	174	1	0.0	34	118	0.60747214039	13	1	1	0	14	34905.7758941	0.857142857143
CG14752	NA	NA	NA	NA	NA	8	68	0.781212964249	3	NA	0	0	1	0.0	0.0
CG14755	NA	20	NA	NA	NA	NA	NA	0.847701755084	NA	NA	NA	NA	NA	NA	NA
CG14756	NA	NA	NA	NA	NA	0	35	0.19855799733	3	NA	0	0	1	0.0	1.0
CG14757	NA	NA	NA	NA	NA	26	116	0.587621284533	27	1	1	0	NA	NA	NA
CG14759	NA	NA	NA	NA	NA	2	29	0.334496063134	3	NA	0	0	1	0.0	0.0
CG14760	NA	200	529	2	0.115311909263	0	9	0.772760377788	1	NA	0	0	NA	NA	NA
CG14762	NA	440	470	1	0.00425531914894	19	89	0.630836289794	8	NA	0	0	NA	NA	NA
CG14763	NA	70	189	1	0.407407407407	6	71	0.709261137406	3	NA	0	0	1	0.0	0.0
CG14764	NA	NA	NA	NA	NA	34	118	0.596191225575	13	NA	0	0	1	0.0	0.0
CG14767	NA	NA	432	1	0.310185185185	34	118	0.703547668986	24	NA	0	0	16	8397.25946149	0.71875
CG14770	NA	NA	NA	NA	NA	0	81	0.938813598478	12	NA	0	0	NA	NA	NA
CG14772	110	10	NA	NA	NA	NA	NA	NA	NA	NA	NA	NA	NA	NA	NA
CG14773	NA	NA	NA	NA	NA	0	NA	0.346676616891	NA	NA	NA	0	NA	NA	NA
CG14777	NA	NA	NA	NA	NA	33	116	0.625504434324	16	NA	0	0	NA	NA	NA
CG14778	NA	NA	NA	NA	NA	17	80	0.751841965823	11	NA	NA	0	NA	NA	NA
CG14779	NA	10	256	2	0.078125	34	118	0.61485156283	17	NA	1	0	2	187.311851488	0.5
CG1478	NA	10	1072	3	0.0195895522388	4	36	0.915853801888	3	NA	0	0	31	66609.6529021	0.935528120713
CG14780	NA	200	302	1	0.00662251655629	4	66	0.408915662869	3	NA	0	0	NA	NA	NA
CG14781	NA	20	325	1	0.913846153846	5	105	0.213984639377	27	NA	0	0	NA	NA	NA
CG14782	NA	20	316	2	0.316455696203	34	118	0.603248561023	23	NA	0	0	2	20.2950244538	0.5
CG14785	NA	NA	NA	NA	NA	4	115	0.44606713426	11	NA	0	0	NA	NA	NA
CG14786	NA	NA	NA	NA	NA	32	116	0.544177851815	19	NA	0	0	15	10473.4994909	0.613333333333
CG14787	NA	NA	NA	NA	NA	6	86	0.431554007193	13	NA	0	0	NA	NA	NA
CG14788	NA	40	606	2	0.339933993399	32	117	0.687587599279	21	NA	1	0	5	509.75163879	0.56
CG14789	NA	10	490	1	0.0469387755102	32	118	0.561176328347	17	NA	0	0	1	0.0	0.0
CG14791	NA	30	236	1	0.0381355932203	8	107	0.438458725058	27	NA	0	0	1	0.0	0.0
CG14792	60	10	313	1	0.150159744409	34	118	0.80032226316	31	2	1	0	8	8211.04107402	0.84375
CG14795	NA	NA	NA	NA	NA	6	46	0.510004395011	20	NA	1	0	1	0.0	1.0
CG14796	NA	NA	1795	2	0.771030640669	5	109	0.265321455271	2	NA	NA	0	NA	NA	NA
CG14797	NA	NA	NA	NA	NA	0	17	0.571093063165	2	NA	NA	0	NA	NA	NA
CG14798	NA	NA	NA	NA	NA	6	72	0.452910835788	9	NA	NA	0	2	53.507655505	0.5
CG1480	NA	20	1102	2	0.00362976406534	0	17	0.502891858257	15	1	0	0	NA	NA	NA
CG14802	NA	40	217	1	0.0	34	118	0.745891963642	12	NA	1	0	42	7700.04459483	0.178004535147
CG14803	NA	NA	NA	NA	NA	18	115	0.630318815864	13	NA	0	0	7	17038.9376545	0.5
CG14804	NA	10	478	1	0.391213389121	34	118	0.656599213184	19	NA	1	0	2	0.0	0.0
CG14805	NA	NA	NA	NA	NA	34	118	0.493937866751	11	NA	1	0	1	0.0	0.0
CG14806	NA	NA	NA	NA	NA	34	118	0.571860835543	23	NA	0	0	4	2425.89078725	0.75
CG14808	80	10	404	2	0.383663366337	1	68	0.587127329497	2	NA	0	0	1	0.0	0.0
CG14809	NA	NA	NA	NA	NA	0	NA	0.597597070669	NA	NA	NA	0	NA	NA	NA
CG14810	NA	NA	NA	NA	NA	1	51	0.0911000001207	3	NA	0	0	NA	NA	NA
CG14811	NA	NA	NA	NA	NA	1	43	0.135924731126	6	NA	0	0	1	0.0	0.0
CG14812	NA	NA	NA	NA	NA	34	118	0.599129814309	9	NA	0	0	2	190.055485089	0.5
CG14813	210	10	532	2	0.218045112782	34	118	0.7744917061	20	NA	1	0	5	8041.91214165	0.75
CG14814	NA	NA	NA	NA	NA	13	114	0.459667452399	12	NA	0	0	2	0.0	0.0
CG14815	NA	10	614	3	0.288273615635	34	118	0.692064538304	13	NA	0	0	37	112938.076208	0.932362122789
CG14816	50	10	289	2	0.152249134948	32	118	0.726139253129	19	NA	0	0	20	22788.0718128	0.462962962963
CG14817	NA	NA	NA	NA	NA	34	118	0.779835240824	11	NA	0	0	1	0.0	0.0
CG14818	NA	NA	NA	NA	NA	34	118	0.586223092331	23	NA	1	0	18	16417.5263334	0.876543209877
CG14820	NA	NA	416	2	0.0120192307692	5	56	0.562639140221	2	NA	1	0	16	20784.8765228	0.859504132231
CG14821	NA	20	451	0	0.518847006652	6	106	0.7323709894	15	8	0	1	NA	NA	NA
CG14823	NA	NA	NA	NA	NA	10	71	0.326649290587	NA	NA	NA	0	1	0.0	0.0
CG14825	NA	30	605	1	0.0264462809917	0	19	0.683322764468	25	NA	0	0	NA	NA	NA
CG14826	NA	NA	NA	NA	NA	2	33	0.42356448858	NA	NA	NA	0	1	0.0	0.0
CG14827	NA	20	331	1	0.549848942598	0	39	0.257013052208	11	2	1	0	4	887.575675025	0.5
CG14829	NA	NA	NA	NA	NA	2	33	0.580327272466	11	NA	NA	0	7	1472.2561982	0.816326530612
CG1483	NA	150	1185	0	0.84135021097	34	118	0.341194354969	18	NA	0	0	8	3567.8807764	0.84375
CG14830	NA	NA	NA	NA	NA	19	89	0.781676785752	3	NA	0	0	5	16582.4109134	0.444444444444
CG14834	NA	NA	NA	NA	NA	4	87	0.538895731775	15	NA	0	0	3	789.599009569	0.666666666667
CG14835	NA	NA	NA	NA	NA	3	51	0.152784521867	5	NA	1	0	NA	NA	NA
CG14837	NA	NA	NA	NA	NA	0	10	0.474956198576	1	NA	0	0	3	1767.15810998	0.444444444444
CG14838	NA	70	1132	4	0.151060070671	1	38	0.673396294083	NA	NA	0	0	NA	NA	NA
CG14839	NA	NA	NA	NA	NA	1	40	0.234107505068	3	NA	NA	0	NA	NA	NA
CG1484	180	10	1256	5	0.101910828025	34	118	0.857609552078	21	1	1	0	14	43694.5937813	0.809917355372
CG14840	NA	NA	300	1	0.64	1	44	0.333970179268	6	NA	1	0	9	6329.99406758	0.864197530864
CG14841	NA	NA	NA	NA	NA	2	33	0.256156904229	3	NA	0	0	NA	NA	NA
CG14846	NA	20	NA	NA	NA	NA	NA	NA	NA	NA	NA	NA	NA	NA	NA
CG14847	NA	20	NA	NA	NA	NA	NA	NA	NA	NA	NA	NA	NA	NA	NA
CG14850	NA	NA	NA	NA	NA	2	26	0.190324074172	3	NA	0	0	9	9488.65219421	0.875
CG14851	NA	NA	NA	NA	NA	0	11	0.24087581772	4	NA	0	0	NA	NA	NA
CG14852	NA	NA	NA	NA	NA	2	43	0.238175237896	6	NA	1	0	NA	NA	NA
CG14853	NA	NA	NA	NA	NA	8	75	0.598613874276	7	NA	0	0	10	11955.7140994	0.78125
CG14854	NA	NA	NA	NA	NA	6	50	0.548369925044	2	NA	0	0	2	92.941969453	0.0
CG14855	NA	NA	556	1	0.00359712230216	8	60	0.600359248441	4	NA	0	0	2	193.180360315	0.5
CG14856	NA	NA	557	1	0.00179533213645	13	39	0.412428643156	3	NA	0	0	NA	NA	NA
CG14857	NA	NA	560	1	0.0410714285714	2	63	0.612843947713	2	NA	NA	0	NA	NA	NA
CG1486	NA	NA	NA	NA	NA	34	118	0.696667529186	30	NA	NA	0	9	19386.2010061	0.84375
CG14860	NA	NA	NA	NA	NA	4	77	0.306902728829	18	NA	0	0	1	0.0	0.0
CG14861	NA	NA	NA	NA	NA	3	49	0.205516561874	NA	NA	0	0	1	0.0	0.0
CG14864	NA	NA	NA	NA	NA	7	92	0.334113126306	16	NA	NA	0	10	23493.834989	0.84
CG14865	NA	NA	NA	NA	NA	34	117	0.891337663656	22	NA	1	0	NA	NA	NA
CG14866	NA	NA	455	2	0.371428571429	0	28	0.822607657337	2	NA	0	0	1	0.0	0.0
CG14867	NA	10	NA	NA	NA	NA	NA	0.887163600935	NA	NA	NA	NA	NA	NA	NA
CG14868	NA	NA	NA	NA	NA	14	118	0.797411559385	7	NA	NA	0	26	44031.3173838	0.930056710775
CG14869	NA	NA	1688	6	0.123222748815	31	111	0.587520549666	13	NA	0	0	13	12045.4606698	0.887573964497
CG1487	80	10	470	3	0.248936170213	29	117	0.642110620531	16	1	1	0	27	47190.1999865	0.954545454545
CG14870	NA	30	241	1	0.224066390041	6	52	0.650199773905	2	NA	0	0	4	6441.71071994	0.375
CG14871	NA	NA	NA	NA	NA	4	67	0.697079855729	16	NA	NA	0	NA	NA	NA
CG14877	NA	NA	254	1	0.0905511811024	0	22	0.856809150641	3	NA	1	0	NA	NA	NA
CG14879	NA	NA	NA	NA	NA	27	105	0.398487846278	22	NA	0	0	2	459.156018226	0.5
CG1488	NA	NA	669	3	0.0239162929746	7	72	0.197348639863	5	NA	0	0	NA	NA	NA
CG14880	NA	NA	NA	NA	NA	7	76	0.675435313548	NA	NA	NA	0	NA	NA	NA
CG14881	NA	NA	NA	NA	NA	34	113	0.632348675631	9	NA	0	0	11	7239.95929634	0.859504132231
CG14882	NA	NA	454	2	0.00660792951542	27	111	0.465119947994	11	NA	0	0	1	0.0	1.0
CG14883	NA	440	330	NA	0.0	33	118	0.583303483361	14	NA	0	0	1	0.0	1.0
CG14884	30	10	327	1	0.085626911315	34	118	0.844261667544	19	10	1	0	7	3954.53218187	0.69387755102
CG14885	NA	10	667	3	0.0434782608696	3	33	0.715421831867	2	NA	0	0	5	1510.1900127	0.625
CG14886	NA	10	669	3	0.0239162929746	3	38	0.669969505626	3	NA	1	0	9	9848.86797246	0.71875
CG14887	NA	10	182	1	0.032967032967	34	118	0.663925390252	10	NA	0	0	3	8068.117878	0.5
CG1489	NA	50	3441	2	0.895379250218	34	118	0.884852436688	14	NA	1	0	63	65093.7893438	0.246666666667
CG14891	NA	NA	NA	NA	NA	4	42	0.168984861867	12	NA	0	0	NA	NA	NA
CG14892	NA	200	442	2	0.246606334842	0	31	0.803747179185	5	NA	NA	0	NA	NA	NA
CG14893	NA	NA	NA	NA	NA	5	37	0.277876961732	10	NA	0	0	NA	NA	NA
CG14894	NA	NA	NA	NA	NA	33	118	0.610286316375	12	NA	NA	0	3	108.952472546	0.666666666667
CG14895	NA	20	569	2	0.416520210896	34	118	0.758946774966	26	NA	1	0	3	1162.31829717	0.666666666667
CG14898	NA	NA	NA	NA	NA	32	118	0.732343049514	13	NA	0	0	1	0.0	0.0
CG14899	50	10	261	1	0.088122605364	34	118	0.609077070314	13	NA	NA	0	1	0.0	1.0
CG1490	NA	10	2240	3	0.168303571429	34	118	0.664177262617	7	1	1	0	10	3932.37468919	0.83950617284
CG14900	NA	20	2240	3	0.168303571429	5	18	0.825885875148	3	NA	0	0	1	0.0	0.0
CG14901	NA	10	362	1	0.0	2	8	0.558867768261	8	NA	0	0	NA	NA	NA
CG14902	NA	70	308	2	0.0844155844156	11	77	0.698171956935	6	NA	0	0	NA	NA	NA
CG14903	NA	NA	NA	NA	NA	34	118	0.840680557117	14	NA	0	0	NA	NA	NA
CG14904	NA	NA	184	1	0.0108695652174	15	83	0.774493780424	2	NA	0	0	17	21061.2243571	0.906666666667
CG14905	NA	NA	NA	NA	NA	0	13	0.886498594417	23	NA	0	0	6	2675.72504802	0.8
CG14906	30	10	359	2	0.100278551532	32	117	0.408712246965	21	NA	0	0	NA	NA	NA
CG14907	NA	NA	NA	NA	NA	32	114	0.311915512726	19	NA	NA	0	5	2739.85507169	0.8
CG14909	NA	NA	NA	NA	NA	2	39	0.441501871986	10	NA	0	0	1	0.0	0.0
CG14913	NA	NA	499	1	0.366733466934	1	14	0.424077660284	1	NA	0	0	NA	NA	NA
CG14915	NA	NA	NA	NA	NA	0	25	0.342960499858	9	NA	1	0	2	1.0	0.0
CG14916	NA	40	461	1	0.0650759219089	1	13	0.709402598502	3	NA	0	0	NA	NA	NA
CG14919	NA	10	122	NA	0.114754098361	11	78	0.583568838194	4	NA	0	0	1	0.0	0.0
CG1492	NA	NA	597	1	0.477386934673	10	94	0.358291830307	21	NA	0	0	1	0.0	0.0
CG14920	NA	NA	254	NA	0.48031496063	1	27	0.584865507697	NA	NA	1	0	NA	NA	NA
CG14921	NA	50	240	1	0.5	4	84	0.667435537525	6	NA	0	0	NA	NA	NA
CG14925	NA	NA	NA	NA	NA	0	13	0.808237928193	7	NA	1	0	NA	NA	NA
CG14926	NA	NA	NA	NA	NA	4	56	0.234139949054	15	NA	0	0	1	0.0	0.0
CG14928	NA	30	597	1	0.477386934673	0	22	0.589151104063	1	NA	0	0	6	4653.5139254	0.833333333333
CG14929	NA	NA	NA	NA	NA	1	30	0.15142958582	9	NA	0	0	NA	NA	NA
CG14930	NA	NA	NA	NA	NA	4	37	0.111152425088	NA	NA	NA	0	NA	NA	NA
CG14931	NA	NA	NA	NA	NA	3	73	0.29742247214	5	NA	0	0	6	8759.85943588	0.722222222222
CG14932	NA	NA	NA	NA	NA	2	57	0.11361445279	5	NA	0	0	4	419.086670168	0.625
CG14933	NA	NA	NA	NA	NA	34	104	0.316871073042	3	NA	0	0	1	0.0	0.0
CG14934	NA	NA	584	1	0.0547945205479	6	52	0.668250142499	1	NA	0	0	NA	NA	NA
CG14935	NA	NA	564	1	0.0106382978723	33	108	0.743064382277	4	NA	0	0	2	0.0	0.5
CG14936	NA	NA	NA	NA	NA	4	47	0.660493249379	3	NA	0	0	1	0.0	0.0
CG14937	NA	NA	NA	NA	NA	8	75	0.61453884739	13	NA	0	0	4	91.454228869	0.5
CG14938	NA	10	962	3	0.435550935551	34	118	0.648640142305	26	3	1	0	5	2836.84573693	0.72
CG14939	NA	110	406	1	0.411330049261	34	118	0.752090167716	15	NA	0	0	4	768.929060437	0.625
CG1494	NA	NA	1695	2	0.0171091445428	1	55	0.364777423984	1	NA	1	0	NA	NA	NA
CG14940	320	10	NA	NA	NA	NA	NA	NA	NA	NA	NA	NA	NA	NA	NA
CG14941	NA	10	425	1	0.152941176471	18	113	0.650908406195	17	14	1	0	NA	NA	NA
CG14942	320	10	NA	NA	NA	NA	NA	NA	NA	NA	NA	NA	NA	NA	NA
CG14943	320	10	NA	NA	NA	NA	NA	NA	NA	NA	NA	NA	NA	NA	NA
CG14944	320	10	NA	NA	NA	NA	NA	NA	NA	NA	NA	NA	NA	NA	NA
CG14945	NA	NA	NA	NA	NA	26	101	0.487771824384	14	NA	0	0	NA	NA	NA
CG14946	NA	NA	318	2	0.0	17	91	0.481535815836	8	NA	0	0	2	74.6419911812	0.5
CG14947	NA	NA	NA	NA	NA	3	13	0.486243542036	8	NA	0	0	NA	NA	NA
CG14948	NA	150	519	2	0.28323699422	17	71	0.487794823425	12	NA	0	0	NA	NA	NA
CG14949	NA	NA	NA	NA	NA	7	76	0.844668262428	2	NA	NA	0	1	0.0	0.0
CG1495	NA	150	1047	3	0.0964660936008	34	118	0.434969885561	13	NA	0	0	NA	NA	NA
CG14950	NA	20	643	3	0.726283048212	NA	NA	0.892740054299	NA	NA	NA	NA	NA	NA	NA
CG14952	NA	NA	NA	NA	NA	0	NA	0.726861979694	NA	NA	NA	0	NA	NA	NA
CG14955	NA	NA	NA	NA	NA	5	38	0.161315698055	1	NA	0	0	NA	NA	NA
CG14957	NA	NA	NA	NA	NA	7	53	0.185303529619	1	NA	0	0	3	905.69836377	0.666666666667
CG14958	NA	NA	NA	NA	NA	5	44	0.627015211164	2	NA	0	0	NA	NA	NA
CG14959	NA	NA	NA	NA	NA	17	70	0.741369160889	NA	2	0	0	NA	NA	NA
CG14960	NA	NA	NA	NA	NA	2	30	0.735339558275	1	NA	0	0	NA	NA	NA
CG14961	NA	NA	NA	NA	NA	0	75	0.766406193515	4	NA	1	0	5	1705.94071364	0.72
CG14962	NA	NA	NA	NA	NA	32	116	0.401103534609	18	NA	0	0	3	455.935343258	0.666666666667
CG14963	NA	NA	NA	NA	NA	5	69	0.475393776064	2	NA	0	0	NA	NA	NA
CG14964	NA	NA	1443	6	0.616770616771	3	96	0.713053688444	16	NA	0	0	NA	NA	NA
CG14965	NA	NA	NA	NA	NA	8	115	0.330562229838	23	NA	0	0	5	1456.25544768	0.8
CG14966	NA	NA	NA	NA	NA	34	114	0.744082741938	21	NA	0	0	NA	NA	NA
CG14967	NA	NA	NA	NA	NA	34	118	0.854520792908	13	NA	0	0	1	0.0	0.0
CG14968	NA	NA	NA	NA	NA	25	82	0.73423901533	22	NA	0	0	3	711.572644663	0.444444444444
CG14969	NA	NA	NA	NA	NA	34	118	0.280438222617	14	NA	0	0	NA	NA	NA
CG14971	NA	NA	NA	NA	NA	34	118	0.493194060581	12	NA	0	0	NA	NA	NA
CG14974	NA	NA	NA	NA	NA	3	47	0.376444444601	4	NA	NA	0	NA	NA	NA
CG14975	NA	NA	NA	NA	NA	NA	47	0.812263889549	4	NA	0	1	NA	NA	NA
CG14977	NA	NA	NA	NA	NA	34	118	0.710031307853	14	NA	0	0	3	433.10882623	0.666666666667
CG14979	110	50	512	1	0.07421875	0	16	0.876585714431	13	NA	0	0	NA	NA	NA
CG14980	NA	30	485	1	0.0680412371134	31	118	0.563555846572	11	NA	0	0	NA	NA	NA
CG14981	NA	NA	148	1	0.560810810811	34	118	0.529238287968	14	NA	1	0	15	2047.61515825	0.24
CG14982	NA	NA	NA	NA	NA	4	80	0.674768142672	10	NA	0	1	1	0.0	0.0
CG14983	NA	NA	NA	NA	NA	2	34	0.145543371849	5	NA	0	0	1	0.0	0.0
CG14984	NA	NA	NA	NA	NA	15	91	0.512795533816	2	NA	0	0	NA	NA	NA
CG14985	NA	NA	NA	NA	NA	0	118	0.568538079022	10	NA	0	0	3	7694.51860023	0.5
CG14987	NA	10	429	1	0.0	0	5	0.558597607852	1	NA	NA	0	NA	NA	NA
CG14989	NA	NA	NA	NA	NA	12	89	0.608452436663	2	NA	0	0	2	53.3634068465	0.0
CG1499	NA	10	1241	3	0.875100725222	3	45	0.848297706841	3	NA	1	0	NA	NA	NA
CG14990	NA	NA	NA	NA	NA	17	81	0.186511649675	12	NA	0	0	1	0.0	0.0
CG14991	NA	40	708	2	0.138418079096	34	118	0.74873232858	30	1	1	0	3	139.147583352	0.444444444444
CG14992	70	10	1073	2	0.432432432432	31	118	0.733935588038	24	1	1	0	2	0.0	0.0
CG14993	NA	NA	417	2	0.0143884892086	16	89	0.817965444767	5	NA	1	0	8	3806.31447744	0.5625
CG14994	20	10	510	1	0.0156862745098	9	76	0.736009611439	4	NA	1	0	2	3988.97161945	0.5
CG14995	NA	60	454	2	0.638766519824	33	118	0.563727251058	32	NA	0	0	7	4085.23839204	0.734693877551
CG14996	NA	10	188	2	0.11170212766	34	118	0.725835383588	10	NA	1	0	96	148046.156768	0.512051039698
CG14997	NA	NA	NA	NA	NA	34	117	0.587596917061	15	NA	0	0	NA	NA	NA
CG14998	130	20	1241	3	0.875100725222	34	118	0.828004206359	28	NA	0	0	2	105.253979935	0.5
CG14999	NA	10	331	2	0.0543806646526	33	118	0.813158590233	16	2	1	0	NA	NA	NA
CG1500	60	10	1174	3	0.133730834753	15	77	0.77071644739	2	NA	1	0	NA	NA	NA
CG15002	NA	NA	NA	NA	NA	3	62	0.798387343797	17	1	1	0	1	0.0	0.0
CG15003	NA	10	524	NA	0.112595419847	6	80	0.870695681224	2	NA	0	0	7	3905.87485802	0.612244897959
CG15004	NA	10	313	NA	0.038338658147	7	89	0.968646237575	3	NA	0	0	1	0.0	0.0
CG15005	NA	NA	NA	NA	NA	0	33	0.532325037859	NA	NA	0	0	NA	NA	NA
CG15006	NA	NA	192	1	0.109375	1	44	0.789018555214	1	NA	0	0	17	22387.1246496	0.586666666667
CG15007	NA	NA	120	1	0.025	2	28	0.705582734374	3	NA	1	0	NA	NA	NA
CG15008	NA	NA	188	2	0.0691489361702	1	46	0.701954145813	4	NA	1	0	11	9561.95201592	0.446280991736
CG15009	NA	10	267	2	0.187265917603	31	118	0.784481872632	21	1	0	0	6	5336.01664578	0.666666666667
CG1501	30	10	1386	5	0.554112554113	1	65	0.322971261894	25	NA	1	0	6	876.590457836	0.277777777778
CG15010	20	10	1326	2	0.539969834087	34	118	0.710085070647	39	6	1	0	41	99360.9912319	0.936524453694
CG15011	NA	NA	840	3	0.027380952381	29	118	0.681491828779	13	NA	0	0	6	1176.72064263	0.833333333333
CG15012	NA	NA	152	1	0.0	34	118	0.540325074461	15	NA	0	0	1	0.0	0.0
CG15013	NA	10	611	2	0.30441898527	1	45	0.83551963352	1	NA	0	0	1	0.0	0.0
CG15014	NA	NA	NA	NA	NA	33	118	0.572660745786	10	NA	0	0	NA	NA	NA
CG15015	NA	20	665	3	0.514285714286	34	118	0.86586295055	21	1	1	0	6	1936.04440197	0.777777777778
CG15016	NA	360	147	1	0.047619047619	34	118	0.665744817702	20	NA	0	0	4	736.139407161	0.625
CG15019	NA	NA	NA	NA	NA	34	118	0.708388655472	21	NA	0	0	NA	NA	NA
CG1502	NA	20	1605	3	0.813707165109	0	7	0.548319573628	12	4	1	0	7	808.004147355	0.244897959184
CG15020	NA	NA	604	1	0.294701986755	2	10	0.823570679361	2	NA	0	0	NA	NA	NA
CG15021	NA	NA	NA	NA	NA	11	82	0.443443366203	1	NA	0	0	NA	NA	NA
CG15022	NA	NA	NA	NA	NA	1	33	0.542348113516	2	NA	0	0	11	4395.36003844	0.809917355372
CG15023	NA	NA	NA	NA	NA	0	48	0.528735877267	1	NA	0	0	NA	NA	NA
CG15024	NA	NA	NA	NA	NA	1	32	0.700202492452	1	NA	0	0	NA	NA	NA
CG15025	NA	NA	NA	NA	NA	2	38	0.138114649566	6	NA	0	0	1	0.0	0.0
CG15027	NA	NA	NA	NA	NA	34	118	0.789170690437	20	NA	1	0	NA	NA	NA
CG1503	NA	NA	NA	NA	NA	5	102	0.305287449956	5	NA	0	0	2	193.78487555	0.5
CG15030	NA	NA	NA	NA	NA	0	NA	0.644059258803	NA	NA	NA	0	NA	NA	NA
CG15031	NA	NA	309	1	0.750809061489	1	46	0.149347457695	NA	NA	0	0	8	3980.60391552	0.84375
CG15032	NA	110	NA	NA	NA	NA	NA	0.54072360109	NA	NA	NA	NA	NA	NA	NA
CG15033	NA	150	177	2	0.0225988700565	3	35	0.574728464328	1	NA	0	0	NA	NA	NA
CG15034	NA	NA	NA	NA	NA	4	50	0.19993243153	NA	NA	0	0	NA	NA	NA
CG15035	NA	NA	NA	NA	NA	3	43	0.349307796661	4	NA	0	0	NA	NA	NA
CG15036	NA	NA	NA	NA	NA	0	13	0.42736986439	5	NA	1	0	1	0.0	0.0
CG1504	NA	NA	NA	NA	NA	0	28	0.847011875519	5	NA	0	0	3	1131.32688856	0.666666666667
CG15040	NA	NA	NA	NA	NA	6	69	0.151453938152	5	NA	0	0	NA	NA	NA
CG15042	NA	NA	NA	NA	NA	1	13	0.201958046961	5	NA	0	0	2	223.226544489	0.5
CG15043	NA	NA	NA	NA	NA	8	92	0.525586107492	4	NA	0	0	15	5050.04752832	0.337777777778
CG15044	NA	NA	NA	NA	NA	8	69	0.500721472507	NA	NA	0	0	NA	NA	NA
CG15046	NA	NA	NA	NA	NA	20	78	0.528775757738	1	NA	0	0	NA	NA	NA
CG15047	NA	NA	NA	NA	NA	2	58	0.286676190747	5	NA	1	0	9	1125.6018117	0.37037037037
CG15048	140	20	71	1	0.0845070422535	NA	NA	0.649129825388	NA	NA	NA	NA	NA	NA	NA
CG1505	30	10	531	0	0.0941619585687	1	46	0.640359367841	13	6	1	0	NA	NA	NA
CG15056	NA	NA	NA	NA	NA	3	37	0.0347611153965	1	NA	0	0	1	0.0	0.0
CG15057	NA	NA	NA	NA	NA	0	NA	0.497954022515	NA	NA	NA	0	NA	NA	NA
CG15059	NA	NA	NA	NA	NA	2	47	0.1168751506	12	NA	0	0	2	67.5293679349	0.5
CG1506	50	10	1167	4	0.0788346186804	9	95	0.741588275764	18	NA	0	0	NA	NA	NA
CG15064	NA	180	192	1	0.5	0	45	0.500756550941	9	NA	1	0	NA	NA	NA
CG15065	NA	200	40	1	0.0	17	54	0.0684642857668	NA	NA	0	0	NA	NA	NA
CG15066	NA	20	117	1	0.0598290598291	8	63	0.432139534707	NA	NA	0	0	NA	NA	NA
CG15067	NA	NA	154	1	0.681818181818	17	70	0.40628892548	1	NA	1	0	21	44796.7170311	0.91975308642
CG15068	NA	NA	NA	NA	NA	21	57	0.524084656391	NA	NA	NA	0	4	366.309021956	0.375
CG1507	NA	20	893	3	0.225083986562	34	118	0.631442247513	33	NA	1	0	NA	NA	NA
CG15071	NA	NA	NA	NA	NA	4	30	0.502402577154	3	NA	0	0	30	70502.9544371	0.939357907253
CG15072	NA	20	766	1	0.443864229765	NA	NA	0.726695078907	NA	NA	NA	NA	NA	NA	NA
CG15073	NA	NA	NA	NA	NA	34	118	0.62023851475	12	NA	0	0	2	23.6097953288	0.0
CG15077	NA	NA	535	2	0.0224299065421	32	89	0.643574313204	4	NA	0	0	NA	NA	NA
CG15078	NA	NA	893	3	0.225083986562	30	106	0.803015097617	4	NA	1	0	1	0.0	0.0
CG15080	NA	NA	NA	NA	NA	0	60	0.733119280004	1	NA	NA	0	24	41144.6247674	0.871972318339
CG15081	NA	NA	NA	NA	NA	34	118	0.852882955181	14	NA	1	0	11	7274.69399069	0.776859504132
CG15082	NA	NA	NA	NA	NA	2	29	0.524205387644	2	NA	0	0	NA	NA	NA
CG15083	NA	NA	NA	NA	NA	34	117	0.409098360918	9	NA	0	0	1	0.0	0.0
CG15084	NA	NA	NA	NA	NA	33	113	0.733010870631	13	NA	NA	0	7	433.148374013	0.69387755102
CG15085	40	40	177	1	0.350282485876	34	117	0.634734203518	12	6	1	0	2	51.9284902358	0.0
CG15087	NA	NA	NA	NA	NA	34	118	0.859486767132	8	NA	0	0	8	4067.31077891	0.816326530612
CG15088	NA	20	564	1	0.00177304964539	11	61	0.801150416495	2	NA	1	0	1	0.0	0.0
CG15093	NA	100	324	2	0.0	33	112	0.705342626074	7	NA	0	0	1	0.0	1.0
CG15094	NA	10	497	1	0.0945674044266	33	118	0.665079214198	19	NA	0	0	2	337.621206126	0.5
CG15095	NA	40	497	1	0.0482897384306	33	115	0.621895561535	34	NA	1	0	2	602.752100219	0.5
CG15096	NA	NA	491	1	0.0692464358452	29	84	0.660788899483	8	NA	0	0	2	278.098124305	0.5
CG15097	NA	NA	617	3	0.0907617504052	20	94	0.855403831151	1	NA	0	0	NA	NA	NA
CG15098	NA	NA	NA	NA	NA	34	118	0.284443624854	10	NA	0	0	33	11703.6803109	0.323232323232
CG15099	NA	NA	NA	NA	NA	34	118	0.850817560376	14	NA	0	0	3	429.829359661	0.666666666667
CG15100	NA	20	1022	3	0.110567514677	32	118	0.763384439116	12	NA	1	0	8	7619.98099818	0.40625
CG15101	NA	10	474	2	0.0	34	116	0.767875000073	8	NA	0	0	1	0.0	0.0
CG15102	NA	10	463	3	0.0	34	118	0.617619532267	4	NA	0	0	2	252.963395535	0.5
CG15104	NA	50	1038	2	0.648362235067	34	118	0.502115528614	21	1	0	0	2	843.070816741	0.5
CG15105	NA	30	1517	3	0.590639419908	21	86	0.852406519168	5	NA	1	0	4	1192.57811535	0.666666666667
CG15106	NA	10	468	2	0.0	28	102	0.74212040569	2	NA	0	0	3	1291.78742749	0.0
CG15107	NA	NA	NA	NA	NA	34	117	0.403417080495	20	NA	0	0	NA	NA	NA
CG15109	NA	NA	NA	NA	NA	4	59	0.386814816075	1	NA	0	0	58	187320.606636	0.96
CG1511	50	10	1096	5	0.0164233576642	34	118	0.658053379567	13	1	1	0	12	12927.9020747	0.86
CG15110	200	10	972	2	0.0843621399177	34	118	0.655963209516	16	NA	1	0	1	0.0	0.0
CG15111	NA	NA	NA	NA	NA	34	118	0.683264228069	28	NA	0	0	NA	NA	NA
CG15112	80	10	980	5	0.768367346939	33	118	0.694404987445	24	11	1	0	33	31548.3163746	0.605619146722
CG15113	NA	10	617	2	0.136142625608	9	54	0.697022141647	NA	NA	1	0	NA	NA	NA
CG15115	NA	NA	NA	NA	NA	1	4	0.298441441166	NA	NA	0	0	NA	NA	NA
CG15116	NA	NA	193	1	0.0310880829016	3	24	0.397073323073	NA	NA	0	0	3	8462.27257183	0.444444444444
CG15117	NA	NA	670	4	0.0089552238806	28	106	0.684923088706	15	NA	1	0	1	0.0	0.0
CG15118	NA	NA	NA	NA	NA	34	118	0.802474426499	34	NA	0	0	3	1401.91835471	0.666666666667
CG15119	150	20	267	2	0.456928838951	33	118	0.460434545821	18	NA	0	0	5	1512.23836836	0.8
CG1512	110	10	753	2	0.0066401062417	34	118	0.801227727287	18	1	1	0	31	20241.4165391	0.8096
CG15120	NA	NA	NA	NA	NA	7	56	0.835620206741	16	NA	0	0	4	831.868243457	0.75
CG15121	NA	90	408	NA	0.0	0	9	0.530568051945	1	NA	0	0	1	0.0	0.0
CG15122	NA	90	567	1	0.0	0	1	0.615504107846	1	NA	0	0	NA	NA	NA
CG15124	NA	NA	NA	NA	NA	4	45	0.204630208668	1	NA	0	0	22	29089.2368834	0.900826446281
CG15125	NA	NA	NA	NA	NA	1	42	0.527353357512	2	NA	0	0	1	0.0	0.0
CG15126	NA	NA	NA	NA	NA	NA	76	0.811456790739	6	NA	0	0	8	6889.83977054	0.75
CG15127	NA	NA	NA	NA	NA	5	47	0.422018121879	1	NA	0	0	NA	NA	NA
CG15128	NA	NA	NA	NA	NA	4	54	0.499593363014	5	NA	0	0	NA	NA	NA
CG1513	NA	NA	784	2	0.235969387755	28	118	0.803920943621	19	NA	0	0	15	1193.15064809	0.124444444444
CG15130	NA	NA	NA	NA	NA	0	24	0.777422706	2	NA	0	0	1	0.0	0.0
CG15133	NA	40	NA	NA	NA	NA	NA	0.813356992318	NA	NA	NA	NA	NA	NA	NA
CG15134	NA	40	NA	NA	NA	NA	NA	0.86734573225	NA	NA	NA	NA	NA	NA	NA
CG15136	NA	NA	NA	NA	NA	3	46	0.394026177574	2	NA	0	0	12	28273.5940471	0.666666666667
CG15138	NA	30	383	4	0.185378590078	14	76	0.598484798739	16	NA	0	0	NA	NA	NA
CG1514	NA	110	4236	9	0.0250236071766	4	118	0.748140203218	21	NA	0	0	NA	NA	NA
CG15140	NA	NA	NA	NA	NA	0	26	0.531854873315	1	NA	NA	0	NA	NA	NA
CG15141	NA	NA	NA	NA	NA	33	118	0.590148237368	17	NA	0	0	26	40470.9066299	0.895833333333
CG15142	NA	NA	NA	NA	NA	1	53	0.371051529992	5	NA	0	0	NA	NA	NA
CG15143	NA	NA	NA	NA	NA	1	37	0.36969141091	NA	NA	0	0	1	0.0	0.0
CG15144	NA	NA	NA	NA	NA	2	40	0.432557328346	NA	NA	0	0	NA	NA	NA
CG15145	NA	NA	NA	NA	NA	3	37	0.410459901714	NA	NA	0	0	NA	NA	NA
CG15147	NA	NA	NA	NA	NA	2	52	0.355405675606	1	NA	0	0	NA	NA	NA
CG15148	70	10	4236	9	0.0250236071766	2	6	0.751877508246	1	1	0	0	NA	NA	NA
CG1515	NA	400	741	3	0.229419703104	34	118	0.638289326038	19	NA	1	0	24	95.3746264376	0.0798611111111
CG15150	NA	NA	NA	NA	NA	2	59	0.259172384446	1	NA	0	0	23	31131.3133726	0.897959183673
CG15151	NA	80	741	3	0.229419703104	11	81	0.772119704164	NA	NA	1	0	1	0.0	0.0
CG15152	NA	NA	NA	NA	NA	12	75	0.555246290802	3	NA	0	0	9	5370.38974196	0.888888888889
CG15153	NA	NA	NA	NA	NA	2	42	0.706421918705	1	NA	0	0	3	7760.34616631	0.5
CG15154	50	10	737	4	0.582089552239	34	118	0.563426086506	32	5	1	0	6	1855.7468772	0.666666666667
CG15155	NA	NA	NA	NA	NA	8	56	0.229027839795	3	NA	0	0	NA	NA	NA
CG15159	160	10	NA	NA	NA	NA	NA	NA	NA	NA	NA	NA	NA	NA	NA
CG1516	50	10	1197	6	0.0367585630744	34	118	0.814458127041	14	NA	1	0	26	17013.5000162	0.396449704142
CG15160	NA	NA	NA	NA	NA	33	118	0.609153942847	25	NA	0	0	NA	NA	NA
CG15161	NA	30	416	1	0.502403846154	1	17	0.653099127581	15	NA	0	0	1	0.0	0.0
CG15162	NA	20	299	0	0.434782608696	34	117	0.716566619806	16	2	0	0	NA	NA	NA
CG15167	NA	NA	NA	NA	NA	2	39	0.449564102856	3	NA	0	0	15	21264.9296944	0.844444444444
CG15168	NA	NA	NA	NA	NA	34	118	0.758382831686	10	NA	1	0	NA	NA	NA
CG15169	NA	NA	NA	NA	NA	3	57	0.12206647399	7	NA	0	0	1	0.0	0.0
CG1517	90	10	2232	5	0.254928315412	2	74	0.894235110736	3	1	1	0	NA	NA	NA
CG15170	NA	50	561	1	0.00356506238859	4	46	0.593011862824	6	NA	0	0	5	300.939217443	0.0
CG15171	NA	70	115	1	0.0	4	40	0.352824712324	6	1	0	0	2	84.332918751	0.5
CG15172	NA	NA	NA	NA	NA	4	45	0.376071868632	1	NA	NA	0	1	0.0	0.0
CG15173	160	10	369	1	0.0108401084011	33	115	0.539335883073	26	NA	0	0	2	297.631157011	0.0
CG15177	NA	NA	NA	NA	NA	4	51	0.418163226272	1	NA	0	0	9	10086.1864023	0.84375
CG15178	NA	NA	NA	NA	NA	4	56	0.42390361473	NA	NA	0	0	NA	NA	NA
CG15179	NA	40	220	1	0.0	2	40	0.453616833251	NA	NA	NA	0	NA	NA	NA
CG1518	NA	90	1091	1	0.812098991751	33	118	0.788100175534	29	NA	0	0	NA	NA	NA
CG15180	NA	NA	NA	NA	NA	5	38	0.333692202435	1	NA	NA	0	1	0.0	0.0
CG15184	NA	NA	NA	NA	NA	0	NA	0.447708583574	NA	NA	NA	0	NA	NA	NA
CG15185	NA	NA	NA	NA	NA	1	22	0.175648202299	2	NA	0	0	5	8031.78515313	0.75
CG15186	NA	NA	NA	NA	NA	20	88	0.639867622671	3	NA	NA	0	NA	NA	NA
CG15188	NA	NA	NA	NA	NA	1	45	0.828322556727	1	NA	0	0	NA	NA	NA
CG15189	NA	NA	NA	NA	NA	1	48	0.786950705016	2	NA	NA	0	NA	NA	NA
CG1519	NA	50	445	2	0.678651685393	34	118	0.683188178199	21	NA	1	0	46	15791.0636357	0.133044889129
CG15191	40	10	101	1	0.138613861386	34	118	0.553234927893	10	4	1	0	1	0.0	0.0
CG15194	NA	20	NA	NA	NA	NA	NA	0.624573233543	NA	NA	NA	NA	NA	NA	NA
CG15196	NA	NA	NA	NA	NA	6	45	0.247376400806	2	NA	0	0	NA	NA	NA
CG15198	NA	NA	NA	NA	NA	5	59	0.448151761995	NA	NA	0	0	3	582.085813763	0.444444444444
CG15199	NA	NA	NA	NA	NA	18	57	0.339449775617	2	NA	0	0	1	0.0	0.0
CG1520	40	10	2281	4	0.645769399386	32	118	0.700173467352	16	6	1	0	9	6214.9067487	0.734693877551
CG15200	NA	20	113	1	0.221238938053	4	53	0.227378815355	2	NA	0	0	1	0.0	0.0
CG15201	NA	NA	NA	NA	NA	22	86	0.524130082534	2	NA	0	0	2	77.394881962	0.5
CG15202	NA	NA	NA	NA	NA	27	85	0.812287357976	1	NA	0	0	NA	NA	NA
CG15203	NA	NA	NA	NA	NA	18	83	0.595662021259	1	NA	NA	0	NA	NA	NA
CG15208	NA	20	365	2	0.208219178082	4	51	0.127460478655	14	NA	0	0	2	22.8627311893	0.5
CG15209	NA	NA	NA	NA	NA	30	111	0.36376914054	8	NA	0	0	3	157.490414108	0.444444444444
CG15210	NA	NA	NA	NA	NA	20	104	0.869295238916	1	NA	0	0	1	0.0	0.0
CG15211	NA	NA	NA	NA	NA	31	109	0.570652741385	9	NA	0	0	3	305.037810298	0.666666666667
CG15212	NA	NA	NA	NA	NA	5	62	0.639696832749	NA	NA	0	0	NA	NA	NA
CG15213	NA	NA	NA	NA	NA	5	75	0.944788362378	14	NA	0	0	NA	NA	NA
CG15218	NA	NA	400	1	0.37	34	118	0.573086167352	19	NA	1	0	83	203038.701245	0.659789724261
CG15219	NA	NA	NA	NA	NA	5	66	0.404583649855	1	NA	0	0	4	390.541507054	0.625
CG1522	60	10	611	3	0.37643207856	NA	NA	0.805476901393	NA	NA	1	NA	121	367844.26351	0.627871114358
CG15220	NA	70	112	1	0.0	32	114	0.607511070137	11	NA	1	0	15	10486.2085583	0.684444444444
CG15221	NA	20	545	1	0.0220183486239	2	47	0.556865833916	NA	NA	0	0	NA	NA	NA
CG15224	20	10	235	1	0.165957446809	34	118	0.832935945611	29	NA	1	0	69	262185.43836	0.96556122449
CG15225	NA	NA	NA	NA	NA	0	19	0.380909722192	NA	NA	0	0	NA	NA	NA
CG15227	NA	NA	291	1	0.0309278350515	2	38	0.273907534539	1	NA	NA	0	NA	NA	NA
CG1523	NA	NA	NA	NA	NA	34	118	0.639432970608	13	NA	0	0	2	198.724197208	0.5
CG15231	NA	110	42	1	0.0238095238095	21	88	0.349025762422	4	NA	0	0	2	121.112112614	0.5
CG15233	NA	NA	NA	NA	NA	1	31	0.233592592869	14	NA	0	0	NA	NA	NA
CG15234	NA	NA	NA	NA	NA	0	NA	0.449283233848	NA	NA	NA	0	NA	NA	NA
CG15236	NA	NA	NA	NA	NA	9	85	0.587506034441	7	1	0	0	1	0.0	0.0
CG15237	NA	NA	NA	NA	NA	27	118	0.777990548485	16	NA	0	0	NA	NA	NA
CG15239	NA	NA	NA	NA	NA	0	54	0.64768856644	2	NA	NA	0	2	114.052367624	0.5
CG1524	NA	360	1418	6	0.650211565585	34	118	0.711995070216	28	NA	NA	1	10	3724.50178962	0.48
CG15240	NA	130	NA	NA	NA	NA	NA	0.323158013479	NA	NA	NA	NA	NA	NA	NA
CG15247	NA	NA	NA	NA	NA	10	79	0.470273589395	6	NA	0	0	NA	NA	NA
CG15249	NA	NA	NA	NA	NA	0	18	0.649047136079	5	NA	NA	0	1	0.0	0.0
CG15252	NA	NA	NA	NA	NA	0	10	0.519748485128	1	NA	0	0	NA	NA	NA
CG15253	NA	NA	253	1	0.0	4	39	0.663173228874	NA	NA	1	0	NA	NA	NA
CG15254	NA	NA	254	1	0.0826771653543	5	55	0.566348395987	3	NA	0	0	NA	NA	NA
CG15255	NA	NA	261	1	0.0996168582375	8	59	0.505478188319	1	NA	1	0	NA	NA	NA
CG15256	NA	NA	NA	NA	NA	NA	35	0.544113990361	NA	NA	0	0	NA	NA	NA
CG15257	NA	20	176	1	0.0340909090909	5	50	0.63295319644	15	NA	0	0	NA	NA	NA
CG15258	NA	NA	NA	NA	NA	2	44	0.328795262244	3	NA	0	0	NA	NA	NA
CG15259	20	10	245	1	0.118367346939	1	39	0.251707806126	14	1	0	0	12	8515.21128437	0.736111111111
CG15260	NA	NA	230	1	0.430434782609	4	49	0.237006667341	3	NA	1	0	NA	NA	NA
CG15261	50	40	138	1	0.00724637681159	34	115	0.755752989016	11	NA	1	0	2	1165.64838894	0.5
CG15262	NA	NA	NA	NA	NA	3	48	0.317711146492	1	NA	0	0	2	302.309590053	0.5
CG15263	NA	NA	NA	NA	NA	1	16	0.582739476967	2	NA	0	0	NA	NA	NA
CG15266	NA	NA	NA	NA	NA	24	117	0.689122700315	8	NA	0	0	1	0.0	0.0
CG15267	NA	NA	NA	NA	NA	9	71	0.564701878609	12	NA	0	0	2	7609.0	0.0
CG15269	NA	NA	587	3	0.284497444634	0	25	0.665085034158	12	NA	0	0	1	0.0	0.0
CG1527	NA	360	1338	3	0.426756352765	34	118	0.857561345245	20	NA	NA	1	10	3724.50178962	0.48
CG15270	NA	NA	NA	NA	NA	9	60	0.78318311583	2	NA	0	0	NA	NA	NA
CG15274	NA	30	841	2	0.0487514863258	5	NA	0.932480232924	NA	NA	NA	NA	NA	NA	NA
CG15278	NA	NA	NA	NA	NA	3	35	0.599200000295	NA	NA	0	0	NA	NA	NA
CG15279	NA	150	639	1	0.0438184663537	16	82	0.766405775811	9	NA	0	0	2	0.0	0.0
CG1528	210	10	3375	6	0.0791111111111	34	118	0.865891592421	26	NA	1	0	3	556.715418889	0.666666666667
CG15282	NA	NA	NA	NA	NA	9	82	0.315187970063	1	NA	0	1	NA	NA	NA
CG15283	NA	20	126	1	0.722222222222	NA	50	0.516646522571	10	NA	0	0	1	0.0	0.0
CG15284	NA	10	141	NA	0.0283687943262	1	32	0.921300470217	2	NA	1	0	3	918.71002306	0.666666666667
CG15286	NA	NA	NA	NA	NA	3	48	0.363135796151	2	NA	0	0	NA	NA	NA
CG15287	NA	30	NA	NA	NA	NA	NA	0.453853300533	NA	NA	NA	NA	NA	NA	NA
CG15288	NA	10	NA	NA	NA	NA	NA	0.771732036479	NA	NA	NA	NA	NA	NA	NA
CG1529	NA	NA	NA	NA	NA	32	118	0.260552178271	16	NA	0	0	NA	NA	NA
CG15293	NA	NA	NA	NA	NA	25	75	0.22351523082	3	NA	0	0	14	17974.9175529	0.859504132231
CG15295	NA	20	2684	8	0.760059612519	NA	NA	0.387140297422	NA	NA	NA	NA	NA	NA	NA
CG15296	NA	NA	NA	NA	NA	5	48	0.183374436659	1	NA	0	0	NA	NA	NA
CG15302	NA	30	392	1	0.0178571428571	0	2	0.619665818946	6	NA	0	0	5	1512.68820888	0.72
CG15304	NA	160	48	1	0.0	34	118	0.641057073459	18	NA	1	0	1	0.0	0.0
CG15306	NA	20	357	2	0.495798319328	4	56	0.0960947238305	5	NA	0	0	3	1201.66336662	0.666666666667
CG15307	NA	160	NA	NA	NA	NA	NA	0.599430998701	NA	NA	NA	NA	NA	NA	NA
CG15308	NA	NA	NA	NA	NA	25	46	0.536149864297	8	NA	0	0	22	41592.0374696	0.895
CG15309	NA	260	114	1	0.0	34	118	0.458470539765	27	NA	0	0	4	873.483689369	0.375
CG15312	NA	260	464	0	0.368534482759	15	103	0.633630130321	8	NA	0	0	NA	NA	NA
CG15316	NA	10	NA	NA	NA	NA	NA	NA	NA	NA	NA	NA	NA	NA	NA
CG15317	NA	NA	NA	NA	NA	12	114	0.153871239359	12	NA	NA	0	NA	NA	NA
CG15319	40	10	3282	0	0.720901889092	NA	118	0.72057173914	21	45	1	0	NA	NA	NA
CG1532	NA	NA	3276	10	0.721611721612	34	118	0.565814745092	16	NA	1	0	42	48021.280534	0.479224376731
CG15321	70	10	NA	NA	NA	NA	NA	0.171279660936	NA	NA	NA	NA	NA	NA	NA
CG15322	NA	NA	NA	NA	NA	0	26	0.518967524398	NA	NA	1	0	NA	NA	NA
CG15323	NA	NA	NA	NA	NA	1	59	NA	NA	NA	NA	0	NA	NA	NA
CG15324	NA	90	625	2	0.016	1	15	0.439682108723	NA	NA	0	0	NA	NA	NA
CG15325	NA	90	561	3	0.0	1	3	0.463569394975	2	NA	0	0	NA	NA	NA
CG15326	NA	90	655	3	0.00610687022901	0	2	0.504712575418	2	NA	NA	0	NA	NA	NA
CG15327	NA	90	NA	NA	NA	NA	NA	NA	NA	NA	NA	NA	NA	NA	NA
CG15329	NA	20	486	2	0.0	0	23	0.485557152656	20	NA	0	0	NA	NA	NA
CG15330	NA	160	181	NA	0.602209944751	5	44	0.202590491267	1	NA	0	0	1	0.0	0.0
CG15332	NA	NA	NA	NA	NA	1	42	0.150324924364	2	NA	0	0	NA	NA	NA
CG15333	NA	NA	NA	NA	NA	1	35	0.165551862462	NA	NA	0	0	NA	NA	NA
CG15335	50	10	513	2	0.16179337232	3	26	0.651152688765	3	NA	0	0	NA	NA	NA
CG15336	NA	50	NA	NA	NA	1	13	0.348877736397	10	NA	0	0	1	0.0	0.0
CG15337	NA	NA	NA	NA	NA	1	44	0.229905976981	1	NA	0	0	1	0.0	1.0
CG1534	30	10	NA	NA	NA	NA	NA	NA	NA	NA	NA	NA	NA	NA	NA
CG15343	NA	NA	NA	NA	NA	21	107	0.574191589092	17	NA	0	0	1	0.0	0.0
CG15345	NA	NA	NA	NA	NA	29	112	0.0346568160625	17	NA	1	0	NA	NA	NA
CG15347	NA	NA	NA	NA	NA	23	110	0.451620430229	13	NA	0	0	3	613.348306346	0.666666666667
CG15350	NA	120	500	2	0.488	3	30	0.539973945153	1	NA	NA	0	NA	NA	NA
CG15351	NA	120	321	1	0.83800623053	2	39	0.498689929117	4	NA	0	0	2	28.4959414703	0.5
CG15352	160	10	NA	NA	NA	NA	NA	0.706587630271	NA	NA	NA	NA	NA	NA	NA
CG15353	NA	NA	NA	NA	NA	30	83	0.516270194316	NA	NA	0	0	NA	NA	NA
CG15356	NA	NA	NA	NA	NA	0	117	0.600406250781	22	NA	NA	0	20	29788.6005629	0.84
CG15357	NA	NA	NA	NA	NA	6	38	0.207781443085	2	NA	0	0	NA	NA	NA
CG15358	NA	NA	363	2	0.0	6	33	0.160839743491	18	NA	0	0	NA	NA	NA
CG15361	NA	30	64	NA	0.0	22	84	0.961671798351	6	NA	0	0	1	0.0	0.0
CG15362	NA	NA	NA	NA	NA	33	117	0.357660749599	19	NA	0	0	NA	NA	NA
CG15365	NA	NA	NA	NA	NA	3	99	0.745937145686	5	NA	1	1	15	9942.63050083	0.444444444444
CG15367	NA	160	176	0	0.221590909091	30	108	0.31719575184	16	NA	0	0	NA	NA	NA
CG15368	NA	NA	NA	NA	NA	1	49	0.40459713806	4	NA	1	0	NA	NA	NA
CG15369	NA	NA	122	2	0.0327868852459	6	60	0.320992907334	2	NA	0	0	NA	NA	NA
CG1537	NA	NA	NA	NA	NA	8	73	0.71341519071	1	NA	0	0	NA	NA	NA
CG15370	NA	NA	NA	NA	NA	1	20	0.569425876326	2	NA	1	0	18	16669.1918968	0.8203125
CG15371	NA	20	385	1	0.0	2	3	0.504835426836	NA	NA	0	0	NA	NA	NA
CG15373	NA	NA	NA	NA	NA	1	4	0.826552335772	1	NA	0	0	NA	NA	NA
CG15374	NA	NA	NA	NA	NA	0	NA	0.644810101112	NA	NA	NA	0	NA	NA	NA
CG15375	NA	NA	NA	NA	NA	0	22	0.135289052934	16	NA	NA	0	NA	NA	NA
CG15376	NA	NA	1309	2	0.841864018335	NA	NA	0.654084367819	NA	NA	NA	NA	2	61.5340526489	0.5
CG15377	NA	60	402	1	0.0	0	3	0.724366419299	1	NA	0	0	NA	NA	NA
CG15382	NA	NA	NA	NA	NA	7	82	0.538699612493	12	NA	0	0	2	181.358745805	0.5
CG15385	NA	NA	NA	NA	NA	26	96	0.5790401977	4	NA	NA	0	NA	NA	NA
CG15386	NA	NA	NA	NA	NA	34	118	0.631795858864	19	NA	NA	0	NA	NA	NA
CG15387	NA	NA	NA	NA	NA	13	115	0.575361266003	24	NA	0	0	NA	NA	NA
CG1539	NA	20	526	1	0.56463878327	34	118	0.825946761762	28	1	1	0	14	18840.3033447	0.611111111111
CG15390	NA	NA	NA	NA	NA	22	112	0.669198530156	21	NA	0	0	NA	NA	NA
CG15393	NA	40	NA	NA	NA	NA	NA	0.686724044271	NA	NA	NA	NA	NA	NA	NA
CG15394	NA	NA	NA	NA	NA	20	67	0.206324409763	1	NA	0	0	NA	NA	NA
CG15395	NA	NA	NA	NA	NA	1	39	0.30226014738	2	NA	0	0	1	0.0	0.0
CG15396	NA	50	415	1	0.00240963855422	0	0	0.431209026632	3	NA	0	0	NA	NA	NA
CG15398	NA	NA	305	2	0.118032786885	1	11	0.226325423702	1	NA	0	0	NA	NA	NA
CG15399	NA	NA	NA	NA	NA	8	77	0.460067215908	4	NA	1	0	NA	NA	NA
CG15400	NA	NA	350	2	0.0	8	57	0.430289782146	13	NA	0	0	NA	NA	NA
CG15403	NA	NA	NA	NA	NA	2	40	0.447428187895	2	NA	0	0	1	0.0	0.0
CG15404	NA	NA	NA	NA	NA	2	36	0.306506774815	14	NA	0	0	NA	NA	NA
CG15406	NA	NA	469	1	0.00639658848614	8	64	0.644584344995	3	NA	0	0	NA	NA	NA
CG15408	NA	NA	466	1	0.0	5	57	0.632314775982	2	NA	0	0	NA	NA	NA
CG15412	NA	NA	NA	NA	NA	13	72	0.758677420279	11	NA	0	0	NA	NA	NA
CG15414	NA	NA	NA	NA	NA	10	67	0.644537346785	3	NA	0	0	1	0.0	1.0
CG15415	NA	20	781	4	0.41357234315	7	107	0.53703217849	18	NA	NA	1	31	20906.1307784	0.577777777778
CG15418	NA	NA	97	1	0.0	6	86	0.448615530182	1	NA	NA	0	NA	NA	NA
CG1542	NA	20	1533	0	0.337247227658	34	118	0.720239873888	20	NA	1	0	1	0.0	0.0
CG15422	NA	NA	NA	NA	NA	7	67	0.932587300763	NA	NA	0	0	38	47601.0439777	0.874089490114
CG15423	NA	NA	NA	NA	NA	6	69	0.602398482426	NA	NA	0	0	10	6997.17375169	0.82
CG15425	NA	NA	NA	NA	NA	4	52	0.225661406144	3	NA	0	0	3	245.203207147	0.5
CG15427	60	10	1533	0	0.337247227658	9	94	0.793133774716	28	3	1	0	NA	NA	NA
CG15429	NA	160	215	1	0.0697674418605	3	53	0.711017040163	8	NA	0	0	NA	NA	NA
CG1543	20	10	1026	1	0.685185185185	9	65	0.70479533046	5	NA	0	0	NA	NA	NA
CG15431	NA	NA	NA	NA	NA	1	61	0.76920967293	2	NA	0	0	1	0.0	0.0
CG15432	NA	NA	NA	NA	NA	34	117	0.663206464221	16	NA	1	0	NA	NA	NA
CG15433	50	10	552	3	0.0108695652174	34	118	0.868839507527	18	NA	1	0	1	0.0	0.0
CG15434	NA	20	95	1	0.0	4	46	0.460917112463	23	NA	0	0	NA	NA	NA
CG15435	NA	NA	NA	NA	NA	21	117	0.596355905296	20	NA	0	0	5	1074.31592801	0.8
CG15436	NA	NA	346	5	0.0693641618497	15	112	0.13297835507	19	NA	0	0	29	59067.8752784	0.8416
CG15437	NA	10	491	2	0.340122199593	34	118	0.708913517732	17	5	0	0	12	6741.78528939	0.833333333333
CG15438	NA	NA	439	1	0.0	33	117	0.719698276641	16	NA	0	0	1	0.0	0.0
CG15439	NA	160	1008	3	0.462301587302	19	118	0.641653160612	15	NA	1	0	NA	NA	NA
CG1544	NA	NA	943	1	0.220572640509	27	104	0.854600667559	22	NA	0	0	4	8162.03668355	0.625
CG15440	NA	140	336	1	0.130952380952	32	118	0.756883740318	23	NA	1	0	20	51889.3056746	0.934256055363
CG15441	NA	50	231	1	0.0865800865801	34	118	0.579889289809	11	NA	0	0	NA	NA	NA
CG15442	NA	10	149	1	0.281879194631	NA	NA	0.909340592066	NA	NA	NA	NA	NA	NA	NA
CG15443	NA	160	358	2	0.0	34	118	0.32690898746	19	NA	0	0	7	2769.71152506	0.857142857143
CG15444	NA	10	943	1	0.220572640509	29	87	0.777612851685	4	4	0	0	1	0.0	0.0
CG15445	NA	NA	618	3	0.0453074433657	34	118	0.521516322987	29	NA	1	0	4	8765.68391833	0.625
CG15446	NA	NA	NA	NA	NA	1	50	0.259851341096	6	NA	0	0	NA	NA	NA
CG15449	NA	NA	NA	NA	NA	11	14	0.97284343643	3	NA	0	0	NA	NA	NA
CG1545	NA	NA	NA	NA	NA	6	61	0.673338913143	NA	NA	0	0	NA	NA	NA
CG15450	NA	NA	407	2	0.0	1	29	0.517488963027	1	NA	0	0	2	0.0	0.5
CG15452	NA	NA	NA	NA	NA	2	50	0.436922455378	4	NA	0	0	1	0.0	0.0
CG15454	NA	NA	NA	NA	NA	NA	NA	NA	NA	NA	NA	NA	NA	NA	NA
CG15455	NA	NA	NA	NA	NA	NA	NA	NA	NA	NA	NA	NA	NA	NA	NA
CG15456	NA	NA	NA	NA	NA	20	109	0.769152778663	10	NA	0	0	2	7609.0	0.0
CG15457	NA	150	175	1	0.0342857142857	5	35	0.422402862765	5	NA	0	0	NA	NA	NA
CG15458	NA	NA	NA	NA	NA	3	45	0.738041667645	3	NA	0	0	2	55.7680741514	0.5
CG15459	NA	NA	NA	NA	NA	2	53	0.306760691796	8	NA	NA	0	13	9204.90114193	0.875
CG1546	NA	130	3722	14	0.351961311123	3	39	0.385173439686	1	NA	0	0	NA	NA	NA
CG15460	NA	NA	NA	NA	NA	1	33	0.0288571430147	14	NA	0	0	NA	NA	NA
CG15461	NA	NA	NA	NA	NA	8	36	0.212236466959	1	NA	NA	0	NA	NA	NA
CG15465	NA	NA	NA	NA	NA	3	65	0.641838764484	1	NA	0	0	NA	NA	NA
CG15468	NA	NA	NA	NA	NA	5	56	0.115186976474	2	NA	0	0	14	22852.1879761	0.863905325444
CG15470	NA	20	NA	NA	NA	NA	NA	0.581083815449	NA	NA	NA	NA	NA	NA	NA
CG15471	NA	NA	NA	NA	NA	1	35	0.34264380292	2	NA	0	0	NA	NA	NA
CG15472	NA	NA	NA	NA	NA	2	42	0.12569977934	2	NA	0	0	5	640.77845751	0.8
CG15473	NA	NA	NA	NA	NA	0	30	0.529100699895	2	NA	0	0	NA	NA	NA
CG15475	NA	NA	NA	NA	NA	2	56	0.187528662255	NA	NA	0	0	3	368.16617978	0.444444444444
CG15477	NA	NA	NA	NA	NA	0	NA	0.700171483727	NA	NA	NA	0	NA	NA	NA
CG15478	NA	NA	NA	NA	NA	2	49	0.658536043934	1	NA	1	0	4	8185.29632839	0.5
CG15479	NA	NA	NA	NA	NA	3	17	0.475423628273	19	NA	1	0	10	21510.6179546	0.7
CG1548	NA	20	961	4	0.703433922997	34	118	0.63012106072	9	NA	0	0	26	8167.93616845	0.337278106509
CG15480	NA	NA	NA	NA	NA	0	16	0.686800400819	28	NA	0	0	NA	NA	NA
CG15481	NA	NA	246	1	0.0365853658537	34	117	0.715135575318	17	NA	1	0	10	37972.0005195	0.34
CG15482	NA	NA	NA	NA	NA	3	63	0.375997121043	11	NA	0	0	18	31641.5485335	0.918367346939
CG15483	NA	NA	407	1	0.0663390663391	2	39	0.290868711329	NA	NA	0	0	3	1.03378841325	0.0
CG15484	NA	NA	NA	NA	NA	3	68	0.357183575664	18	NA	0	0	NA	NA	NA
CG15485	NA	NA	669	2	0.0	2	11	0.605933657635	13	NA	0	0	NA	NA	NA
CG15488	NA	20	NA	NA	NA	NA	NA	NA	NA	NA	NA	NA	NA	NA	NA
CG15489	NA	20	NA	NA	NA	NA	NA	NA	NA	NA	NA	NA	NA	NA	NA
CG15494	NA	10	NA	NA	NA	NA	NA	NA	NA	NA	NA	NA	NA	NA	NA
CG15497	NA	NA	NA	NA	NA	3	44	0.743822477633	9	NA	0	0	NA	NA	NA
CG15498	NA	NA	NA	NA	NA	2	52	0.47963301169	2	NA	0	0	NA	NA	NA
CG15499	NA	NA	NA	NA	NA	1	NA	0.503466217118	6	NA	NA	0	NA	NA	NA
CG1550	NA	NA	755	4	0.794701986755	34	118	0.656432432699	26	NA	0	0	3	294.063331355	0.666666666667
CG15503	NA	10	200	2	0.0	2	11	0.0690878937187	15	NA	0	0	4	7847.37226849	0.625
CG15504	NA	NA	510	2	0.772549019608	1	51	0.93513698739	15	NA	NA	1	2	131.300650401	0.5
CG15505	60	20	137	1	0.0	4	29	0.518787439312	6	NA	0	0	3	330.731751458	0.666666666667
CG15506	NA	NA	NA	NA	NA	8	83	0.699684911393	6	NA	0	0	NA	NA	NA
CG15510	NA	NA	NA	NA	NA	4	47	0.232459715333	19	NA	NA	0	NA	NA	NA
CG15514	NA	NA	NA	NA	NA	34	118	0.643240563855	22	NA	0	0	8	2640.60328546	0.875
CG15515	NA	NA	NA	NA	NA	8	78	0.53678748711	6	NA	0	0	1	0.0	1.0
CG15517	NA	NA	NA	NA	NA	1	8	0.325081761225	6	NA	0	0	NA	NA	NA
CG1552	NA	NA	NA	NA	NA	7	68	0.629779882496	1	NA	1	0	1	0.0	0.0
CG15520	NA	10	151	NA	0.0132450331126	6	70	0.681573939273	1	NA	0	0	4	9969.43170804	0.625
CG15522	NA	NA	NA	NA	NA	7	53	0.631546522312	NA	NA	0	0	2	111.421755232	0.0
CG15523	NA	NA	NA	NA	NA	32	115	0.601213253423	16	NA	0	0	2	287.123647253	0.5
CG15524	NA	20	472	2	0.161016949153	10	107	0.647605559078	17	NA	1	0	14	15931.8997026	0.857142857143
CG15525	NA	NA	NA	NA	NA	34	118	0.707745496251	27	NA	NA	0	17	16172.0755621	0.808888888889
CG15526	NA	NA	NA	NA	NA	2	46	0.539926253828	21	NA	0	0	2	431.802090469	0.5
CG15527	360	30	64	1	0.0	1	32	0.944128207366	36	NA	0	0	NA	NA	NA
CG15528	430	10	212	1	0.0	13	74	0.781053209536	12	NA	0	0	1	0.0	0.0
CG15529	NA	NA	NA	NA	NA	12	73	0.661912008905	4	NA	0	0	23	37726.6076466	0.925207756233
CG1553	NA	NA	NA	NA	NA	34	118	0.600751690876	26	NA	0	0	4	634.66302494	0.375
CG15530	NA	NA	NA	NA	NA	5	64	0.138167006791	10	NA	0	0	2	225.115551077	0.0
CG15531	NA	NA	340	2	0.0352941176471	8	73	0.718862882565	8	NA	0	0	2	7609.0	0.0
CG15532	90	20	1080	3	0.513888888889	31	117	0.698375164621	16	1	1	0	4	8180.1019193	0.625
CG15533	NA	10	692	1	0.0693641618497	3	54	0.661329401921	20	NA	0	0	1	0.0	0.0
CG15534	NA	10	666	3	0.042042042042	4	56	0.483138965692	4	NA	0	0	NA	NA	NA
CG15535	NA	NA	NA	NA	NA	33	118	0.346125511723	20	NA	0	0	NA	NA	NA
CG15536	NA	NA	NA	NA	NA	34	117	0.267527336947	18	NA	NA	0	NA	NA	NA
CG15537	NA	40	353	2	0.0	5	64	0.861416197012	2	NA	NA	0	NA	NA	NA
CG15538	NA	NA	NA	NA	NA	0	5	0.648756809372	1	NA	0	0	NA	NA	NA
CG15539	NA	20	509	4	0.0176817288802	3	18	0.181856677953	2	NA	0	0	NA	NA	NA
CG1554	50	10	1887	7	0.276099629041	34	118	0.837022489435	17	6	1	0	44	148303.260554	0.934559221201
CG15543	NA	NA	NA	NA	NA	2	55	0.64855917158	2	NA	0	0	NA	NA	NA
CG15544	NA	NA	NA	NA	NA	6	66	0.735684699534	4	NA	0	0	1	0.0	0.0
CG15545	NA	NA	NA	NA	NA	1	38	0.735365831303	5	NA	NA	0	7	8210.81859195	0.816326530612
CG15546	NA	NA	NA	NA	NA	9	74	0.664092457734	3	NA	NA	0	6	11639.3144674	0.666666666667
CG15547	NA	NA	NA	NA	NA	15	113	0.616133907889	1	NA	0	0	NA	NA	NA
CG15548	NA	NA	NA	NA	NA	2	35	0.224903885687	NA	NA	0	0	NA	NA	NA
CG15549	NA	NA	137	1	0.0	2	28	0.472315648021	2	NA	1	0	4	696.844999184	0.75
CG1555	NA	10	755	2	0.00529801324503	0	37	0.620365474956	9	1	0	0	NA	NA	NA
CG15550	NA	NA	NA	NA	NA	2	35	0.238333333014	2	NA	1	0	NA	NA	NA
CG15551	NA	NA	270	1	0.392592592593	2	36	0.381151585585	1	NA	0	0	NA	NA	NA
CG15552	NA	10	529	2	0.663516068053	6	74	0.583846273535	5	NA	1	0	2	7609.0	0.0
CG15553	NA	NA	NA	NA	NA	13	35	0.580413002413	NA	NA	1	0	NA	NA	NA
CG15554	NA	NA	NA	NA	NA	5	38	0.58528999996	2	NA	0	0	NA	NA	NA
CG15555	NA	30	595	1	0.0403361344538	0	0	0.700682327537	3	NA	0	0	NA	NA	NA
CG15556	NA	110	755	2	0.00529801324503	19	78	0.340230798369	2	NA	0	0	1	0.0	0.0
CG15561	NA	NA	NA	NA	NA	26	116	0.462608735663	20	NA	0	0	5	11035.9540164	0.56
CG15563	NA	NA	NA	NA	NA	1	33	0.661165644767	4	NA	0	0	NA	NA	NA
CG15564	NA	NA	NA	NA	NA	0	15	0.861274740767	NA	NA	0	0	11	11457.2416826	0.82
CG15570	NA	NA	NA	NA	NA	3	27	0.27744968117	2	NA	0	0	NA	NA	NA
CG15571	NA	70	152	NA	0.440789473684	2	21	0.349790849285	2	NA	0	0	NA	NA	NA
CG15572	NA	NA	NA	NA	NA	3	48	0.319178196935	1	NA	0	0	5	1239.60216099	0.72
CG15573	NA	70	201	1	0.199004975124	2	24	0.532395919305	1	NA	0	0	NA	NA	NA
CG15576	NA	NA	NA	NA	NA	5	54	0.326335358315	1	NA	1	0	14	22103.1557424	0.88
CG15577	NA	NA	NA	NA	NA	4	50	0.444596666999	NA	NA	0	0	1	0.0	0.0
CG15578	NA	NA	NA	NA	NA	4	60	0.281033333429	NA	NA	0	0	9	6654.52479419	0.734693877551
CG15579	NA	NA	NA	NA	NA	1	82	0.340612385636	NA	NA	0	0	NA	NA	NA
CG1558	NA	10	743	1	0.235531628533	33	111	0.174376227801	14	NA	1	0	2	0.0	0.5
CG15580	NA	NA	NA	NA	NA	2	43	0.352016960265	NA	NA	0	0	14	16922.9955078	0.842975206612
CG15581	NA	60	397	1	0.0	0	0	0.37031825839	1	NA	0	0	NA	NA	NA
CG15582	NA	60	242	1	0.0	10	74	0.412615982427	1	NA	0	0	NA	NA	NA
CG15585	NA	NA	NA	NA	NA	0	17	0.763026969323	2	NA	0	0	1	0.0	0.0
CG15589	NA	NA	NA	NA	NA	4	50	0.662353612766	3	NA	0	0	1	0.0	0.0
CG1559	220	10	1180	3	0.216949152542	34	118	0.735668081468	13	NA	1	0	5	292.061221293	0.32
CG15590	NA	NA	NA	NA	NA	1	25	0.763282430719	NA	NA	0	0	NA	NA	NA
CG15591	NA	NA	NA	NA	NA	1	18	0.809905455619	8	NA	0	0	1	0.0	0.0
CG15592	NA	260	233	1	0.0386266094421	4	66	0.737993397854	2	NA	0	0	NA	NA	NA
CG15593	NA	NA	NA	NA	NA	0	6	0.709548167846	3	NA	0	0	1	0.0	0.0
CG15594	NA	NA	NA	NA	NA	0	10	0.491589599825	4	NA	0	0	NA	NA	NA
CG15595	NA	NA	NA	NA	NA	1	11	0.670911532452	1	NA	0	0	NA	NA	NA
CG15596	NA	NA	NA	NA	NA	0	10	0.838376238697	2	NA	0	0	NA	NA	NA
CG15597	NA	NA	NA	NA	NA	4	49	0.735405039196	4	NA	0	0	2	280.969760782	0.5
CG15598	NA	NA	NA	NA	NA	0	21	0.68998524651	7	NA	1	0	NA	NA	NA
CG15599	NA	NA	NA	NA	NA	1	61	0.0760768857907	6	NA	0	0	NA	NA	NA
CG1560	100	10	1482	7	0.394736842105	34	118	0.639509159382	30	26	1	0	NA	NA	NA
CG15601	NA	NA	NA	NA	NA	18	111	0.636383692805	23	NA	0	0	1	0.0	0.0
CG15602	NA	NA	NA	NA	NA	34	117	0.699182438685	22	NA	0	0	5	900.293020038	0.8
CG15603	NA	200	NA	NA	NA	NA	NA	NA	NA	NA	NA	NA	NA	NA	NA
CG15605	NA	NA	NA	NA	NA	2	46	0.359518638873	1	NA	0	0	3	254.239539109	0.444444444444
CG15609	NA	10	1141	5	0.524978089395	34	118	0.687450916015	26	NA	1	0	1	0.0	0.0
CG1561	NA	NA	1746	4	0.0418098510882	3	46	0.399043065876	5	NA	1	0	3	1498.55890915	0.444444444444
CG15611	NA	NA	NA	NA	NA	34	107	0.759168414551	6	NA	0	0	1	0.0	0.0
CG15614	NA	NA	NA	NA	NA	0	3	0.507361626682	2	NA	0	0	NA	NA	NA
CG15615	NA	NA	NA	NA	NA	2	56	0.92810263527	1	NA	NA	0	1	0.0	0.0
CG15616	NA	NA	132	1	0.0	4	35	0.289493827453	NA	NA	0	0	NA	NA	NA
CG15617	NA	NA	NA	NA	NA	3	32	0.555967214033	1	NA	0	0	1	0.0	0.0
CG15618	NA	NA	NA	NA	NA	28	112	0.23967301952	27	NA	0	0	2	261.129502067	0.5
CG15623	NA	40	201	2	0.0597014925373	2	51	0.247888575647	NA	NA	0	0	6	4331.81323808	0.777777777778
CG15624	NA	NA	846	2	0.197399527187	15	74	0.666250628263	2	NA	0	0	NA	NA	NA
CG15625	NA	NA	NA	NA	NA	4	55	0.540560091972	16	1	0	0	NA	NA	NA
CG15626	NA	NA	NA	NA	NA	34	118	0.82463157487	28	NA	1	0	NA	NA	NA
CG15627	NA	50	947	2	0.00633579725449	2	51	0.827445406541	1	NA	0	0	NA	NA	NA
CG15628	NA	NA	NA	NA	NA	12	93	0.639886345026	21	NA	0	0	NA	NA	NA
CG15629	NA	NA	325	1	0.0	10	82	0.691588983261	17	NA	0	0	NA	NA	NA
CG15630	NA	NA	NA	NA	NA	6	74	0.773994752927	10	NA	1	0	NA	NA	NA
CG15631	NA	NA	NA	NA	NA	4	48	0.163640320687	NA	NA	0	0	93	310442.445788	0.965419501134
CG15632	NA	40	138	1	0.304347826087	6	86	0.354471087856	NA	NA	NA	0	4	8030.50025572	0.666666666667
CG15634	NA	NA	NA	NA	NA	2	32	0.610736842375	4	NA	0	0	23	54691.8095304	0.941828254848
CG15635	NA	NA	1136	1	0.970950704225	3	26	0.0952221897633	1	NA	0	0	NA	NA	NA
CG15636	90	10	106	1	0.330188679245	4	59	0.331470404536	7	NA	1	0	10	9303.72616896	0.777777777778
CG15638	NA	NA	NA	NA	NA	2	67	0.336157786392	NA	NA	0	0	4	701.880565146	0.75
CG15641	NA	NA	122	NA	0.131147540984	9	36	0.0917777777369	10	NA	0	0	NA	NA	NA
CG15642	NA	NA	NA	NA	NA	7	75	0.438706522018	10	NA	0	0	NA	NA	NA
CG15643	NA	NA	NA	NA	NA	20	104	0.368972694218	12	NA	NA	0	NA	NA	NA
CG15645	NA	NA	NA	NA	NA	23	117	0.113269411687	18	NA	0	0	NA	NA	NA
CG15646	NA	NA	NA	NA	NA	1	40	0.626472831326	5	NA	NA	0	23	40204.5652325	0.922495274102
CG15649	NA	NA	NA	NA	NA	6	53	0.696503433297	3	NA	0	0	5	2124.5929805	0.8
CG15650	NA	NA	NA	NA	NA	3	38	0.866292238296	8	NA	1	0	NA	NA	NA
CG15651	NA	NA	NA	NA	NA	7	60	0.620960330301	2	NA	0	0	1	0.0	0.0
CG15653	NA	NA	NA	NA	NA	33	116	0.467506821842	11	NA	0	0	NA	NA	NA
CG15654	NA	20	NA	NA	NA	NA	NA	NA	NA	NA	NA	NA	NA	NA	NA
CG15655	NA	20	NA	NA	NA	NA	NA	NA	NA	NA	NA	NA	NA	NA	NA
CG15657	NA	NA	NA	NA	NA	5	76	0.172266559022	3	NA	NA	0	NA	NA	NA
CG15658	NA	NA	343	2	0.0174927113703	26	98	0.669645439059	17	NA	1	0	8	10729.7632796	0.6875
CG15661	NA	NA	530	1	0.00754716981132	20	61	0.630165899049	2	NA	0	0	NA	NA	NA
CG15666	NA	NA	NA	NA	NA	3	23	0.821567144884	1	NA	0	0	4	547.557771574	0.625
CG15667	50	10	1343	4	0.48399106478	32	118	0.695606088321	23	NA	1	0	1	0.0	0.0
CG15669	NA	30	485	1	0.356701030928	34	118	0.747668475235	32	3	1	0	12	24895.8389862	0.777777777778
CG1567	NA	NA	NA	NA	NA	0	33	0.633991414516	1	NA	1	0	31	71849.9326813	0.87573964497
CG15671	NA	20	751	5	0.12516644474	11	112	0.653811186254	16	5	1	0	NA	NA	NA
CG15673	NA	NA	NA	NA	NA	19	94	0.688304910798	3	NA	0	0	NA	NA	NA
CG15674	NA	NA	NA	NA	NA	4	70	0.667314649669	2	NA	0	0	NA	NA	NA
CG15676	NA	50	182	1	0.0	2	36	0.200941176945	3	NA	0	0	37	65635.5116426	0.788571428571
CG15678	NA	10	197	2	0.477157360406	24	106	0.538108764225	7	NA	0	0	3	28.7530858677	0.666666666667
CG15685	NA	30	602	3	0.0897009966777	1	0	0.712274185067	3	NA	0	0	3	413.187688235	0.666666666667
CG1569	140	10	9270	5	0.404207119741	26	103	0.733471216501	31	2	1	0	NA	NA	NA
CG15693	NA	360	120	1	0.375	34	118	0.894148411466	23	NA	0	0	38	95064.9455797	0.968590211833
CG15695	NA	NA	NA	NA	NA	21	96	0.32658525887	2	NA	0	0	1	0.0	0.0
CG15696	NA	NA	179	1	0.469273743017	0	19	0.789085185627	14	NA	0	0	NA	NA	NA
CG15697	NA	60	132	1	0.287878787879	34	118	0.920567728358	24	NA	1	0	NA	NA	NA
CG15699	NA	150	9270	5	0.404207119741	NA	NA	0.724127855462	NA	NA	NA	NA	NA	NA	NA
CG15701	NA	NA	NA	NA	NA	3	65	0.641056169859	26	NA	0	0	NA	NA	NA
CG15704	NA	NA	NA	NA	NA	4	59	0.512986956716	6	NA	NA	0	NA	NA	NA
CG15705	NA	NA	NA	NA	NA	2	47	0.274199999199	1	NA	0	0	6	1811.5952605	0.833333333333
CG15706	NA	NA	NA	NA	NA	33	118	0.587811588689	27	NA	1	0	2	117.633890679	0.5
CG15707	NA	10	746	1	0.19436997319	7	99	0.269089552538	14	NA	0	0	7	2002.4884395	0.816326530612
CG15708	NA	NA	NA	NA	NA	2	46	0.476496822362	8	NA	0	0	NA	NA	NA
CG15709	NA	20	NA	NA	NA	NA	NA	0.723636226053	NA	NA	NA	NA	NA	NA	NA
CG1571	NA	70	651	1	0.178187403994	2	42	0.421863636637	15	NA	NA	0	NA	NA	NA
CG15710	NA	NA	NA	NA	NA	1	18	0.245976189986	7	NA	NA	0	9	4387.24978711	0.740740740741
CG15711	NA	NA	NA	NA	NA	5	36	0.331388554271	3	NA	0	0	NA	NA	NA
CG15712	NA	NA	NA	NA	NA	0	11	0.626652713208	2	NA	0	0	1	0.0	0.0
CG15715	NA	NA	NA	NA	NA	34	118	0.543571812131	16	NA	0	0	1	0.0	1.0
CG15717	NA	NA	NA	NA	NA	33	118	0.424376623639	31	NA	0	0	26	21432.9420024	0.659763313609
CG15719	NA	NA	NA	NA	NA	2	39	0.19106489672	NA	NA	NA	0	NA	NA	NA
CG1572	NA	20	894	2	0.776286353468	34	115	0.634925555537	2	NA	0	0	NA	NA	NA
CG15720	NA	10	NA	NA	NA	NA	NA	0.905616486564	NA	NA	NA	NA	NA	NA	NA
CG15721	NA	120	894	2	0.776286353468	3	26	0.162694707907	NA	NA	0	0	NA	NA	NA
CG15725	NA	NA	NA	NA	NA	1	44	0.491456657882	6	NA	0	0	NA	NA	NA
CG15727	NA	20	294	2	0.649659863946	33	118	0.573067811153	12	NA	1	0	NA	NA	NA
CG15728	NA	NA	NA	NA	NA	2	39	0.399092819694	6	NA	1	0	1	0.0	0.0
CG15729	NA	20	NA	NA	NA	NA	NA	0.750837232733	NA	NA	NA	NA	3	1000.20977014	0.666666666667
CG15730	NA	20	699	1	0.206008583691	1	17	0.421665608087	18	NA	0	0	NA	NA	NA
CG15731	NA	NA	NA	NA	NA	0	28	0.76408037297	3	NA	0	0	NA	NA	NA
CG15732	NA	50	642	3	0.0155763239875	0	0	0.253965151505	1	NA	0	0	NA	NA	NA
CG15733	NA	10	NA	NA	NA	NA	NA	NA	NA	NA	NA	NA	NA	NA	NA
CG15734	NA	NA	NA	NA	NA	3	32	0.421325861211	1	NA	0	0	NA	NA	NA
CG15735	NA	NA	NA	NA	NA	34	118	0.692362192406	14	NA	0	0	1	0.0	0.0
CG15736	50	10	140	1	0.428571428571	31	118	0.456692532918	14	NA	0	0	5	758.586793233	0.72
CG15737	20	10	1373	2	0.667152221413	3	55	0.374058214854	8	NA	1	0	18	27360.062724	0.934256055363
CG15738	NA	NA	NA	NA	NA	34	117	0.671852386274	16	NA	1	0	NA	NA	NA
CG15739	NA	NA	308	2	0.0	24	114	0.382360481942	10	NA	1	0	4	450.410485119	0.375
CG15740	NA	NA	NA	NA	NA	1	27	0.567991294242	3	NA	1	1	1	0.0	0.0
CG15741	NA	NA	NA	NA	NA	2	20	0.265389705046	1	NA	1	0	3	1330.91481659	0.444444444444
CG15742	NA	NA	NA	NA	NA	2	42	0.0734891534195	24	NA	0	0	NA	NA	NA
CG15743	NA	NA	355	1	0.140845070423	32	118	0.683899145034	20	NA	0	0	NA	NA	NA
CG15744	NA	NA	NA	NA	NA	30	117	0.683648186259	20	NA	0	0	NA	NA	NA
CG15747	NA	140	387	1	0.932816537468	34	117	0.459973461872	20	NA	NA	0	1	0.0	0.0
CG15749	NA	NA	377	1	0.551724137931	0	15	0.605408289753	10	NA	0	0	1	0.0	0.0
CG1575	NA	NA	NA	NA	NA	16	116	0.540844519711	16	NA	0	0	NA	NA	NA
CG15753	270	20	677	2	0.34564254062	0	NA	0.781977273723	NA	NA	NA	NA	13	14863.2783342	0.861111111111
CG15754	NA	NA	NA	NA	NA	2	21	0.533063830419	4	NA	0	0	2	7609.0	0.0
CG15756	NA	NA	NA	NA	NA	0	35	0.541343367471	1	NA	0	0	NA	NA	NA
CG15757	NA	NA	173	2	0.254335260116	4	49	0.586306897176	NA	NA	0	0	7	2628.43821069	0.777777777778
CG15758	NA	30	NA	NA	NA	NA	NA	NA	NA	NA	NA	NA	NA	NA	NA
CG15760	NA	NA	NA	NA	NA	4	81	0.637553780612	10	NA	0	0	1	0.0	0.0
CG15764	NA	NA	NA	NA	NA	2	50	0.114960784259	NA	NA	0	0	23	24086.2847331	0.942148760331
CG15765	NA	NA	873	1	0.659793814433	4	80	0.559200447519	2	NA	0	0	NA	NA	NA
CG15766	NA	NA	NA	NA	NA	1	85	0.562185868436	5	NA	0	0	NA	NA	NA
CG15767	NA	NA	NA	NA	NA	1	27	0.297036830868	1	NA	0	0	NA	NA	NA
CG15768	NA	160	NA	NA	NA	NA	NA	NA	NA	NA	NA	NA	NA	NA	NA
CG15769	NA	160	NA	NA	NA	NA	NA	NA	NA	NA	NA	NA	NA	NA	NA
CG1577	NA	360	1576	3	0.58883248731	32	118	0.586276896742	14	NA	0	0	1	0.0	0.0
CG15771	NA	NA	NA	NA	NA	29	118	0.480981906893	29	NA	0	0	23	21405.9313918	0.698060941828
CG15772	NA	NA	NA	NA	NA	11	85	0.582842932156	2	NA	1	0	11	13709.5545293	0.833333333333
CG15773	NA	NA	NA	NA	NA	3	49	0.702232428999	5	NA	NA	0	NA	NA	NA
CG15779	NA	10	444	1	0.0	0	14	0.450632958835	17	1	0	0	NA	NA	NA
CG1578	NA	NA	NA	NA	NA	34	118	0.740943257425	21	NA	1	0	2	101.449652903	0.0
CG15780	NA	NA	NA	NA	NA	NA	NA	NA	NA	NA	NA	NA	NA	NA	NA
CG15784	NA	NA	NA	NA	NA	34	113	0.34678114545	6	NA	1	0	1	0.0	0.0
CG15792	90	10	2057	5	0.405930967428	34	118	0.938243639077	42	20	1	0	NA	NA	NA
CG15793	NA	10	396	1	0.191919191919	31	118	0.918627232843	24	31	1	0	3	0.0	0.0
CG15797	NA	20	573	2	0.190226876091	32	118	0.701669421589	15	NA	1	0	3	7459.85323597	0.666666666667
CG15800	NA	NA	157	2	0.0	2	45	0.327284211087	NA	NA	0	0	13	3354.39168317	0.497041420118
CG15803	NA	NA	NA	NA	NA	0	59	0.780942465837	5	NA	0	0	6	5717.45877418	0.777777777778
CG15804	NA	10	3964	11	0.0153884964682	1	52	0.812615129109	12	NA	0	0	NA	NA	NA
CG15807	NA	NA	487	1	0.00205338809035	4	7	0.143226364647	1	NA	0	0	NA	NA	NA
CG15811	60	10	597	0	0.0871021775544	34	118	0.720422011521	16	3	1	0	18	14904.0054783	0.79012345679
CG15812	70	10	518	4	0.46138996139	34	118	0.593843736769	14	NA	1	0	NA	NA	NA
CG15814	NA	NA	NA	NA	NA	34	118	0.693212976045	32	NA	0	0	NA	NA	NA
CG15816	NA	20	NA	NA	NA	NA	NA	0.626679825288	NA	NA	NA	NA	NA	NA	NA
CG15817	NA	NA	NA	NA	NA	34	118	0.6379765076	23	NA	0	0	NA	NA	NA
CG15818	NA	NA	283	1	0.0247349823322	9	84	0.0861982414638	6	NA	0	0	4	191.457073752	0.0
CG15819	NA	30	NA	NA	NA	NA	NA	0.699105092362	NA	NA	NA	NA	NA	NA	NA
CG1582	NA	NA	4333	6	0.0242326332795	34	118	0.774070301592	17	NA	0	0	NA	NA	NA
CG15820	NA	NA	NA	NA	NA	11	74	0.267956889244	2	NA	0	0	1	0.0	0.0
CG15822	NA	NA	NA	NA	NA	23	100	0.70533062474	3	NA	NA	0	4	2364.13296827	0.666666666667
CG15824	NA	NA	NA	NA	NA	4	30	0.52109039774	14	NA	0	0	NA	NA	NA
CG15825	NA	10	577	1	0.202772963605	29	92	0.529652091558	2	NA	1	0	NA	NA	NA
CG15828	NA	10	4333	6	0.0242326332795	27	102	0.714007385872	NA	NA	0	0	NA	NA	NA
CG15829	NA	60	82	1	0.0487804878049	7	76	0.735618813655	1	NA	NA	0	1	0.0	0.0
CG1583	NA	NA	495	3	0.185858585859	34	118	0.294717110773	14	NA	0	0	2	571.440108258	0.5
CG15831	NA	NA	394	1	0.010152284264	3	5	0.740297119485	NA	NA	0	0	1	0.0	0.0
CG15835	NA	70	495	3	0.185858585859	21	118	0.621451310372	7	NA	1	0	3	11258.0746609	0.444444444444
CG1584	150	20	844	2	0.372037914692	14	114	0.493673236634	19	NA	1	0	8	3816.33750211	0.875
CG15841	NA	NA	43	NA	0.0	4	30	0.281381232294	1	NA	NA	0	NA	NA	NA
CG15844	NA	70	844	2	0.372037914692	NA	NA	0.829992900946	NA	NA	NA	NA	NA	NA	NA
CG15845	NA	20	262	1	0.217557251908	34	118	0.819057764472	33	NA	1	0	9	5301.57217559	0.84375
CG15848	NA	NA	189	1	0.0	15	62	0.56340101069	NA	NA	NA	0	52	21266.8153006	0.332100591716
CG15855	NA	60	193	1	0.103626943005	29	91	0.46245930889	2	NA	0	0	5	2935.16708174	0.75
CG15860	20	10	913	2	0.0383351588171	20	109	0.617325650951	13	NA	1	0	1	0.0	0.0
CG15861	NA	NA	NA	NA	NA	10	103	0.570951174079	8	NA	0	0	16	7024.41022524	0.506666666667
CG15862	NA	10	377	1	0.172413793103	34	118	0.776943932481	25	2	0	0	7	2678.66948288	0.734693877551
CG15863	NA	NA	NA	NA	NA	34	115	0.815436091037	36	NA	NA	0	3	227.560451712	0.0
CG15864	NA	NA	NA	NA	NA	8	85	0.195928664086	NA	NA	NA	0	NA	NA	NA
CG15865	NA	NA	NA	NA	NA	7	67	0.540646768015	2	NA	0	0	11	4048.7009438	0.727272727273
CG1587	20	10	446	3	0.293721973094	34	118	0.617523052236	15	1	1	0	9	14555.8506421	0.722222222222
CG15870	NA	NA	NA	NA	NA	10	95	NA	NA	NA	NA	0	NA	NA	NA
CG15871	NA	360	416	2	0.110576923077	34	118	0.758767525708	15	NA	0	0	11	12452.0838597	0.775510204082
CG15873	NA	NA	NA	NA	NA	2	38	0.343739224834	3	NA	NA	0	NA	NA	NA
CG15874	50	10	280	1	0.214285714286	1	25	0.477839857756	1	NA	0	0	NA	NA	NA
CG15876	NA	210	138	1	0.507246376812	4	53	0.596814217403	16	NA	0	0	NA	NA	NA
CG15877	NA	NA	NA	NA	NA	32	118	0.49372298643	19	NA	0	0	1	0.0	0.0
CG15878	NA	NA	NA	NA	NA	2	58	0.403180257717	3	NA	0	0	1	0.0	0.0
CG15879	NA	NA	NA	NA	NA	23	84	0.448772594582	5	NA	0	0	1	0.0	0.0
CG15880	NA	NA	NA	NA	NA	1	9	0.161210604941	7	NA	0	0	NA	NA	NA
CG15881	NA	NA	NA	NA	NA	34	117	0.631009023697	23	NA	0	0	4	15384.9360565	0.75
CG15882	NA	NA	NA	NA	NA	1	31	0.038281004644	NA	NA	0	0	NA	NA	NA
CG15883	NA	150	128	1	0.0	26	73	0.137507482971	4	NA	0	0	2	0.125	0.0
CG15884	NA	NA	235	2	0.63829787234	10	71	0.78376704628	1	NA	0	0	15	15234.819527	0.714285714286
CG15887	NA	NA	NA	NA	NA	1	33	0.674644342533	3	NA	0	0	NA	NA	NA
CG15888	NA	NA	NA	NA	NA	0	10	0.682390156128	7	NA	0	0	NA	NA	NA
CG15889	NA	NA	NA	NA	NA	28	118	0.616456522275	21	NA	0	0	1	0.0	1.0
CG15890	NA	NA	NA	NA	NA	26	85	0.692772610327	NA	NA	0	0	NA	NA	NA
CG15891	NA	NA	NA	NA	NA	2	118	0.560309707193	41	NA	0	0	NA	NA	NA
CG15894	NA	NA	NA	NA	NA	1	63	0.680964758565	3	NA	0	0	1	0.0	0.0
CG15896	NA	NA	NA	NA	NA	25	112	0.504014285738	14	NA	NA	0	NA	NA	NA
CG15897	NA	150	424	1	0.146226415094	34	118	0.597177577543	21	1	0	0	NA	NA	NA
CG15899	NA	NA	3218	0	0.491609695463	1	71	0.799157733403	9	NA	0	0	1	0.0	0.0
CG15902	NA	NA	529	1	0.0	8	45	0.311086792727	2	NA	0	0	NA	NA	NA
CG15904	NA	90	632	1	0.0	0	1	0.528100579508	3	NA	0	0	NA	NA	NA
CG15905	NA	NA	NA	NA	NA	0	40	0.644842249401	6	NA	0	0	NA	NA	NA
CG15908	NA	NA	NA	NA	NA	34	118	0.641756151773	21	NA	0	0	1	0.0	0.0
CG15909	NA	NA	NA	NA	NA	1	46	0.194544853633	1	NA	0	0	NA	NA	NA
CG1591	140	20	397	2	0.0125944584383	34	118	0.584340333821	15	NA	0	0	34	36034.0740257	0.634958382878
CG15912	NA	NA	NA	NA	NA	21	100	0.579044534676	16	NA	0	0	3	201.354736063	0.444444444444
CG15914	NA	NA	NA	NA	NA	26	108	0.689126103044	15	NA	0	0	1	0.0	0.0
CG15916	NA	NA	NA	NA	NA	34	118	0.362415966539	17	NA	0	0	2	105.919554509	0.5
CG15917	60	10	118	NA	0.338983050847	27	111	0.343391982671	4	NA	0	0	NA	NA	NA
CG15918	NA	NA	NA	NA	NA	4	57	0.728361046052	1	NA	0	0	NA	NA	NA
CG15919	NA	NA	NA	NA	NA	0	28	0.696621621948	NA	NA	0	0	3	732.215191836	0.666666666667
CG15920	NA	NA	620	2	0.977419354839	1	17	0.685302742859	3	NA	NA	0	1	0.0	0.0
CG15922	NA	NA	NA	NA	NA	34	118	0.609505813698	21	NA	NA	0	NA	NA	NA
CG15923	NA	260	967	1	0.00517063081696	0	21	0.647732561521	2	NA	1	0	1	0.0	0.0
CG15925	NA	NA	NA	NA	NA	2	34	0.329474166085	1	NA	0	0	NA	NA	NA
CG15927	NA	NA	NA	NA	NA	0	15	0.555131579985	2	NA	0	0	1	0.0	0.0
CG15928	80	10	NA	NA	NA	NA	NA	NA	NA	NA	NA	NA	NA	NA	NA
CG15929	NA	110	157	1	0.789808917197	34	117	0.44256751071	30	NA	1	0	NA	NA	NA
CG15930	NA	NA	NA	NA	NA	1	38	0.0864858389117	14	NA	0	0	NA	NA	NA
CG1594	50	10	1177	2	0.0773152081563	34	118	0.533370305344	28	16	1	0	52	15498.3235314	0.146449704142
CG1597	NA	NA	849	1	0.093050647821	34	117	0.720446195025	21	NA	1	0	1	0.0	0.0
CG1598	NA	NA	336	1	0.0505952380952	34	118	0.799927041974	20	NA	0	0	6	1845.19946082	0.75
CG1599	NA	140	218	2	0.0	34	118	0.696386630793	22	NA	0	0	48	42971.1037383	0.6
CG1600	NA	30	434	1	0.0875576036866	34	118	0.808218311247	39	NA	0	0	5	5951.95196087	0.56
CG1602	NA	NA	NA	NA	NA	30	114	0.445327860376	10	NA	0	0	2	194.836783128	0.0
CG1603	NA	NA	NA	NA	NA	32	118	0.33772881386	10	NA	1	0	16	2821.84126274	0.2265625
CG1605	NA	NA	593	3	0.0910623946037	25	118	0.531903614992	8	NA	NA	0	15	771.612765654	0.0
CG1607	NA	20	505	1	0.0376237623762	34	101	0.665430824448	13	NA	0	0	NA	NA	NA
CG1609	170	30	1589	3	0.152926368785	34	116	0.722293605741	14	NA	0	0	1	0.0	0.0
CG1615	90	20	1001	1	0.482517482517	22	83	0.702579060583	2	NA	0	0	1	0.0	0.0
CG1616	NA	70	866	2	0.198614318707	11	115	0.872189219172	19	1	1	0	6	464.045098462	0.444444444444
CG1618	60	10	745	4	0.0120805369128	13	110	0.715058673414	12	5	1	0	8	14489.1999083	0.78125
CG1619	90	10	1413	3	0.331210191083	24	117	0.28671661688	26	NA	0	0	1	0.0	0.0
CG1620	NA	NA	NA	NA	NA	34	118	0.544308695399	9	NA	1	0	8	2679.85646801	0.40625
CG1621	NA	20	358	2	0.486033519553	18	118	0.694088916562	17	NA	1	0	3	435.924889329	0.666666666667
CG1622	NA	140	398	1	0.477386934673	34	118	0.653941142104	14	NA	0	0	3	169.12373819	0.444444444444
CG1623	NA	110	456	NA	0.912280701754	32	100	0.64118337864	17	NA	0	0	NA	NA	NA
CG1624	NA	40	NA	NA	NA	NA	NA	NA	NA	NA	NA	NA	NA	NA	NA
CG1625	NA	10	1160	2	0.622413793103	2	69	0.772482530977	4	NA	0	0	NA	NA	NA
CG1626	NA	10	NA	NA	NA	NA	NA	NA	NA	NA	NA	NA	NA	NA	NA
CG1628	NA	20	459	2	0.259259259259	32	117	0.520468012314	12	NA	1	0	NA	NA	NA
CG1629	NA	10	463	1	0.0215982721382	24	91	0.408810757208	4	NA	0	0	NA	NA	NA
CG1630	NA	10	NA	NA	NA	NA	NA	NA	NA	NA	NA	NA	NA	NA	NA
CG1631	NA	NA	NA	NA	NA	2	44	0.234632418127	1	NA	0	0	2	162.277287351	0.5
CG1632	NA	NA	1056	4	0.29071969697	18	70	0.761740442539	3	NA	0	0	1	0.0	0.0
CG1633	240	10	194	2	0.0773195876289	34	118	0.772876694192	15	NA	0	0	5	15665.514324	0.32
CG1634	30	10	1309	0	0.278838808251	34	118	0.812624312272	22	5	1	0	3	217.726384144	0.666666666667
CG1635	NA	NA	NA	NA	NA	34	117	0.72048967741	3	NA	0	0	25	49543.8484433	0.852607709751
CG1636	NA	NA	NA	NA	NA	33	118	0.824298955016	17	NA	0	0	3	7654.35521106	0.444444444444
CG1637	NA	NA	458	2	0.0109170305677	34	118	0.750315535196	18	NA	NA	0	3	1609.26340872	0.666666666667
CG1638	NA	NA	443	3	0.106094808126	1	64	0.605506369648	1	NA	0	0	4	696.623915456	0.625
CG1639	NA	140	144	1	0.131944444444	34	118	0.504393051897	21	NA	1	0	11	599.91261076	0.165289256198
CG1640	NA	NA	575	2	0.0834782608696	34	118	0.689449730392	18	NA	0	0	1	0.0	1.0
CG1641	NA	10	189	1	0.444444444444	2	31	0.597265624969	18	6	1	0	16	14558.2566671	0.9140625
CG1643	NA	20	269	1	0.0	33	116	0.626512545677	24	1	0	0	19	43354.3565659	0.871972318339
CG1644	NA	NA	529	1	0.00945179584121	22	82	0.560021890005	3	NA	0	0	1	0.0	0.0
CG1646	NA	40	1066	2	0.483114446529	34	118	0.720912187499	23	NA	0	0	4	1795.3329859	0.75
CG1647	NA	NA	NA	NA	NA	32	118	0.50323703743	12	NA	0	0	3	228.96017109	0.666666666667
CG1648	NA	NA	NA	NA	NA	34	114	0.860635406304	15	NA	0	0	1	0.0	0.0
CG1650	NA	30	485	1	0.612371134021	0	44	0.700830659865	13	NA	1	0	NA	NA	NA
CG1651	NA	20	1549	6	0.0174306003873	34	118	0.592487659634	12	NA	0	0	4	621.364657292	0.625
CG1652	NA	20	322	1	0.493788819876	8	59	0.416502366861	1	NA	0	0	NA	NA	NA
CG1655	NA	NA	NA	NA	NA	13	108	0.284168599525	29	NA	0	0	7	2397.15132744	0.833333333333
CG1656	NA	20	328	2	0.503048780488	2	49	0.406154751714	3	NA	0	0	NA	NA	NA
CG1657	NA	NA	1712	5	0.484228971963	34	117	0.758679813044	21	NA	1	0	NA	NA	NA
CG1659	NA	NA	NA	NA	NA	33	118	0.570661267397	29	NA	0	0	9	18188.7193497	0.816326530612
CG1660	NA	20	95	1	0.0	34	118	0.69452258094	21	NA	1	0	8	5377.48945313	0.84375
CG1662	NA	NA	NA	NA	NA	34	118	0.522817308838	24	NA	1	0	NA	NA	NA
CG1663	NA	NA	NA	NA	NA	22	117	0.242329897402	18	NA	0	0	NA	NA	NA
CG1664	30	20	672	3	0.217261904762	34	118	0.50480109719	19	NA	1	1	7	1385.60235209	0.277777777778
CG1665	NA	NA	NA	NA	NA	31	117	0.598424552281	9	NA	0	0	4	716.896837512	0.625
CG1666	40	20	560	2	0.123214285714	34	118	0.623469001845	9	NA	1	0	6	3028.97802821	0.777777777778
CG1667	NA	NA	NA	NA	NA	33	118	0.296313537664	23	NA	1	0	NA	NA	NA
CG1668	NA	150	150	1	0.34	11	58	0.539385964056	5	NA	0	0	4	46.5390852955	0.375
CG1669	NA	40	201	1	0.089552238806	34	118	0.518275532673	15	NA	NA	0	NA	NA	NA
CG1670	NA	150	687	3	0.190684133916	4	38	0.569689127591	2	NA	0	0	NA	NA	NA
CG16700	NA	20	468	1	0.106837606838	30	106	0.542034951206	7	NA	1	0	NA	NA	NA
CG16704	NA	NA	79	1	0.0	26	78	0.48357636935	1	NA	0	0	1	0.0	0.0
CG16705	20	10	400	2	0.04	20	98	0.488978502856	NA	1	1	0	23	4906.76684624	0.162570888469
CG16707	NA	40	262	0	0.74427480916	34	118	0.540160522112	23	NA	0	0	NA	NA	NA
CG16708	80	20	687	3	0.190684133916	33	118	0.651915832984	31	1	1	0	5	594.027305974	0.72
CG1671	NA	NA	1497	5	0.855711422846	33	115	0.66977028601	21	NA	1	0	5	8143.62786168	0.56
CG16710	NA	200	350	2	0.0	1	55	0.181249762355	4	NA	0	0	NA	NA	NA
CG16711	NA	NA	NA	NA	NA	28	117	0.694920370841	14	NA	1	0	1	0.0	1.0
CG16712	NA	NA	82	1	0.0	29	101	0.443999999728	1	NA	0	0	NA	NA	NA
CG16713	NA	160	82	2	0.0	24	88	0.297314814436	1	NA	0	0	NA	NA	NA
CG16716	NA	NA	867	2	0.363321799308	5	37	0.48683820431	NA	NA	0	0	1	0.0	1.0
CG16717	NA	NA	NA	NA	NA	34	116	0.71018032887	31	NA	0	0	5	2093.85898716	0.72
CG16718	NA	NA	NA	NA	NA	34	117	0.684770754196	23	NA	0	0	1	0.0	0.0
CG16719	NA	80	271	1	0.110701107011	4	68	0.12144897967	2	NA	0	0	8	5623.38432709	0.857142857143
CG16720	NA	10	834	2	0.473621103118	13	57	0.661825540986	2	NA	0	0	NA	NA	NA
CG16721	NA	NA	NA	NA	NA	34	118	0.533886204753	28	NA	0	0	14	20279.0432138	0.857142857143
CG16723	NA	NA	NA	NA	NA	2	23	0.267375059927	NA	NA	1	0	1	0.0	0.0
CG16724	70	10	197	1	1.0	27	118	0.262673592128	16	5	0	0	2	170.33834727	0.5
CG16725	70	10	226	1	0.455752212389	34	118	0.488595410961	22	NA	1	0	18	31811.0843403	0.86
CG16727	NA	NA	545	1	0.0183486238532	5	61	0.778425484341	1	NA	0	0	NA	NA	NA
CG16728	NA	40	731	4	0.403556771546	33	118	0.829817709401	27	NA	1	0	37	96463.4646908	0.938605619147
CG1673	NA	30	519	1	0.00770712909441	32	118	0.678882190073	7	NA	0	0	1	0.0	0.0
CG16732	NA	NA	519	1	0.00770712909441	6	48	0.192989743968	NA	NA	0	0	NA	NA	NA
CG16733	NA	50	316	1	0.0	0	40	0.763048505183	1	NA	0	0	NA	NA	NA
CG16734	NA	NA	NA	NA	NA	32	108	0.516678459314	6	NA	0	0	4	3024.79563161	0.75
CG16736	NA	NA	277	1	0.0	2	34	0.224812949445	16	NA	NA	0	NA	NA	NA
CG16738	110	10	322	1	0.450310559006	6	80	0.696469822576	35	4	1	0	4	645.425071186	0.75
CG16739	NA	NA	NA	NA	NA	4	67	0.494058394116	1	NA	0	0	NA	NA	NA
CG1674	NA	NA	NA	NA	NA	16	105	0.307008193941	5	NA	0	0	7	13758.3557278	0.816326530612
CG16740	NA	40	381	2	0.0524934383202	8	34	0.777204829181	1	NA	0	0	3	713.677240214	0.444444444444
CG16741	NA	NA	NA	NA	NA	2	38	0.164828877032	NA	NA	0	0	NA	NA	NA
CG16742	NA	NA	NA	NA	NA	29	118	0.369163099372	17	NA	0	0	NA	NA	NA
CG16743	NA	NA	NA	NA	NA	26	95	0.324371391888	1	NA	NA	0	NA	NA	NA
CG16747	NA	NA	270	1	0.144444444444	34	118	0.658157476264	42	1	1	0	52	183794.629189	0.938885884262
CG16749	NA	200	265	1	0.0415094339623	9	99	0.467374718208	2	NA	0	0	NA	NA	NA
CG1675	NA	30	2148	0	0.743947858473	34	117	0.555628668421	14	NA	0	0	7	1856.76613699	0.857142857143
CG16752	NA	10	435	1	0.0	17	67	0.540697907104	1	NA	1	0	NA	NA	NA
CG16753	NA	NA	NA	NA	NA	33	118	0.607522208347	13	NA	NA	0	3	1461.61478352	0.444444444444
CG16755	NA	30	392	1	0.0	1	8	0.386262086965	13	NA	0	0	NA	NA	NA
CG16756	NA	50	152	1	0.0	16	68	0.633705202566	3	NA	1	0	1	0.0	0.0
CG16757	130	10	2148	0	0.743947858473	32	NA	0.810990753661	NA	NA	NA	NA	2	832.149310859	0.5
CG16758	NA	NA	396	0	0.171717171717	24	112	0.62434966411	5	NA	0	0	3	1293.63182657	0.666666666667
CG1676	200	70	720	2	0.5	34	118	0.614743527007	24	1	1	0	43	116366.811689	0.89375
CG16761	NA	NA	510	1	0.00588235294118	13	71	0.566835270578	5	NA	0	0	NA	NA	NA
CG16762	NA	NA	NA	NA	NA	5	72	0.671487581145	2	NA	0	0	NA	NA	NA
CG16765	NA	140	NA	NA	NA	NA	NA	0.740374477243	NA	NA	NA	NA	NA	NA	NA
CG16766	NA	110	586	1	0.129692832765	1	37	0.657261215264	2	NA	NA	0	NA	NA	NA
CG1677	NA	140	1980	5	0.570707070707	34	118	0.555159054384	28	NA	1	0	1	0.0	0.0
CG16771	NA	NA	596	1	0.125838926174	25	115	0.529615766732	21	NA	0	0	1	0.0	1.0
CG16772	NA	NA	NA	NA	NA	14	75	0.314567517879	1	NA	0	0	1	0.0	0.0
CG16775	NA	NA	NA	NA	NA	5	54	0.439493580328	1	NA	0	0	NA	NA	NA
CG16777	NA	140	NA	NA	NA	NA	NA	0.691703704251	NA	NA	NA	NA	NA	NA	NA
CG16778	NA	10	1046	4	0.813575525813	8	65	0.694657467559	17	NA	0	0	NA	NA	NA
CG16779	NA	NA	NA	NA	NA	1	62	0.770378934066	2	NA	0	0	2	410.794208361	0.5
CG1678	NA	260	831	6	0.215403128761	8	49	0.349000000102	NA	NA	0	0	7	5594.31296647	0.857142857143
CG16781	NA	NA	NA	NA	NA	4	48	0.2303386035	1	NA	0	0	2	75.345399124	0.0
CG16782	NA	NA	NA	NA	NA	4	66	0.507040134105	1	NA	0	0	NA	NA	NA
CG16783	200	10	451	1	0.00443458980044	2	82	0.575013174575	8	1	0	0	NA	NA	NA
CG16784	20	10	168	1	0.0416666666667	34	118	0.674205539528	16	2	1	0	12	12611.5841099	0.88
CG16785	NA	20	646	4	0.0634674922601	25	100	0.640249067023	16	2	0	0	1	0.0	0.0
CG16786	NA	NA	NA	NA	NA	2	83	0.484802048615	2	NA	0	0	1	0.0	0.0
CG16787	NA	NA	NA	NA	NA	29	117	0.637025257695	12	NA	1	0	1	0.0	0.0
CG16788	NA	10	374	1	0.959893048128	33	118	0.645591477605	23	1	0	0	NA	NA	NA
CG16789	NA	NA	NA	NA	NA	5	81	0.814272493394	3	NA	0	0	2	204.189597093	0.0
CG16790	NA	NA	NA	NA	NA	26	116	0.613451737823	7	NA	0	0	3	3264.28756181	0.444444444444
CG16791	NA	130	1108	4	0.302346570397	32	116	0.794244224342	29	NA	0	0	3	300.926049849	0.444444444444
CG16792	NA	140	88	1	0.0909090909091	33	118	0.807198599808	12	NA	NA	0	9	3735.76229858	0.567901234568
CG16793	NA	20	736	1	0.0353260869565	1	22	0.189482248647	1	NA	0	0	NA	NA	NA
CG16798	NA	NA	NA	NA	NA	1	55	0.646475489082	2	NA	0	0	1	0.0	0.0
CG16799	NA	50	179	1	0.00558659217877	29	85	0.734257600032	1	NA	0	0	NA	NA	NA
CG16800	NA	NA	NA	NA	NA	2	11	0.837538281418	1	NA	1	0	1	0.0	0.0
CG16801	50	10	582	3	0.415807560137	5	47	0.893511150422	4	NA	1	0	NA	NA	NA
CG16803	80	10	NA	NA	NA	NA	NA	NA	NA	NA	NA	NA	NA	NA	NA
CG16807	NA	NA	NA	NA	NA	34	118	0.691658390424	20	NA	0	0	2	270.489787064	0.5
CG1681	NA	NA	455	0	0.701098901099	31	115	0.66485262312	21	NA	0	0	8	7325.92800317	0.816326530612
CG16812	NA	NA	NA	NA	NA	34	118	0.56214783164	17	NA	0	0	13	13197.9098405	0.591715976331
CG16813	NA	NA	184	NA	0.907608695652	0	8	0.75207387395	24	NA	1	0	12	3941.6766897	0.165289256198
CG16815	NA	NA	192	1	0.671875	0	13	0.535197405154	20	NA	0	0	4	67.9533967621	0.375
CG16817	NA	40	184	2	0.347826086957	34	118	0.821081323963	22	NA	0	0	69	76035.5090569	0.355976331361
CG16820	NA	NA	NA	NA	NA	12	83	0.775547182381	7	NA	0	0	NA	NA	NA
CG16824	NA	NA	NA	NA	NA	NA	54	0.911184615298	1	NA	NA	0	NA	NA	NA
CG16825	NA	NA	NA	NA	NA	4	34	0.293981966965	5	NA	0	0	NA	NA	NA
CG16826	NA	NA	NA	NA	NA	8	54	0.154131736412	NA	NA	0	0	39	44023.6837509	0.574074074074
CG16827	NA	20	1069	3	0.0533208606174	1	32	0.469504481047	NA	NA	0	0	NA	NA	NA
CG1683	90	10	1162	2	0.542168674699	25	118	0.686970621394	28	NA	1	0	8	3207.17514696	0.84375
CG16833	NA	50	1071	2	0.375350140056	25	118	0.50063089646	22	NA	0	0	2	76.6037065708	0.5
CG16834	NA	NA	177	1	0.0	8	38	0.247912052311	3	NA	0	0	1	0.0	0.0
CG16836	NA	NA	NA	NA	NA	17	56	0.274231544481	1	NA	0	0	1	0.0	0.0
CG16837	NA	70	130	1	0.107692307692	4	38	0.399140952797	1	NA	0	0	NA	NA	NA
CG16838	NA	NA	1162	2	0.542168674699	17	117	0.580521489401	13	NA	1	0	1	0.0	1.0
CG16840	NA	40	341	1	0.0058651026393	31	111	0.541843672475	16	NA	0	0	21	10396.352514	0.615
CG16844	NA	20	39	1	0.0	21	74	0.487807571095	NA	NA	0	0	2	90.6176978344	0.5
CG16848	NA	NA	254	1	0.0551181102362	1	29	0.305902500273	2	NA	0	0	NA	NA	NA
CG1685	50	10	1940	5	0.857731958763	33	118	0.592212018645	22	NA	NA	0	4	630.713685514	0.75
CG16852	NA	NA	NA	NA	NA	4	47	0.343117224844	4	NA	0	0	1	0.0	0.0
CG16853	NA	NA	NA	NA	NA	2	32	0.310665893773	4	NA	0	0	3	1950.62400534	0.444444444444
CG16854	NA	NA	NA	NA	NA	8	68	0.477649265837	NA	NA	0	0	1	0.0	0.0
CG16857	NA	130	719	4	0.0528511821975	16	94	0.727143120758	2	NA	0	0	NA	NA	NA
CG16858	180	10	1940	5	0.857731958763	27	115	0.364964843316	9	6	1	0	14	12304.6007015	0.84693877551
CG16863	NA	NA	NA	NA	NA	15	99	0.344709523217	11	NA	0	0	1	0.0	0.0
CG16865	NA	140	247	NA	0.441295546559	33	118	0.68380000075	15	NA	0	0	1	0.0	0.0
CG16868	NA	NA	NA	NA	NA	32	117	0.766976740491	12	NA	0	0	NA	NA	NA
CG16869	NA	NA	NA	NA	NA	0	34	0.586940632343	3	NA	0	0	3	8513.97441205	0.5
CG16870	NA	NA	120	1	0.325	2	39	0.541297520743	9	NA	NA	0	1	0.0	0.0
CG16873	NA	100	315	2	0.133333333333	13	95	0.536741103028	2	NA	0	0	NA	NA	NA
CG16874	NA	10	116	2	0.0172413793103	3	27	0.265201373431	5	NA	0	0	4	920.39544959	0.75
CG16876	NA	10	377	2	0.0344827586207	1	72	0.564124999555	13	NA	1	0	NA	NA	NA
CG16879	NA	NA	NA	NA	NA	1	13	0.74619444485	4	NA	0	0	NA	NA	NA
CG1688	NA	20	918	3	0.420479302832	5	57	0.700927459295	1	NA	1	0	1	0.0	0.0
CG16880	NA	260	224	2	0.0982142857143	21	38	0.613458983649	7	NA	1	0	2	4.86546551101	0.0
CG16884	NA	NA	NA	NA	NA	8	85	0.896493268904	NA	NA	NA	0	31	43442.6716318	0.624
CG16885	NA	NA	NA	NA	NA	11	89	0.807705618392	NA	NA	NA	0	28	7077.93892497	0.0
CG16886	NA	NA	NA	NA	NA	2	66	0.803782414554	4	NA	0	0	2	0.0	0.5
CG16888	NA	NA	NA	NA	NA	3	57	0.19249155784	13	NA	0	0	3	96.8655668401	0.444444444444
CG16889	NA	10	394	1	0.0431472081218	3	89	0.536856381578	15	NA	1	0	5	1756.31963298	0.72
CG1689	NA	10	988	1	0.084008097166	9	37	0.543541479295	26	15	1	0	NA	NA	NA
CG16890	NA	NA	NA	NA	NA	34	118	0.595606329992	10	NA	0	0	5	847.507221478	0.625
CG16892	NA	60	466	4	0.00429184549356	31	115	0.645603155059	15	NA	0	0	7	1320.2576458	0.244897959184
CG16894	NA	NA	NA	NA	NA	4	50	0.452640747904	1	NA	0	0	9	11815.6536963	0.84375
CG16896	NA	NA	NA	NA	NA	15	116	0.508703748568	15	NA	0	0	2	804.095386337	0.5
CG16898	NA	NA	NA	NA	NA	19	54	0.319998473428	3	NA	0	0	NA	NA	NA
CG1690	NA	NA	NA	NA	NA	4	57	0.402568646181	NA	NA	0	0	3	237.762082223	0.666666666667
CG16901	40	10	344	1	0.479651162791	34	118	0.718021040884	32	2	1	0	10	5131.74627385	0.79012345679
CG16902	NA	10	NA	NA	NA	NA	NA	0.56570566155	NA	NA	NA	NA	1	0.0	0.0
CG16903	NA	NA	560	2	0.457142857143	34	118	0.780639917567	23	NA	1	0	1	0.0	0.0
CG16904	NA	NA	NA	NA	NA	7	63	0.310173913353	2	NA	NA	0	7	8672.80429095	0.816326530612
CG16905	NA	10	257	1	0.011673151751	7	36	0.186374732339	2	NA	0	0	NA	NA	NA
CG16908	NA	160	1080	1	0.0425925925926	30	112	0.60355195788	18	NA	1	0	NA	NA	NA
CG1691	140	30	638	0	0.413793103448	34	118	0.588745907087	34	5	1	0	NA	NA	NA
CG16910	360	10	387	1	0.271317829457	34	118	0.488625535618	18	NA	0	0	3	0.0	0.5
CG16912	NA	360	464	2	0.0603448275862	33	117	0.735448053177	12	NA	0	0	NA	NA	NA
CG16914	NA	20	92	1	0.0	2	57	0.522401433085	13	NA	0	0	NA	NA	NA
CG16916	NA	50	413	1	0.0338983050847	34	118	0.664053091475	33	NA	1	1	33	365.149480617	0.0
CG1692	30	10	3145	7	0.367567567568	34	117	0.52065064045	15	2	0	0	NA	NA	NA
CG16922	NA	10	3145	7	0.367567567568	NA	NA	0.629437995261	NA	NA	NA	NA	NA	NA	NA
CG16926	NA	NA	NA	NA	NA	24	93	0.407277389146	4	NA	0	0	1	0.0	0.0
CG16928	120	10	620	2	0.182258064516	34	114	0.582183896891	14	1	1	0	25	68394.7698863	0.918367346939
CG1693	NA	NA	NA	NA	NA	13	95	0.82551577299	22	NA	0	0	NA	NA	NA
CG16931	NA	100	100	1	0.01	2	36	0.265317960928	1	NA	0	0	NA	NA	NA
CG16932	150	10	1253	2	0.520351157223	34	118	0.692546889646	14	NA	1	0	4	340.841006727	0.375
CG16935	NA	20	357	2	0.0112044817927	34	118	0.654961275991	18	NA	NA	0	2	395.503751657	0.5
CG16936	NA	30	223	2	0.0	34	118	0.769377907953	14	1	0	0	NA	NA	NA
CG16940	NA	NA	1044	3	0.239463601533	34	118	0.493549492119	15	NA	NA	0	2	92.7700107522	0.5
CG16941	NA	40	784	4	0.619897959184	28	118	0.801707374597	15	NA	0	1	3	370.09019384	0.666666666667
CG16944	90	10	312	1	0.0	34	118	0.874541060662	31	1	1	0	NA	NA	NA
CG16947	NA	NA	NA	NA	NA	24	112	0.689026842789	4	NA	NA	0	16	40210.4358011	0.6953125
CG1695	NA	NA	NA	NA	NA	4	79	0.892033372592	4	NA	0	0	1	0.0	0.0
CG16952	NA	NA	NA	NA	NA	33	118	0.692619272666	24	NA	0	0	NA	NA	NA
CG16953	NA	NA	NA	NA	NA	34	118	0.533722734723	13	NA	0	0	3	853.991090942	0.666666666667
CG16954	70	10	558	1	0.0340501792115	3	48	0.401204039031	2	NA	1	0	2	60.2052724487	0.5
CG16956	NA	NA	NA	NA	NA	2	8	0.410093333012	1	NA	0	0	NA	NA	NA
CG16957	NA	NA	NA	NA	NA	4	74	0.254532121433	12	NA	0	0	NA	NA	NA
CG16959	NA	NA	NA	NA	NA	8	76	0.698654614968	14	NA	NA	0	4	289.435103697	0.625
CG1696	NA	10	739	1	0.0162381596752	34	118	0.451214030625	30	NA	1	0	6	1371.75003591	0.777777777778
CG16960	NA	60	378	2	0.0	0	0	0.15859102902	1	NA	0	0	2	870.482274468	0.5
CG16961	NA	30	379	2	0.0	0	1	0.249081579051	NA	NA	0	0	NA	NA	NA
CG16963	170	10	477	1	0.731656184486	4	52	0.718458139069	4	NA	0	0	NA	NA	NA
CG16964	NA	NA	NA	NA	NA	4	27	0.0742715233503	13	NA	0	0	NA	NA	NA
CG16965	NA	NA	739	1	0.0162381596752	19	65	0.60752532563	1	NA	0	0	NA	NA	NA
CG16969	NA	20	231	2	0.134199134199	20	116	0.439598531173	17	NA	NA	0	20	18424.6211875	0.771604938272
CG1697	NA	NA	1710	6	0.638596491228	32	118	0.633094247514	21	1	0	0	5	3032.43605387	0.72
CG16972	NA	NA	NA	NA	NA	34	117	0.391125298416	21	NA	0	0	19	43609.694376	0.91124260355
CG16973	60	10	1504	3	0.550531914894	33	118	0.871978010825	24	23	1	0	9	8695.48264482	0.716049382716
CG16974	NA	440	1257	1	0.121718377088	34	118	0.658517742235	19	NA	0	0	NA	NA	NA
CG16975	NA	20	1243	5	0.30329847144	34	118	0.757860803094	29	NA	1	0	11	11264.6264778	0.88
CG16976	NA	20	NA	NA	NA	NA	NA	0.944323644647	NA	NA	NA	NA	NA	NA	NA
CG16978	NA	NA	NA	NA	NA	2	43	0.283097222371	2	NA	0	0	6	2002.57713414	0.5
CG16979	NA	NA	607	2	0.0527182866557	32	118	0.698254998228	8	NA	NA	0	2	473.672383695	0.5
CG1698	NA	150	940	3	0.132978723404	24	76	0.480219315625	1	NA	0	0	1	0.0	0.0
CG16982	30	10	136	1	0.0514705882353	34	118	0.444263629308	16	1	1	0	6	1305.93511729	0.833333333333
CG16983	NA	10	162	2	0.203703703704	34	118	0.551295100002	41	NA	1	0	56	106838.456367	0.807852468769
CG16984	NA	NA	NA	NA	NA	3	81	0.561752868993	1	NA	NA	0	5	5421.43352471	0.8
CG16985	NA	NA	NA	NA	NA	34	116	0.509426811205	22	NA	0	0	11	13768.7865679	0.78
CG16986	NA	NA	NA	NA	NA	34	118	0.827881944788	12	NA	0	0	NA	NA	NA
CG16987	NA	10	586	4	0.390784982935	28	104	0.617921354119	17	5	1	0	5	2328.10506826	0.72
CG16988	NA	10	122	1	0.0491803278689	3	31	0.649031129821	4	1	0	0	6	8660.24445533	0.777777777778
CG16989	NA	NA	NA	NA	NA	34	118	0.479229088536	18	NA	0	0	NA	NA	NA
CG16991	NA	NA	NA	NA	NA	2	38	0.317319465086	1	NA	NA	0	NA	NA	NA
CG16992	NA	110	480	2	0.00833333333333	8	21	0.109078309076	1	NA	0	0	NA	NA	NA
CG16993	40	20	869	2	0.179516685846	5	58	0.645123409204	7	8	1	0	NA	NA	NA
CG16995	NA	NA	146	1	0.041095890411	8	56	0.683911564517	NA	NA	0	0	1	0.0	0.0
CG16996	NA	200	270	1	0.0	7	65	0.573552533019	22	NA	NA	0	NA	NA	NA
CG16997	NA	200	265	2	0.0150943396226	6	68	0.37174939189	8	NA	0	0	NA	NA	NA
CG16998	NA	200	258	1	0.0348837209302	0	0	0.213983268877	NA	NA	0	0	NA	NA	NA
CG17002	NA	NA	NA	NA	NA	32	118	0.685039235099	33	NA	1	0	34	13238.7531068	0.359861591696
CG17003	NA	NA	NA	NA	NA	1	43	0.295181416293	1	NA	0	0	6	10092.1330723	0.75
CG17005	NA	NA	NA	NA	NA	2	44	0.648603538241	1	NA	0	0	NA	NA	NA
CG17009	NA	10	216	1	0.361111111111	1	35	0.322837173513	2	NA	0	0	7	1270.96289226	0.816326530612
CG1701	NA	NA	1305	4	0.0743295019157	5	14	0.481017284495	6	NA	0	0	NA	NA	NA
CG17010	NA	NA	429	1	0.421911421911	4	46	0.284685541768	5	NA	NA	0	NA	NA	NA
CG17011	NA	NA	223	1	0.0	4	28	0.0480446429784	3	NA	0	0	3	977.357937801	0.666666666667
CG17012	NA	200	255	1	0.00392156862745	3	24	0.159263698516	NA	NA	0	0	NA	NA	NA
CG17018	NA	NA	NA	NA	NA	14	89	0.49567644851	NA	NA	0	0	28	26528.4521989	0.887755102041
CG17019	NA	60	700	1	0.617142857143	34	118	0.66779630359	14	NA	0	0	3	1392.15512609	0.444444444444
CG1702	NA	30	481	0	0.0790020790021	33	117	0.736749858185	9	NA	NA	0	3	549.945323839	0.666666666667
CG17023	NA	NA	481	0	0.0790020790021	34	118	0.573426616493	NA	NA	NA	0	NA	NA	NA
CG17026	NA	100	284	1	0.0422535211268	24	79	0.824778948813	NA	NA	0	0	NA	NA	NA
CG17027	110	30	288	1	0.0486111111111	17	85	0.578526995989	3	NA	1	0	8	7645.79274606	0.816326530612
CG17028	NA	100	284	1	0.00352112676056	17	61	0.369445614586	2	NA	0	0	NA	NA	NA
CG17029	NA	100	284	1	0.0	31	112	0.734012948805	4	NA	0	0	1	0.0	0.0
CG1703	NA	NA	1216	2	0.148026315789	34	118	0.649417696926	18	NA	1	0	NA	NA	NA
CG17030	NA	NA	180	1	0.138888888889	4	50	0.441491761243	3	NA	0	0	1	0.0	0.0
CG17031	NA	20	220	1	0.118181818182	3	32	0.296536037061	11	NA	0	0	NA	NA	NA
CG17032	NA	NA	NA	NA	NA	29	106	0.614942623779	NA	NA	0	0	4	987.829227131	0.75
CG17033	NA	10	315	2	0.00634920634921	34	117	0.758540037952	19	NA	0	0	NA	NA	NA
CG17035	NA	NA	230	1	0.0869565217391	34	118	0.711927971812	23	NA	1	0	NA	NA	NA
CG17036	NA	NA	432	1	0.0	21	85	0.573115906761	5	NA	0	0	NA	NA	NA
CG17044	NA	10	426	2	0.0399061032864	4	41	0.541837627424	6	NA	NA	0	1	0.0	0.0
CG17045	NA	10	409	1	0.0317848410758	0	20	0.668215315063	19	NA	0	0	1	0.0	0.0
CG17046	30	10	2272	0	0.705985915493	34	118	0.696834253126	36	2	1	0	9	13348.9547755	0.617283950617
CG17047	NA	NA	NA	NA	NA	4	50	0.72101077024	1	NA	0	0	NA	NA	NA
CG17048	NA	NA	NA	NA	NA	2	20	0.508343999414	2	NA	0	0	1	0.0	0.0
CG1705	NA	110	716	2	0.469273743017	5	118	0.747919108071	14	2	1	0	2	284.619081784	0.5
CG17051	NA	30	166	2	0.301204819277	22	118	0.565597027034	15	1	0	0	41	48353.8708682	0.675925925926
CG17052	NA	70	237	1	0.0801687763713	12	102	0.494480492673	12	NA	1	0	NA	NA	NA
CG17054	NA	20	NA	NA	NA	NA	NA	NA	NA	NA	NA	NA	NA	NA	NA
CG17058	NA	NA	230	1	0.0	7	99	0.660975679764	16	NA	0	0	1	0.0	0.0
CG17059	NA	260	67	1	0.55223880597	34	118	0.599340260855	15	NA	0	0	2	56.4730204642	0.0
CG17060	270	10	204	1	0.0539215686275	34	118	0.594071587487	32	NA	1	0	1	0.0	0.0
CG17061	NA	110	585	2	0.0119658119658	25	116	0.52494833749	2	NA	NA	0	NA	NA	NA
CG17063	NA	10	481	1	0.00831600831601	1	22	0.658230982814	2	NA	0	0	NA	NA	NA
CG17064	30	10	921	5	0.727470141151	7	117	0.269495375975	31	NA	1	0	2	766.165388939	0.5
CG17065	NA	NA	431	1	0.030162412993	34	118	0.639163777137	20	NA	0	0	NA	NA	NA
CG17068	NA	NA	NA	NA	NA	32	116	0.500478662865	31	NA	0	0	1	0.0	0.0
CG1707	NA	NA	968	3	0.401859504132	34	118	0.724582881657	13	1	0	0	13	157.617400312	0.272189349112
CG17075	NA	20	968	3	0.401859504132	0	64	0.686901273214	2	1	0	0	5	780.880185271	0.56
CG17077	NA	10	718	4	0.444289693593	34	115	0.769731142001	40	30	1	0	3	2501.2420566	0.666666666667
CG17078	NA	NA	NA	NA	NA	32	118	0.832940044797	32	NA	0	0	NA	NA	NA
CG1708	70	10	1201	1	0.418817651957	29	117	0.610992666161	26	7	1	0	NA	NA	NA
CG17081	30	10	1065	0	0.3220657277	19	117	0.669672903154	13	NA	0	0	3	117.820836444	0.444444444444
CG17082	NA	NA	NA	NA	NA	34	118	0.513526797787	4	NA	NA	0	2	596.92870237	0.5
CG17083	NA	NA	NA	NA	NA	2	53	0.709145474321	4	NA	0	0	NA	NA	NA
CG17084	NA	110	513	1	0.0	21	79	0.585102720924	12	NA	0	0	1	0.0	0.0
CG1709	NA	10	1340	4	0.551492537313	34	118	0.839985511246	17	NA	1	0	12	5743.14350524	0.416666666667
CG17090	NA	20	1340	4	0.551492537313	34	118	0.698973431213	29	NA	1	0	2	342.91346822	0.5
CG17097	NA	160	NA	NA	NA	3	32	0.305690072484	7	NA	0	0	4	1986.8945736	0.625
CG17098	NA	NA	NA	NA	NA	2	53	0.322530843601	5	NA	NA	0	NA	NA	NA
CG1710	60	10	1500	8	0.351333333333	5	118	0.348455582877	13	NA	1	0	15	4436.92338885	0.613333333333
CG17100	NA	50	698	4	0.557306590258	34	118	0.688346983254	22	NA	1	0	NA	NA	NA
CG17104	NA	NA	NA	NA	NA	7	80	0.339466779021	NA	NA	NA	0	1	0.0	0.0
CG17105	NA	NA	NA	NA	NA	4	33	0.372272434805	2	NA	0	0	NA	NA	NA
CG17107	NA	NA	NA	NA	NA	8	58	0.204076212883	4	NA	0	0	26	68798.603017	0.857142857143
CG17108	NA	NA	342	NA	0.599415204678	34	79	0.415700686359	2	NA	1	0	3	945.661575839	0.5
CG17109	NA	NA	NA	NA	NA	17	77	0.569445801502	1	NA	1	0	4	1757.10946129	0.625
CG17110	NA	NA	NA	NA	NA	8	34	0.604509353141	3	NA	NA	0	1	0.0	1.0
CG17111	NA	NA	768	2	0.0611979166667	23	78	0.843715649109	1	NA	0	0	NA	NA	NA
CG17116	NA	NA	413	4	0.0217917675545	7	30	0.675904992207	1	NA	0	0	NA	NA	NA
CG17117	240	10	487	1	0.560574948665	26	95	0.76296144868	32	11	1	0	155	862576.877986	0.97241011036
CG17118	NA	130	299	1	0.538461538462	32	55	0.674466059077	6	NA	0	0	1	0.0	0.0
CG17119	NA	20	397	1	0.0629722921914	30	107	0.595808787169	10	NA	NA	0	NA	NA	NA
CG1712	NA	50	598	2	0.309364548495	0	6	0.71529754371	NA	NA	0	0	NA	NA	NA
CG17121	NA	NA	361	1	0.0332409972299	30	94	0.749620641454	4	NA	1	0	1	0.0	0.0
CG17122	NA	NA	NA	NA	NA	2	67	0.641147541422	4	NA	0	0	2	125.336382101	0.5
CG17124	NA	NA	124	1	0.137096774194	33	114	0.686862983745	5	NA	0	0	9	7041.23000629	0.75
CG17127	NA	NA	NA	NA	NA	4	64	0.780739679659	11	NA	NA	0	9	8711.304095	0.53125
CG17129	NA	NA	NA	NA	NA	11	117	0.191306166364	18	NA	0	0	NA	NA	NA
CG17131	NA	10	715	3	0.0895104895105	14	112	0.866343051398	12	NA	1	0	1	0.0	0.0
CG17134	NA	NA	391	1	0.00255754475703	7	38	0.523011119825	2	NA	0	0	5	9454.04982417	0.56
CG17136	NA	10	144	1	0.513888888889	34	118	0.535661587685	19	NA	0	0	13	9887.60527745	0.902777777778
CG17137	NA	40	293	1	0.0204778156997	4	80	0.58040953205	NA	NA	0	0	NA	NA	NA
CG17139	NA	90	361	2	0.221606648199	2	48	0.194937865059	2	NA	NA	0	2	234.527958704	0.5
CG17140	NA	90	361	2	0.221606648199	2	48	0.206914300806	4	NA	NA	0	NA	NA	NA
CG17141	NA	40	323	1	0.00928792569659	26	118	0.71570671686	21	NA	NA	0	2	435.745757742	0.5
CG17142	90	10	956	2	0.0784518828452	13	92	0.685982358595	24	NA	0	0	1	0.0	0.0
CG17143	NA	20	288	1	0.392361111111	34	118	0.646947329092	13	NA	0	0	8	5592.34033106	0.875
CG17144	NA	10	NA	NA	NA	NA	NA	NA	NA	NA	NA	NA	NA	NA	NA
CG17145	NA	NA	334	1	0.0	3	47	0.213854395955	11	NA	NA	0	NA	NA	NA
CG17146	NA	NA	229	1	0.0131004366812	28	118	0.69801496428	6	NA	0	0	1	0.0	1.0
CG17147	NA	NA	337	1	0.0	3	41	0.469497542418	6	NA	0	0	NA	NA	NA
CG17148	NA	NA	544	1	0.0	9	39	0.373111315195	3	NA	1	0	NA	NA	NA
CG17149	40	10	890	3	0.262921348315	33	117	0.646555143765	19	NA	1	0	NA	NA	NA
CG1715	NA	NA	NA	NA	NA	34	118	0.696703822007	26	NA	1	0	5	1073.55400312	0.56
CG17150	NA	70	4385	9	0.0285062713797	3	34	0.716642113019	5	NA	0	0	NA	NA	NA
CG17152	NA	90	635	2	0.00787401574803	0	0	0.460064990141	5	NA	NA	0	NA	NA	NA
CG17153	NA	10	368	1	0.279891304348	34	118	0.199981805302	14	NA	1	0	26	58332.4443886	0.916099773243
CG17154	NA	NA	NA	NA	NA	4	45	0.222093023473	2	NA	0	0	8	2561.4479155	0.75
CG17158	50	20	276	1	0.20652173913	34	118	0.7259537772	17	NA	1	0	45	99576.6298989	0.793279766253
CG17159	NA	NA	NA	NA	NA	34	118	0.308897054968	NA	NA	NA	0	NA	NA	NA
CG1716	170	10	2313	4	0.6878512754	34	117	0.388249900839	18	1	1	0	2	7609.0	0.0
CG17161	50	10	512	2	0.060546875	33	118	0.690857184935	25	6	1	0	35	36346.8521246	0.700692041522
CG17162	NA	NA	NA	NA	NA	34	118	0.309832213484	NA	NA	NA	0	23	27710.6912288	0.942148760331
CG17163	NA	NA	NA	NA	NA	32	114	0.30897731273	NA	NA	NA	0	4	703.247376517	0.75
CG17166	NA	20	333	2	0.0990990990991	32	118	0.699097988356	22	NA	0	0	4	1023.6360197	0.75
CG17167	NA	NA	522	1	0.0095785440613	9	97	0.729524239707	NA	NA	0	0	NA	NA	NA
CG17168	NA	NA	421	2	0.70783847981	34	118	0.520343414202	NA	NA	NA	0	2	100.738748038	0.5
CG17169	NA	NA	NA	NA	NA	2	18	0.47852845594	NA	NA	NA	0	NA	NA	NA
CG17170	NA	10	765	1	0.107189542484	33	118	0.812440791449	NA	7	1	0	1	0.0	0.0
CG17172	NA	150	388	2	0.541237113402	24	114	0.435880889319	NA	NA	NA	0	3	309.291582753	0.5
CG17173	NA	NA	508	1	0.0	2	23	0.260668348274	1	NA	0	0	NA	NA	NA
CG17174	NA	150	1114	1	0.00448833034111	1	22	0.228029189078	1	NA	0	0	NA	NA	NA
CG17176	NA	150	1112	2	0.0215827338129	3	35	0.209348621238	NA	NA	0	0	2	99.213696843	0.0
CG17177	NA	NA	NA	NA	NA	1	8	0.0870789606942	NA	NA	NA	0	NA	NA	NA
CG17178	NA	NA	1123	2	0.0409617097061	1	16	0.301710793196	NA	NA	NA	0	NA	NA	NA
CG1718	NA	NA	1714	3	0.0425904317386	31	116	0.517626431234	NA	NA	0	0	NA	NA	NA
CG17180	NA	NA	NA	NA	NA	31	118	0.62637310781	30	NA	0	0	3	140.385245824	0.444444444444
CG17181	NA	NA	NA	NA	NA	1	83	0.589426143128	10	NA	0	0	1	0.0	1.0
CG17183	NA	290	318	2	0.622641509434	34	118	0.646849753879	20	NA	0	0	33	2327.38497925	0.173828125
CG17184	NA	40	355	2	0.366197183099	34	118	0.635693483956	24	NA	1	0	NA	NA	NA
CG17186	NA	NA	NA	NA	NA	32	117	0.15630921955	15	NA	0	0	6	10129.1794987	0.8
CG17187	NA	140	299	2	0.434782608696	22	118	0.496667742319	12	NA	1	0	9	10040.0775411	0.722222222222
CG17189	NA	NA	NA	NA	NA	5	55	0.755810063135	2	NA	NA	0	NA	NA	NA
CG17190	NA	NA	NA	NA	NA	30	73	0.677297590234	1	NA	0	0	2	217.303830919	0.0
CG17191	NA	30	337	1	0.0207715133531	0	33	0.391304586729	2	NA	NA	0	NA	NA	NA
CG17192	NA	30	337	1	0.0118694362018	2	34	0.477559129923	2	NA	0	0	NA	NA	NA
CG17193	NA	NA	NA	NA	NA	5	34	0.493479693946	5	NA	0	0	NA	NA	NA
CG17195	NA	20	283	2	0.0	2	31	0.131599133473	NA	NA	1	0	NA	NA	NA
CG17196	NA	20	276	1	0.0	2	38	0.185200962953	1	NA	0	0	1	0.0	0.0
CG17197	NA	20	290	2	0.00344827586207	1	27	0.154688015149	NA	NA	0	0	NA	NA	NA
CG17198	NA	20	299	1	0.0	2	38	0.140276735444	NA	NA	0	0	NA	NA	NA
CG17199	NA	NA	NA	NA	NA	2	32	0.35892897571	NA	NA	0	0	NA	NA	NA
CG17200	NA	NA	487	2	0.0	3	19	0.189191939926	1	NA	0	0	1	0.0	1.0
CG17202	NA	NA	NA	NA	NA	32	118	0.496544061556	18	NA	NA	0	NA	NA	NA
CG17207	NA	NA	NA	NA	NA	3	58	0.16677601777	18	NA	NA	0	NA	NA	NA
CG17209	NA	10	1383	5	0.0556760665221	32	115	0.702100391104	11	NA	1	0	1	0.0	0.0
CG1721	NA	NA	1354	4	0.646971935007	34	118	0.846039995318	23	NA	NA	0	52	50209.9478693	0.600271616116
CG17210	NA	NA	NA	NA	NA	7	39	0.517640884849	2	NA	0	0	6	3428.57476354	0.666666666667
CG17211	NA	NA	NA	NA	NA	3	72	0.626068142917	1	NA	NA	0	5	801.60507932	0.8
CG17212	NA	NA	NA	NA	NA	4	23	0.663501278825	11	NA	0	0	NA	NA	NA
CG17213	NA	40	475	1	0.0989473684211	1	7	0.879755602829	1	NA	0	0	NA	NA	NA
CG17216	NA	150	604	1	0.380794701987	8	94	0.470851247852	5	NA	NA	0	19	8304.24723744	0.84375
CG17217	NA	NA	NA	NA	NA	2	42	0.323968943899	1	NA	0	0	1	0.0	0.0
CG17218	NA	30	151	2	0.0	33	118	0.486395742136	16	NA	1	0	NA	NA	NA
CG17219	NA	NA	NA	NA	NA	27	108	0.481626399729	21	NA	0	0	3	124.594245667	0.666666666667
CG1722	NA	NA	NA	NA	NA	6	48	0.129075021378	1	NA	1	0	NA	NA	NA
CG17221	NA	50	413	3	0.0629539951574	33	116	0.639336610091	18	NA	0	0	6	1096.9672136	0.833333333333
CG17223	60	20	369	2	0.0108401084011	34	118	0.411721577776	16	1	0	0	1	0.0	0.0
CG17224	NA	NA	300	2	0.00666666666667	27	115	0.443886330732	10	NA	0	0	NA	NA	NA
CG17226	NA	50	411	1	0.0	1	7	0.382720874308	NA	NA	0	0	3	649.37922438	0.666666666667
CG17227	NA	20	806	4	0.147642679901	34	118	0.640214119853	17	NA	0	0	6	1627.55234919	0.666666666667
CG17228	40	10	1703	5	0.80446271286	20	82	0.783587682575	22	8	1	0	5	9454.14463352	0.75
CG17230	NA	NA	NA	NA	NA	22	114	0.700257601676	15	NA	0	0	16	29203.9811545	0.897777777778
CG17233	NA	NA	NA	NA	NA	33	118	0.799141348412	24	NA	1	0	7	4401.59010744	0.777777777778
CG17234	NA	200	251	1	0.0	2	19	0.26569576677	NA	NA	0	0	NA	NA	NA
CG17237	NA	NA	192	NA	0.322916666667	7	56	0.335320777193	4	NA	NA	0	11	15409.2168755	0.76
CG17239	NA	200	248	1	0.0	9	22	0.378112450279	1	NA	NA	0	NA	NA	NA
CG1724	NA	20	2051	4	0.0175524134569	2	36	0.488525943891	3	NA	0	0	NA	NA	NA
CG17240	NA	50	245	1	0.0	3	5	0.356742547949	1	NA	0	0	1	0.0	0.0
CG17241	NA	30	387	1	0.0	2	1	0.608072165518	2	NA	0	0	NA	NA	NA
CG17242	NA	NA	245	1	0.0	4	25	0.152464769593	2	NA	0	0	NA	NA	NA
CG17244	NA	NA	159	NA	0.270440251572	26	82	0.39444122413	NA	NA	0	0	5	1642.19405217	0.72
CG17245	40	20	2051	4	0.0175524134569	34	115	0.676899241489	16	4	1	0	3	741.953266012	0.444444444444
CG17246	NA	30	661	3	0.0907715582451	NA	118	0.816595862852	23	NA	1	0	10	7919.9237419	0.78
CG17248	NA	10	206	0	0.776699029126	7	88	0.752003634593	11	1	1	0	58	85853.7787856	0.786694101509
CG17249	NA	NA	NA	NA	NA	15	118	0.55073941425	20	NA	0	0	NA	NA	NA
CG1725	30	10	2309	3	0.950627977479	34	118	0.664977253017	28	10	1	0	15	14824.8870368	0.844444444444
CG17250	NA	30	406	1	0.0	3	2	0.595295658987	3	NA	0	0	1	0.0	0.0
CG17252	NA	NA	NA	NA	NA	33	118	0.423633132862	26	NA	0	0	NA	NA	NA
CG17255	NA	20	2309	3	0.950627977479	NA	118	0.6094360374	31	NA	1	0	3	297.39546781	0.666666666667
CG17256	NA	50	735	3	0.402721088435	3	87	0.567284404025	29	NA	0	0	6	1360.33055383	0.833333333333
CG17257	NA	10	420	1	0.0214285714286	34	118	0.581902547643	20	NA	0	0	2	29.9616455404	0.5
CG17258	NA	NA	NA	NA	NA	1	57	0.670980762982	5	NA	0	0	NA	NA	NA
CG17259	NA	20	501	3	0.15369261477	34	118	0.811106639699	20	NA	0	0	46	9153.7710653	0.241020793951
CG17260	NA	NA	NA	NA	NA	33	117	0.620797111786	20	NA	NA	0	7	2073.56222541	0.5
CG17261	NA	NA	NA	NA	NA	4	75	0.0995091212235	1	NA	NA	0	NA	NA	NA
CG17262	NA	400	157	1	0.0	33	109	0.875381857468	17	NA	0	0	NA	NA	NA
CG17264	NA	NA	NA	NA	NA	17	86	0.494330775553	10	NA	1	0	1	0.0	0.0
CG17265	NA	20	607	1	0.772652388797	19	114	0.823163652749	1	NA	0	0	33	55836.126856	0.944444444444
CG17266	NA	140	183	1	0.0437158469945	30	116	0.891807818441	16	NA	0	0	1	0.0	1.0
CG17267	NA	NA	NA	NA	NA	1	20	0.401702750066	NA	NA	NA	0	NA	NA	NA
CG17268	NA	50	249	2	0.0240963855422	1	40	0.710891120781	6	NA	1	0	1	0.0	0.0
CG17269	NA	50	1478	2	0.0764546684709	9	97	0.626063709909	10	NA	1	0	2	45.4758050903	0.5
CG17270	NA	NA	NA	NA	NA	32	100	0.658756796979	1	NA	0	0	NA	NA	NA
CG17271	NA	NA	281	2	0.861209964413	34	118	0.794171627119	23	NA	NA	0	13	4333.92268331	0.777777777778
CG17272	NA	NA	149	1	0.0	34	118	0.697341830113	11	NA	0	0	1	0.0	0.0
CG17273	NA	50	447	1	0.0313199105145	34	118	0.892371558502	31	NA	1	0	5	1572.95499139	0.56
CG17274	NA	50	NA	NA	NA	NA	NA	NA	NA	NA	NA	NA	NA	NA	NA
CG17275	NA	50	NA	NA	NA	NA	NA	NA	NA	NA	NA	NA	NA	NA	NA
CG17278	NA	20	80	1	0.0	31	113	0.734869342101	6	2	1	0	NA	NA	NA
CG17279	NA	NA	NA	NA	NA	2	22	0.37124920662	2	NA	NA	0	NA	NA	NA
CG1728	NA	20	1146	1	0.410122164049	34	118	0.638386047315	27	NA	0	0	10	9639.02958745	0.7
CG17280	NA	10	109	1	0.0183486238532	34	118	0.726160473664	17	NA	0	0	NA	NA	NA
CG17282	NA	NA	NA	NA	NA	34	116	0.593698705358	8	NA	0	0	NA	NA	NA
CG17283	NA	60	465	3	0.135483870968	1	11	0.37783834074	1	1	0	0	1	0.0	0.0
CG17284	NA	150	196	1	0.0	1	10	0.538949954895	10	NA	0	0	NA	NA	NA
CG17285	NA	10	1029	3	0.225461613217	33	68	0.519968749365	4	NA	0	0	2	7609.0	0.0
CG17286	NA	20	1146	1	0.410122164049	9	107	0.621690444006	16	NA	1	0	3	487.746597929	0.666666666667
CG17287	NA	20	338	3	0.0591715976331	1	31	0.335419862244	2	NA	NA	0	1	0.0	0.0
CG17290	NA	NA	NA	NA	NA	1	67	0.734361004453	NA	NA	1	0	4	577.672352096	0.625
CG17291	100	20	650	0	0.0538461538462	34	118	0.891261522805	33	NA	1	0	68	67520.9004176	0.441230486685
CG17292	NA	NA	340	1	0.00882352941176	34	116	0.698065312912	11	NA	0	0	8	4924.76834777	0.734693877551
CG17293	NA	10	317	1	0.0	33	118	0.883545370195	11	NA	1	0	19	2131.25246993	0.214532871972
CG17294	NA	NA	255	2	0.0196078431373	34	117	0.587586172344	8	NA	0	0	1	0.0	0.0
CG17295	NA	20	199	2	0.462311557789	33	117	0.223379974728	25	NA	1	0	4	911.59265552	0.75
CG17298	NA	NA	NA	NA	NA	3	24	0.735712001108	3	NA	0	0	1	0.0	0.0
CG17299	30	10	1400	2	0.696428571429	34	118	0.826304547325	49	2	1	0	NA	NA	NA
CG17300	NA	10	152	1	0.217105263158	2	45	0.53128898598	1	NA	0	0	NA	NA	NA
CG17301	NA	100	215	2	0.0	3	41	0.267154746422	NA	NA	0	0	2	0.0	0.0
CG17302	NA	100	210	1	0.0	1	44	0.556236377977	1	NA	0	0	13	0.0	0.0
CG17304	NA	20	2645	1	0.705860113422	NA	NA	0.768121724332	NA	NA	NA	NA	NA	NA	NA
CG17309	NA	10	NA	NA	NA	NA	NA	NA	NA	NA	NA	NA	NA	NA	NA
CG1732	NA	NA	636	1	0.0424528301887	34	117	0.572527796281	20	NA	0	0	5	970.484720121	0.64
CG17320	NA	20	544	3	0.00919117647059	34	118	0.8015952269	24	NA	0	0	3	5215.5808463	0.666666666667
CG17321	NA	NA	NA	NA	NA	15	89	0.822964303999	4	NA	1	0	NA	NA	NA
CG17322	NA	NA	517	1	0.0232108317215	28	95	0.387795060534	3	NA	0	0	1	0.0	0.0
CG17323	NA	50	530	1	0.00566037735849	28	99	0.661679546459	2	NA	0	0	6	3999.22796422	0.777777777778
CG17324	NA	NA	525	1	0.00761904761905	4	40	0.508860119249	5	NA	0	0	NA	NA	NA
CG17325	NA	NA	NA	NA	NA	15	89	0.637016520239	2	NA	NA	0	5	760.908201892	0.72
CG17327	NA	NA	NA	NA	NA	34	117	0.553581025703	25	NA	NA	0	3	783.36604591	0.5
CG17328	NA	NA	413	3	0.34382566586	31	114	0.631336307402	19	NA	0	0	4	478.239015074	0.75
CG17329	NA	NA	NA	NA	NA	2	83	0.110326315673	3	NA	0	0	NA	NA	NA
CG17330	NA	10	297	1	0.0	9	48	0.614653266308	3	NA	1	0	NA	NA	NA
CG17331	NA	50	201	1	0.0	34	118	0.740192802045	12	NA	1	1	43	29252.6568398	0.306960142772
CG17332	NA	10	468	0	0.025641025641	34	118	0.855951017701	15	NA	1	0	9	3498.47789486	0.6875
CG17333	NA	10	243	1	0.0411522633745	34	118	0.402094261966	19	NA	0	0	NA	NA	NA
CG17334	NA	60	195	1	0.4	1	44	0.582813913374	27	1	NA	0	1	0.0	1.0
CG17336	NA	NA	496	2	0.0161290322581	7	79	0.812133009096	4	NA	0	0	NA	NA	NA
CG17337	NA	NA	NA	NA	NA	34	118	0.792473029802	21	NA	NA	0	17	17102.4245081	0.705882352941
CG17341	NA	NA	NA	NA	NA	1	59	0.89216404749	2	NA	NA	0	NA	NA	NA
CG17342	NA	20	1142	1	0.700525394046	34	118	0.782670951772	45	5	1	0	19	27262.8472739	0.908587257618
CG17343	NA	NA	NA	NA	NA	7	102	0.615176471496	15	NA	1	0	2	122.069313407	0.5
CG17344	NA	NA	NA	NA	NA	5	55	0.216002490654	NA	NA	0	0	2	1.0	0.0
CG17347	30	10	185	1	0.0324324324324	33	118	0.763192370581	16	NA	1	0	10	14404.7885929	0.6
CG17348	NA	10	645	0	0.100775193798	28	100	0.768709761863	21	5	1	0	8	3249.07469754	0.78125
CG17349	NA	NA	NA	NA	NA	3	52	0.712811659955	4	NA	0	0	NA	NA	NA
CG17350	NA	NA	NA	NA	NA	4	89	0.635465224369	4	NA	0	0	NA	NA	NA
CG17352	NA	NA	NA	NA	NA	12	105	0.788086474465	4	NA	0	0	NA	NA	NA
CG17358	NA	40	196	1	0.602040816327	34	118	0.614045419193	13	NA	1	0	37	121916.855732	0.943310657596
CG17359	NA	NA	NA	NA	NA	32	115	0.0916710914337	6	NA	0	0	1	0.0	0.0
CG1736	NA	50	1354	3	0.356720827179	1	29	0.529966787714	1	NA	0	0	NA	NA	NA
CG17360	NA	NA	NA	NA	NA	33	117	0.688683948724	16	NA	0	0	6	2566.27558031	0.833333333333
CG17361	NA	NA	NA	NA	NA	7	118	0.103812211784	5	NA	0	0	1	0.0	0.0
CG17362	NA	NA	NA	NA	NA	3	38	0.224555935354	1	NA	0	0	2	119.879948685	0.5
CG17364	NA	NA	NA	NA	NA	10	51	0.705022430282	1	NA	NA	0	1	0.0	0.0
CG17367	110	10	723	3	0.492392807746	34	118	0.768423311839	32	NA	0	0	1	0.0	1.0
CG17368	NA	10	NA	NA	NA	NA	NA	NA	NA	NA	NA	NA	NA	NA	NA
CG17369	40	10	490	3	0.0	34	118	0.90174871151	26	3	1	0	NA	NA	NA
CG1737	NA	NA	NA	NA	NA	34	118	0.366930621088	29	NA	0	0	2	233.884233806	0.5
CG17370	NA	30	422	2	0.0592417061611	27	118	0.837521350316	25	NA	0	0	3	624.766988786	0.5
CG17374	NA	10	2394	9	0.00459482038429	17	68	0.667775079319	NA	NA	0	0	2	515.438027301	0.5
CG17375	NA	NA	NA	NA	NA	2	42	0.525478172226	11	NA	0	0	NA	NA	NA
CG17376	NA	NA	NA	NA	NA	6	61	0.533345119551	3	NA	0	0	3	237.117652746	0.444444444444
CG17377	NA	NA	NA	NA	NA	7	56	0.510415749574	8	NA	NA	0	29	36520.7913393	0.746227709191
CG17378	NA	NA	NA	NA	NA	12	73	0.66588026232	3	NA	1	0	NA	NA	NA
CG17379	NA	90	NA	NA	NA	NA	NA	NA	NA	NA	NA	NA	NA	NA	NA
CG1738	NA	NA	NA	NA	NA	19	116	0.552044026195	17	NA	0	0	NA	NA	NA
CG17380	NA	NA	119	2	0.142857142857	4	41	0.154504902198	1	NA	0	0	2	202.263359402	0.5
CG17381	NA	90	545	2	0.00183486238532	0	0	0.302277777585	1	NA	0	0	NA	NA	NA
CG17382	NA	90	559	3	0.0	0	0	0.250617857257	NA	NA	0	0	NA	NA	NA
CG17383	NA	NA	336	4	0.532738095238	33	118	0.530608954782	35	7	1	0	11	12209.7174844	0.892561983471
CG17385	NA	NA	NA	NA	NA	34	118	0.906292713586	21	NA	0	0	2	49.1150342767	0.5
CG17386	NA	NA	NA	NA	NA	1	62	0.830009966514	4	NA	0	0	NA	NA	NA
CG17387	NA	NA	NA	NA	NA	2	60	0.675603889913	2	NA	0	0	1	0.0	0.0
CG17388	NA	30	NA	NA	NA	NA	NA	0.701885845077	NA	NA	NA	NA	NA	NA	NA
CG17389	NA	30	NA	NA	NA	NA	NA	0.565354460504	NA	NA	NA	NA	NA	NA	NA
CG17390	NA	30	NA	NA	NA	NA	NA	0.734645194789	NA	NA	NA	NA	NA	NA	NA
CG17395	280	10	NA	NA	NA	NA	NA	NA	NA	NA	NA	NA	NA	NA	NA
CG17397	50	40	142	1	0.0845070422535	34	118	0.445728625742	NA	NA	0	0	1	0.0	0.0
CG1740	60	30	275	1	0.0254545454545	34	118	0.678676447026	27	NA	1	0	53	91086.1459443	0.63556851312
CG17404	NA	200	275	1	0.0254545454545	0	5	0.524203143178	6	NA	0	0	NA	NA	NA
CG1742	NA	NA	204	1	0.289215686275	34	118	0.665277599449	7	NA	0	0	NA	NA	NA
CG17420	NA	360	204	1	0.289215686275	34	118	0.730079219564	NA	2	1	1	NA	NA	NA
CG1743	50	10	715	3	0.26993006993	34	112	0.721181192277	6	NA	0	0	1	0.0	0.0
CG17436	NA	20	715	3	0.26993006993	34	117	0.630836877008	NA	6	1	0	2	218.06038687	0.5
CG17437	NA	10	361	0	0.146814404432	32	118	0.703737894495	17	NA	1	0	12	3029.23917157	0.527777777778
CG1744	NA	20	1315	2	0.025855513308	7	84	0.848745791386	NA	1	0	0	NA	NA	NA
CG17440	NA	NA	NA	NA	NA	1	60	0.505843001422	5	NA	NA	0	5	1621.01914741	0.72
CG17446	NA	10	663	3	0.174962292609	20	117	0.688574297847	17	NA	1	0	15	13717.5973463	0.852071005917
CG1745	NA	NA	NA	NA	NA	15	118	0.299610074335	24	NA	0	0	9	8879.87959156	0.78125
CG17450	NA	20	601	1	0.292845257903	2	68	0.820573424111	3	NA	NA	0	27	20771.4271044	0.899862825789
CG17453	NA	NA	518	2	0.0212355212355	5	86	0.731310212079	7	NA	0	0	NA	NA	NA
CG17454	NA	40	243	2	0.440329218107	34	118	0.663363326674	11	NA	NA	0	NA	NA	NA
CG1746	NA	30	649	1	0.060092449923	34	118	0.713455032519	30	NA	NA	0	13	24879.371378	0.86
CG17461	NA	70	649	1	0.060092449923	5	22	0.203799588823	12	NA	0	0	1	0.0	0.0
CG17462	NA	20	407	2	0.0786240786241	5	92	0.492681290525	8	NA	0	0	2	141.168259609	0.5
CG17469	NA	220	NA	NA	NA	NA	NA	0.360491151524	NA	NA	NA	NA	NA	NA	NA
CG1747	NA	20	641	2	0.165366614665	25	93	0.547232859041	5	NA	0	0	1	0.0	0.0
CG17470	NA	80	215	1	0.553488372093	6	88	0.329822717762	1	NA	NA	0	1	0.0	0.0
CG17471	NA	90	404	1	0.0866336633663	NA	118	0.8008074701	5	NA	0	0	5	9029.39102287	0.32
CG17472	NA	NA	159	NA	0.0	3	26	0.118768656808	NA	NA	0	0	NA	NA	NA
CG17475	NA	200	288	2	0.0	6	60	0.21844278625	2	NA	0	0	2	1335.75381285	0.5
CG17477	NA	NA	267	1	0.00374531835206	4	47	0.339224441686	2	NA	0	0	NA	NA	NA
CG17484	20	10	781	1	0.135723431498	34	118	0.702337321907	6	3	1	0	11	9321.49164728	0.74
CG17486	NA	NA	NA	NA	NA	34	118	0.30418116373	8	NA	NA	0	1	0.0	0.0
CG17489	NA	360	299	0	0.113712374582	34	118	0.889054707374	9	1	1	0	NA	NA	NA
CG1749	NA	20	1049	6	0.15061963775	34	118	0.703022806645	16	NA	0	0	2	86.2002066384	0.0
CG17490	NA	NA	NA	NA	NA	34	117	0.183612792004	8	NA	NA	0	NA	NA	NA
CG17492	NA	20	1049	6	0.15061963775	34	118	0.768329256815	17	NA	1	0	14	6619.93057547	0.632653061224
CG17493	NA	NA	182	NA	0.208791208791	34	118	0.322540414033	6	NA	0	0	1	0.0	0.0
CG17494	NA	NA	NA	NA	NA	34	118	0.382954340804	9	NA	1	0	20	19018.3397982	0.642659279778
CG17498	NA	10	207	1	0.048309178744	17	115	0.753664612162	24	NA	1	0	47	120274.421784	0.924382716049
CG1750	NA	NA	1218	0	0.055829228243	34	102	0.49184107906	13	NA	NA	0	1	0.0	0.0
CG17508	NA	NA	NA	NA	NA	34	118	0.476128824447	8	NA	1	0	21	3487.7426025	0.176870748299
CG17509	NA	20	1218	NA	0.055829228243	34	118	0.824467530379	32	NA	1	0	NA	NA	NA
CG1751	NA	30	2630	5	0.00456273764259	34	118	0.635117215833	14	NA	1	0	NA	NA	NA
CG17510	NA	10	154	2	0.00649350649351	34	118	0.485959899459	7	NA	NA	0	6	4271.18656247	0.833333333333
CG17514	NA	NA	2630	5	0.00456273764259	34	116	0.348507622908	NA	NA	0	0	1	0.0	0.0
CG17515	NA	20	222	1	0.220720720721	34	117	0.539268387115	21	NA	0	0	4	803.081244875	0.625
CG17520	120	10	336	1	0.014880952381	34	118	0.664417550539	5	2	1	0	NA	NA	NA
CG17521	NA	60	218	1	0.0321100917431	34	118	0.841781227011	15	NA	1	1	12	16624.6582296	0.78
CG17522	NA	30	240	2	0.05	7	66	0.714207468624	4	NA	0	0	2	580.8306741	0.5
CG17523	NA	30	221	2	0.0	23	76	0.198354260256	6	NA	0	0	NA	NA	NA
CG17524	NA	30	220	2	0.0	32	116	0.431511288826	6	NA	0	0	4	7786.1243318	0.625
CG17525	NA	30	222	2	0.0	2	30	0.551340807119	4	NA	0	0	NA	NA	NA
CG17527	NA	30	222	2	0.027027027027	21	87	0.474913303638	4	NA	0	0	1	0.0	0.0
CG17528	NA	150	748	3	0.201871657754	34	118	0.612320736085	6	NA	NA	0	3	3373.435944	0.666666666667
CG1753	NA	110	522	2	0.0766283524904	29	118	0.733405544564	13	NA	0	0	2	335.211418249	0.5
CG17530	NA	30	222	2	0.018018018018	34	115	0.393152722711	7	NA	NA	0	36	16049.4163521	0.112456747405
CG17531	50	30	223	2	0.0	33	110	0.281867374205	5	NA	0	0	5	2089.21672056	0.75
CG17533	NA	30	222	2	0.00900900900901	NA	110	0.429482418736	4	NA	0	0	7	2205.4963085	0.0
CG17534	NA	30	221	2	0.0	28	111	0.622080001022	4	NA	0	0	NA	NA	NA
CG17540	50	40	403	2	0.389578163772	34	118	0.559875236194	7	NA	0	0	2	52.5868663182	0.5
CG17544	NA	NA	693	3	0.00721500721501	30	114	0.757725693144	15	NA	0	0	2	283.056489627	0.5
CG17549	NA	NA	NA	NA	NA	32	103	0.750957791246	3	NA	0	0	3	419.923219113	0.5
CG17556	NA	NA	NA	NA	NA	34	117	0.697708699546	22	NA	NA	0	4	2172.17208811	0.625
CG17559	NA	10	584	0	0.0616438356164	23	116	0.74064473193	24	1	1	0	3	236.691792162	0.666666666667
CG1756	NA	20	1320	3	0.0628787878788	NA	NA	0.761685651915	NA	NA	NA	NA	NA	NA	NA
CG17560	NA	NA	NA	NA	NA	6	61	0.283187333541	2	NA	0	0	1	0.0	0.0
CG17562	NA	NA	NA	NA	NA	7	65	0.328530502509	9	NA	0	0	NA	NA	NA
CG17564	NA	NA	NA	NA	NA	4	60	0.549472020023	NA	NA	0	0	12	14551.4992337	0.793388429752
CG17565	NA	NA	419	2	0.0501193317422	30	118	0.653372648165	12	NA	0	0	1	0.0	1.0
CG17566	NA	10	457	2	0.00656455142232	5	56	0.826619644531	12	2	1	0	11	2063.48990834	0.34
CG17568	NA	NA	NA	NA	NA	21	118	0.343096792297	14	NA	0	0	44	132574.964881	0.927456382002
CG17569	NA	50	1320	3	0.0628787878788	32	118	0.780639898711	31	NA	1	0	1	0.0	0.0
CG17570	NA	NA	NA	NA	NA	5	47	0.83048888991	5	NA	0	0	1	0.0	0.0
CG17571	NA	200	258	1	0.0	5	71	0.474329199035	2	NA	0	0	NA	NA	NA
CG17572	NA	NA	NA	NA	NA	4	56	0.830945313727	4	NA	1	0	NA	NA	NA
CG17574	NA	NA	NA	NA	NA	34	117	0.463306258599	28	1	0	0	NA	NA	NA
CG17575	NA	20	291	1	0.164948453608	2	30	0.53563782093	5	NA	0	0	1	0.0	0.0
CG17577	NA	NA	518	1	0.0019305019305	24	82	0.381256904202	2	NA	0	0	NA	NA	NA
CG17579	90	10	799	2	0.291614518148	13	74	0.726412815281	26	10	1	0	1	0.0	0.0
CG17580	NA	NA	NA	NA	NA	3	33	0.250224829059	1	NA	0	0	NA	NA	NA
CG17584	NA	30	375	2	0.0	0	1	0.485513188768	2	NA	0	0	NA	NA	NA
CG17587	NA	90	NA	NA	NA	NA	NA	NA	NA	NA	NA	NA	NA	NA	NA
CG1759	20	10	911	4	0.222832052689	15	86	0.658599510782	33	1	1	0	18	30456.7717769	0.887755102041
CG17592	NA	130	437	2	0.633867276888	33	118	0.492648309962	15	NA	0	0	19	26257.8038085	0.9296875
CG17593	NA	NA	NA	NA	NA	34	118	0.782029218089	7	NA	0	0	1	0.0	0.0
CG17594	NA	NA	468	1	0.510683760684	9	76	0.573694650363	NA	NA	NA	0	NA	NA	NA
CG17596	40	10	911	4	0.222832052689	25	116	0.688609458799	13	6	0	0	8	3831.57612621	0.875
CG17597	NA	NA	407	2	0.017199017199	32	118	0.696791667	25	NA	0	0	1	0.0	0.0
CG17598	NA	50	651	1	0.321044546851	33	118	0.654223323561	19	NA	0	0	NA	NA	NA
CG17599	NA	30	530	1	0.477358490566	0	31	0.724531074359	5	NA	0	0	21	36505.9127809	0.771604938272
CG17600	NA	NA	NA	NA	NA	34	118	0.696841794727	20	NA	0	0	2	23.8152601704	0.5
CG17601	NA	NA	NA	NA	NA	0	17	0.17743124994	3	NA	0	0	5	1565.95264785	0.72
CG17603	280	10	2129	5	0.615312353217	34	118	0.78273182747	17	3	1	0	13	5881.96130641	0.816568047337
CG17604	110	20	744	NA	0.373655913978	14	111	0.0776956051315	24	2	0	0	13	11529.1221755	0.86
CG17608	NA	40	271	2	0.0258302583026	27	112	0.640651905	18	NA	0	0	NA	NA	NA
CG17610	NA	10	295	NA	0.454237288136	29	112	0.632947032257	11	16	1	0	22	66279.2054604	0.920415224913
CG17611	270	30	245	1	0.0204081632653	34	118	0.804307401824	23	NA	1	0	3	57.9184765751	0.0
CG17612	NA	NA	NA	NA	NA	24	115	0.176022132874	16	NA	0	0	5	4437.8736566	0.8
CG1762	70	20	2691	8	0.0100334448161	26	89	0.489901440907	27	2	0	0	NA	NA	NA
CG17625	NA	NA	NA	NA	NA	2	39	0.225209592075	22	NA	0	0	3	405.014590063	0.666666666667
CG17629	NA	70	2691	8	0.0100334448161	1	5	0.371902996068	NA	NA	0	0	1	0.0	1.0
CG1763	40	10	675	2	0.0444444444444	26	103	0.224557540451	23	6	1	0	3	868.198697415	0.444444444444
CG17631	NA	NA	NA	NA	NA	0	NA	0.627469026962	NA	NA	NA	0	NA	NA	NA
CG17632	30	10	675	2	0.0444444444444	14	81	0.767166958547	3	4	1	0	NA	NA	NA
CG17633	NA	NA	430	2	0.0	4	77	0.803393625357	4	NA	1	0	NA	NA	NA
CG17636	NA	NA	585	0	0.0324786324786	7	61	0.649511549719	7	NA	NA	0	NA	NA	NA
CG17637	NA	NA	504	1	0.0873015873016	3	24	0.464308251112	2	NA	NA	0	1	0.0	1.0
CG17639	NA	30	243	2	0.0	6	34	0.782588316807	24	NA	0	0	NA	NA	NA
CG1764	NA	NA	766	3	0.0169712793734	23	118	0.676760792757	13	NA	0	0	NA	NA	NA
CG17642	NA	10	181	2	0.116022099448	34	117	0.709543837673	18	NA	0	0	NA	NA	NA
CG17645	NA	NA	292	1	0.0547945205479	2	53	0.635897688151	3	NA	0	0	6	1359.4019644	0.72
CG17646	NA	10	766	3	0.0169712793734	30	115	0.663501458651	19	NA	1	0	NA	NA	NA
CG17648	NA	NA	NA	NA	NA	2	31	0.224920477709	14	NA	0	0	NA	NA	NA
CG1765	30	10	951	0	0.286014721346	34	117	0.630100162449	38	17	1	0	33	45451.4861627	0.43912591051
CG17650	NA	NA	NA	NA	NA	11	71	0.133724469884	3	NA	0	0	1	0.0	0.0
CG17652	NA	130	244	1	0.344262295082	30	117	0.730786395779	14	NA	NA	0	3	1260.46635099	0.666666666667
CG17654	NA	10	500	2	0.014	34	118	0.796857677114	24	NA	1	0	83	79585.8074187	0.407896646828
CG17657	NA	30	951	0	0.286014721346	34	116	0.750602656651	13	3	0	0	2	92.8684859027	0.5
CG17658	NA	NA	NA	NA	NA	4	56	0.279806538403	16	NA	0	0	3	396.561105644	0.444444444444
CG17660	NA	NA	NA	NA	NA	34	118	0.692427478189	18	NA	0	0	3	541.78844895	0.444444444444
CG17662	NA	80	274	1	0.0547445255474	2	25	0.67098181849	6	NA	0	0	NA	NA	NA
CG17664	NA	10	265	1	0.0566037735849	17	84	0.506778319186	7	NA	0	0	NA	NA	NA
CG17665	NA	40	1068	1	0.140449438202	NA	118	0.742369254777	10	NA	1	0	NA	NA	NA
CG17666	NA	NA	NA	NA	NA	4	61	0.221142025443	2	NA	0	0	102	295858.381422	0.887197231834
CG17669	NA	NA	NA	NA	NA	5	51	0.550711072828	2	NA	0	0	NA	NA	NA
CG17672	NA	360	249	1	0.0923694779116	3	118	0.826121641313	27	NA	1	0	NA	NA	NA
CG17673	30	10	55	1	0.0	6	24	0.271134529137	7	NA	0	0	10	17047.2972068	0.84
CG17678	NA	10	457	0	0.0765864332604	34	118	0.610155403199	7	2	1	0	2	1863.8879842	0.5
CG1768	30	10	1873	2	0.645488521089	33	118	0.75533787087	28	4	1	0	2	103.351386325	0.5
CG17680	NA	NA	NA	NA	NA	34	118	0.408113181606	21	NA	0	0	NA	NA	NA
CG17681	NA	NA	NA	NA	NA	10	38	0.57753061269	18	NA	0	0	NA	NA	NA
CG17683	NA	NA	477	2	0.0104821802935	NA	118	0.556529990482	8	NA	1	0	NA	NA	NA
CG17684	NA	NA	855	3	0.046783625731	9	47	0.570248559159	NA	NA	0	0	NA	NA	NA
CG17686	NA	160	410	2	0.553658536585	34	118	0.333120528749	21	1	0	0	NA	NA	NA
CG17687	NA	NA	NA	NA	NA	2	30	0.615693955275	3	NA	NA	0	NA	NA	NA
CG17689	NA	NA	NA	NA	NA	2	117	0.789781718843	16	NA	NA	1	1	0.0	0.0
CG17691	NA	10	364	3	0.0	34	116	0.590146282437	NA	NA	0	0	NA	NA	NA
CG17697	80	20	612	0	0.0343137254902	25	106	0.641370651899	19	35	0	0	1	0.0	0.0
CG17698	NA	150	694	0	0.112391930836	34	117	0.483771054446	1	NA	0	0	1	0.0	0.0
CG1770	NA	NA	2077	9	0.110736639384	31	118	0.614361471118	25	NA	0	0	2	260.597557388	0.5
CG17704	NA	20	2077	9	0.110736639384	0	118	0.625851389785	14	5	1	0	7	9833.49644987	0.777777777778
CG17707	NA	NA	NA	NA	NA	0	25	0.680614877204	2	NA	0	0	1	0.0	0.0
CG1771	240	10	1155	0	0.110822510823	34	117	0.629601571944	26	10	1	0	NA	NA	NA
CG17712	NA	NA	NA	NA	NA	33	117	0.786126574838	14	NA	0	0	1	0.0	0.0
CG17715	NA	NA	NA	NA	NA	34	118	0.330032999592	8	NA	0	0	NA	NA	NA
CG17716	NA	10	822	3	0.346715328467	5	72	0.687889301032	12	NA	1	0	NA	NA	NA
CG17717	NA	NA	NA	NA	NA	4	40	0.566288247296	16	NA	NA	0	NA	NA	NA
CG1772	30	10	647	1	0.0247295208655	34	118	0.611687369833	22	15	1	0	5	0.0	0.0
CG17721	NA	NA	NA	NA	NA	34	99	0.0988033895663	24	NA	0	0	1	0.0	0.0
CG17723	NA	10	545	0	0.288073394495	34	118	0.839729246737	27	NA	1	0	37	9986.04433565	0.266435986159
CG17724	NA	NA	NA	NA	NA	34	118	0.638688097756	3	NA	0	0	NA	NA	NA
CG17725	NA	20	647	1	0.0247295208655	33	116	0.830098845879	33	NA	0	0	5	9014.36411815	0.72
CG17726	NA	NA	NA	NA	NA	32	116	0.6822799717	7	NA	0	0	2	220.348745145	0.0
CG1773	NA	200	873	4	0.139747995418	22	70	0.236726212016	1	NA	0	0	1	0.0	0.0
CG17732	NA	NA	NA	NA	NA	1	23	0.214000462366	2	NA	0	0	NA	NA	NA
CG17734	NA	40	101	1	0.039603960396	34	118	0.586558362671	18	NA	0	0	1	0.0	0.0
CG17735	NA	50	NA	NA	NA	NA	NA	0.772845495432	NA	NA	NA	NA	NA	NA	NA
CG17736	NA	NA	NA	NA	NA	2	54	0.16486187304	2	NA	1	0	NA	NA	NA
CG17737	360	20	110	1	0.0272727272727	34	118	0.8596955934	26	NA	0	0	4	658.606544438	0.75
CG17738	NA	NA	NA	NA	NA	11	73	0.387846715086	3	NA	0	0	1	0.0	1.0
CG17739	NA	NA	NA	NA	NA	22	85	0.783978829111	NA	NA	0	0	13	29299.8315347	0.84375
CG1774	NA	NA	NA	NA	NA	25	89	0.43664504465	1	NA	0	0	NA	NA	NA
CG17742	NA	20	NA	NA	NA	1	NA	0.911318084642	NA	NA	NA	NA	NA	NA	NA
CG17743	150	20	520	2	0.286538461538	34	118	0.300590266193	24	12	1	0	10	14314.2248459	0.734693877551
CG17744	NA	NA	NA	NA	NA	3	45	0.22808433707	NA	NA	NA	0	12	7069.84943581	0.833333333333
CG17746	NA	50	371	1	0.169811320755	34	118	0.633904343719	22	NA	0	0	7	6417.41519297	0.857142857143
CG1775	30	10	2103	8	0.368045649073	0	118	0.783913479558	26	12	1	1	6	1329.90702227	0.777777777778
CG17751	NA	NA	533	1	0.00187617260788	4	37	0.639798440868	3	NA	0	0	NA	NA	NA
CG17752	NA	NA	538	1	0.0092936802974	6	56	0.484703962721	3	NA	0	0	NA	NA	NA
CG17753	30	10	264	1	0.231060606061	25	118	0.601560126381	9	NA	1	0	22	4241.46624874	0.247933884298
CG17754	NA	130	654	3	0.0611620795107	34	118	0.752365315265	14	NA	0	0	2	63.4191007896	0.5
CG17759	60	10	353	1	0.0254957507082	34	118	0.725342041609	24	6	1	0	4	216.369377993	0.375
CG1776	210	10	NA	NA	NA	NA	NA	NA	NA	NA	NA	NA	NA	NA	NA
CG17760	NA	10	353	1	0.0	19	50	0.493377483231	4	NA	0	0	NA	NA	NA
CG17762	50	10	1470	5	0.32380952381	34	118	0.821805636581	21	NA	1	0	NA	NA	NA
CG17764	NA	140	272	2	0.786764705882	2	48	0.277274849099	5	NA	0	0	NA	NA	NA
CG17765	NA	NA	199	1	0.125628140704	34	118	0.713927928693	22	NA	0	0	9	1430.30069663	0.691358024691
CG17766	NA	10	1525	2	0.129180327869	34	118	0.790997631307	27	NA	1	0	NA	NA	NA
CG17767	NA	20	117	1	0.307692307692	33	118	0.600009548873	18	NA	NA	0	NA	NA	NA
CG17768	NA	40	154	1	0.506493506494	34	118	0.546553398196	10	NA	NA	0	NA	NA	NA
CG17769	NA	20	148	1	0.283783783784	4	56	0.650010543642	NA	NA	0	0	26	58893.9034561	0.91975308642
CG17770	NA	50	164	1	0.176829268293	4	56	0.329943434543	NA	NA	0	0	NA	NA	NA
CG17776	NA	NA	NA	NA	NA	34	118	0.761532508907	21	NA	0	0	15	14613.8891797	0.887573964497
CG17777	NA	NA	NA	NA	NA	4	68	0.672334153329	5	NA	0	0	43	107418.418868	0.917551020408
CG17778	NA	NA	NA	NA	NA	11	76	0.558682752624	14	NA	0	0	15	12426.6115646	0.804733727811
CG17780	NA	NA	NA	NA	NA	5	18	0.540784292025	1	NA	NA	0	NA	NA	NA
CG17781	NA	NA	NA	NA	NA	2	26	0.62085090171	1	NA	NA	0	2	397.551537443	0.5
CG17782	NA	NA	NA	NA	NA	0	15	0.690969697951	1	NA	1	0	1	0.0	0.0
CG17784	NA	NA	NA	NA	NA	1	8	0.575943977965	2	NA	0	0	NA	NA	NA
CG17785	NA	NA	NA	NA	NA	34	118	0.704225430143	9	NA	0	0	10	10719.9049152	0.84
CG17786	NA	NA	NA	NA	NA	29	64	0.582214949375	11	NA	0	0	NA	NA	NA
CG17795	NA	110	518	2	0.0	11	82	0.172131204009	21	NA	0	0	NA	NA	NA
CG17797	NA	10	234	2	0.0598290598291	4	25	0.0305633074902	2	NA	1	0	3	233.358563732	0.666666666667
CG17799	NA	NA	236	3	0.00847457627119	3	28	0.0712616034322	NA	NA	NA	0	1	0.0	0.0
CG1780	NA	NA	2037	4	0.262150220913	34	101	0.82521924418	2	NA	0	0	8	3465.56689166	0.734693877551
CG17800	NA	10	2037	4	0.262150220913	34	108	0.883008747767	22	2	1	0	NA	NA	NA
CG17801	NA	NA	NA	NA	NA	1	16	0.0784003796248	8	NA	0	0	12	26966.1779687	0.722222222222
CG17802	NA	NA	NA	NA	NA	13	118	0.0943195998963	12	NA	1	0	8	12682.8987412	0.775510204082
CG17803	NA	NA	NA	NA	NA	5	90	0.168488360418	2	NA	0	0	1	0.0	0.0
CG17806	NA	NA	NA	NA	NA	33	118	0.101619949651	10	NA	0	0	2	128.478863892	0.5
CG17807	NA	NA	NA	NA	NA	21	116	0.649976987722	11	NA	0	0	NA	NA	NA
CG17814	NA	NA	92	NA	0.0	8	73	0.309716714239	1	NA	0	0	1	0.0	0.0
CG17816	NA	NA	NA	NA	NA	18	112	0.895187268253	29	NA	NA	0	NA	NA	NA
CG17818	NA	NA	273	1	0.157509157509	32	116	0.698564306839	23	NA	0	0	NA	NA	NA
CG17819	NA	30	186	1	0.0	3	43	0.323781297656	6	NA	0	0	9	14411.8100729	0.816326530612
CG1782	20	10	1191	5	0.165407220823	34	118	0.798299885788	34	6	1	0	30	36036.7439892	0.727040816327
CG17820	NA	NA	NA	NA	NA	17	60	0.333540037647	3	NA	0	0	NA	NA	NA
CG17821	NA	NA	NA	NA	NA	4	33	0.239846154102	NA	NA	0	0	NA	NA	NA
CG17826	NA	NA	NA	NA	NA	2	41	0.235990545784	1	NA	0	0	28	48500.6646282	0.816635160681
CG17828	NA	100	200	1	0.2	34	118	0.503128025545	25	1	0	0	3	1313.79765543	0.666666666667
CG17829	NA	NA	NA	NA	NA	33	118	0.601902839043	13	NA	0	0	15	21659.7399218	0.775510204082
CG1783	NA	NA	1656	7	0.229468599034	34	118	0.399741494337	17	NA	0	0	7	2004.77852148	0.816326530612
CG17834	NA	NA	NA	NA	NA	31	115	0.687800648374	22	NA	0	0	1	0.0	0.0
CG17835	40	10	576	3	0.704861111111	6	74	0.655698974203	23	7	0	0	15	30075.1592651	0.86
CG17836	340	40	668	2	0.726047904192	34	118	0.578704279819	38	1	1	1	7	4415.08364901	0.816326530612
CG17838	360	20	711	1	0.39099859353	34	101	0.844415824933	17	NA	1	0	16	7109.30174798	0.3984375
CG17839	NA	NA	NA	NA	NA	21	92	0.793338848035	1	NA	0	0	NA	NA	NA
CG17840	NA	NA	NA	NA	NA	26	118	0.831066174189	17	NA	1	0	NA	NA	NA
CG17841	NA	NA	NA	NA	NA	34	118	0.645498598914	23	NA	1	0	4	1585.24908104	0.625
CG17843	NA	NA	552	2	0.0108695652174	10	70	0.31389111163	2	NA	NA	0	NA	NA	NA
CG1785	NA	NA	478	1	0.811715481172	34	118	0.685761498044	24	NA	1	0	2	269.849239088	0.5
CG17853	NA	60	403	1	0.0	1	110	0.171181518298	4	NA	0	0	NA	NA	NA
CG17855	NA	NA	NA	NA	NA	7	91	0.671200228643	7	NA	0	0	16	9973.02454195	0.8
CG17856	50	10	111	1	0.0810810810811	3	47	0.855238095465	2	NA	1	0	1	0.0	0.0
CG1786	NA	NA	4146	9	0.00434153400868	21	46	0.709910875664	2	NA	0	0	NA	NA	NA
CG17866	NA	NA	4146	9	0.00434153400868	1	5	0.318376546327	NA	NA	0	0	NA	NA	NA
CG17867	NA	30	406	1	0.0	0	5	0.525671581467	1	NA	0	0	NA	NA	NA
CG17868	NA	30	409	1	0.0	4	2	0.534218699551	2	NA	0	0	NA	NA	NA
CG1787	NA	10	622	3	0.0	33	117	0.666272175617	11	NA	0	0	1	0.0	0.0
CG17870	20	10	248	1	0.125	34	118	0.697571382533	33	9	1	0	46	157104.626035	0.954648526077
CG17871	NA	60	378	1	0.0	0	19	0.39956728226	11	NA	NA	0	NA	NA	NA
CG17876	NA	NA	494	3	0.0647773279352	14	74	0.740425046949	1	NA	0	0	4	375.614654788	0.444444444444
CG17878	NA	NA	141	1	0.0	NA	37	0.561121951364	NA	NA	NA	0	NA	NA	NA
CG17883	NA	NA	NA	NA	NA	34	118	0.440703468209	16	NA	0	0	1	0.0	0.0
CG17885	NA	60	392	1	0.0	2	9	0.628659033694	1	NA	0	0	NA	NA	NA
CG17888	90	10	647	1	0.786707882535	33	113	0.670926781127	21	1	1	0	NA	NA	NA
CG1789	NA	20	520	1	0.0288461538462	33	118	0.597036541476	21	NA	1	0	NA	NA	NA
CG17894	60	10	NA	NA	NA	NA	NA	0.665150445257	NA	NA	1	NA	23	38916.1418898	0.921487603306
CG17896	NA	10	520	1	0.0288461538462	34	118	0.806442913621	18	NA	0	0	2	102.942570985	0.5
CG17903	NA	130	108	1	0.0555555555556	34	118	0.755839523704	32	1	1	0	37	65608.7365146	0.85387755102
CG17904	NA	NA	311	2	0.08038585209	18	118	0.573981757727	11	NA	0	0	1	0.0	0.0
CG17905	NA	NA	NA	NA	NA	13	45	0.763735774864	13	NA	NA	0	NA	NA	NA
CG17906	NA	NA	NA	NA	NA	1	29	0.373714976282	1	NA	0	0	NA	NA	NA
CG17907	110	10	649	3	0.0523882896764	29	93	0.707170384868	9	1	1	0	NA	NA	NA
CG1791	NA	NA	NA	NA	NA	8	32	0.446820719928	1	NA	0	0	NA	NA	NA
CG17911	NA	30	389	2	0.0	0	0	0.534571795762	1	NA	0	0	NA	NA	NA
CG17912	NA	NA	NA	NA	NA	34	118	0.794326360562	18	NA	1	0	4	1892.95276443	0.375
CG17914	NA	10	453	1	0.0	15	95	0.592886679462	2	NA	0	0	1	0.0	1.0
CG17916	NA	60	408	1	0.0	1	4	0.757844408628	2	NA	0	0	NA	NA	NA
CG17917	NA	NA	NA	NA	NA	2	27	0.535265723163	1	NA	0	0	NA	NA	NA
CG17919	NA	NA	202	1	0.108910891089	24	93	0.490901910814	1	NA	0	0	2	103.761752551	0.5
CG1792	NA	NA	1962	0	0.402650356779	33	118	0.408622035229	18	NA	0	0	12	14094.6047343	0.791666666667
CG17921	NA	NA	111	1	0.972972972973	34	118	0.755929691585	35	7	0	0	2	3060.36782139	0.5
CG17922	NA	160	1040	4	0.422115384615	12	83	0.831465338247	NA	NA	0	0	NA	NA	NA
CG17923	NA	10	317	2	0.0	3	11	0.819278826919	NA	NA	0	0	NA	NA	NA
CG17924	160	10	52	1	0.0192307692308	32	31	0.413662486177	7	NA	0	0	NA	NA	NA
CG17927	20	10	1962	0	0.402650356779	32	90	0.968664912206	2	7	1	0	156	452008.705403	0.645598959806
CG17928	NA	160	441	2	0.0748299319728	26	96	0.399835332232	2	NA	0	0	2	271.837296098	0.5
CG17929	NA	NA	NA	NA	NA	1	16	0.314117054968	NA	NA	0	0	NA	NA	NA
CG1793	280	40	1483	6	0.3971679029	34	118	0.312594858868	17	NA	NA	0	8	11397.426446	0.75
CG17930	NA	NA	NA	NA	NA	7	63	0.447496672753	1	NA	0	0	NA	NA	NA
CG17931	NA	NA	NA	NA	NA	34	118	0.512911375301	15	NA	0	0	NA	NA	NA
CG17932	NA	NA	543	1	0.02394106814	26	97	0.523281246501	1	NA	0	0	NA	NA	NA
CG17934	NA	10	74	1	0.0	6	59	0.325438849055	1	NA	0	0	NA	NA	NA
CG17935	NA	10	72	1	0.0	5	56	0.281459016826	2	NA	0	0	NA	NA	NA
CG1794	20	10	3503	2	0.205252640594	8	115	0.527355348895	16	1	1	0	1	0.0	0.0
CG17941	NA	10	3503	2	0.205252640594	14	71	0.776417849679	16	14	1	0	2	230.785549537	0.5
CG17943	50	10	370	2	0.151351351351	27	110	0.75709492624	18	7	1	0	3	544.975916886	0.666666666667
CG17944	NA	NA	NA	NA	NA	2	46	0.253514577823	5	NA	0	0	NA	NA	NA
CG17945	NA	10	55	NA	0.0	17	60	0.192331959104	2	NA	0	0	28	39044.1654602	0.849112426036
CG17946	NA	10	63	1	0.0	6	58	0.196345404004	1	NA	NA	0	NA	NA	NA
CG17947	NA	20	917	1	0.142857142857	34	118	0.870421901834	8	2	1	0	6	8519.12088624	0.777777777778
CG17949	NA	NA	NA	NA	NA	31	3	0.71820128929	1	NA	NA	1	5	601.636800562	0.72
CG1795	NA	50	741	3	0.361673414305	32	111	0.392452234542	25	NA	0	0	NA	NA	NA
CG17950	NA	130	112	1	0.919642857143	34	118	0.601294401288	31	10	1	1	19	2827.78713941	0.0
CG17952	NA	NA	741	3	0.361673414305	16	116	0.667735886407	18	NA	0	0	1	0.0	0.0
CG17956	NA	150	56	NA	0.0	4	64	0.429720588856	1	NA	NA	0	15	6002.35801934	0.675555555556
CG17957	NA	20	530	1	0.00754716981132	0	82	0.396278846565	19	NA	0	0	32	91008.6826222	0.926275992439
CG17958	150	20	433	1	0.193995381062	34	118	0.614639069061	13	2	1	0	1	0.0	0.0
CG17959	NA	NA	NA	NA	NA	0	4	0.436089485631	9	NA	0	0	NA	NA	NA
CG1796	180	30	482	1	0.101659751037	34	116	0.755488315785	6	NA	0	0	7	1649.94275111	0.666666666667
CG17962	50	10	90	NA	0.466666666667	0	37	0.597991170127	32	NA	0	0	NA	NA	NA
CG17964	NA	10	NA	NA	NA	NA	NA	NA	NA	NA	NA	NA	NA	NA	NA
CG17970	NA	10	511	1	0.0	7	37	0.316407256339	1	NA	0	0	NA	NA	NA
CG17974	NA	NA	NA	NA	NA	3	35	0.566699076477	2	NA	0	0	NA	NA	NA
CG17975	NA	NA	491	1	0.0	8	43	0.638766372897	3	NA	0	0	1	0.0	0.0
CG17976	NA	NA	476	1	0.0	2	37	0.378897997531	9	NA	0	0	NA	NA	NA
CG17977	NA	NA	NA	NA	NA	14	102	0.174208598805	33	NA	NA	0	1	0.0	0.0
CG17982	NA	NA	NA	NA	NA	34	117	0.285475717999	11	NA	0	0	NA	NA	NA
CG17985	NA	NA	NA	NA	NA	33	118	0.642720884094	14	NA	1	0	4	2247.63253607	0.375
CG17988	NA	NA	844	2	0.17654028436	14	60	0.808803673845	NA	NA	0	0	1	0.0	1.0
CG1799	20	10	714	4	0.242296918768	34	118	0.675712644208	43	4	1	0	NA	NA	NA
CG17991	NA	NA	NA	NA	NA	4	54	0.440831776599	4	NA	0	0	1	0.0	0.0
CG17994	NA	NA	NA	NA	NA	0	19	0.700969432468	2	NA	0	0	1	0.0	0.0
CG17996	NA	NA	NA	NA	NA	33	76	0.768415011548	12	NA	NA	0	NA	NA	NA
CG17998	40	10	714	4	0.242296918768	NA	118	0.790778432134	35	1	1	0	1	0.0	0.0
CG17999	NA	NA	NA	NA	NA	5	58	0.571173549355	3	NA	0	0	2	222.267684947	0.0
CG1800	360	20	1715	4	0.638483965015	27	118	0.66344171429	14	NA	1	0	4	8286.3139052	0.666666666667
CG18000	NA	10	663	2	0.318250377074	34	118	0.73051756368	15	1	1	0	4	4327.49275593	0.625
CG18001	30	20	70	1	0.2	34	118	0.50650248956	17	7	1	1	9	8547.20912791	0.84375
CG18003	NA	10	897	1	0.00891861761427	18	94	0.655394909847	14	NA	0	0	NA	NA	NA
CG18004	NA	NA	NA	NA	NA	17	118	0.502844724787	15	NA	NA	0	12	20367.098885	0.859504132231
CG18005	140	40	557	2	0.73249551167	26	118	0.770685955177	20	NA	1	0	9	9608.54505117	0.84375
CG18009	40	10	1715	4	0.638483965015	NA	118	0.255553053768	7	NA	1	0	11	8787.69327955	0.32
CG1801	NA	NA	1655	4	0.0114803625378	2	39	0.601990949018	8	NA	0	0	NA	NA	NA
CG18011	NA	NA	NA	NA	NA	13	111	0.602242124846	15	NA	1	0	4	1170.04972025	0.625
CG18012	NA	30	446	2	0.0	34	118	0.692441630801	20	NA	1	0	5	3387.10701235	0.64
CG18013	NA	40	203	1	0.0886699507389	NA	114	0.664067651348	21	NA	1	0	1	0.0	0.0
CG18023	NA	NA	866	2	0.540415704388	3	87	0.746375511544	6	4	1	1	NA	NA	NA
CG18024	NA	50	761	0	0.910643889619	21	90	0.75003484994	35	7	1	0	1	0.0	0.0
CG18028	30	10	841	4	0.0	34	118	0.573900370188	4	5	1	0	2	139.064046927	0.5
CG1803	NA	NA	902	3	0.0487804878049	34	115	0.790941650661	22	NA	0	0	90	89685.0626715	0.321145124717
CG18030	NA	NA	NA	NA	NA	9	72	0.482314163531	2	NA	NA	0	3	706.252883633	0.666666666667
CG18031	NA	NA	NA	NA	NA	6	71	0.477775926394	1	NA	0	0	4	2148.40573841	0.75
CG18039	NA	40	902	3	0.0487804878049	11	66	0.736176281046	2	NA	1	0	1	0.0	0.0
CG1804	NA	160	836	4	0.424641148325	0	111	0.875151733514	1	NA	1	0	NA	NA	NA
CG18041	NA	50	484	2	0.260330578512	34	118	0.692458997836	22	NA	1	0	3	465.761237082	0.666666666667
CG18042	NA	10	NA	NA	NA	NA	NA	NA	NA	NA	NA	NA	NA	NA	NA
CG18048	NA	NA	NA	NA	NA	23	114	0.517875267434	15	NA	0	0	NA	NA	NA
CG1806	NA	NA	NA	NA	NA	26	96	0.506625834857	16	1	0	0	6	303.408359562	0.277777777778
CG18063	NA	NA	NA	NA	NA	4	43	0.116180005237	1	NA	0	0	2	7609.0	0.0
CG18064	NA	NA	51	1	0.0	21	40	0.170360360608	1	NA	NA	0	7	4448.65090124	0.816326530612
CG18065	NA	200	267	1	0.00749063670412	25	118	0.449416462307	17	NA	NA	0	NA	NA	NA
CG18066	NA	NA	184	1	0.472826086957	16	90	0.552728918419	2	NA	0	0	3	455.095626921	0.666666666667
CG18067	NA	NA	245	1	0.277551020408	31	82	0.337714649885	4	NA	0	0	12	5748.47384252	0.86
CG18069	50	10	531	2	0.101694915254	28	118	0.540915241791	16	2	1	0	6	10182.4846109	0.72
CG18076	50	10	8805	4	0.25292447473	34	118	0.917978026529	42	5	1	0	NA	NA	NA
CG18081	NA	NA	NA	NA	NA	34	118	0.492374000566	15	NA	NA	0	15	11101.436184	0.34
CG18085	30	10	2554	14	0.137431480031	8	90	0.545346198044	5	52	1	0	4	8514.99473249	0.375
CG18087	NA	10	74	1	0.0	5	63	0.162498442993	1	NA	0	0	NA	NA	NA
CG18088	NA	NA	NA	NA	NA	10	51	0.263535130553	1	NA	0	0	3	388.122522141	0.666666666667
CG1809	NA	NA	1354	7	0.0236336779911	6	71	0.643054860067	5	NA	0	0	3	655.985310766	0.666666666667
CG18090	NA	20	141	1	0.0851063829787	6	53	0.36357088161	1	NA	0	0	3	7649.06611908	0.444444444444
CG18091	NA	NA	NA	NA	NA	0	NA	0.513350000622	NA	NA	NA	0	NA	NA	NA
CG18094	NA	NA	NA	NA	NA	29	105	0.465214411719	9	NA	NA	0	11	16936.4952024	0.876033057851
CG18095	NA	NA	NA	NA	NA	3	69	0.421250759126	3	NA	0	0	1	0.0	0.0
CG18096	NA	20	1354	7	0.0236336779911	8	40	0.23519241717	2	NA	0	0	NA	NA	NA
CG1810	NA	50	2709	5	0.169066076043	34	118	0.710070535746	12	NA	NA	0	2	307.381772603	0.5
CG18102	50	10	896	0	0.239955357143	34	118	0.700690158356	22	21	1	0	5	2257.69601474	0.8
CG18103	NA	10	2709	5	0.169066076043	NA	NA	0.792682018792	NA	NA	NA	NA	NA	NA	NA
CG18104	30	10	351	1	0.019943019943	24	107	0.800624114727	4	NA	1	0	NA	NA	NA
CG18105	NA	10	203	2	0.108374384236	2	100	0.620229222716	3	NA	1	0	89	120101.137377	0.395404620629
CG18106	NA	200	45	1	0.0	21	76	0.622222812121	NA	NA	0	0	NA	NA	NA
CG18107	NA	NA	NA	NA	NA	17	60	0.19400000054	2	NA	0	0	1	0.0	0.0
CG18108	NA	200	45	1	0.0	17	82	0.462714674593	1	NA	0	0	NA	NA	NA
CG18109	NA	NA	NA	NA	NA	5	32	0.100764535986	1	NA	NA	0	NA	NA	NA
CG18110	NA	30	457	1	0.0656455142232	0	14	0.42124163075	2	NA	0	0	NA	NA	NA
CG18111	NA	20	142	1	0.0	19	96	0.627115132017	10	NA	NA	0	1	0.0	0.0
CG18112	NA	150	447	2	0.00223713646532	31	116	0.708243632845	14	NA	1	0	3	1357.77025712	0.5
CG1812	NA	NA	616	3	0.0113636363636	33	117	0.570166611415	17	NA	0	0	NA	NA	NA
CG18124	NA	70	410	1	0.0585365853659	34	118	0.63751907393	19	NA	0	0	6	3332.74808007	0.625
CG18125	NA	NA	NA	NA	NA	2	13	0.258230555941	2	NA	0	0	NA	NA	NA
CG18128	NA	NA	339	1	0.11209439528	2	42	0.412282456349	4	NA	1	0	2	7609.0	0.0
CG18130	NA	NA	NA	NA	NA	1	40	0.455761705017	3	NA	1	0	NA	NA	NA
CG18131	NA	NA	NA	NA	NA	4	64	0.228942329525	2	NA	0	0	3	530.372697267	0.5
CG18132	NA	NA	NA	NA	NA	2	32	0.138361393914	19	NA	0	0	1	0.0	0.0
CG18135	NA	NA	770	2	0.0571428571429	34	118	0.689538543614	17	NA	0	0	9	5584.12274028	0.888888888889
CG18136	NA	350	530	2	0.0	11	63	0.677978333418	4	NA	1	0	NA	NA	NA
CG1814	NA	NA	NA	NA	NA	34	118	0.834562455508	30	NA	0	0	4	872.034517839	0.75
CG18140	NA	10	2286	3	0.119860017498	14	103	0.650699241138	1	NA	NA	0	2	100.629741023	0.5
CG18143	70	20	448	2	0.0	NA	118	0.604839152415	14	NA	0	0	NA	NA	NA
CG18144	NA	10	174	1	0.137931034483	18	71	0.595859048384	12	NA	1	0	NA	NA	NA
CG18145	NA	NA	NA	NA	NA	30	118	0.346513470779	17	NA	NA	0	2	260.875586533	0.5
CG18146	NA	260	701	1	0.00570613409415	5	59	0.533806633046	3	NA	0	0	1	0.0	0.0
CG1815	NA	NA	1674	6	0.63201911589	34	118	0.447839565083	24	NA	0	0	2	366.759013719	0.5
CG18155	NA	NA	610	2	0.0950819672131	6	65	0.546790072457	NA	NA	1	0	NA	NA	NA
CG18156	NA	10	181	1	0.132596685083	14	116	0.22206962787	15	NA	1	0	3	7609.0	0.444444444444
CG18157	NA	NA	NA	NA	NA	1	22	0.256228956199	1	NA	NA	0	NA	NA	NA
CG1817	50	10	1653	0	0.156079854809	27	117	0.79401580343	30	8	1	0	NA	NA	NA
CG18170	NA	NA	NA	NA	NA	3	73	0.467557631672	16	NA	NA	0	NA	NA	NA
CG18171	NA	NA	NA	NA	NA	2	108	0.434813355474	1	NA	0	0	1	0.0	0.0
CG18173	NA	NA	NA	NA	NA	6	56	0.345194312896	14	NA	0	0	NA	NA	NA
CG18174	NA	10	308	2	0.12987012987	34	118	0.853654590292	19	NA	1	1	30	1397.2024286	0.0644444444444
CG18176	NA	10	1001	1	0.0669330669331	33	116	0.820327346889	13	NA	1	0	NA	NA	NA
CG18177	NA	20	276	1	0.0	34	118	0.748406127809	8	1	0	0	NA	NA	NA
CG18178	NA	NA	NA	NA	NA	31	118	0.51038017223	10	NA	0	0	3	793.033568222	0.5
CG18179	NA	200	268	2	0.0223880597015	4	52	0.207652174023	3	NA	0	0	NA	NA	NA
CG1818	NA	50	379	1	0.0316622691293	34	118	0.783136078326	18	NA	NA	0	2	115.28801795	0.5
CG18180	NA	200	264	1	0.0113636363636	8	72	0.267227171441	2	NA	0	0	2	152.042589769	0.5
CG18186	NA	340	84	1	0.0595238095238	5	83	0.222231371939	12	NA	0	0	1	0.0	0.0
CG18188	NA	20	255	1	0.141176470588	9	63	0.239075132534	2	3	0	0	2	7609.0	0.0
CG1819	NA	NA	NA	NA	NA	NA	NA	NA	NA	NA	NA	NA	NA	NA	NA
CG18190	NA	NA	NA	NA	NA	9	104	0.460968421377	12	NA	NA	0	NA	NA	NA
CG18193	NA	10	106	1	0.0	3	61	0.320205480172	21	NA	NA	0	NA	NA	NA
CG18208	NA	NA	NA	NA	NA	2	49	0.761806001967	4	NA	0	0	NA	NA	NA
CG1821	NA	60	2263	5	0.223155103844	34	118	0.922661480528	13	NA	1	0	18	20223.7184363	0.897777777778
CG18211	50	10	253	1	0.0	7	70	0.463583960068	1	NA	0	0	NA	NA	NA
CG18212	NA	NA	NA	NA	NA	34	118	0.80045068321	33	NA	0	0	14	22884.8384806	0.804733727811
CG18213	NA	NA	NA	NA	NA	27	89	0.175299666776	11	NA	0	0	NA	NA	NA
CG18214	30	20	2263	5	0.223155103844	12	118	0.730037796991	26	15	1	0	4	2661.61740459	0.75
CG1822	60	10	1305	0	0.921072796935	34	118	0.628331203042	31	7	0	0	2	39.9294826408	0.0
CG18223	NA	NA	NA	NA	NA	3	33	0.326785648935	3	NA	0	0	NA	NA	NA
CG18231	NA	NA	NA	NA	NA	3	21	0.102370801037	NA	NA	0	0	NA	NA	NA
CG18233	NA	NA	515	2	0.0271844660194	3	19	0.205684079852	1	NA	0	0	NA	NA	NA
CG18234	NA	NA	NA	NA	NA	3	20	0.156320634748	NA	NA	0	0	NA	NA	NA
CG1824	NA	80	1433	3	0.154221912073	34	118	0.750238340097	24	NA	0	0	NA	NA	NA
CG18241	20	10	1125	5	0.0373333333333	0	0	0.180093842498	NA	NA	NA	0	NA	NA	NA
CG18243	NA	40	1433	3	0.154221912073	8	90	0.490053928839	3	4	0	0	NA	NA	NA
CG18247	NA	10	939	3	0.178913738019	34	118	0.649349591563	11	2	1	0	NA	NA	NA
CG18249	NA	NA	NA	NA	NA	21	90	0.423401200834	8	NA	0	0	NA	NA	NA
CG1825	NA	NA	9270	5	0.404207119741	32	118	0.673408163516	17	1	0	0	11	7241.86504614	0.9
CG18250	60	10	1179	2	0.445292620865	27	118	0.636273843398	29	2	1	0	1	0.0	0.0
CG18255	NA	150	9270	5	0.404207119741	NA	NA	0.734870090183	NA	NA	NA	NA	9	2821.64579639	0.40625
CG18258	NA	NA	NA	NA	NA	5	28	0.392305555882	NA	NA	0	0	NA	NA	NA
CG18259	NA	NA	NA	NA	NA	34	115	0.403988953662	21	NA	NA	0	28	53993.9970781	0.934911242604
CG1826	NA	10	1322	6	0.780635400908	34	118	0.54749162288	25	1	0	0	1	0.0	0.0
CG18262	NA	NA	NA	NA	NA	26	117	0.366885106298	14	NA	NA	0	5	3703.23334678	0.72
CG18265	NA	NA	NA	NA	NA	6	33	0.639667501403	3	NA	0	0	NA	NA	NA
CG18266	NA	NA	NA	NA	NA	4	55	0.342022727745	1	NA	NA	0	5	1379.16838785	0.72
CG18268	NA	NA	NA	NA	NA	9	47	0.340400186491	1	NA	0	0	NA	NA	NA
CG18269	NA	NA	NA	NA	NA	0	8	0.474132670577	8	NA	0	0	4	1161.74989669	0.375
CG1827	NA	NA	1377	5	0.038489469862	34	118	0.47105255054	8	NA	0	0	NA	NA	NA
CG18271	NA	50	297	2	0.154882154882	4	92	0.612558919367	7	NA	0	0	9	22392.6962291	0.59375
CG18273	NA	NA	1377	5	0.038489469862	29	114	0.491710544562	24	NA	1	0	11	1013.2016007	0.314049586777
CG18278	NA	20	492	1	0.0020325203252	27	104	0.470624211961	11	NA	NA	0	1	0.0	0.0
CG18279	NA	20	268	NA	0.787313432836	27	69	0.426388596967	3	NA	NA	0	2	108.315303522	0.5
CG1828	40	10	1083	4	0.265004616805	34	118	0.88739314315	17	2	1	0	5	727.965439382	0.72
CG18281	NA	NA	NA	NA	NA	3	25	0.429000600748	4	NA	NA	0	NA	NA	NA
CG18284	NA	160	457	2	0.0481400437637	4	26	0.27010751217	NA	NA	NA	0	4	3616.21012708	0.375
CG18285	NA	NA	240	2	0.933333333333	10	78	0.699889630471	1	1	NA	1	24	15251.3365438	0.298611111111
CG18287	NA	30	511	1	0.00195694716243	1	9	0.400603515679	5	NA	0	0	NA	NA	NA
CG1829	NA	NA	520	1	0.0	30	116	0.624432938427	11	2	0	0	3	1136.0919084	0.666666666667
CG18290	NA	NA	376	1	0.0186170212766	32	101	0.913958809331	7	NA	NA	0	11	9930.2182095	0.859504132231
CG18292	NA	NA	NA	NA	NA	34	118	0.515886865937	30	NA	NA	0	19	32235.1647802	0.913494809689
CG18294	NA	NA	NA	NA	NA	NA	25	0.430085486884	5	NA	NA	0	4	1051.55664167	0.75
CG18296	NA	90	NA	NA	NA	NA	NA	0.893371817793	NA	NA	NA	NA	NA	NA	NA
CG1830	NA	20	1901	0	0.755391899001	34	118	0.735387538215	26	NA	1	0	17	18546.2673724	0.578125
CG18301	NA	NA	NA	NA	NA	2	20	0.133757289264	2	NA	0	0	4	647.923501826	0.75
CG18302	NA	NA	NA	NA	NA	5	23	0.373928746797	NA	NA	0	0	NA	NA	NA
CG18304	NA	NA	NA	NA	NA	9	84	0.814972185103	3	NA	0	0	5	2965.42485692	0.8
CG18313	NA	NA	NA	NA	NA	3	40	0.25034228185	1	NA	0	0	NA	NA	NA
CG18314	NA	10	322	1	0.0	10	85	0.696025181359	5	NA	0	0	NA	NA	NA
CG18315	NA	20	182	1	0.0	32	118	0.606649063022	21	NA	0	0	7	8585.69546357	0.408163265306
CG18316	NA	NA	NA	NA	NA	34	117	0.184088608042	16	NA	0	0	4	583.821666129	0.75
CG18317	NA	NA	365	1	0.0958904109589	30	118	0.737596847612	21	NA	0	0	6	680.847753267	0.5
CG18319	30	10	151	1	0.0198675496689	34	117	0.397783439671	33	1	1	0	2	85.0541245606	0.5
CG1832	NA	NA	NA	NA	NA	34	118	0.681715332823	22	NA	0	0	3	1713.63639739	0.666666666667
CG18321	NA	NA	282	0	0.81914893617	24	118	0.406591746742	29	NA	0	0	NA	NA	NA
CG18324	NA	NA	307	1	0.0	34	117	0.406247128718	8	NA	0	0	NA	NA	NA
CG18327	NA	NA	304	1	0.0	11	84	0.703725027462	3	NA	0	0	NA	NA	NA
CG18330	NA	20	381	1	0.254593175853	18	107	0.664957235259	2	NA	NA	0	28	25181.1727118	0.639231824417
CG18331	NA	NA	3135	2	0.910685805423	11	41	0.150351084365	NA	NA	0	0	NA	NA	NA
CG18332	NA	20	445	2	0.0494382022472	34	118	0.835567857572	26	NA	1	0	17	15071.0815884	0.828125
CG18335	NA	NA	NA	NA	NA	2	77	0.705954228392	11	NA	NA	0	NA	NA	NA
CG18336	NA	NA	NA	NA	NA	9	113	0.577838493356	9	NA	0	0	6	7203.50144262	0.56
CG18340	NA	30	337	1	0.0148367952522	2	32	0.282289887072	12	NA	0	0	NA	NA	NA
CG18341	NA	50	307	2	0.120521172638	2	46	0.674956710411	1	NA	NA	0	9	277.168862967	0.197530864198
CG18343	NA	NA	NA	NA	NA	34	117	0.0626673683808	13	NA	0	0	1	0.0	0.0
CG18345	80	10	1124	5	0.239323843416	6	48	0.804463770276	1	3	0	0	NA	NA	NA
CG18347	NA	NA	321	1	0.00934579439252	32	118	0.71769209331	16	NA	0	0	2	76.7364902608	0.5
CG18348	NA	NA	122	1	0.229508196721	8	71	0.627639566103	5	NA	0	0	2	392.31543799	0.5
CG18349	NA	NA	134	2	0.0522388059701	5	56	0.395462686915	4	NA	NA	0	11	17254.2875739	0.859504132231
CG1835	NA	NA	NA	NA	NA	8	58	0.20741303421	2	NA	0	0	NA	NA	NA
CG18350	NA	10	NA	NA	NA	NA	NA	0.633406393997	NA	NA	NA	NA	NA	NA	NA
CG18356	NA	110	NA	NA	NA	NA	NA	0.764084142783	NA	NA	NA	NA	NA	NA	NA
CG1836	NA	20	1154	0	0.266031195841	34	118	0.495940607632	15	NA	0	0	26	50527.3061455	0.920138888889
CG18361	30	10	623	5	0.425361155698	34	118	0.76310815448	20	46	1	0	51	66922.2435544	0.388148148148
CG18362	60	10	1119	6	0.521000893655	34	118	0.778469870542	29	NA	1	0	10	9901.90630535	0.864197530864
CG18363	NA	NA	302	1	0.0	3	32	0.320108202763	NA	NA	0	0	NA	NA	NA
CG18367	NA	NA	NA	NA	NA	6	41	0.938794328235	1	NA	0	0	1	0.0	1.0
CG18368	NA	NA	NA	NA	NA	2	37	0.122082031244	5	NA	0	0	NA	NA	NA
CG18369	NA	80	549	2	0.0437158469945	4	56	0.637328834139	1	NA	NA	0	NA	NA	NA
CG1837	NA	10	1069	4	0.593077642657	34	118	0.57979410138	36	NA	0	0	2	92.0710869127	0.5
CG18371	NA	NA	NA	NA	NA	4	56	0.588830266322	2	NA	0	0	1	0.0	0.0
CG18372	NA	20	218	2	0.385321100917	16	91	0.657768060548	NA	NA	0	0	2	54.528881972	0.5
CG18374	NA	60	538	2	0.0724907063197	34	118	0.735736368046	18	NA	0	0	1	0.0	0.0
CG18375	NA	10	1069	4	0.593077642657	24	97	0.735999569267	31	NA	1	0	5	1555.58527965	0.8
CG18377	NA	NA	589	1	0.174872665535	11	70	0.754456173826	1	NA	NA	0	1	0.0	0.0
CG1838	NA	50	1188	3	0.806397306397	31	118	0.301619200777	19	NA	0	0	1	0.0	0.0
CG18389	40	20	1188	3	0.806397306397	23	82	0.700724811841	NA	1	1	0	NA	NA	NA
CG1839	NA	20	1732	5	0.593533487298	34	115	0.603243020262	21	1	0	0	NA	NA	NA
CG18396	NA	80	265	2	0.0	3	58	0.756470422987	2	NA	NA	0	NA	NA	NA
CG18397	NA	60	1732	5	0.593533487298	34	118	0.637721389703	33	NA	0	0	2	129.080765059	0.5
CG18398	180	30	921	4	0.00868621064061	34	117	0.486542206784	25	NA	1	0	18	21634.9397222	0.826530612245
CG1840	NA	NA	NA	NA	NA	34	115	0.431784916155	14	NA	NA	0	NA	NA	NA
CG18402	20	10	2144	3	0.32322761194	34	118	0.512049483245	44	10	1	0	3	898.018852065	0.666666666667
CG18404	NA	NA	180	NA	0.00555555555556	4	49	0.595702303226	8	NA	1	0	2	15216.0	0.0
CG18405	130	10	1131	0	0.398762157383	10	111	0.647708533951	26	7	1	0	1	0.0	0.0
CG18408	20	10	2412	6	0.843698175788	34	113	0.804118819392	31	NA	1	0	11	5416.87991288	0.8125
CG1841	240	30	1589	6	0.60981749528	34	118	0.623551490336	21	1	NA	0	11	10172.4657345	0.892561983471
CG18410	NA	10	355	NA	0.222535211268	33	113	0.65459962849	7	NA	0	0	1	0.0	0.0
CG18412	NA	20	1589	6	0.60981749528	34	117	0.572234111983	40	40	1	0	8	12079.0372208	0.84375
CG18417	NA	NA	NA	NA	NA	6	50	0.480666667143	1	NA	0	0	2	70.2062062513	0.0
CG18418	NA	10	311	1	0.0	5	44	0.495767075515	9	NA	0	0	NA	NA	NA
CG1842	20	10	5080	12	0.0620078740157	1	39	0.816868400288	NA	NA	NA	0	2	290.667881776	0.5
CG18420	NA	NA	NA	NA	NA	0	0	0.0753077779966	1	NA	0	0	NA	NA	NA
CG18426	270	30	194	1	0.922680412371	34	118	0.654869856982	18	NA	1	0	4	339.092056734	0.625
CG18428	NA	NA	NA	NA	NA	31	118	0.754387212076	8	NA	0	0	1	0.0	0.0
CG18432	NA	30	NA	NA	NA	NA	NA	0.440831295952	NA	NA	NA	NA	NA	NA	NA
CG18437	NA	NA	NA	NA	NA	2	61	0.914444781405	4	NA	0	0	NA	NA	NA
CG1844	NA	10	722	3	0.263157894737	34	118	0.39737604835	19	NA	1	0	NA	NA	NA
CG18444	NA	200	256	1	0.0	7	77	0.638458959254	2	NA	NA	0	7	2999.79834971	0.734693877551
CG18445	80	10	722	3	0.263157894737	34	118	0.635507731031	20	NA	0	0	1	0.0	0.0
CG18446	NA	NA	NA	NA	NA	10	105	0.216086133703	12	NA	NA	0	3	5668.8698288	0.666666666667
CG18449	NA	NA	NA	NA	NA	5	60	0.13438461554	1	NA	0	0	4	883.639071433	0.75
CG1845	NA	180	1430	5	0.458741258741	33	117	0.78595044095	28	NA	0	0	2	7609.0	0.0
CG18455	130	100	487	2	0.583162217659	7	82	0.739855907016	21	1	1	0	NA	NA	NA
CG18466	NA	40	309	2	0.0550161812298	34	118	0.600378160577	24	NA	0	0	1	0.0	0.0
CG18467	NA	NA	NA	NA	NA	5	32	0.422953489029	NA	NA	0	0	NA	NA	NA
CG18468	NA	NA	NA	NA	NA	17	107	0.204397272189	16	NA	0	0	4	1795.09637892	0.75
CG18469	NA	NA	NA	NA	NA	5	29	0.210551656546	2	NA	0	0	NA	NA	NA
CG1847	NA	NA	1302	4	0.644393241167	34	117	0.566955931116	19	NA	0	0	3	1524.05241048	0.666666666667
CG18471	NA	NA	NA	NA	NA	1	64	0.882916346704	22	NA	0	0	1	0.0	0.0
CG18472	NA	NA	NA	NA	NA	4	50	0.483099451473	5	NA	0	0	NA	NA	NA
CG18473	NA	NA	350	1	0.0	22	101	0.781552075669	1	NA	0	0	NA	NA	NA
CG18476	NA	NA	NA	NA	NA	2	117	0.508969532587	14	NA	0	0	10	5711.41203656	0.86
CG18477	NA	NA	NA	NA	NA	15	33	0.186016487612	NA	NA	NA	0	NA	NA	NA
CG18478	NA	NA	NA	NA	NA	3	1	0.206036158469	NA	NA	NA	0	NA	NA	NA
CG1848	NA	30	1257	3	0.463007159905	34	118	0.555063869775	25	20	1	0	17	23681.3875206	0.908163265306
CG18480	NA	NA	NA	NA	NA	8	73	0.600593109591	2	NA	1	0	NA	NA	NA
CG18482	NA	NA	NA	NA	NA	0	NA	0.698949721648	NA	NA	NA	0	NA	NA	NA
CG1849	170	10	5560	5	0.857014388489	9	67	0.695153412526	28	14	1	0	2	0.0	0.0
CG18492	30	10	678	3	0.492625368732	34	118	0.657251180298	18	9	1	0	1	0.0	0.0
CG18493	NA	NA	NA	NA	NA	6	68	0.616847187297	2	NA	0	0	NA	NA	NA
CG18495	NA	50	244	2	0.00819672131148	34	115	0.861923411727	14	NA	1	0	48	23390.4550391	0.0416478044364
CG18497	30	10	5560	5	0.857014388489	34	118	0.670620797351	22	21	1	0	7	3080.75407826	0.857142857143
CG1850	NA	NA	NA	NA	NA	0	37	0.437624826505	1	NA	0	0	10	9982.2134884	0.82
CG18505	NA	NA	102	1	0.0	34	118	0.386429473443	27	NA	0	0	NA	NA	NA
CG18506	110	30	NA	NA	NA	NA	NA	NA	NA	NA	NA	NA	NA	NA	NA
CG18507	NA	NA	NA	NA	NA	28	92	0.805723360178	17	NA	0	0	NA	NA	NA
CG18508	NA	NA	NA	NA	NA	34	118	0.387540453845	43	NA	0	0	NA	NA	NA
CG1851	NA	NA	1285	6	0.011673151751	32	116	0.458697025174	12	NA	1	0	15	48972.2883173	0.775510204082
CG18516	NA	NA	NA	NA	NA	1	6	0.703298595008	3	NA	NA	0	NA	NA	NA
CG18518	NA	NA	NA	NA	NA	1	42	0.189503503885	1	NA	0	0	1	0.0	0.0
CG18519	NA	NA	NA	NA	NA	4	35	0.543183442651	2	NA	NA	0	NA	NA	NA
CG18522	NA	NA	NA	NA	NA	34	114	0.747294744433	2	NA	NA	0	2	177.726006036	0.5
CG18525	50	10	427	1	0.0538641686183	23	118	0.597583417519	8	NA	0	0	4	903.264404685	0.666666666667
CG18528	NA	NA	NA	NA	NA	24	117	0.656805422116	15	NA	0	0	5	1426.07020036	0.75
CG18530	NA	NA	389	2	0.0	4	26	0.217907692458	2	NA	0	0	NA	NA	NA
CG18531	NA	50	428	1	0.00934579439252	0	13	0.566563630216	2	NA	0	0	2	169.374782505	0.5
CG18536	NA	NA	NA	NA	NA	5	57	0.237920355169	18	NA	0	0	NA	NA	NA
CG18537	NA	NA	NA	NA	NA	3	21	0.187421517003	NA	NA	0	0	NA	NA	NA
CG18538	NA	NA	NA	NA	NA	2	12	0.13600182097	1	NA	0	0	2	342.991920237	0.5
CG18539	NA	NA	NA	NA	NA	3	32	0.30810035869	1	NA	1	0	3	485.592968569	0.666666666667
CG1854	NA	30	436	1	0.0045871559633	5	0	0.702102480983	3	NA	0	0	NA	NA	NA
CG18540	NA	NA	NA	NA	NA	3	28	0.158505814079	18	NA	0	0	4	8246.82770924	0.625
CG18542	NA	NA	NA	NA	NA	34	104	0.716099605072	12	NA	NA	0	1	0.0	0.0
CG18543	NA	10	217	2	0.645161290323	33	67	0.379266299814	6	1	1	0	3	1077.87632283	0.666666666667
CG18545	NA	NA	NA	NA	NA	7	54	0.120896970009	1	NA	NA	0	NA	NA	NA
CG18547	NA	NA	NA	NA	NA	34	116	0.690712909836	5	NA	0	0	NA	NA	NA
CG18548	NA	30	210	2	0.0	21	101	0.58492234235	4	NA	0	0	5	1030.7763306	0.32
CG18549	NA	NA	NA	NA	NA	34	118	0.759774739173	25	NA	0	0	NA	NA	NA
CG18550	NA	10	429	1	0.00932400932401	15	87	0.61856011125	3	NA	0	0	3	213.921875967	0.666666666667
CG18554	NA	110	NA	NA	NA	NA	NA	NA	NA	NA	NA	NA	NA	NA	NA
CG18557	NA	NA	NA	NA	NA	4	58	0.213878095777	NA	NA	0	0	NA	NA	NA
CG18558	NA	NA	NA	NA	NA	2	28	0.370783232593	1	NA	0	0	NA	NA	NA
CG18559	NA	NA	538	1	0.00557620817844	11	73	0.633349300465	4	NA	0	0	1	0.0	0.0
CG1856	20	10	813	2	0.710947109471	34	118	0.667394697564	34	22	1	0	39	96435.6619987	0.899691358025
CG18561	NA	NA	NA	NA	NA	0	NA	0.729408602865	NA	NA	NA	0	NA	NA	NA
CG18563	NA	NA	NA	NA	NA	11	56	0.151015579271	1	NA	0	0	2	119.51985565	0.0
CG18568	NA	NA	NA	NA	NA	4	63	0.352064777612	2	NA	0	0	2	38.5659746071	0.5
CG1857	130	10	2224	9	0.050809352518	25	95	0.380338063568	2	2	1	0	2	250.401842546	0.5
CG18572	NA	10	2224	9	0.050809352518	17	116	0.824456571738	31	7	1	0	NA	NA	NA
CG18577	NA	NA	NA	NA	NA	3	43	0.421840852525	2	NA	0	0	NA	NA	NA
CG18578	NA	NA	528	1	0.0246212121212	33	114	0.42317794506	8	NA	0	0	1	0.0	0.0
CG18581	NA	NA	NA	NA	NA	4	42	0.19120634893	4	NA	0	0	NA	NA	NA
CG18582	30	10	639	3	0.593114241002	34	118	0.564755549197	26	NA	1	0	NA	NA	NA
CG18584	NA	30	564	4	0.0248226950355	NA	NA	0.691640241279	NA	NA	NA	NA	51	125666.38016	0.957644628099
CG18585	NA	NA	NA	NA	NA	4	71	0.651002932779	4	NA	0	0	NA	NA	NA
CG18586	NA	NA	NA	NA	NA	3	39	0.350870206976	2	NA	0	0	NA	NA	NA
CG1859	NA	20	1136	1	0.00528169014085	8	48	0.616973445461	3	NA	0	0	NA	NA	NA
CG18591	NA	30	94	1	0.0	NA	118	0.69125708609	22	NA	1	0	NA	NA	NA
CG18593	NA	40	240	1	0.316666666667	34	118	0.611021589237	8	NA	NA	0	3	20.6914516592	0.0
CG18594	NA	30	176	1	0.0625	5	104	0.83979431441	3	NA	0	0	4	18135.8631914	0.375
CG18596	NA	NA	NA	NA	NA	32	118	0.43017768049	27	NA	0	0	1	0.0	0.0
CG18598	NA	NA	NA	NA	NA	7	83	0.832919890713	5	NA	NA	0	1	0.0	0.0
CG18599	NA	NA	NA	NA	NA	3	37	0.67488372181	3	NA	NA	0	NA	NA	NA
CG18600	NA	NA	NA	NA	NA	32	118	0.602474314863	14	NA	0	0	NA	NA	NA
CG18604	NA	20	NA	NA	NA	NA	NA	0.754225136344	NA	NA	NA	NA	NA	NA	NA
CG18605	NA	NA	NA	NA	NA	2	78	0.236716186313	3	NA	1	0	NA	NA	NA
CG18606	NA	NA	NA	NA	NA	6	27	0.320328571686	3	NA	0	0	NA	NA	NA
CG18607	NA	NA	NA	NA	NA	7	55	0.184965926005	16	NA	1	0	NA	NA	NA
CG18608	40	20	346	2	0.604046242775	31	118	0.699599134154	14	NA	1	0	11	10893.0235661	0.892561983471
CG18609	NA	NA	NA	NA	NA	11	65	0.430404562113	1	NA	0	0	1	0.0	0.0
CG18616	NA	NA	NA	NA	NA	33	118	0.747073450196	12	NA	0	0	16	30656.9866592	0.91124260355
CG18617	NA	10	834	2	0.052757793765	34	118	0.679071705419	34	NA	1	0	18	33256.9800022	0.698961937716
CG18619	NA	NA	118	1	0.635593220339	34	118	0.365859852532	15	NA	0	0	26	26281.258414	0.802083333333
CG1862	NA	30	652	4	0.306748466258	33	118	0.459914657432	13	1	0	0	1	0.0	1.0
CG18622	NA	NA	NA	NA	NA	29	96	0.55770853322	5	NA	0	0	NA	NA	NA
CG18624	NA	20	56	1	0.0535714285714	34	118	0.723591330858	29	NA	1	0	5	9087.27763378	0.72
CG18625	NA	30	NA	NA	NA	NA	NA	NA	NA	NA	NA	NA	NA	NA	NA
CG18627	NA	NA	347	2	0.0432276657061	34	118	0.74420337846	23	NA	1	0	34	86290.005119	0.95041322314
CG18628	NA	NA	63	NA	0.047619047619	14	79	0.315525316813	1	NA	0	0	2	7609.0	0.0
CG1863	NA	10	NA	NA	NA	NA	NA	NA	NA	NA	NA	NA	NA	NA	NA
CG18631	NA	30	NA	NA	NA	NA	NA	0.654330362418	NA	NA	NA	NA	NA	NA	NA
CG18635	NA	NA	NA	NA	NA	8	66	0.718915076733	5	NA	0	0	2	81.7681188693	0.5
CG18636	NA	NA	NA	NA	NA	0	10	0.096409523777	1	NA	NA	0	NA	NA	NA
CG18637	50	10	NA	NA	NA	NA	NA	NA	NA	NA	NA	NA	NA	NA	NA
CG1864	NA	10	1073	6	0.520969245107	15	53	0.656565859963	7	NA	1	0	NA	NA	NA
CG18641	NA	NA	369	1	0.0243902439024	3	63	0.907935053617	2	NA	0	0	NA	NA	NA
CG18642	NA	NA	NA	NA	NA	33	118	0.679058480587	16	NA	0	0	2	315.245556037	0.5
CG18643	NA	NA	NA	NA	NA	31	112	0.775023810797	8	NA	NA	0	NA	NA	NA
CG18646	NA	10	NA	NA	NA	NA	NA	0.83922492757	NA	NA	NA	NA	NA	NA	NA
CG18647	30	20	676	1	0.634615384615	4	43	0.705684516898	7	NA	1	0	NA	NA	NA
CG18649	NA	NA	NA	NA	NA	5	75	0.159900175139	1	NA	0	0	3	1223.44517079	0.666666666667
CG1865	200	10	908	3	0.461453744493	28	90	0.806254543219	2	NA	1	0	1	0.0	0.0
CG18654	NA	20	NA	NA	NA	NA	NA	NA	NA	NA	NA	NA	NA	NA	NA
CG18657	NA	10	726	5	0.203856749311	8	101	0.692705429282	15	2	0	0	3	1062.45040984	0.666666666667
CG18659	NA	280	908	3	0.461453744493	34	118	0.776169270225	18	NA	NA	0	2	456.894549048	0.5
CG1866	NA	140	970	3	0.856701030928	34	118	0.560751968535	21	NA	0	0	NA	NA	NA
CG18660	NA	20	881	1	0.404086265607	9	77	0.796375890174	5	NA	0	0	NA	NA	NA
CG18661	NA	NA	NA	NA	NA	15	111	0.545775558742	21	NA	0	0	NA	NA	NA
CG18662	NA	NA	NA	NA	NA	6	47	0.391888889822	1	NA	0	0	NA	NA	NA
CG18666	NA	NA	NA	NA	NA	1	40	0.172447916727	1	NA	0	0	1	0.0	1.0
CG1867	NA	60	448	1	0.0178571428571	0	0	0.344535527974	NA	NA	0	0	5	636.808196921	0.56
CG18672	NA	NA	NA	NA	NA	2	18	0.17677542374	1	NA	0	0	2	71.163886491	0.5
CG18673	NA	NA	NA	NA	NA	4	18	0.474999999634	3	NA	0	0	NA	NA	NA
CG18675	NA	440	291	2	0.27147766323	9	60	0.669915192922	1	NA	0	0	2	0.0	0.5
[truncated: 710,180 more chars]
