# Supplementary material for: Genome-Wide Detection and Analysis of Multifunctional Genes
Source: PLoS Comput Biol. 2015 Oct 5;11(10):e1004467. doi: 10.1371/journal.pcbi.1004467 (PMC4593560; doi:10.1371/journal.pcbi.1004467)
Supplement: S2 File — (TXT) [file pcbi.1004467.s021.txt]

# This table contains information about multifunctional genes in H. sapiens,
# as well as other characteristic of genes used in the analysis.
#
# columns:
# 0: Gene name.
# 1: Minimum specificity level at which a gene is detected as multifunctional.
#    In the paper, all genes for which this number is not greater than 120
#    are called multifunctional. NA stands for genes that are not detected as
#    multifunctional for any specificity level below 500.
# 2: Minimum specificity level at which a gene is annotated with some term
#    selected at this specificity level. In the paper, all genes for which this
#    parameter is not greater than 120, but that are not multifunctional,
#    are referred to as "other annotated genes" and are compared
#    with multifunctional genes with respect to a number of
#    gene features. NA stands for genes that are not annotated by any
#    terms selected for specificity levels below 500.
# 3: Length of protein sequence (for longest isoform).
# 4: Number of unique domains in a protein (for longest isoform).
# 5: Fraction of disordered residues in a protein (for longest isoform).
# 6: Number of organism parts/conditions in which a gene is expressed,
#    according to GNF Atlas.
# 7: Number of organism parts/conditions in which a gene is expressed,
#    according to eGenetics.
# 8: Evolutionary conservation.
# 9: Number of transcriptional regulators.
# 10: Essentiality (1 if essential and 0 if not essential) from orthology
#     with essential genes in mouse.
# 11: Essentiality (1 if essential and 0 if not essential) from RNAi screen
#     in human cell lines.
# 12: OMIM disease, i.e., 1 if associated with disease.
# 13: Two OMIM diseases, i.e., 1 if associated with two distinct OMIM diseases
#     from Disease Ontology and 0 if associated with any disease from Disease
#     Ontology, but not associated with two diseases.
# 14: Degree in protein-protein physical interaction network.
# 15: Betweenness centrality in protein-protein physical interaction network.
# 16: Participation coefficient in protein-protein physical interaction network.
#
# 0	1	2	3	4	5	6	7	8	9	10	11	12	13	14	15	16
gene	multifunc-spec	annotated-spec	length	domains	disorder	expressed-gnf	expressed-egenetics	conservation	reg-degree	essentiality-mouse	essentiality-rnai	disease	two-diseases	degree	betweenness	participation
ENSG00000000003	NA	70	245	1	0.0	8	NA	0.560697232702	10	NA	0	0	NA	6	1653.27770869	0.777777777778
ENSG00000000005	NA	NA	NA	NA	NA	6	NA	0.802904666145	NA	0	0	0	NA	NA	NA	NA
ENSG00000000419	NA	20	295	1	0.0542372881356	2	NA	0.745910166814	35	NA	0	1	0	6	16210.575913	0.777777777778
ENSG00000000457	NA	210	742	2	0.249326145553	4	NA	0.633161757009	62	NA	1	0	NA	1	0.0	0.0
ENSG00000000460	NA	NA	NA	NA	NA	5	23	0.620955400797	42	0	0	0	NA	NA	NA	NA
ENSG00000000938	40	10	529	3	0.0189035916824	3	NA	0.528145497908	29	0	0	0	NA	15	6008.51762646	0.773333333333
ENSG00000000971	NA	20	1231	1	0.021121039805	6	22	0.280689539142	5	0	0	1	0	9	10527.7222292	0.84375
ENSG00000001036	NA	NA	NA	NA	NA	NA	44	0.501593106677	36	NA	0	0	NA	1	0.0	0.0
ENSG00000001084	30	10	637	1	0.133437990581	7	42	0.58640447605	51	1	0	1	NA	3	436.299163153	0.444444444444
ENSG00000001167	NA	250	347	2	0.302593659942	9	28	0.671517902265	61	1	0	0	NA	22	14350.8088254	0.772727272727
ENSG00000001460	NA	NA	NA	NA	NA	5	29	0.215598957196	48	NA	0	0	NA	NA	NA	NA
ENSG00000001461	NA	NA	NA	NA	NA	5	44	0.408925259609	47	0	0	0	NA	NA	NA	NA
ENSG00000001497	NA	NA	NA	NA	NA	4	45	0.610227067291	37	NA	0	0	NA	11	3748.15037204	0.727272727273
ENSG00000001561	NA	NA	NA	NA	NA	5	35	0.302914006355	14	NA	0	0	NA	NA	NA	NA
ENSG00000001617	NA	10	785	2	0.149044585987	11	30	0.693921096157	15	0	0	0	NA	2	152.492265946	0.5
ENSG00000001626	320	10	1480	3	0.0391891891892	7	16	0.557994630765	3	1	0	1	0	NA	NA	NA
ENSG00000001629	NA	NA	NA	NA	NA	NA	35	0.744053419583	43	NA	0	0	NA	3	148.901728543	0.444444444444
ENSG00000001630	NA	20	503	1	0.00397614314115	1	51	0.546464767906	72	1	0	0	NA	1	0.0	0.0
ENSG00000001631	NA	10	736	2	0.0421195652174	NA	33	0.490863331728	43	1	1	1	NA	12	3872.12040441	0.859504132231
ENSG00000002016	NA	20	418	1	0.55980861244	3	19	0.449754237515	63	0	0	0	NA	29	15759.9155557	0.851367419738
ENSG00000002079	NA	NA	NA	NA	NA	NA	2	0.716974082121	NA	NA	NA	1	NA	NA	NA	NA
ENSG00000002330	30	10	168	1	0.904761904762	5	42	0.45355092179	50	0	1	0	NA	24	25411.0464259	0.772727272727
ENSG00000002549	NA	290	519	3	0.0558766859345	2	57	0.549376948329	47	NA	0	0	NA	14	3235.32294926	0.714285714286
ENSG00000002586	NA	NA	NA	NA	NA	6	NA	0.108442147556	34	NA	0	0	NA	10	3990.64052012	0.88
ENSG00000002587	NA	50	307	1	0.0651465798046	4	24	0.346182031192	14	1	0	0	NA	NA	NA	NA
ENSG00000002726	90	10	770	3	0.0831168831169	5	19	0.397564229277	NA	NA	0	0	NA	NA	NA	NA
ENSG00000002745	20	10	365	1	0.041095890411	4	5	0.530431663523	14	0	0	0	NA	1	0.0	0.0
ENSG00000002746	NA	30	1606	5	0.383561643836	7	NA	0.473075374178	7	NA	0	0	NA	11	2542.43646691	0.809917355372
ENSG00000002822	NA	10	718	1	0.508356545961	2	20	0.477761543864	37	1	1	0	NA	21	11894.2142721	0.908587257618
ENSG00000002834	NA	400	261	3	0.670498084291	1	49	0.458075721168	68	0	1	0	NA	13	16028.7869492	0.804733727811
ENSG00000002919	NA	40	270	1	0.285185185185	4	43	0.542429896751	34	NA	0	0	NA	NA	NA	NA
ENSG00000002933	NA	NA	NA	NA	NA	3	29	0.140198289115	NA	NA	0	0	NA	4	909.977870679	0.75
ENSG00000003056	NA	20	277	1	0.072202166065	1	57	0.553065310388	48	1	0	0	NA	14	4855.97366575	0.816568047337
ENSG00000003096	NA	50	655	3	0.0320610687023	2	32	0.857091510224	11	NA	NA	0	NA	13	14819.0663162	0.792899408284
ENSG00000003137	40	10	512	2	0.00390625	10	16	0.685622658874	7	1	0	1	NA	1	0.0	0.0
ENSG00000003147	NA	NA	NA	NA	NA	10	30	0.667846665326	35	0	0	0	NA	5	371.523346155	0.32
ENSG00000003249	NA	NA	NA	NA	NA	4	30	0.272590839636	NA	NA	0	0	NA	NA	NA	NA
ENSG00000003393	NA	10	1657	10	0.140615570308	3	31	0.702113669134	40	0	0	1	0	1	0.0	0.0
ENSG00000003400	NA	60	521	2	0.165067178503	9	21	0.195846324072	29	NA	0	1	1	37	26403.8254291	0.6640625
ENSG00000003402	30	10	480	2	0.0395833333333	8	49	0.39610612346	72	1	0	0	NA	28	14889.4628295	0.603550295858
ENSG00000003436	60	20	304	1	0.0230263157895	12	27	0.280685512892	17	1	0	0	NA	10	1836.25352787	0.37037037037
ENSG00000003509	110	10	441	1	0.00680272108844	2	21	0.569900391665	43	NA	0	0	NA	1	0.0	0.0
ENSG00000003756	160	10	815	3	0.465030674847	4	50	0.696960396878	20	NA	0	0	NA	14	3998.78133903	0.704081632653
ENSG00000003987	NA	30	660	2	0.195454545455	4	4	0.619570036434	7	NA	0	0	NA	1	0.0	0.0
ENSG00000003989	170	10	658	2	0.0182370820669	3	14	0.362828557782	41	0	0	0	NA	NA	NA	NA
ENSG00000004059	NA	60	180	1	0.0111111111111	NA	56	0.668616342227	37	NA	0	0	NA	6	838.258229009	0.666666666667
ENSG00000004139	NA	20	257	NA	0.0856031128405	6	33	0.570177647062	80	0	0	0	NA	12	14246.1258281	0.6
ENSG00000004142	NA	NA	NA	NA	NA	NA	57	0.579645203135	NA	NA	NA	0	NA	NA	NA	NA
ENSG00000004399	NA	10	1925	4	0.0509090909091	1	45	0.599709893784	14	1	0	0	NA	1	0.0	0.0
ENSG00000004455	NA	10	239	2	0.154811715481	7	42	0.575751813409	34	NA	0	1	0	12	7754.65030811	0.861111111111
ENSG00000004468	NA	20	300	1	0.00666666666667	2	13	0.175265424606	21	0	0	0	NA	6	4315.62636343	0.32
ENSG00000004478	80	10	459	2	0.16339869281	11	56	0.415602087404	33	1	1	0	NA	36	36072.3282397	0.890625
ENSG00000004487	30	10	876	2	0.283105022831	6	49	0.701559896401	56	1	0	0	NA	NA	NA	NA
ENSG00000004534	NA	270	1123	5	0.79786286732	7	52	0.723857406466	47	NA	0	0	NA	2	15.5207929485	0.5
ENSG00000004660	NA	240	543	2	0.351749539595	15	28	0.415053547746	42	0	1	0	NA	1	0.0	0.0
ENSG00000004700	NA	20	649	4	0.0970724191063	4	35	0.498165060944	36	0	0	0	NA	5	332.861687147	0.72
ENSG00000004766	NA	NA	NA	NA	NA	5	33	0.730513507585	41	NA	0	0	NA	NA	NA	NA
ENSG00000004776	NA	NA	160	2	0.25625	3	38	0.394188084777	39	NA	0	0	NA	1	0.0	0.0
ENSG00000004777	NA	120	1287	5	0.599844599845	17	15	0.649772381149	20	0	0	0	NA	1	0.0	0.0
ENSG00000004779	NA	30	156	2	0.0	8	61	0.501542143017	50	NA	0	0	NA	4	2421.61627512	0.75
ENSG00000004799	210	10	411	2	0.00486618004866	3	48	0.371520205633	12	0	1	0	NA	1	0.0	0.0
ENSG00000004809	230	10	577	1	0.0207972270364	NA	7	0.524156273743	2	NA	0	0	NA	1	0.0	0.0
ENSG00000004838	NA	NA	NA	NA	NA	7	17	0.536637665072	11	NA	0	0	NA	4	1269.76921784	0.75
ENSG00000004846	NA	80	812	2	0.0369458128079	3	3	0.498585762996	6	NA	0	0	NA	NA	NA	NA
ENSG00000004848	NA	NA	NA	NA	NA	13	NA	0.812974098495	11	1	0	1	NA	NA	NA	NA
ENSG00000004864	40	10	675	3	0.0162962962963	5	38	0.698287388386	59	0	0	1	NA	11	4103.29987686	0.859504132231
ENSG00000004866	210	140	585	1	0.0410256410256	7	23	0.780120641401	55	NA	0	0	NA	7	1904.83594869	0.734693877551
ENSG00000004897	210	20	824	4	0.303398058252	10	46	0.91666267172	40	NA	1	0	NA	59	46456.4157763	0.792727272727
ENSG00000004939	NA	20	911	2	0.0965971459934	5	6	0.403095469541	20	1	1	1	0	10	6186.31447222	0.864197530864
ENSG00000004948	30	10	508	3	0.00787401574803	4	7	0.613313334187	7	1	0	0	NA	5	579.022302156	0.72
ENSG00000004961	270	180	268	1	0.361940298507	4	32	0.523154157613	19	1	0	1	NA	NA	NA	NA
ENSG00000004975	30	10	736	5	0.533967391304	9	33	0.665701150598	39	1	0	0	NA	47	86480.4145522	0.943486020226
ENSG00000005001	NA	NA	NA	NA	NA	1	14	0.282597951454	13	NA	0	0	NA	NA	NA	NA
ENSG00000005007	40	10	1129	5	0.225863596103	8	53	0.630707211755	31	1	0	0	NA	54	41354.7856166	0.777366863905
ENSG00000005020	NA	240	359	2	0.309192200557	8	44	0.620405926766	45	0	0	0	NA	8	1714.29205864	0.408163265306
ENSG00000005022	70	20	298	1	0.0	7	NA	0.776341061282	38	0	0	0	NA	63	37842.7527221	0.381111111111
ENSG00000005059	NA	NA	NA	NA	NA	2	NA	0.320300039434	41	NA	0	0	NA	1	0.0	0.0
ENSG00000005073	NA	10	313	2	0.399361022364	6	19	0.698834052981	18	1	0	1	NA	3	11610.3907812	0.5
ENSG00000005075	NA	20	127	1	0.0393700787402	NA	50	0.462221744745	15	NA	0	0	NA	36	39475.13076	0.725436179982
ENSG00000005100	NA	NA	707	5	0.121640735502	5	17	0.572524005537	37	NA	0	0	NA	2	100.76252584	0.5
ENSG00000005102	NA	NA	254	1	0.767716535433	3	17	0.383599737554	10	1	0	0	NA	2	231.148939965	0.0
ENSG00000005108	NA	NA	NA	NA	NA	7	NA	0.69882721087	12	NA	0	0	NA	2	85.1987106475	0.5
ENSG00000005156	90	20	1009	4	0.180376610505	7	25	0.683302343544	41	1	0	0	NA	12	3948.36620845	0.842975206612
ENSG00000005175	NA	NA	NA	NA	NA	2	33	0.566359984561	35	NA	0	0	NA	34	17784.8861764	0.822060353798
ENSG00000005187	NA	30	586	3	0.0307167235495	4	25	0.448197029161	14	0	0	0	NA	1	0.0	0.0
ENSG00000005189	NA	NA	NA	NA	NA	9	24	0.557308436273	NA	NA	0	0	NA	NA	NA	NA
ENSG00000005194	NA	210	312	1	0.205128205128	11	NA	0.518618667835	36	1	0	0	NA	12	3005.83995643	0.875
ENSG00000005206	NA	10	NA	NA	NA	6	NA	0.429441607966	NA	NA	0	0	NA	NA	NA	NA
ENSG00000005238	NA	NA	NA	NA	NA	3	32	0.757838294033	31	NA	0	0	NA	1	0.0	0.0
ENSG00000005243	NA	300	210	1	0.161904761905	3	25	0.533955618307	7	NA	0	0	NA	1	0.0	0.0
ENSG00000005249	70	10	418	3	0.232057416268	1	37	0.562444683588	29	0	0	0	NA	9	2205.13097267	0.8125
ENSG00000005302	NA	10	521	2	0.393474088292	6	39	0.669672713878	43	NA	0	0	NA	10	1261.28866357	0.79012345679
ENSG00000005339	50	10	2442	9	0.68018018018	3	50	0.677178486227	NA	1	NA	1	0	NA	NA	NA
ENSG00000005379	NA	NA	NA	NA	NA	1	16	0.485776535727	58	NA	0	0	NA	3	11857.5947088	0.5
ENSG00000005381	270	10	745	1	0.00939597315436	3	23	0.526607232359	4	0	0	1	NA	1	0.0	0.0
ENSG00000005421	30	10	355	2	0.0	8	8	0.511488642432	1	0	0	1	NA	2	35.7091897056	0.5
ENSG00000005436	NA	370	781	2	0.350832266325	5	34	0.471357675638	39	NA	0	0	NA	2	264.296761201	0.5
ENSG00000005448	NA	NA	NA	NA	NA	NA	32	0.648257552385	38	NA	0	0	NA	NA	NA	NA
ENSG00000005469	NA	10	612	1	0.0130718954248	5	29	0.50469310817	33	NA	0	0	NA	3	2259.61506319	0.666666666667
ENSG00000005471	NA	60	1286	2	0.0194401244168	2	9	0.552243290668	30	0	1	1	0	2	11602.0	0.0
ENSG00000005483	40	10	1858	10	0.785791173305	5	58	0.770580971944	82	1	0	0	NA	8	1046.67169709	0.75
ENSG00000005486	NA	NA	NA	NA	NA	10	46	0.508481902594	39	NA	0	0	NA	3	160.727251485	0.666666666667
ENSG00000005513	20	10	446	3	0.760089686099	NA	20	0.3826975579	8	0	1	0	NA	5	1002.90877265	0.8
ENSG00000005700	90	10	1353	3	0.169992609017	3	48	0.672532302491	44	0	0	0	NA	14	3560.19033855	0.836734693878
ENSG00000005801	NA	NA	629	3	0.0286168521463	7	23	0.122517966492	47	NA	0	0	NA	2	201.931618373	0.5
ENSG00000005810	NA	NA	NA	NA	NA	20	57	0.872299540797	51	1	0	0	NA	18	15559.25665	0.8984375
ENSG00000005812	440	10	428	2	0.0630841121495	2	52	0.551345609658	31	0	0	0	NA	6	86.3706301191	0.277777777778
ENSG00000005844	NA	20	1170	5	0.0564102564103	3	15	0.40226660533	32	0	0	0	NA	5	11858.1461817	0.75
ENSG00000005882	30	10	407	2	0.022113022113	8	41	0.5658183237	33	0	1	0	NA	4	11612.2524717	0.444444444444
ENSG00000005884	NA	30	1051	4	0.0656517602284	3	39	0.553829574211	23	1	1	1	NA	12	3861.02058862	0.625
ENSG00000005889	NA	NA	844	4	0.252369668246	6	18	0.746349061197	50	1	NA	0	NA	NA	NA	NA
ENSG00000005893	NA	50	410	1	0.0634146341463	11	51	0.548772377539	13	1	0	1	0	30	15656.9833314	0.788265306122
ENSG00000005955	NA	NA	NA	NA	NA	6	53	0.639430735236	52	NA	0	0	NA	NA	NA	NA
ENSG00000005961	NA	50	1039	4	0.0827718960539	6	7	0.421700736973	11	0	0	1	0	6	1564.49500567	0.833333333333
ENSG00000005981	NA	140	426	2	0.018779342723	3	4	0.487507482071	NA	NA	0	0	NA	5	251.387964956	0.72
ENSG00000006007	NA	NA	331	1	0.0453172205438	6	54	0.432860602015	46	NA	0	0	NA	3	432.396629535	0.666666666667
ENSG00000006015	NA	NA	NA	NA	NA	16	38	0.391423336743	49	NA	0	0	NA	6	2324.48469076	0.833333333333
ENSG00000006016	NA	20	422	2	0.187203791469	5	NA	0.496109436447	8	1	0	1	NA	1	0.0	0.0
ENSG00000006025	60	10	842	2	0.304038004751	7	26	0.578368493776	26	NA	0	0	NA	NA	NA	NA
ENSG00000006042	NA	NA	NA	NA	NA	1	39	0.571564124128	11	0	0	0	NA	2	138.348622203	0.5
ENSG00000006047	250	80	364	1	0.89010989011	5	12	0.706441843384	21	0	0	0	NA	3	69.6377036733	0.0
ENSG00000006059	NA	NA	NA	NA	NA	5	1	0.57170490007	2	0	0	0	NA	2	57.3861471353	0.5
ENSG00000006062	40	20	NA	NA	NA	NA	25	0.487542167146	52	0	0	0	NA	21	3782.15875754	0.360110803324
ENSG00000006071	90	10	1581	2	0.0569259962049	8	9	0.761327945735	2	0	0	1	0	2	48.402356389	0.5
ENSG00000006074	NA	310	89	1	0.0	5	12	0.0892468797569	1	NA	0	0	NA	4	81.7306738772	0.375
ENSG00000006075	30	10	92	1	0.0	NA	27	0.145172105665	26	NA	0	0	NA	4	11927.1465124	0.375
ENSG00000006114	NA	300	1314	3	0.490106544901	5	38	0.631797304703	55	NA	0	0	NA	5	127.435206009	0.375
ENSG00000006116	NA	10	315	1	0.155555555556	16	13	0.635252847882	15	1	0	0	NA	NA	NA	NA
ENSG00000006118	NA	NA	NA	NA	NA	6	42	0.386911593587	19	NA	0	0	NA	NA	NA	NA
ENSG00000006125	190	20	937	3	0.0416221985059	13	57	0.770920740082	40	0	0	0	NA	45	67454.861873	0.917311124331
ENSG00000006128	230	50	129	1	0.0232558139535	10	16	0.556210479478	5	0	0	0	NA	7	38831.8042229	0.244897959184
ENSG00000006194	NA	NA	683	4	0.494875549048	8	42	0.278690766708	65	NA	0	0	NA	11	5595.93370522	0.826446280992
ENSG00000006210	NA	10	403	2	0.612903225806	11	30	0.172188682021	21	0	1	0	NA	1	0.0	1.0
ENSG00000006282	NA	NA	NA	NA	NA	5	50	0.565610326976	15	NA	0	0	NA	2	11602.0	0.0
ENSG00000006283	320	10	2377	4	0.384518300379	13	9	0.808694330089	19	0	0	0	NA	1	0.0	0.0
ENSG00000006327	NA	20	226	0	0.659292035398	3	38	0.400412546156	54	0	0	0	NA	6	1644.07925977	0.444444444444
ENSG00000006377	NA	110	175	1	0.554285714286	2	9	0.671675455829	15	1	0	0	NA	NA	NA	NA
ENSG00000006432	NA	20	1104	4	0.515398550725	6	NA	0.59958803342	32	0	1	0	NA	NA	NA	NA
ENSG00000006451	30	10	206	1	0.0728155339806	7	54	0.674253369904	47	1	1	0	NA	33	37739.4160323	0.94
ENSG00000006453	NA	10	511	3	0.381604696673	3	33	0.416222702475	NA	NA	0	0	NA	NA	NA	NA
ENSG00000006459	NA	10	941	5	0.353878852285	6	17	0.658833607173	51	0	0	0	NA	NA	NA	NA
ENSG00000006468	NA	20	491	2	0.411405295316	11	11	0.747881646667	40	0	0	1	0	10	1807.04566529	0.84
ENSG00000006530	NA	NA	NA	NA	NA	7	43	0.557005497502	38	NA	0	1	NA	2	144.947915968	0.5
ENSG00000006534	NA	NA	NA	NA	NA	6	15	0.393856003491	NA	NA	NA	0	NA	NA	NA	NA
ENSG00000006555	NA	NA	NA	NA	NA	8	NA	0.395563849117	14	NA	0	0	NA	NA	NA	NA
ENSG00000006576	NA	NA	NA	NA	NA	5	39	0.715781236146	69	NA	0	0	NA	NA	NA	NA
ENSG00000006606	NA	20	94	1	0.0	NA	16	0.123455281958	5	NA	0	0	NA	NA	NA	NA
ENSG00000006607	110	10	1054	6	0.183111954459	2	29	0.436719394046	33	0	0	0	NA	2	397.30994238	0.0
ENSG00000006611	90	10	552	1	0.161231884058	8	12	0.632173604415	2	0	0	1	1	7	1132.46012819	0.734693877551
ENSG00000006625	180	10	188	1	0.0425531914894	NA	42	0.403798275705	51	NA	0	0	NA	NA	NA	NA
ENSG00000006634	470	80	674	1	0.26409495549	4	31	0.581235515094	62	NA	1	0	NA	14	1070.27089938	0.367346938776
ENSG00000006638	NA	110	343	1	0.00874635568513	NA	NA	0.357821370594	21	0	0	1	NA	10	13212.0904141	0.493827160494
ENSG00000006652	NA	20	451	2	0.168514412417	NA	43	0.580159347935	79	0	0	0	NA	5	234.294799132	0.72
ENSG00000006659	NA	NA	NA	NA	NA	7	6	0.0288211106212	1	NA	0	0	NA	NA	NA	NA
ENSG00000006695	130	10	443	1	0.0812641083521	13	33	0.510718855634	30	0	0	1	0	NA	NA	NA
ENSG00000006704	NA	NA	960	2	0.290625	6	33	0.783354170623	43	1	0	0	NA	4	247.084325924	0.75
ENSG00000006712	30	10	531	1	0.504708097928	6	52	0.645800500917	48	NA	0	0	NA	28	14541.302182	0.843195266272
ENSG00000006715	NA	80	854	2	0.03981264637	17	48	0.679988603033	24	1	0	0	NA	14	3855.52181129	0.591715976331
ENSG00000006740	NA	120	818	2	0.432762836186	11	32	0.559279409065	12	NA	0	0	NA	3	236.094029161	0.444444444444
ENSG00000006744	NA	NA	NA	NA	NA	3	57	0.568482140368	45	NA	0	1	NA	17	2052.04841223	0.747404844291
ENSG00000006747	60	10	715	1	0.100699300699	NA	13	0.491528091072	12	NA	0	0	NA	1	0.0	0.0
ENSG00000006756	NA	40	593	2	0.043844856661	7	8	0.256006196576	19	NA	0	0	NA	NA	NA	NA
ENSG00000006757	NA	NA	NA	NA	NA	7	NA	0.36960566537	43	NA	0	0	NA	NA	NA	NA
ENSG00000006788	NA	90	1938	3	0.399380804954	3	NA	0.708193451909	8	NA	0	0	NA	1	0.0	0.0
ENSG00000006831	340	20	386	1	0.199481865285	14	56	0.479656544378	38	0	0	0	NA	1	0.0	0.0
ENSG00000006837	NA	NA	592	1	0.413851351351	1	15	0.661538552578	31	NA	1	0	NA	3	130.999676189	0.666666666667
ENSG00000007001	NA	10	317	1	0.0	1	4	0.463897545448	9	NA	0	0	NA	1	0.0	0.0
ENSG00000007038	NA	NA	314	1	0.0	5	12	0.165133735903	20	0	0	0	NA	NA	NA	NA
ENSG00000007047	NA	20	752	4	0.454787234043	19	37	0.674646241997	9	0	1	0	NA	36	38453.0896918	0.9296875
ENSG00000007062	NA	10	865	1	0.0265895953757	3	NA	0.224819470809	8	0	0	1	0	3	1277.77061429	0.5
ENSG00000007080	NA	NA	NA	NA	NA	NA	NA	0.540376798301	38	NA	0	0	NA	2	9.87152004033	0.5
ENSG00000007129	NA	NA	NA	NA	NA	4	3	0.024251282942	6	NA	0	0	NA	NA	NA	NA
ENSG00000007168	50	10	410	2	0.0878048780488	22	NA	0.765586956287	29	1	0	1	0	51	49427.5378661	0.839293798099
ENSG00000007171	30	10	1153	4	0.081526452732	4	11	0.661734870339	1	1	0	1	NA	134	262593.350717	0.834721848965
ENSG00000007174	NA	90	4486	9	0.0182790905038	6	9	0.55260054697	6	NA	0	0	NA	1	0.0	0.0
ENSG00000007202	NA	NA	NA	NA	NA	5	NA	0.780637813138	35	NA	0	0	NA	NA	NA	NA
ENSG00000007216	NA	320	592	1	0.035472972973	5	7	0.529557216701	10	0	0	0	NA	NA	NA	NA
ENSG00000007237	NA	60	476	4	0.367647058824	18	50	0.55917868803	5	NA	1	0	NA	19	7167.66648107	0.809688581315
ENSG00000007255	NA	NA	NA	NA	NA	3	34	0.523481864969	48	0	0	0	NA	11	11778.6592554	0.561983471074
ENSG00000007264	NA	30	507	3	0.122287968442	2	18	0.417551660469	17	0	0	0	NA	7	3227.15523971	0.734693877551
ENSG00000007306	NA	470	265	2	0.0490566037736	9	8	0.114423484658	2	NA	0	0	NA	2	0.0	0.0
ENSG00000007312	NA	NA	229	2	0.0960698689956	3	21	0.328670564455	11	0	0	1	NA	6	328.63240481	0.666666666667
ENSG00000007314	NA	30	1836	2	0.165577342048	7	NA	0.561368683406	7	1	0	1	0	3	886.845608337	0.666666666667
ENSG00000007341	NA	60	575	1	0.0730434782609	6	35	0.620677536124	46	NA	0	0	NA	NA	NA	NA
ENSG00000007350	NA	40	596	3	0.0771812080537	5	13	0.539816344455	4	0	0	0	NA	NA	NA	NA
ENSG00000007372	50	10	422	2	0.613744075829	10	11	0.789970249513	31	1	0	1	0	27	49962.0231637	0.888429752066
ENSG00000007376	NA	NA	NA	NA	NA	3	26	0.484934579831	29	NA	0	0	NA	1	0.0	0.0
ENSG00000007384	NA	30	855	4	0.184795321637	5	34	0.648094028107	25	1	0	0	NA	NA	NA	NA
ENSG00000007392	NA	NA	NA	NA	NA	1	33	0.702359711593	37	0	0	0	NA	12	3108.089939	0.793388429752
ENSG00000007402	NA	60	1153	6	0.081526452732	NA	23	0.727587204292	6	1	0	0	NA	NA	NA	NA
ENSG00000007516	NA	30	1187	4	0.0943555181129	13	39	0.52154956156	25	NA	0	0	NA	1	0.0	1.0
ENSG00000007520	NA	NA	NA	NA	NA	4	36	0.49483284553	52	NA	0	0	NA	NA	NA	NA
ENSG00000007541	NA	10	760	1	0.114473684211	10	37	0.454083766335	19	NA	0	0	NA	5	17622.182434	0.32
ENSG00000007545	NA	NA	NA	NA	NA	5	39	0.50694603082	29	0	0	0	NA	NA	NA	NA
ENSG00000007866	330	20	435	1	0.137931034483	3	27	0.689872825452	36	NA	0	0	NA	9	6444.52413455	0.740740740741
ENSG00000007908	30	10	610	3	0.0131147540984	2	14	0.233035034029	NA	0	0	0	NA	8	1875.61794941	0.65625
ENSG00000007923	NA	NA	NA	NA	NA	5	39	0.650287322191	50	NA	0	0	NA	2	61.5482025927	0.5
ENSG00000007933	NA	90	532	1	0.0112781954887	8	NA	0.353573908583	NA	NA	0	1	NA	NA	NA	NA
ENSG00000007944	NA	170	445	3	0.0112359550562	2	44	0.690439649641	57	NA	0	0	NA	7	12671.4044756	0.571428571429
ENSG00000007952	30	10	564	3	0.00886524822695	5	2	0.663375981084	4	0	0	0	NA	1	0.0	0.0
ENSG00000007968	NA	100	437	2	0.491990846682	1	30	0.317884015339	35	1	0	0	NA	17	3698.15756186	0.8125
ENSG00000008018	NA	30	241	1	0.0124481327801	5	51	0.500013576914	47	NA	1	0	NA	89	63545.8039034	0.59552154195
ENSG00000008056	NA	240	705	5	0.587234042553	16	34	0.796398240242	34	0	0	1	NA	17	10187.3574251	0.809688581315
ENSG00000008083	NA	10	1246	5	0.49036918138	8	41	0.843630998096	61	1	0	0	NA	9	2847.63442619	0.71875
ENSG00000008086	30	10	1030	1	0.632038834951	5	NA	0.838539632403	27	0	1	1	0	3	289.004835826	0.666666666667
ENSG00000008118	NA	NA	NA	NA	NA	13	11	0.644587346623	2	0	1	0	NA	2	32.5291929518	0.5
ENSG00000008128	40	20	783	2	0.581098339719	9	47	0.689265670308	34	1	1	0	NA	23	13981.8524969	0.835
ENSG00000008130	NA	10	446	1	0.0986547085202	6	47	0.507170508737	64	NA	0	0	NA	4	646.999748664	0.75
ENSG00000008196	30	10	460	1	0.515217391304	6	17	0.772369801163	9	1	0	1	NA	7	1908.41928181	0.612244897959
ENSG00000008197	NA	NA	NA	NA	NA	NA	3	0.96752419293	6	0	0	0	NA	NA	NA	NA
ENSG00000008226	NA	200	1758	2	0.108077360637	11	38	0.454945010687	6	NA	0	1	NA	NA	NA	NA
ENSG00000008256	NA	10	400	2	0.105	7	33	0.508819792443	25	NA	0	0	NA	3	1023.75060066	0.444444444444
ENSG00000008277	NA	40	906	5	0.162251655629	23	16	0.698538348251	35	1	0	0	NA	4	11962.3242739	0.666666666667
ENSG00000008282	NA	240	259	1	0.0617760617761	14	58	0.606253545579	46	NA	0	0	NA	NA	NA	NA
ENSG00000008283	NA	270	318	1	0.0503144654088	9	46	0.441507277849	43	0	NA	0	NA	NA	NA	NA
ENSG00000008294	30	20	1321	4	0.451930355791	18	45	0.700494346925	57	0	0	0	NA	23	7355.05982936	0.921487603306
ENSG00000008300	NA	240	3312	11	0.29770531401	NA	23	0.64275055885	64	1	NA	0	NA	4	347.471894262	0.75
ENSG00000008311	240	10	926	3	0.0	2	13	0.666089679644	21	NA	0	1	0	NA	NA	NA
ENSG00000008323	NA	NA	NA	NA	NA	3	9	0.542609748505	26	NA	0	0	NA	NA	NA	NA
ENSG00000008324	NA	NA	NA	NA	NA	11	43	0.318792372293	31	NA	0	0	NA	NA	NA	NA
ENSG00000008382	NA	NA	NA	NA	NA	NA	23	0.701147613578	47	NA	0	0	NA	2	35.4843473524	0.5
ENSG00000008394	100	10	155	1	0.0	4	45	0.385353620424	19	NA	0	0	NA	1	0.0	0.0
ENSG00000008405	NA	20	586	2	0.098976109215	1	30	0.573375021045	44	0	0	0	NA	15	7750.1604258	0.808888888889
ENSG00000008438	NA	10	196	1	0.0	7	4	0.368767163489	2	0	0	0	NA	1	0.0	0.0
ENSG00000008441	NA	190	502	3	0.446215139442	1	29	0.869965895905	13	1	0	1	NA	7	1524.14806771	0.734693877551
ENSG00000008513	NA	20	340	1	0.0	NA	23	0.18403239993	41	0	0	0	NA	1	0.0	0.0
ENSG00000008516	NA	100	562	3	0.300711743772	8	11	0.263490733498	16	NA	0	0	NA	1	0.0	0.0
ENSG00000008517	NA	220	234	1	0.149572649573	1	48	0.00925737384794	28	NA	0	0	NA	NA	NA	NA
ENSG00000008710	30	10	4303	11	0.0813386009761	13	55	0.589367922731	13	1	0	1	0	11	11864.3026451	0.84
ENSG00000008735	60	10	824	3	0.64927184466	23	22	0.512877159554	NA	1	0	0	NA	48	54323.1954606	0.914127423823
ENSG00000008838	NA	30	1008	1	0.0505952380952	1	48	0.670983655507	16	1	0	0	NA	45	11912.3183454	0.288223140496
ENSG00000008853	NA	120	749	2	0.134846461949	6	48	0.513688523076	44	NA	0	0	NA	3	346.455728423	0.444444444444
ENSG00000008869	NA	NA	NA	NA	NA	10	31	0.633594402875	28	NA	0	0	NA	NA	NA	NA
ENSG00000008952	NA	120	399	1	0.46365914787	10	60	0.695724194035	40	NA	0	0	NA	3	331.673895034	0.444444444444
ENSG00000008988	NA	50	119	1	0.260504201681	5	49	0.533144891476	62	NA	0	0	NA	96	44773.5354505	0.30648199446
ENSG00000009307	120	20	844	2	0.178909952607	17	65	0.872462624629	49	NA	0	0	NA	17	3282.3320504	0.837370242215
ENSG00000009335	NA	30	1083	1	0.0387811634349	4	50	0.585223673045	41	NA	0	0	NA	20	28980.4177044	0.8359375
ENSG00000009413	NA	10	3130	12	0.401277955272	7	46	0.800076894582	67	1	0	0	NA	6	450.004031347	0.666666666667
ENSG00000009694	NA	10	2725	4	0.102752293578	5	NA	0.879158115022	NA	NA	0	0	NA	4	1992.64675312	0.666666666667
ENSG00000009709	NA	210	520	3	0.509615384615	2	NA	0.622275795059	8	1	0	1	NA	2	0.0	0.0
ENSG00000009724	NA	30	686	4	0.0116618075802	12	NA	0.363813921939	4	0	0	1	NA	4	193.732140334	0.375
ENSG00000009765	NA	10	289	1	0.176470588235	4	11	0.45557870243	5	NA	0	1	NA	NA	NA	NA
ENSG00000009780	NA	NA	NA	NA	NA	7	19	0.747321824266	48	NA	0	0	NA	NA	NA	NA
ENSG00000009790	NA	NA	NA	NA	NA	9	32	0.478730020592	7	0	0	0	NA	18	3695.59549081	0.777777777778
ENSG00000009830	NA	NA	NA	NA	NA	3	37	0.56955014262	42	1	0	1	NA	NA	NA	NA
ENSG00000009844	NA	20	307	1	0.381107491857	2	NA	0.543028463013	36	NA	0	0	NA	25	15437.3767109	0.923611111111
ENSG00000009950	230	10	852	1	0.529342723005	4	19	0.5210453173	39	0	0	0	NA	3	574.297323386	0.666666666667
ENSG00000009954	60	10	1483	6	0.407956844235	12	56	0.643961375299	67	1	0	0	NA	39	22050.5559358	0.752373995617
ENSG00000010017	300	10	729	3	0.443072702332	13	46	0.799012590491	51	1	1	0	NA	53	108262.212505	0.920857988166
ENSG00000010030	NA	180	341	2	0.146627565982	8	10	0.322038121839	9	NA	0	0	NA	4	253.543994381	0.75
ENSG00000010072	120	10	489	1	0.368098159509	NA	21	0.418202602006	35	NA	0	0	NA	26	30850.2433658	0.869565217391
ENSG00000010165	NA	NA	NA	NA	NA	7	44	0.534051482178	51	NA	0	0	NA	1	0.0	0.0
ENSG00000010219	NA	220	545	3	0.209174311927	5	35	0.410194253023	1	NA	NA	0	NA	1	0.0	0.0
ENSG00000010244	NA	NA	493	0	0.862068965517	5	55	0.671900199355	34	NA	0	0	NA	13	2735.20502912	0.804733727811
ENSG00000010256	NA	30	480	2	0.0416666666667	8	54	0.595898161684	25	NA	0	0	NA	22	10437.5284942	0.913223140496
ENSG00000010270	NA	NA	NA	NA	NA	7	51	0.583686729035	44	NA	0	0	NA	1	0.0	0.0
ENSG00000010278	90	20	228	1	0.0	NA	58	0.474412942817	14	0	0	0	NA	20	15001.3100032	0.67
ENSG00000010282	NA	190	504	2	0.0238095238095	NA	29	0.668037520304	4	NA	0	0	NA	1	0.0	0.0
ENSG00000010292	NA	10	1401	9	0.170592433976	3	50	0.59683424718	46	NA	0	0	NA	18	4516.33709397	0.851211072664
ENSG00000010295	NA	NA	NA	NA	NA	5	32	0.457452880108	24	NA	0	0	NA	4	11765.8635989	0.625
ENSG00000010310	NA	20	466	2	0.0557939914163	7	3	0.427971606275	32	0	0	0	NA	1	0.0	0.0
ENSG00000010318	NA	NA	NA	NA	NA	8	22	0.545650492755	40	NA	0	0	NA	21	2042.24404426	0.408163265306
ENSG00000010319	NA	NA	NA	NA	NA	1	25	0.508995302425	14	0	0	0	NA	NA	NA	NA
ENSG00000010322	NA	NA	NA	NA	NA	18	49	0.643679410532	26	NA	0	0	NA	3	7.78991373441	0.444444444444
ENSG00000010327	50	30	2570	4	0.0132295719844	NA	38	0.450527283711	10	0	0	0	NA	5	279.514542609	0.56
ENSG00000010361	NA	20	418	1	0.055023923445	4	43	0.608369892099	28	1	0	0	NA	1	0.0	1.0
ENSG00000010379	NA	30	602	1	0.0282392026578	5	12	0.619527435544	1	0	0	0	NA	NA	NA	NA
ENSG00000010404	NA	10	550	1	0.0545454545455	20	56	0.463129442224	18	0	0	1	0	NA	NA	NA
ENSG00000010438	50	20	304	1	0.0296052631579	10	22	0.545601767673	14	NA	0	0	NA	12	2088.46007279	0.165289256198
ENSG00000010539	NA	NA	NA	NA	NA	6	NA	0.249679720521	36	NA	0	0	NA	2	80.3244768911	0.5
ENSG00000010610	30	10	458	4	0.0502183406114	1	34	0.149719125196	5	0	0	1	NA	68	87694.9850305	0.856749311295
ENSG00000010626	NA	NA	NA	NA	NA	5	28	0.437780266314	12	NA	0	0	NA	1	0.0	0.0
ENSG00000010671	30	10	659	5	0.104704097117	2	15	0.613275666872	16	0	1	1	0	61	99923.2599555	0.898596938776
ENSG00000010704	240	40	348	2	0.0201149425287	10	19	0.26271527185	16	1	0	1	0	4	452.395908168	0.666666666667
ENSG00000010803	NA	40	660	3	0.283333333333	4	42	0.701894668503	49	0	0	0	NA	19	13805.9634387	0.858131487889
ENSG00000010810	40	20	537	3	0.0651769087523	7	47	0.784974787795	47	1	1	0	NA	120	305788.285458	0.881487603306
ENSG00000010818	NA	NA	2446	4	0.694603434178	16	44	0.741479355019	56	0	0	0	NA	2	0.0	0.5
ENSG00000010932	NA	10	532	1	0.0	7	18	0.486776067395	NA	NA	0	0	NA	NA	NA	NA
ENSG00000011007	NA	30	798	5	0.694235588972	9	NA	0.455466965199	33	1	0	0	NA	12	5707.81315816	0.833333333333
ENSG00000011009	NA	NA	NA	NA	NA	8	NA	0.703385615348	37	NA	0	0	NA	3	53.3801624042	0.666666666667
ENSG00000011021	NA	20	869	2	0.0690448791715	13	40	0.679424903196	72	0	0	0	NA	NA	NA	NA
ENSG00000011028	NA	NA	NA	NA	NA	4	45	0.607114363465	16	0	0	0	NA	1	0.0	0.0
ENSG00000011052	200	10	292	1	0.0205479452055	NA	NA	0.651353987139	NA	NA	1	0	NA	NA	NA	NA
ENSG00000011083	NA	10	666	1	0.0	9	11	0.516220816618	1	NA	0	0	NA	NA	NA	NA
ENSG00000011105	NA	NA	NA	NA	NA	13	37	0.464865301971	8	NA	0	0	NA	NA	NA	NA
ENSG00000011114	NA	NA	NA	NA	NA	3	33	0.691729183581	34	NA	0	0	NA	NA	NA	NA
ENSG00000011132	NA	260	575	3	0.457391304348	NA	39	0.422061995191	35	1	0	0	NA	4	193.366753905	0.75
ENSG00000011143	NA	40	559	2	0.093023255814	2	27	0.634043232184	25	1	0	1	0	1	0.0	0.0
ENSG00000011198	230	10	349	1	0.0286532951289	4	27	0.516981602287	56	1	0	1	0	NA	NA	NA
ENSG00000011201	NA	150	680	2	0.172058823529	12	24	0.36283344176	5	NA	0	1	NA	2	43.9325753048	0.5
ENSG00000011243	NA	NA	646	1	0.515479876161	5	NA	0.740449724021	44	NA	0	0	NA	12	2186.70680518	0.861111111111
ENSG00000011258	NA	NA	NA	NA	NA	2	NA	0.725594203586	53	1	0	0	NA	3	0.0	0.0
ENSG00000011260	NA	NA	NA	NA	NA	6	46	0.666728156096	53	NA	0	0	NA	4	484.044883635	0.625
ENSG00000011275	100	20	866	2	0.403002309469	10	NA	0.486929453979	37	NA	0	0	NA	14	12275.6186395	0.583333333333
ENSG00000011295	NA	20	380	3	0.0947368421053	11	49	0.383068871623	39	NA	0	1	NA	5	352.736008585	0.8
ENSG00000011304	140	10	531	3	0.126177024482	14	51	0.661952789701	66	NA	0	0	NA	60	32051.0773502	0.658888888889
ENSG00000011332	NA	60	398	2	0.130653266332	10	5	0.731231819183	42	NA	0	0	NA	8	166.723617504	0.40625
ENSG00000011347	NA	NA	NA	NA	NA	NA	33	0.863177679365	33	0	NA	0	NA	1	0.0	0.0
ENSG00000011376	NA	30	903	2	0.0188261351052	4	30	0.571948330173	37	NA	0	0	NA	NA	NA	NA
ENSG00000011405	90	10	1686	7	0.0978647686833	11	45	0.673113108039	3	0	1	0	NA	14	2435.88991637	0.852071005917
ENSG00000011422	40	10	335	1	0.0149253731343	4	31	0.336272469951	27	0	0	0	NA	25	18734.031779	0.880907372401
ENSG00000011426	NA	10	1124	5	0.519572953737	5	38	0.619726061214	56	NA	0	0	NA	3	125.474841949	0.666666666667
ENSG00000011451	NA	NA	NA	NA	NA	14	39	0.627152090068	16	NA	0	0	NA	21	13076.0011014	0.839002267574
ENSG00000011454	NA	110	1069	4	0.246959775491	23	8	0.770447032586	37	NA	1	0	NA	11	5900.51393596	0.859504132231
ENSG00000011465	180	10	359	3	0.0473537604457	13	40	0.591293164007	4	1	1	1	NA	13	22269.4170824	0.91124260355
ENSG00000011478	NA	210	382	1	0.0157068062827	5	20	0.506897197525	50	0	0	0	NA	4	169.299016274	0.75
ENSG00000011485	70	60	499	3	0.0821643286573	2	52	0.54945400893	32	1	0	0	NA	51	46032.8789098	0.92211578509
ENSG00000011523	NA	30	757	4	0.672391017173	15	42	0.187474281499	51	NA	0	0	NA	1	0.0	0.0
ENSG00000011566	NA	40	894	3	0.287472035794	5	38	0.747935098995	43	0	1	0	NA	4	139.498901881	0.75
ENSG00000011590	NA	150	487	4	0.548254620123	4	8	0.330149494081	21	0	0	0	NA	10	4699.94711863	0.814814814815
ENSG00000011600	NA	30	144	0	0.222222222222	1	31	0.476802420036	13	0	0	1	NA	5	23225.077359	0.48
ENSG00000011638	NA	NA	NA	NA	NA	2	44	0.299401037864	26	NA	0	0	NA	NA	NA	NA
ENSG00000011677	NA	130	492	3	0.0467479674797	4	NA	0.670334959283	1	0	0	0	NA	3	12086.4684767	0.5
ENSG00000012048	30	10	1884	5	0.625265392781	9	24	0.455640305512	41	1	1	1	1	NA	NA	NA
ENSG00000012061	30	10	297	3	0.282828282828	11	39	0.527209931067	53	1	0	1	NA	15	3513.1805574	0.808888888889
ENSG00000012124	NA	NA	NA	NA	NA	4	19	0.263029390498	14	0	0	0	NA	10	1298.83610267	0.68
ENSG00000012171	NA	150	NA	NA	NA	11	36	0.467246291262	16	0	0	0	NA	1	0.0	0.0
ENSG00000012174	NA	40	519	1	0.00578034682081	5	NA	0.516789907965	35	NA	0	1	NA	NA	NA	NA
ENSG00000012211	NA	NA	NA	NA	NA	5	NA	0.620301810111	34	NA	0	0	NA	2	54.8960332941	0.5
ENSG00000012223	30	10	710	1	0.00281690140845	7	39	0.331409241887	2	0	0	1	NA	7	9097.50123759	0.72
ENSG00000012232	NA	40	919	3	0.0587595212187	3	53	0.439426261714	31	1	0	0	NA	3	408.554726905	0.666666666667
ENSG00000012504	30	10	486	3	0.0761316872428	6	7	0.550682876119	12	0	1	0	NA	21	3323.56462536	0.571428571429
ENSG00000012660	NA	10	299	1	0.0200668896321	13	53	0.6206981131	50	0	NA	0	NA	NA	NA	NA
ENSG00000012779	NA	10	674	2	0.00445103857567	2	NA	0.562071240273	27	0	0	0	NA	5	8394.28996982	0.56
ENSG00000012817	NA	10	1539	7	0.173489278752	NA	32	0.4805430331	3	NA	NA	0	NA	2	13.7850515442	0.5
ENSG00000012822	NA	50	691	1	0.437047756874	NA	58	0.667129499902	26	NA	0	0	NA	12	11153.4609196	0.888888888889
ENSG00000012963	NA	NA	NA	NA	NA	4	54	0.70916269514	37	NA	0	0	NA	21	10252.1269578	0.775623268698
ENSG00000012983	NA	20	846	2	0.234042553191	2	30	0.707736958619	33	0	1	0	NA	5	1538.75649469	0.56
ENSG00000013016	390	10	535	2	0.0542056074766	15	37	0.391980982622	22	0	0	0	NA	3	16.4244302244	0.666666666667
ENSG00000013275	190	30	418	1	0.00239234449761	2	46	0.723939520876	40	1	1	0	NA	74	33090.6113028	0.606530612245
ENSG00000013288	NA	NA	NA	NA	NA	NA	34	0.377783403254	22	NA	0	0	NA	NA	NA	NA
ENSG00000013293	NA	40	771	2	0.0402075226978	1	13	0.308025466761	7	NA	0	0	NA	NA	NA	NA
ENSG00000013297	NA	20	207	1	0.0	1	20	0.416424673804	3	0	1	0	NA	NA	NA	NA
ENSG00000013306	NA	NA	NA	NA	NA	4	50	0.45927633372	37	NA	0	0	NA	NA	NA	NA
ENSG00000013364	NA	10	893	3	0.164613661814	3	53	0.567131647651	26	0	0	0	NA	20	18711.9621093	0.925925925926
ENSG00000013374	370	20	639	1	0.189358372457	6	49	0.562290435362	35	NA	1	0	NA	12	2915.43008171	0.82
ENSG00000013375	130	10	542	3	0.0479704797048	3	31	0.509422101247	29	1	0	0	NA	1	0.0	0.0
ENSG00000013392	NA	NA	NA	NA	NA	2	NA	0.287746559947	29	NA	0	0	NA	NA	NA	NA
ENSG00000013441	NA	40	484	2	0.223140495868	1	64	0.569665676738	41	0	1	0	NA	11	1558.84735866	0.793388429752
ENSG00000013503	490	10	1133	7	0.0458958517211	10	25	0.681606293231	52	NA	0	1	NA	12	1299.21337366	0.291666666667
ENSG00000013523	NA	NA	NA	NA	NA	5	32	0.646974139111	40	NA	0	0	NA	NA	NA	NA
ENSG00000013561	170	10	474	2	0.0210970464135	11	48	0.657637604984	44	NA	1	0	NA	17	7922.59814288	0.553633217993
ENSG00000013563	NA	310	302	1	0.0	NA	41	0.268846880414	35	0	0	0	NA	NA	NA	NA
ENSG00000013573	90	10	970	4	0.176288659794	3	34	0.524496013235	58	1	NA	1	NA	7	1630.18585759	0.666666666667
ENSG00000013583	NA	20	189	1	0.0634920634921	NA	40	0.319909588746	15	NA	0	0	NA	1	0.0	0.0
ENSG00000013588	NA	NA	357	1	0.0140056022409	7	34	0.308670286522	35	0	0	0	NA	7	620.676911283	0.816326530612
ENSG00000013619	NA	20	774	3	0.835917312661	7	36	0.522864040054	11	NA	1	1	0	NA	NA	NA
ENSG00000013725	NA	NA	NA	NA	NA	4	18	0.248152520867	5	NA	0	0	NA	4	23357.798364	0.625
ENSG00000013810	NA	NA	NA	NA	NA	13	35	0.248224711796	50	1	0	0	NA	22	7295.67106054	0.760330578512
ENSG00000014123	NA	30	794	3	0.141057934509	6	NA	0.410901800635	44	0	0	0	NA	2	57.680260982	0.5
ENSG00000014138	NA	10	598	2	0.0986622073579	1	41	0.498481838418	37	NA	0	0	NA	38	41057.4417097	0.949494949495
ENSG00000014164	150	20	948	7	0.720464135021	4	27	0.313766869747	38	NA	0	0	NA	NA	NA	NA
ENSG00000014216	NA	230	714	4	0.00700280112045	NA	49	0.503248846414	44	1	0	0	NA	57	102490.398379	0.918783840067
ENSG00000014257	NA	NA	NA	NA	NA	3	19	0.459244247028	9	0	1	0	NA	1	0.0	0.0
ENSG00000014641	NA	20	334	2	0.00898203592814	16	54	0.609597312953	64	1	NA	0	NA	14	14044.5412923	0.804733727811
ENSG00000014824	NA	60	568	3	0.0193661971831	6	56	0.613193725815	29	NA	0	0	NA	1	0.0	0.0
ENSG00000014914	NA	NA	NA	NA	NA	4	23	0.651686884401	26	NA	0	0	NA	1	0.0	0.0
ENSG00000014919	130	10	410	1	0.0	6	40	0.437423803499	52	1	0	1	0	12	893.022496958	0.694444444444
ENSG00000015133	80	10	2028	2	0.580374753452	6	6	0.457569923173	45	NA	0	1	0	2	106.827099204	0.5
ENSG00000015153	NA	370	180	1	0.855555555556	3	30	0.744812744454	41	NA	0	0	NA	23	3886.59577333	0.635160680529
ENSG00000015171	NA	10	602	4	0.244186046512	7	36	0.882421605469	38	NA	0	0	NA	21	8942.10593412	0.843537414966
ENSG00000015285	140	20	502	3	0.760956175299	8	NA	0.594030142423	8	0	0	1	1	44	27181.7020849	0.727891156463
ENSG00000015413	40	20	411	1	0.0267639902676	6	10	0.407842157042	8	0	0	0	NA	1	0.0	0.0
ENSG00000015475	50	10	195	1	0.184615384615	6	38	0.190503635539	29	1	0	0	NA	39	27893.2870828	0.765522279036
ENSG00000015479	NA	NA	895	3	0.606703910615	15	63	0.645252772502	66	NA	0	1	NA	36	25362.7628006	0.693771626298
ENSG00000015520	40	10	1359	5	0.00147167034584	3	4	0.5628018533	15	0	0	1	NA	NA	NA	NA
ENSG00000015532	NA	50	865	2	0.210404624277	4	31	0.604642149955	19	0	0	0	NA	1	0.0	0.0
ENSG00000015568	NA	NA	NA	NA	NA	NA	53	0.605141576977	NA	NA	0	0	NA	NA	NA	NA
ENSG00000015592	NA	NA	NA	NA	NA	21	13	0.59794493966	2	NA	0	0	NA	3	282.877502984	0.5
ENSG00000015676	NA	NA	NA	NA	NA	16	61	0.379926728725	45	NA	0	0	NA	9	1230.70768941	0.84375
ENSG00000016082	20	10	349	2	0.389684813754	2	18	0.829422183602	11	1	0	0	NA	12	36596.941579	0.8125
ENSG00000016391	NA	NA	NA	NA	NA	3	17	0.42541803501	27	0	0	0	NA	2	11602.0	0.0
ENSG00000016402	NA	NA	NA	NA	NA	2	27	0.26095233384	8	0	0	0	NA	NA	NA	NA
ENSG00000016490	NA	20	914	3	0.0995623632385	6	5	0.553417932591	5	0	0	0	NA	1	0.0	1.0
ENSG00000016602	NA	20	919	3	0.103373231774	3	11	0.368177362152	1	NA	0	0	NA	NA	NA	NA
ENSG00000016864	NA	NA	NA	NA	NA	6	56	0.509913775383	44	0	0	0	NA	NA	NA	NA
ENSG00000017260	70	20	919	4	0.0152339499456	16	54	0.759293478049	56	1	0	1	0	NA	NA	NA
ENSG00000017373	260	10	1217	0	0.714872637634	NA	5	0.582313706285	25	NA	0	0	NA	4	442.055847963	0.625
ENSG00000017427	50	10	195	1	0.405128205128	11	36	0.758703368232	15	1	1	1	NA	12	7761.30571993	0.661157024793
ENSG00000017483	NA	50	472	1	0.0127118644068	1	17	0.583676378797	18	NA	0	0	NA	1	0.0	0.0
ENSG00000017621	NA	NA	NA	NA	NA	2	NA	0.285237157057	26	NA	0	0	NA	NA	NA	NA
ENSG00000017797	40	10	655	2	0.476335877863	12	51	0.561467787509	77	0	1	0	NA	26	18545.3700684	0.929752066116
ENSG00000018189	NA	20	469	1	0.264392324094	23	38	0.568235352854	47	NA	0	0	NA	1	0.0	0.0
ENSG00000018236	NA	50	1018	3	0.0972495088409	10	16	0.690452021526	4	1	1	1	NA	9	18253.1378121	0.814814814815
ENSG00000018280	30	10	550	2	0.0781818181818	6	21	0.450601919255	3	0	0	1	NA	NA	NA	NA
ENSG00000018408	100	10	400	3	0.8725	6	24	0.615456552696	41	1	0	0	NA	9	3793.18220086	0.814814814815
ENSG00000018510	NA	220	658	2	0.147416413374	6	24	0.579254016049	39	1	0	1	NA	11	3962.51944487	0.86
ENSG00000018610	NA	NA	NA	NA	NA	3	30	0.408599739335	19	0	0	0	NA	5	1107.88349198	0.56
ENSG00000018625	NA	30	1020	4	0.093137254902	24	41	0.55072964345	4	1	0	1	0	3	354.428706466	0.444444444444
ENSG00000018699	NA	NA	NA	NA	NA	2	33	0.709491890264	23	NA	0	0	NA	5	449.168454814	0.64
ENSG00000018869	NA	NA	NA	NA	NA	3	23	0.186618971836	31	NA	0	0	NA	NA	NA	NA
ENSG00000019102	NA	NA	NA	NA	NA	4	13	0.557199150335	4	NA	0	0	NA	NA	NA	NA
ENSG00000019144	NA	NA	NA	NA	NA	5	47	0.575498032857	36	NA	0	0	NA	NA	NA	NA
ENSG00000019169	NA	130	520	3	0.580769230769	1	12	0.319587179879	4	0	0	0	NA	2	1.0	0.0
ENSG00000019186	90	10	514	1	0.0525291828794	2	12	0.464781212359	9	1	0	1	NA	NA	NA	NA
ENSG00000019485	NA	NA	NA	NA	NA	3	4	0.718482624756	6	NA	0	0	NA	NA	NA	NA
ENSG00000019505	NA	NA	NA	NA	NA	4	27	0.519064756409	3	NA	0	0	NA	1	0.0	0.0
ENSG00000019549	30	10	268	3	0.14552238806	3	36	0.813705100939	23	1	0	1	0	2	0.0	0.0
ENSG00000019582	30	10	316	3	0.490506329114	1	49	0.503954507313	36	0	0	0	NA	2	35.1155107406	0.5
ENSG00000019991	30	10	728	3	0.0151098901099	9	11	0.726983203128	3	1	1	1	0	4	182.164941925	0.375
ENSG00000019995	190	10	708	2	0.120056497175	NA	32	0.525151503114	NA	NA	0	0	NA	24	6918.21368787	0.888429752066
ENSG00000020129	NA	380	729	1	0.00411522633745	20	19	0.780982486165	54	1	0	0	NA	12	4474.84491412	0.777777777778
ENSG00000020181	240	20	1338	5	0.231689088191	8	43	0.566523711533	17	1	0	0	NA	2	288.804802132	0.5
ENSG00000020256	NA	NA	NA	NA	NA	6	28	0.593866749739	54	NA	0	0	NA	11	16959.3803256	0.760330578512
ENSG00000020426	80	20	309	1	0.0679611650485	3	44	0.691909975083	35	1	1	0	NA	68	56640.9807691	0.70201183432
ENSG00000020577	NA	30	718	4	0.509749303621	11	14	0.6342133795	51	NA	0	0	NA	NA	NA	NA
ENSG00000020633	220	20	415	2	0.640963855422	NA	17	0.623184239132	45	1	0	0	NA	18	5840.4444653	0.876543209877
ENSG00000020922	40	10	711	2	0.344585091421	4	31	0.635075863171	36	1	0	1	NA	51	30091.2988063	0.801215277778
ENSG00000021300	NA	100	243	1	0.123456790123	18	40	0.566811704742	12	0	0	0	NA	3	0.347902845989	0.444444444444
ENSG00000021355	NA	60	379	1	0.00263852242744	4	NA	0.342002448773	41	0	0	0	NA	3	2205.24901232	0.444444444444
ENSG00000021461	NA	90	503	1	0.0	12	3	0.409747932055	17	NA	0	0	NA	NA	NA	NA
ENSG00000021488	50	10	487	1	0.0451745379877	4	15	0.677621965029	3	0	0	1	0	1	0.0	0.0
ENSG00000021574	50	20	616	2	0.305194805195	8	17	0.599398182277	57	0	0	1	0	3	603.681684394	0.666666666667
ENSG00000021645	NA	70	1643	4	0.177115033475	22	35	0.788057031404	14	NA	0	0	NA	4	429.137174853	0.625
ENSG00000021762	40	20	879	2	0.402730375427	3	29	0.509632887716	15	NA	0	0	NA	2	212.383809416	0.5
ENSG00000021776	NA	100	1485	3	0.1367003367	11	37	0.576196163987	38	0	NA	0	NA	13	954.814915014	0.674556213018
ENSG00000021826	60	10	1500	6	0.008	9	18	0.598708039119	25	1	NA	1	0	11	1564.98333095	0.793388429752
ENSG00000021852	NA	20	591	3	0.00169204737733	6	NA	0.396292910179	13	0	0	1	NA	2	1445.96634182	0.5
ENSG00000022267	80	10	323	1	0.0804953560372	10	45	0.72096905236	18	0	0	1	0	24	24621.7804853	0.920138888889
ENSG00000022277	NA	NA	NA	NA	NA	8	63	0.405489687204	43	NA	0	0	NA	1	0.0	0.0
ENSG00000022355	NA	10	456	2	0.0635964912281	14	9	0.806076628949	5	1	0	1	NA	3	455.747343603	0.666666666667
ENSG00000022556	NA	10	1062	3	0.0112994350282	5	30	0.109131024456	3	NA	NA	0	NA	6	311.815607777	0.777777777778
ENSG00000022567	NA	NA	NA	NA	NA	6	35	0.510832090864	41	NA	0	0	NA	NA	NA	NA
ENSG00000022840	NA	10	811	3	0.416769420469	10	53	0.777748971081	31	0	0	0	NA	38	16845.6925806	0.47783933518
ENSG00000022976	NA	NA	NA	NA	NA	12	25	0.235267628555	41	NA	0	0	NA	NA	NA	NA
ENSG00000023041	NA	NA	NA	NA	NA	7	NA	0.748852692167	43	NA	0	0	NA	1	0.0	0.0
ENSG00000023171	NA	NA	NA	NA	NA	NA	20	0.674810592767	3	NA	NA	0	NA	NA	NA	NA
ENSG00000023191	260	70	461	1	0.0	2	53	0.16702567043	NA	NA	0	0	NA	NA	NA	NA
ENSG00000023228	270	10	727	5	0.0137551581843	5	52	0.760539630624	46	NA	0	1	NA	28	14302.8958055	0.803571428571
ENSG00000023287	NA	30	1594	1	0.210790464241	12	37	0.749694417093	52	1	0	0	NA	32	23389.3130808	0.896551724138
ENSG00000023318	420	10	406	2	0.0689655172414	8	55	0.522083711958	50	NA	0	0	NA	25	8109.50604968	0.826388888889
ENSG00000023330	30	10	640	2	0.203125	4	54	0.734970559164	27	1	0	0	NA	9	3527.22276883	0.83950617284
ENSG00000023445	NA	20	604	3	0.0711920529801	NA	41	0.324183342593	41	1	0	0	NA	54	35711.2445948	0.692307692308
ENSG00000023516	NA	160	1901	5	0.275118358759	17	49	0.506221414514	39	NA	1	0	NA	8	1568.59450739	0.8125
ENSG00000023572	70	10	164	1	0.00609756097561	9	NA	0.367885449238	35	0	0	0	NA	1	0.0	0.0
ENSG00000023608	NA	30	368	1	0.377717391304	6	33	0.37346614628	23	NA	0	0	NA	10	2972.95027472	0.58
ENSG00000023697	NA	210	318	1	0.0	3	NA	0.698285124846	18	NA	0	0	NA	4	241.604704829	0.625
ENSG00000023734	NA	30	363	1	0.0964187327824	8	51	0.759575833317	33	1	1	0	NA	29	19001.9601422	0.884615384615
ENSG00000023839	NA	320	1545	3	0.0330097087379	4	NA	0.503523149003	32	0	1	1	NA	44	64848.8253068	0.86875
ENSG00000023843	NA	130	NA	NA	NA	NA	NA	NA	1	NA	0	0	NA	NA	NA	NA
ENSG00000023892	NA	NA	NA	NA	NA	4	26	0.694720852474	NA	0	0	0	NA	NA	NA	NA
ENSG00000023902	NA	NA	NA	NA	NA	NA	35	0.449825481002	29	0	0	0	NA	11	2941.58493309	0.859504132231
ENSG00000023909	60	10	274	1	0.0109489051095	1	NA	0.451212400894	49	0	0	0	NA	7	13056.4279793	0.775510204082
ENSG00000024048	300	10	1755	6	0.0660968660969	9	NA	0.730139128175	48	1	0	0	NA	12	3983.4817581	0.861111111111
ENSG00000024422	20	10	543	2	0.1197053407	14	46	0.476739029653	15	NA	0	0	NA	14	10281.7026694	0.852071005917
ENSG00000024526	NA	370	811	2	0.0863131935882	1	NA	0.528579615202	21	NA	0	0	NA	NA	NA	NA
ENSG00000024862	NA	NA	NA	NA	NA	8	44	0.53930395491	29	NA	0	0	NA	NA	NA	NA
ENSG00000025039	NA	10	400	1	0.1475	3	37	0.584976740717	23	NA	0	0	NA	7	2121.08108529	0.857142857143
ENSG00000025156	NA	250	536	2	0.378731343284	9	NA	0.840246679847	35	1	0	0	NA	7	423.493665219	0.734693877551
ENSG00000025293	NA	10	1012	4	0.528656126482	17	17	0.741211509061	43	0	0	0	NA	5	322.869341893	0.72
ENSG00000025423	NA	10	317	1	0.0	7	15	0.285960560673	4	NA	0	0	NA	NA	NA	NA
ENSG00000025434	30	10	466	2	0.244635193133	9	NA	0.599932714841	60	0	1	0	NA	24	16260.7118542	0.714876033058
ENSG00000025708	NA	10	482	3	0.176348547718	1	41	0.377420709314	44	0	1	1	NA	5	1086.30147581	0.72
ENSG00000025770	NA	NA	NA	NA	NA	7	40	0.48346477622	33	0	0	0	NA	6	377.930455453	0.5
ENSG00000025772	NA	30	309	3	0.174757281553	10	NA	0.470165210598	39	0	0	0	NA	11	20960.6036591	0.809917355372
ENSG00000025796	NA	120	760	2	0.282894736842	15	NA	0.652633569825	36	1	0	1	0	2	18.2786421076	0.5
ENSG00000025800	NA	10	541	2	0.0998151571165	13	NA	0.801212469971	23	0	NA	0	NA	22	9284.9382596	0.880165289256
ENSG00000026025	NA	20	466	2	0.259656652361	8	20	0.566220254771	67	0	1	0	NA	176	601360.883814	0.9259375
ENSG00000026036	NA	210	1400	3	0.32	NA	NA	0.33791570279	19	NA	0	0	NA	3	1868.06327456	0.444444444444
ENSG00000026103	NA	10	335	2	0.065671641791	4	27	0.191458680116	NA	0	NA	1	0	NA	NA	NA
ENSG00000026297	NA	190	256	1	0.09375	8	43	0.277484458063	47	NA	0	1	NA	6	546.315846884	0.833333333333
ENSG00000026508	30	10	742	2	0.669811320755	15	64	0.49796962173	23	1	1	1	NA	28	60642.7062492	0.880102040816
ENSG00000026559	NA	40	513	2	0.0526315789474	9	NA	0.53415028299	11	NA	0	0	NA	1	0.0	0.0
ENSG00000026652	NA	20	378	1	0.0026455026455	8	19	0.396635356133	25	NA	0	0	NA	NA	NA	NA
ENSG00000026751	370	10	335	2	0.0507462686567	1	22	0.121656113001	11	0	0	0	NA	3	117.486480746	0.5
ENSG00000026950	320	10	513	6	0.0448343079922	2	28	0.078719666782	11	NA	0	0	NA	1	0.0	0.0
ENSG00000027001	NA	30	713	3	0.00561009817672	3	NA	0.489354630633	31	NA	0	0	NA	1	0.0	0.0
ENSG00000027075	NA	10	683	4	0.0571010248902	3	39	0.583721425519	24	1	1	1	0	5	11787.8439234	0.72
ENSG00000027644	NA	10	1297	4	0.121048573631	5	NA	0.620700347847	15	1	0	0	NA	1	0.0	0.0
ENSG00000027697	NA	20	489	2	0.296523517382	7	NA	0.185029610249	37	0	0	1	NA	6	1506.32188489	0.722222222222
ENSG00000027847	40	10	327	2	0.0917431192661	4	39	0.484391259524	48	NA	0	1	0	NA	NA	NA
ENSG00000027869	NA	NA	389	4	0.627249357326	2	NA	0.390978128507	31	0	0	0	NA	3	96.1270022224	0.666666666667
ENSG00000028116	NA	50	508	1	0.139763779528	3	40	0.395436948854	55	NA	1	0	NA	9	4602.20610355	0.765432098765
ENSG00000028137	NA	10	461	2	0.451193058568	4	NA	0.225864642803	28	1	1	0	NA	21	14340.9371202	0.598639455782
ENSG00000028203	NA	NA	NA	NA	NA	NA	42	0.736572868948	64	1	0	0	NA	3	0.0	0.666666666667
ENSG00000028277	NA	60	618	2	0.60355987055	6	5	0.820627259298	20	1	0	0	NA	11	1325.78233067	0.644628099174
ENSG00000028310	NA	NA	597	3	0.51256281407	4	39	0.551137280016	43	NA	0	0	NA	2	0.0	0.0
ENSG00000028528	NA	20	522	3	0.318007662835	5	45	0.585707262693	52	1	0	0	NA	25	15110.101203	0.850661625709
ENSG00000028839	NA	250	186	1	0.0	8	30	0.692314315992	42	0	0	0	NA	16	6564.59727533	0.796875
ENSG00000029153	NA	20	636	3	0.278301886792	2	13	0.637350451095	30	NA	0	0	NA	1	0.0	0.0
ENSG00000029363	NA	20	920	2	0.904347826087	10	66	0.809165177798	60	1	0	0	NA	13	3186.35789253	0.840236686391
ENSG00000029364	NA	NA	NA	NA	NA	6	53	0.613367949786	44	NA	0	0	NA	NA	NA	NA
ENSG00000029534	300	10	1881	4	0.288144603934	11	33	0.626078559756	49	1	0	1	NA	12	26985.4672945	0.78125
ENSG00000029559	NA	NA	NA	NA	NA	4	6	0.581867509751	NA	0	1	0	NA	NA	NA	NA
ENSG00000029639	NA	NA	NA	NA	NA	8	NA	0.508106984352	44	1	0	0	NA	2	4.66293508349	0.0
ENSG00000029725	NA	30	862	3	0.286542923434	2	38	0.730617668867	26	NA	NA	0	NA	29	26750.8119436	0.85798816568
ENSG00000029993	NA	70	200	2	0.63	4	NA	0.700724424438	21	0	0	0	NA	17	4124.80232211	0.561224489796
ENSG00000030066	160	20	1436	2	0.0153203342618	5	NA	0.613522010464	30	NA	0	0	NA	11	2085.64706902	0.74
ENSG00000030110	30	10	211	1	0.227488151659	1	12	0.333716980179	25	1	1	0	NA	22	10958.1326855	0.88
ENSG00000030304	80	10	869	4	0.00575373993096	4	4	0.723911719994	2	1	1	1	NA	3	11674.64083	0.444444444444
ENSG00000030419	NA	NA	NA	NA	NA	NA	4	0.856000727352	33	1	0	0	NA	8	1804.78205383	0.6875
ENSG00000030582	NA	NA	593	1	0.0236087689713	2	38	0.348330848779	37	0	0	1	NA	27	68786.4999405	0.9375
ENSG00000031003	NA	120	915	2	0.374863387978	17	33	0.771322914307	41	NA	0	0	NA	NA	NA	NA
ENSG00000031081	NA	120	1444	3	0.713988919668	4	31	0.616518204138	21	NA	0	1	NA	3	277.494776319	0.444444444444
ENSG00000031544	110	80	NA	NA	NA	7	6	0.438034443658	1	0	1	0	NA	22	10888.7495981	0.755
ENSG00000031691	NA	20	268	2	0.432835820896	4	22	0.304187630479	33	NA	0	0	NA	7	1717.5530078	0.448979591837
ENSG00000031698	NA	20	536	2	0.125	13	52	0.581412785051	34	NA	0	0	NA	37	27411.5439798	0.897005113221
ENSG00000031823	NA	NA	567	1	0.746031746032	7	44	0.710966357361	28	NA	0	0	NA	30	14360.1009301	0.729591836735
ENSG00000032219	NA	250	1257	4	0.666666666667	7	25	0.829453576744	54	1	0	0	NA	18	1673.97318253	0.771604938272
ENSG00000032389	NA	NA	NA	NA	NA	8	NA	0.639483439666	61	NA	0	0	NA	2	187.181145904	0.5
ENSG00000032444	NA	NA	NA	NA	NA	3	36	0.594430647253	41	1	0	1	NA	1	0.0	0.0
ENSG00000032742	NA	90	833	5	0.24849939976	10	25	0.612807383521	36	1	0	0	NA	3	23203.0	0.444444444444
ENSG00000033011	NA	10	464	2	0.0301724137931	NA	43	0.421809461226	22	NA	0	1	0	1	0.0	0.0
ENSG00000033030	NA	100	707	2	0.537482319661	3	33	0.50804913923	48	NA	0	0	NA	22	15883.2609206	0.798185941043
ENSG00000033050	NA	NA	634	2	0.1261829653	8	46	0.637543528052	45	NA	0	0	NA	6	229.94520892	0.611111111111
ENSG00000033100	NA	20	772	1	0.0880829015544	NA	46	0.587700301159	33	NA	0	0	NA	NA	NA	NA
ENSG00000033122	NA	NA	NA	NA	NA	5	6	0.580263814087	NA	0	0	0	NA	7	1197.1449794	0.857142857143
ENSG00000033170	50	10	575	3	0.0226086956522	7	41	0.642345649743	51	1	0	0	NA	5	1189.58153359	0.56
ENSG00000033178	NA	170	1052	4	0.0389733840304	6	44	0.699599134357	47	1	0	0	NA	30	14184.7432839	0.820301783265
ENSG00000033327	30	10	676	3	0.717455621302	2	43	0.627368602666	41	0	0	0	NA	28	8496.32117332	0.537722908093
ENSG00000033627	NA	20	837	1	0.0454002389486	17	54	0.585349486645	29	NA	0	0	NA	21	13483.6122474	0.739229024943
ENSG00000033800	370	10	653	3	0.194486983155	4	43	0.719484665603	39	1	NA	0	NA	69	106617.908818	0.900833109379
ENSG00000033867	NA	20	1214	2	0.249588138386	11	24	0.775022779848	4	1	0	0	NA	1	0.0	0.0
ENSG00000034053	NA	NA	749	4	0.52870493992	18	NA	0.479362315544	4	1	0	0	NA	10	16870.7214811	0.888888888889
ENSG00000034063	200	10	NA	NA	NA	1	19	0.615639310469	48	1	1	0	NA	28	33620.6503398	0.808673469388
ENSG00000034152	NA	40	347	1	0.14121037464	7	45	0.426257245018	51	0	0	0	NA	22	12362.7215235	0.807256235828
ENSG00000034239	NA	NA	NA	NA	NA	1	9	0.425934968932	1	NA	0	0	NA	NA	NA	NA
ENSG00000034510	NA	NA	NA	NA	NA	4	44	0.785905764355	65	NA	0	0	NA	3	427.388619992	0.444444444444
ENSG00000034533	NA	NA	NA	NA	NA	2	29	0.355611513083	26	0	0	0	NA	NA	NA	NA
ENSG00000034677	NA	90	838	1	0.294749403341	3	53	0.636485748307	55	NA	0	0	NA	11	1407.39925723	0.793388429752
ENSG00000034693	NA	20	373	1	0.0107238605898	11	NA	0.671396193001	64	0	0	1	NA	8	1064.13098723	0.6875
ENSG00000034713	30	10	117	1	0.0	13	52	0.660013217313	33	NA	0	0	NA	52	91952.3202674	0.68809073724
ENSG00000034971	NA	NA	504	2	0.238095238095	5	21	0.448076383689	2	0	0	1	NA	39	79963.4593993	0.933673469388
ENSG00000035115	NA	NA	342	3	0.166666666667	4	NA	0.364842856299	42	NA	0	0	NA	5	2302.12625184	0.64
ENSG00000035141	NA	NA	NA	NA	NA	3	46	0.408239519335	42	NA	0	0	NA	NA	NA	NA
ENSG00000035403	240	10	1134	1	0.360670194004	8	53	0.739972217278	59	1	0	1	1	67	79919.5508021	0.87825182102
ENSG00000035499	NA	120	529	2	0.0434782608696	NA	20	0.579887781179	43	NA	0	0	NA	2	7871.88793938	0.5
ENSG00000035664	NA	10	370	2	0.0621621621622	5	14	0.499243508669	19	NA	0	0	NA	1	0.0	0.0
ENSG00000035681	NA	20	917	3	0.0283533260632	3	43	0.63487200199	34	0	0	0	NA	9	12936.9896312	0.65625
ENSG00000035687	NA	10	456	1	0.0482456140351	NA	NA	0.559862185997	52	NA	0	0	NA	21	6446.82418142	0.648526077098
ENSG00000035720	NA	30	295	2	0.216949152542	1	9	0.593933097261	4	NA	0	0	NA	6	191.180000144	0.777777777778
ENSG00000035862	NA	50	220	1	0.0136363636364	1	44	0.335194951675	9	0	1	0	NA	4	1402.1605402	0.75
ENSG00000035928	30	10	1148	4	0.483449477352	5	47	0.630189043865	40	NA	0	0	NA	34	19487.7519385	0.747404844291
ENSG00000036054	NA	NA	NA	NA	NA	2	25	0.729179363975	36	0	0	0	NA	2	16.8354481654	0.5
ENSG00000036257	90	10	768	2	0.0846354166667	10	57	0.683380928278	45	1	1	1	NA	NA	NA	NA
ENSG00000036448	NA	NA	1465	3	0.0716723549488	1	27	0.565070583338	1	NA	0	0	NA	NA	NA	NA
ENSG00000036473	NA	10	354	2	0.00564971751412	6	4	0.818660202035	2	1	0	1	0	1	0.0	0.0
ENSG00000036530	NA	10	500	1	0.02	15	12	0.585908175489	29	0	0	0	NA	NA	NA	NA
ENSG00000036549	NA	NA	NA	NA	NA	1	NA	0.709611462146	52	0	0	0	NA	17	13062.4011387	0.90625
ENSG00000036565	NA	10	525	1	0.04	3	4	0.444983151327	6	0	0	0	NA	NA	NA	NA
ENSG00000036672	NA	20	605	2	0.214876033058	3	20	0.735878438394	34	0	0	0	NA	60	50167.2464	0.682520808561
ENSG00000036828	60	10	1088	3	0.147977941176	7	6	0.693968668104	NA	1	0	1	NA	7	996.70192303	0.734693877551
ENSG00000037042	NA	70	451	2	0.019955654102	14	43	0.582981708935	16	0	0	0	NA	3	353.292041194	0.666666666667
ENSG00000037241	NA	50	145	1	0.462068965517	NA	29	0.629885835269	31	NA	0	0	NA	13	173.421852652	0.603550295858
ENSG00000037280	NA	10	1363	3	0.133528980191	1	8	0.653311668966	NA	1	0	1	0	5	14067.8911679	0.72
ENSG00000037474	NA	10	767	3	0.239895697523	7	33	0.493771637658	45	0	0	1	NA	43	20203.0726712	0.735532720389
ENSG00000037637	NA	NA	NA	NA	NA	6	NA	0.57392684141	37	NA	0	0	NA	2	0.0	0.5
ENSG00000037749	NA	130	362	1	0.223756906077	2	19	0.293590539689	35	NA	0	0	NA	NA	NA	NA
ENSG00000037757	NA	10	369	1	0.0542005420054	NA	34	0.523794413234	21	NA	0	0	NA	4	1521.18375764	0.375
ENSG00000037897	NA	10	276	1	0.224637681159	3	42	0.645080826499	49	NA	0	0	NA	29	5149.01745206	0.732461355529
ENSG00000037965	NA	NA	242	2	0.359504132231	2	6	0.56339991662	3	1	0	0	NA	8	2487.06527169	0.78125
ENSG00000038002	180	10	346	1	0.0635838150289	7	39	0.521197747647	50	0	0	1	0	1	0.0	0.0
ENSG00000038210	NA	50	481	2	0.174636174636	3	32	0.392084482415	40	NA	1	0	NA	1	0.0	0.0
ENSG00000038219	NA	NA	NA	NA	NA	7	44	0.403174928814	47	NA	0	0	NA	1	0.0	0.0
ENSG00000038274	NA	20	334	2	0.0479041916168	6	53	0.655169887424	48	NA	0	0	NA	23	4343.98588734	0.846880907372
ENSG00000038295	NA	110	1036	3	0.0405405405405	6	14	0.68854510311	12	1	0	1	0	NA	NA	NA
ENSG00000038358	NA	20	1401	3	0.389721627409	3	46	0.809037423433	45	0	0	0	NA	31	12405.9807193	0.882414151925
ENSG00000038382	NA	120	3097	9	0.23635776558	11	58	0.668241562702	40	1	1	0	NA	11	3846.27735836	0.859504132231
ENSG00000038427	180	10	3396	13	0.621908127208	NA	45	0.621396758073	33	1	0	1	NA	15	52063.0877764	0.875
ENSG00000038532	NA	NA	NA	NA	NA	3	39	0.548952232137	44	0	NA	0	NA	NA	NA	NA
ENSG00000038945	NA	10	469	4	0.334754797441	8	10	0.261139469072	NA	0	0	1	0	3	191.356351468	0.666666666667
ENSG00000039068	30	10	882	3	0.241496598639	15	42	0.438399831176	14	1	1	1	0	80	145065.285351	0.949233016801
ENSG00000039123	NA	10	1042	4	0.0834932821497	8	53	0.714758366732	41	NA	0	0	NA	17	5347.08982221	0.768166089965
ENSG00000039139	NA	NA	4624	10	0.0261678200692	5	9	0.666461409148	1	1	0	1	NA	NA	NA	NA
ENSG00000039319	120	10	1539	5	0.259909031839	3	40	0.531766078706	37	NA	0	0	NA	3	54.7355247965	0.666666666667
ENSG00000039523	NA	NA	NA	NA	NA	8	53	0.625787000084	36	NA	0	0	NA	3	69.7649268827	0.444444444444
ENSG00000039537	NA	20	934	5	0.0353319057816	5	9	0.487178017551	2	0	0	1	NA	2	1362.22048209	0.5
ENSG00000039560	NA	NA	NA	NA	NA	7	47	0.630821753294	48	NA	0	0	NA	13	4902.81041474	0.899408284024
ENSG00000039600	NA	50	753	3	0.69588313413	11	5	0.705139558558	8	NA	0	0	NA	9	4653.40303328	0.816326530612
ENSG00000039650	80	20	521	2	0.238003838772	2	31	0.499203395747	56	NA	0	1	0	40	40774.5739082	0.944444444444
ENSG00000039987	NA	30	509	2	0.135559921415	4	5	0.48681412917	2	0	0	0	NA	NA	NA	NA
ENSG00000040199	NA	80	1358	8	0.202503681885	9	28	0.656011058814	NA	NA	0	0	NA	13	3608.78449579	0.708333333333
ENSG00000040275	NA	10	605	2	0.252892561983	5	31	0.482487651053	26	NA	0	0	NA	9	2552.65722285	0.888888888889
ENSG00000040341	NA	NA	570	1	0.624561403509	9	43	0.703024693437	47	NA	0	0	NA	3	64.2604543704	0.666666666667
ENSG00000040487	NA	20	291	1	0.0	4	NA	0.316189309432	48	NA	0	0	NA	NA	NA	NA
ENSG00000040531	50	10	367	2	0.0	1	30	0.401595460711	45	0	0	1	0	NA	NA	NA
ENSG00000040608	NA	20	559	1	0.236135957066	NA	22	0.337732659102	20	0	0	0	NA	1	0.0	1.0
ENSG00000040633	NA	NA	NA	NA	NA	5	41	0.786294112608	35	NA	0	0	NA	1	0.0	0.0
ENSG00000040731	NA	20	788	2	0.201776649746	18	6	0.82480188119	7	NA	0	0	NA	1	0.0	0.0
ENSG00000040933	NA	30	977	3	0.0706243602866	9	15	0.58675573345	28	1	0	0	NA	2	205.356423038	0.5
ENSG00000041353	NA	20	218	1	0.123853211009	4	11	0.52833707856	16	0	0	0	NA	6	355.612150602	0.0
ENSG00000041357	NA	30	261	2	0.0919540229885	1	40	0.602742573692	33	NA	0	0	NA	67	28602.258675	0.396686390533
ENSG00000041515	100	20	1858	4	0.328310010764	12	10	0.599803887556	6	NA	0	0	NA	1	0.0	0.0
ENSG00000041802	240	60	658	1	0.40273556231	3	40	0.492897668925	44	NA	0	0	NA	NA	NA	NA
ENSG00000041880	NA	150	533	3	0.27392120075	3	NA	0.502930604569	54	0	0	0	NA	6	946.130087953	0.777777777778
ENSG00000041982	NA	130	2201	5	0.125851885507	11	50	0.717878708331	15	0	1	0	NA	2	21.5936133865	0.0
ENSG00000041988	NA	NA	NA	NA	NA	3	31	0.320858666292	28	NA	0	0	NA	2	0.0	0.0
ENSG00000042062	NA	NA	NA	NA	NA	5	7	0.412025128895	20	NA	NA	0	NA	NA	NA	NA
ENSG00000042088	NA	50	608	1	0.251644736842	7	44	0.436735972389	52	0	0	1	0	2	45.8353596573	0.5
ENSG00000042286	90	20	373	3	0.00804289544236	4	39	0.366030613576	48	0	0	0	NA	NA	NA	NA
ENSG00000042304	NA	NA	NA	NA	NA	4	1	0.0490791929114	NA	NA	0	0	NA	NA	NA	NA
ENSG00000042317	NA	NA	NA	NA	NA	6	26	0.440745666037	12	NA	0	1	NA	NA	NA	NA
ENSG00000042429	NA	30	651	1	0.135176651306	NA	46	0.533983260604	44	NA	0	1	NA	45	8936.00901398	0.386172839506
ENSG00000042445	NA	40	610	2	0.0180327868852	7	44	0.413057179807	47	NA	0	0	NA	NA	NA	NA
ENSG00000042493	30	10	348	1	0.100574712644	1	47	0.568124653247	10	0	0	0	NA	NA	NA	NA
ENSG00000042753	60	20	158	0	0.0	10	52	0.644213640765	46	NA	0	0	NA	8	14585.609516	0.8125
ENSG00000042781	90	10	5202	8	0.062091503268	10	4	0.562398236876	NA	0	0	1	0	NA	NA	NA
ENSG00000042813	NA	NA	NA	NA	NA	4	5	0.389772172295	10	0	0	0	NA	1	0.0	0.0
ENSG00000042832	NA	10	2768	4	0.044436416185	8	9	0.483089737425	NA	0	0	1	NA	1	0.0	0.0
ENSG00000042980	NA	90	775	5	0.126451612903	4	19	0.395883288382	9	NA	0	0	NA	NA	NA	NA
ENSG00000043039	NA	NA	279	2	0.487455197133	6	4	0.323612647307	7	1	0	0	NA	NA	NA	NA
ENSG00000043093	NA	NA	NA	NA	NA	7	36	0.804211001424	23	NA	0	0	NA	NA	NA	NA
ENSG00000043143	NA	10	834	4	0.515587529976	5	20	0.68577404694	63	NA	0	0	NA	8	1288.47042681	0.78125
ENSG00000043355	120	40	532	4	0.528195488722	11	NA	0.66048878761	31	1	0	1	0	4	111.733462634	0.444444444444
ENSG00000043462	NA	50	533	2	0.671669793621	5	29	0.374017681049	14	1	0	0	NA	21	4080.56478629	0.42
ENSG00000043514	NA	20	467	3	0.164882226981	6	32	0.719576789915	NA	NA	0	0	NA	NA	NA	NA
ENSG00000043591	NA	20	477	3	0.159329140461	4	NA	0.64081444497	17	1	0	1	NA	3	875.434434805	0.666666666667
ENSG00000044012	NA	NA	112	1	0.0	4	NA	0.263145997896	3	0	0	0	NA	NA	NA	NA
ENSG00000044090	90	20	1698	5	0.120730270907	5	39	0.744255924678	41	1	NA	1	NA	15	17612.679937	0.906666666667
ENSG00000044115	30	10	906	1	0.141280353201	NA	41	0.699167475514	46	1	NA	0	NA	35	48322.614537	0.906666666667
ENSG00000044446	NA	10	1235	2	0.0720647773279	10	NA	0.591435216797	43	NA	1	1	0	8	3421.91793458	0.875
ENSG00000044459	NA	NA	NA	NA	NA	3	4	0.545429720622	16	NA	0	0	NA	2	47.4294484878	0.5
ENSG00000044524	30	10	983	6	0.0233977619532	10	17	0.74064119449	7	1	1	1	0	11	36846.8516906	0.79012345679
ENSG00000044574	80	10	654	1	0.217125382263	6	43	0.567953905283	64	1	0	0	NA	NA	NA	NA
ENSG00000046604	60	10	1118	3	0.282647584973	1	24	0.351521210302	33	1	0	1	0	10	2127.47163293	0.740740740741
ENSG00000046647	NA	20	242	1	0.363636363636	5	NA	0.282783139532	52	NA	0	0	NA	3	134.334382382	0.666666666667
ENSG00000046651	NA	10	1012	NA	0.328063241107	1	18	0.392361869496	40	1	1	1	0	9	1787.71612997	0.83950617284
ENSG00000046653	130	10	302	1	0.0	24	43	0.767265890962	7	0	0	0	NA	1	0.0	0.0
ENSG00000046774	NA	80	373	2	0.281501340483	4	8	0.0407163796264	4	NA	0	0	NA	5	1946.17044756	0.56
ENSG00000046889	NA	20	1606	5	0.0790784557908	4	11	0.678592697998	6	0	0	0	NA	1	0.0	0.0
ENSG00000047056	NA	NA	NA	NA	NA	9	34	0.583190273896	49	0	0	0	NA	1	0.0	0.0
ENSG00000047188	NA	NA	NA	NA	NA	7	38	0.643656723874	32	NA	0	0	NA	4	253.279668151	0.75
ENSG00000047230	NA	10	586	2	0.0392491467577	6	20	0.39001938445	22	0	0	0	NA	19	5113.67765837	0.797783933518
ENSG00000047249	40	10	483	2	0.0331262939959	14	48	0.642764492448	40	NA	0	0	NA	27	17002.3745782	0.935528120713
ENSG00000047315	NA	20	1174	7	0.0630323679727	6	57	0.650069494897	49	NA	1	0	NA	55	27051.1415414	0.835059171598
ENSG00000047346	NA	NA	NA	NA	NA	6	35	0.68984410416	39	NA	NA	0	NA	2	280.001456088	0.5
ENSG00000047365	NA	120	1704	5	0.162558685446	8	27	0.367599782826	39	NA	0	0	NA	NA	NA	NA
ENSG00000047410	30	10	2363	7	0.638595006348	10	NA	0.669021070064	63	NA	0	1	0	56	33750.6867393	0.786989795918
ENSG00000047457	NA	40	1065	3	0.0600938967136	5	29	0.525899232962	16	0	0	1	0	3	1139.63249302	0.666666666667
ENSG00000047578	NA	NA	NA	NA	NA	7	37	0.439201165223	31	NA	0	0	NA	NA	NA	NA
ENSG00000047579	40	10	352	1	0.417613636364	NA	42	0.585051472381	33	0	0	1	NA	37	26783.7441529	0.863321799308
ENSG00000047597	NA	NA	444	1	0.036036036036	2	NA	0.34882196444	27	NA	0	1	NA	1	0.0	0.0
ENSG00000047617	NA	130	1003	4	0.227318045862	1	33	0.501863300084	5	0	NA	0	NA	NA	NA	NA
ENSG00000047621	NA	NA	NA	NA	NA	12	37	0.617135055562	29	NA	NA	0	NA	NA	NA	NA
ENSG00000047634	NA	NA	329	1	0.224924012158	5	NA	0.165400239083	28	NA	0	0	NA	6	0.0	0.5
ENSG00000047644	NA	NA	NA	NA	NA	3	NA	0.607547163535	23	NA	0	0	NA	NA	NA	NA
ENSG00000047648	90	10	974	2	0.565708418891	5	14	0.671398036581	6	1	0	0	NA	1	0.0	0.0
ENSG00000047662	NA	NA	NA	NA	NA	7	32	0.358180526519	4	0	0	0	NA	NA	NA	NA
ENSG00000047849	NA	10	2297	8	0.890291684806	24	50	0.440740218675	52	0	0	0	NA	33	51190.0753868	0.916437098255
ENSG00000047932	50	20	462	1	0.305194805195	NA	47	0.579864092479	37	0	1	0	NA	26	56995.4117415	0.946280991736
ENSG00000047936	30	30	2347	8	0.03408606732	8	NA	0.65630005298	2	0	1	0	NA	6	654.457312593	0.611111111111
ENSG00000048028	210	20	1077	2	0.188486536676	6	29	0.738028251415	30	NA	0	0	NA	40	25214.2725392	0.886259040105
ENSG00000048052	90	10	1011	3	0.513353115727	9	NA	0.714623923783	18	NA	1	0	NA	55	54502.3963345	0.904585798817
ENSG00000048140	NA	170	332	0	0.0210843373494	7	42	0.498932816778	41	NA	0	0	NA	1	0.0	0.0
ENSG00000048162	NA	NA	NA	NA	NA	3	NA	0.471774188633	62	NA	0	0	NA	6	98.3812294091	0.5
ENSG00000048342	NA	20	1620	4	0.308024691358	NA	NA	0.507466501234	2	0	0	1	NA	NA	NA	NA
ENSG00000048392	NA	10	408	1	0.0980392156863	1	37	0.66198247415	53	0	0	1	NA	3	82.9635283805	0.666666666667
ENSG00000048405	NA	NA	NA	NA	NA	3	25	0.797549154253	54	NA	0	0	NA	NA	NA	NA
ENSG00000048462	NA	210	184	1	0.0	NA	19	0.353757764555	17	0	0	0	NA	5	2216.24541555	0.32
ENSG00000048471	NA	NA	NA	NA	NA	9	28	0.475253752288	NA	NA	0	0	NA	NA	NA	NA
ENSG00000048540	NA	NA	NA	NA	NA	15	30	0.754121794995	4	1	NA	0	NA	17	8697.98668022	0.906666666667
ENSG00000048544	NA	NA	NA	NA	NA	5	38	0.22552877851	28	NA	0	0	NA	9	308.979100805	0.716049382716
ENSG00000048545	NA	20	201	2	0.0845771144279	9	14	0.368863488291	6	0	0	1	0	NA	NA	NA
ENSG00000048649	30	20	1441	4	0.742539902845	4	41	0.747194052723	57	NA	0	0	NA	5	157.101426479	0.56
ENSG00000048707	NA	NA	NA	NA	NA	10	46	0.618809479499	40	0	0	0	NA	1	0.0	1.0
ENSG00000048740	NA	60	521	1	0.142034548944	12	41	0.882666822247	43	NA	0	0	NA	4	560.837889068	0.625
ENSG00000048828	NA	NA	NA	NA	NA	6	54	0.852199571353	44	NA	0	0	NA	2	28.6968365617	0.0
ENSG00000048991	NA	NA	NA	NA	NA	16	40	0.824789205577	54	NA	0	0	NA	NA	NA	NA
ENSG00000049089	NA	40	689	1	0.972423802612	8	NA	0.591261638195	25	NA	0	1	NA	4	877.943633176	0.625
ENSG00000049130	20	10	273	1	0.139194139194	8	4	0.686458155928	18	1	0	1	NA	1	0.0	0.0
ENSG00000049167	30	20	396	1	0.0555555555556	3	23	0.667134589509	31	0	0	1	0	25	7852.03115103	0.788194444444
ENSG00000049192	NA	NA	1117	7	0.0286481647269	3	14	0.86943706737	31	NA	0	0	NA	1	0.0	0.0
ENSG00000049239	NA	NA	NA	NA	NA	4	NA	0.186472269556	42	0	0	1	NA	1	0.0	0.0
ENSG00000049245	NA	10	100	1	0.14	5	5	0.443735974599	21	0	0	0	NA	12	3494.64377847	0.527777777778
ENSG00000049246	NA	NA	NA	NA	NA	5	41	0.334453243154	35	0	0	0	NA	4	246.888360396	0.625
ENSG00000049247	NA	50	139	1	0.0	2	3	0.312789935923	1	NA	0	0	NA	1	0.0	0.0
ENSG00000049249	NA	60	255	2	0.0588235294118	6	NA	0.156940021038	11	0	1	0	NA	6	236.333069298	0.32
ENSG00000049283	NA	NA	NA	NA	NA	10	9	0.443819405427	10	0	NA	0	NA	6	315.446128862	0.777777777778
ENSG00000049323	NA	10	1721	3	0.216153399187	9	50	0.797838921361	32	1	0	0	NA	4	1178.52127802	0.75
ENSG00000049449	NA	NA	NA	NA	NA	NA	61	0.425894052318	26	NA	0	0	NA	33	22898.1732859	0.86328125
ENSG00000049540	NA	10	792	4	0.0505050505051	7	25	0.567344710558	7	1	0	1	0	14	9859.43211919	0.887573964497
ENSG00000049541	NA	20	354	2	0.0536723163842	1	36	0.690822199297	65	NA	0	1	1	30	19856.1861148	0.816326530612
ENSG00000049618	NA	10	2236	4	0.763864042934	8	46	0.666080515651	42	NA	0	1	NA	18	4580.09568125	0.477508650519
ENSG00000049656	NA	NA	NA	NA	NA	1	50	0.594586601223	38	NA	0	0	NA	7	2580.50924684	0.816326530612
ENSG00000049759	30	10	975	3	0.42358974359	14	45	0.646289279135	50	1	0	0	NA	139	621655.475268	0.9724
ENSG00000049768	30	10	431	1	0.329466357309	5	NA	0.699189354988	1	1	0	1	NA	14	1089.68538524	0.781065088757
ENSG00000049769	NA	20	799	4	0.654568210263	NA	21	0.623274285328	31	NA	0	0	NA	NA	NA	NA
ENSG00000049860	NA	10	556	2	0.0	2	47	0.448156666462	36	0	0	1	0	17	3549.48395229	0.785714285714
ENSG00000049883	NA	40	388	3	0.00257731958763	8	24	0.502840270598	39	0	0	0	NA	NA	NA	NA
ENSG00000050030	190	10	1516	4	0.504617414248	5	10	0.801882754033	19	NA	0	0	NA	NA	NA	NA
ENSG00000050130	NA	20	326	1	0.0	4	44	0.56291765988	50	NA	0	0	NA	5	180.368381857	0.64
ENSG00000050165	NA	10	364	1	0.337912087912	16	51	0.479551651197	1	0	0	0	NA	1	0.0	0.0
ENSG00000050327	NA	70	1597	3	0.688165309956	5	36	0.518625720645	NA	0	0	0	NA	10	14073.0636653	0.8
ENSG00000050344	NA	250	694	2	0.478386167147	5	24	0.25666030372	34	1	0	0	NA	8	176.369359934	0.0
ENSG00000050393	NA	10	359	1	0.0557103064067	1	20	0.3114302103	49	NA	0	0	NA	NA	NA	NA
ENSG00000050405	NA	10	759	3	0.851119894598	3	56	0.559532337708	45	NA	1	0	NA	6	855.344903305	0.833333333333
ENSG00000050426	NA	NA	NA	NA	NA	8	58	0.583918138553	45	NA	0	0	NA	NA	NA	NA
ENSG00000050438	NA	20	1093	2	0.178408051235	4	11	0.579348999755	17	0	0	0	NA	2	47.6793164806	0.5
ENSG00000050555	NA	130	1587	0	0.154379332073	6	21	0.383290570521	8	0	0	1	NA	19	33894.9028167	0.9296875
ENSG00000050628	NA	10	429	2	0.02331002331	13	13	0.426720303682	23	0	0	0	NA	NA	NA	NA
ENSG00000050730	NA	20	325	2	0.532307692308	2	4	0.30913180758	3	NA	0	0	NA	2	26.1844731714	0.5
ENSG00000050748	NA	10	424	1	0.169811320755	19	39	0.609615392929	41	1	1	0	NA	50	46667.1524555	0.917233560091
ENSG00000050767	NA	40	540	2	0.933333333333	NA	NA	0.391759893293	9	NA	0	0	NA	1	0.0	0.0
ENSG00000050820	50	10	870	3	0.647126436782	1	36	0.527203038737	44	1	1	0	NA	54	67355.8984368	0.847147022074
ENSG00000051009	NA	10	972	3	0.331275720165	NA	30	0.802632387441	35	NA	0	0	NA	7	955.831382896	0.5
ENSG00000051108	80	10	391	2	0.473145780051	5	64	0.574448422487	69	NA	0	0	NA	20	51554.6198522	0.864265927978
ENSG00000051128	NA	20	361	2	0.573407202216	10	29	0.625132918328	21	0	0	0	NA	16	15783.4184132	0.704081632653
ENSG00000051180	80	20	339	2	0.0737463126844	7	24	0.653044186557	42	1	1	1	0	49	86061.9488379	0.896694214876
ENSG00000051341	NA	NA	2590	4	0.19305019305	8	21	0.643860138692	29	0	0	0	NA	1	0.0	0.0
ENSG00000051382	60	10	1070	5	0.0102803738318	12	45	0.73725029851	2	1	1	0	NA	13	4497.11758062	0.733727810651
ENSG00000051523	100	10	210	1	0.0285714285714	7	43	0.466240285518	51	0	0	1	0	5	1314.3478318	0.8
ENSG00000051596	NA	10	351	1	0.019943019943	17	51	0.606734649244	10	NA	0	0	NA	18	6627.76716341	0.671280276817
ENSG00000051620	NA	NA	NA	NA	NA	3	NA	0.367842028051	42	NA	0	0	NA	2	9.55152262588	0.5
ENSG00000051825	NA	20	1031	1	0.562560620757	7	37	0.555184511574	2	NA	NA	0	NA	2	88.9369315966	0.5
ENSG00000052126	NA	NA	1116	3	0.663978494624	2	39	0.666966780947	32	0	0	0	NA	26	35662.0371293	0.93
ENSG00000052344	NA	NA	343	1	0.0262390670554	8	32	0.234426606879	8	1	0	0	NA	NA	NA	NA
ENSG00000052723	NA	370	207	1	0.227053140097	4	27	0.669726810852	27	NA	0	0	NA	17	444.319155882	0.80276816609
ENSG00000052749	NA	NA	NA	NA	NA	3	42	0.591019819747	31	NA	0	0	NA	8	937.728543128	0.65625
ENSG00000052795	220	30	1114	4	0.355475763016	6	27	0.460547520339	27	NA	0	0	NA	NA	NA	NA
ENSG00000052802	NA	20	293	1	0.00682593856655	8	50	0.528507476932	61	0	0	0	NA	6	3979.93898911	0.777777777778
ENSG00000052841	NA	NA	NA	NA	NA	7	42	0.626897287367	36	NA	0	0	NA	NA	NA	NA
ENSG00000052850	NA	20	411	3	0.60097323601	2	2	0.31222686751	14	1	0	1	NA	8	971.61562746	0.612244897959
ENSG00000053108	NA	NA	NA	NA	NA	7	16	0.492105122354	11	0	0	0	NA	NA	NA	NA
ENSG00000053254	140	10	490	2	0.59387755102	12	35	0.614610244414	53	NA	1	0	NA	1	0.0	0.0
ENSG00000053328	NA	NA	NA	NA	NA	NA	6	0.446950547659	2	NA	0	0	NA	NA	NA	NA
ENSG00000053371	NA	10	359	1	0.114206128134	6	43	0.657022429192	48	NA	0	0	NA	2	169.565045773	0.0
ENSG00000053372	NA	NA	NA	NA	NA	2	NA	0.426960793621	38	NA	0	0	NA	15	12667.5860968	0.782222222222
ENSG00000053438	NA	NA	81	1	0.037037037037	14	41	0.726728819071	10	0	0	0	NA	1	0.0	0.0
ENSG00000053501	NA	30	259	1	0.220077220077	3	16	0.66504226125	39	1	0	0	NA	1	0.0	0.0
ENSG00000053524	NA	NA	NA	NA	NA	2	13	0.402898542797	25	NA	0	1	NA	1	0.0	0.0
ENSG00000053702	NA	NA	NA	NA	NA	10	19	0.427218496531	4	NA	0	0	NA	3	193.412474834	0.5
ENSG00000053747	NA	10	3333	8	0.107110711071	12	28	0.454349016788	19	1	0	1	NA	4	899.484557153	0.75
ENSG00000053770	NA	70	504	2	0.0138888888889	2	50	0.507462423265	38	NA	0	0	NA	NA	NA	NA
ENSG00000053900	80	10	809	4	0.0469715698393	NA	44	0.616047827488	39	NA	1	0	NA	30	3395.56594377	0.668888888889
ENSG00000053918	60	10	676	2	0.19674556213	7	23	0.484843881393	9	0	0	1	1	10	23037.2473044	0.79012345679
ENSG00000054116	NA	NA	NA	NA	NA	6	NA	0.529999699812	56	NA	0	0	NA	11	16884.8666756	0.314049586777
ENSG00000054118	160	10	955	1	0.966492146597	3	NA	0.826214440548	62	NA	0	0	NA	52	59897.2094417	0.608727810651
ENSG00000054148	NA	10	125	1	0.0	3	48	0.312844210104	55	NA	0	0	NA	9	2527.81922926	0.814814814815
ENSG00000054179	NA	NA	NA	NA	NA	6	9	0.365948398324	21	NA	0	0	NA	1	0.0	1.0
ENSG00000054219	NA	100	1722	3	0.00871080139373	6	25	0.485223670044	32	NA	0	0	NA	NA	NA	NA
ENSG00000054267	NA	NA	NA	NA	NA	7	45	0.764843249325	59	1	0	0	NA	8	383.866699177	0.65625
ENSG00000054277	NA	20	402	1	0.0	5	35	0.458037318983	55	NA	0	0	NA	NA	NA	NA
ENSG00000054282	200	20	713	4	0.478260869565	NA	34	0.581166414904	54	0	0	1	0	1	0.0	0.0
ENSG00000054356	NA	60	979	4	0.396322778345	9	16	0.558213327099	13	0	1	0	NA	5	2921.57974355	0.8
ENSG00000054392	NA	NA	NA	NA	NA	5	17	0.451440284537	21	1	0	0	NA	NA	NA	NA
ENSG00000054523	NA	10	1816	5	0.170154185022	18	45	0.622296910017	48	1	0	1	1	5	501.725538268	0.64
ENSG00000054598	30	10	553	1	0.584086799277	6	NA	0.675195802147	13	1	0	1	0	NA	NA	NA
ENSG00000054611	NA	NA	517	1	0.377176015474	7	37	0.546637735253	43	NA	0	0	NA	NA	NA	NA
ENSG00000054654	100	40	6885	8	0.144081336238	9	45	0.557108699013	27	1	0	1	0	11	3974.55902785	0.876033057851
ENSG00000054690	NA	NA	NA	NA	NA	NA	41	0.493889819918	19	NA	0	0	NA	NA	NA	NA
ENSG00000054793	NA	10	1047	2	0.0267430754537	20	58	0.556570780645	10	NA	0	0	NA	NA	NA	NA
ENSG00000054796	NA	20	396	2	0.0353535353535	7	4	0.590263964657	4	0	0	0	NA	NA	NA	NA
ENSG00000054803	NA	NA	NA	NA	NA	9	8	0.54123955492	4	0	0	0	NA	NA	NA	NA
ENSG00000054938	NA	NA	NA	NA	NA	4	4	0.623031946798	1	NA	0	0	NA	1	0.0	0.0
ENSG00000054965	NA	NA	NA	NA	NA	NA	7	0.598525910302	41	NA	0	0	NA	NA	NA	NA
ENSG00000054967	NA	NA	NA	NA	NA	5	24	0.345057295798	46	NA	0	0	NA	1	0.0	0.0
ENSG00000054983	NA	40	685	0	0.00583941605839	10	44	0.608065920748	35	0	0	1	0	1	0.0	0.0
ENSG00000055044	60	30	529	3	0.241965973535	NA	51	0.690882858117	36	NA	0	0	NA	47	4650.05012209	0.198279764599
ENSG00000055070	NA	NA	NA	NA	NA	11	NA	0.682410882395	61	NA	0	0	NA	7	341.032400934	0.775510204082
ENSG00000055118	NA	10	1159	4	0.34771354616	8	28	0.601914200072	50	1	0	1	0	13	21525.38642	0.861111111111
ENSG00000055130	200	10	776	2	0.0515463917526	7	57	0.852093387515	43	1	1	0	NA	NA	NA	NA
ENSG00000055147	NA	NA	505	1	0.338613861386	4	33	0.447685065377	35	NA	0	0	NA	NA	NA	NA
ENSG00000055163	100	40	1278	1	0.0219092331768	16	47	0.655083558093	23	0	0	0	NA	16	11688.6535749	0.875
ENSG00000055208	140	20	693	3	0.717171717172	11	52	0.784558078896	40	1	0	1	NA	53	83065.5662486	0.880430603614
ENSG00000055211	NA	NA	NA	NA	NA	4	NA	0.550818150482	39	NA	0	0	NA	NA	NA	NA
ENSG00000055332	50	10	551	2	0.139745916515	7	24	0.284688704182	29	0	1	0	NA	197	281196.062073	0.638291587902
ENSG00000055483	NA	NA	NA	NA	NA	4	50	0.387149871449	54	NA	0	0	NA	24	44834.9611457	0.915555555556
ENSG00000055609	NA	20	4911	9	0.664019547954	8	45	0.709859253694	43	1	0	0	NA	16	2375.39010286	0.631111111111
ENSG00000055732	NA	NA	NA	NA	NA	3	5	0.377299358467	10	1	0	0	NA	NA	NA	NA
ENSG00000055813	NA	NA	NA	NA	NA	2	NA	0.637981389408	16	NA	0	0	NA	3	60.4400499715	0.666666666667
ENSG00000055917	NA	NA	NA	NA	NA	15	51	0.885024116861	7	0	0	0	NA	5	13040.1882891	0.56
ENSG00000055950	NA	150	261	2	0.137931034483	NA	48	0.477708712238	30	NA	0	0	NA	7	283.086397412	0.775510204082
ENSG00000055955	100	10	935	4	0.211764705882	NA	25	0.321068893161	11	0	0	0	NA	1	0.0	0.0
ENSG00000055957	420	100	911	4	0.119648737651	6	13	0.506238615925	16	NA	0	0	NA	2	121.022874111	0.5
ENSG00000056050	NA	NA	NA	NA	NA	7	NA	0.68125985444	33	NA	0	0	NA	2	98.8822067206	0.5
ENSG00000056097	NA	NA	NA	NA	NA	16	60	0.891305513264	37	1	0	0	NA	25	10405.273544	0.864
ENSG00000056277	NA	NA	NA	NA	NA	2	NA	0.606237085868	26	NA	0	0	NA	1	0.0	0.0
ENSG00000056291	NA	120	522	1	0.051724137931	3	5	0.457495120458	3	NA	0	0	NA	NA	NA	NA
ENSG00000056487	NA	NA	NA	NA	NA	6	7	0.625495488428	13	NA	0	0	NA	NA	NA	NA
ENSG00000056558	NA	50	416	3	0.0985576923077	1	NA	0.231083148699	36	0	0	0	NA	55	80158.3559374	0.655802469136
ENSG00000056586	NA	NA	1191	2	0.392947103275	9	32	0.837765019106	45	NA	0	0	NA	2	2.67249840407	0.0
ENSG00000056661	NA	190	344	1	0.386627906977	9	43	0.667405384086	37	1	0	0	NA	39	37225.1703985	0.87962962963
ENSG00000056736	NA	110	502	2	0.0199203187251	2	27	0.403666738377	26	0	0	0	NA	6	2840.4102288	0.75
ENSG00000056972	NA	70	574	2	0.62543554007	7	42	0.51017063542	41	0	0	1	NA	14	8089.54070103	0.416666666667
ENSG00000056998	NA	10	501	1	0.319361277445	7	24	0.346429829807	10	NA	0	0	NA	3	76.5551595516	0.0
ENSG00000057019	NA	60	775	4	0.28	7	52	0.592533408082	37	NA	0	0	NA	1	0.0	1.0
ENSG00000057149	NA	20	390	1	0.025641025641	6	15	0.200513649488	2	NA	0	0	NA	7	25199.2476298	0.612244897959
ENSG00000057252	480	10	550	1	0.0781818181818	4	NA	0.568537926931	38	0	0	0	NA	2	14.6831281986	0.5
ENSG00000057294	30	10	881	3	0.313280363224	2	33	0.392085726002	22	1	0	1	0	15	6245.92458317	0.782222222222
ENSG00000057468	NA	10	936	6	0.160256410256	3	4	0.746975166989	26	0	0	0	NA	7	2747.64375187	0.69387755102
ENSG00000057593	100	10	466	3	0.0364806866953	5	5	0.311345609935	19	1	0	1	NA	7	2905.81462072	0.857142857143
ENSG00000057608	NA	120	449	1	0.011135857461	3	NA	0.754096892763	71	NA	0	0	NA	17	14072.1746236	0.6484375
ENSG00000057657	NA	NA	825	2	0.267878787879	5	NA	0.749096564725	34	1	0	0	NA	9	2004.54488419	0.716049382716
ENSG00000057663	60	10	275	1	0.04	9	39	0.627712697867	49	1	0	0	NA	13	4243.52342822	0.694444444444
ENSG00000057704	NA	NA	NA	NA	NA	NA	24	0.355492242738	13	NA	0	0	NA	NA	NA	NA
ENSG00000057757	NA	NA	NA	NA	NA	6	50	0.588265704251	NA	NA	0	0	NA	2	61.6256712787	0.5
ENSG00000057935	NA	NA	NA	NA	NA	NA	NA	0.675522466732	18	0	0	0	NA	26	12335.1917037	0.7776
ENSG00000058056	30	10	863	4	0.0822711471611	4	19	0.809133075942	31	NA	0	0	NA	31	19918.4863769	0.902222222222
ENSG00000058063	NA	10	1177	3	0.0263381478335	5	54	0.793836480233	30	NA	0	0	NA	1	0.0	0.0
ENSG00000058085	NA	10	1193	3	0.218776194468	5	34	0.385019297569	8	1	0	1	NA	4	3324.30976349	0.625
ENSG00000058091	NA	70	469	2	0.206823027719	11	35	0.705909529404	15	NA	0	0	NA	9	15862.8072428	0.8125
ENSG00000058262	120	50	482	2	0.0	9	46	0.497248003126	37	0	0	0	NA	18	18228.2022209	0.78892733564
ENSG00000058272	70	20	1030	3	0.700970873786	6	49	0.746328333954	42	1	1	0	NA	41	30399.2969793	0.899464604402
ENSG00000058335	30	10	1275	5	0.158431372549	12	NA	0.614512488813	33	0	0	0	NA	8	1360.18248292	0.84375
ENSG00000058404	90	10	666	2	0.369369369369	23	19	0.724464506661	5	NA	0	0	NA	7	1466.47847619	0.816326530612
ENSG00000058453	NA	30	2017	5	0.516608824988	5	NA	0.635949021971	10	0	0	0	NA	4	835.898907349	0.666666666667
ENSG00000058600	NA	10	708	1	0.278248587571	2	45	0.656384797282	72	NA	0	0	NA	7	364.196633172	0.244897959184
ENSG00000058668	NA	130	1241	5	0.103142626914	13	48	0.54094501025	30	0	0	0	NA	5	315.405739713	0.32
ENSG00000058673	NA	NA	NA	NA	NA	8	54	0.691550777088	33	NA	0	0	NA	22	6004.26249461	0.619834710744
ENSG00000058729	NA	NA	NA	NA	NA	NA	31	0.453828243267	30	NA	1	0	NA	NA	NA	NA
ENSG00000058799	NA	NA	NA	NA	NA	6	36	0.590561106953	21	0	NA	0	NA	NA	NA	NA
ENSG00000058804	NA	10	674	1	0.0949554896142	4	25	0.709389060999	54	NA	0	0	NA	NA	NA	NA
ENSG00000058866	NA	110	791	4	0.156763590392	7	12	0.602684313312	5	NA	1	0	NA	1	0.0	0.0
ENSG00000059122	NA	NA	NA	NA	NA	3	43	0.221700751123	37	NA	0	0	NA	1	0.0	0.0
ENSG00000059145	NA	NA	NA	NA	NA	1	22	0.478758613484	43	NA	0	0	NA	2	59.1286733173	0.5
ENSG00000059377	NA	10	580	1	0.0655172413793	2	26	0.408987954498	34	0	0	1	NA	NA	NA	NA
ENSG00000059378	NA	NA	NA	NA	NA	4	38	0.398730941949	45	NA	0	0	NA	4	1087.60359171	0.625
ENSG00000059573	NA	10	795	2	0.0427672955975	1	NA	0.706004140552	29	0	1	1	NA	11	2997.55930435	0.842975206612
ENSG00000059588	NA	NA	1621	2	0.0246761258482	5	39	0.56603378716	33	NA	0	0	NA	2	27.0081010646	0.5
ENSG00000059691	NA	10	557	2	0.109515260323	10	33	0.516229914601	33	NA	0	0	NA	NA	NA	NA
ENSG00000059728	NA	10	221	1	0.506787330317	3	14	0.692450900472	61	0	1	0	NA	12	2983.66941945	0.847222222222
ENSG00000059758	NA	220	523	1	0.296367112811	14	32	0.730994472846	47	NA	1	0	NA	6	3389.78403462	0.666666666667
ENSG00000059769	NA	NA	NA	NA	NA	NA	29	0.614752369474	51	NA	0	0	NA	NA	NA	NA
ENSG00000059804	320	30	496	1	0.0403225806452	3	52	0.369144255377	21	1	0	0	NA	1	0.0	0.0
ENSG00000059915	NA	460	1024	3	0.611328125	13	25	0.687389963613	53	NA	0	0	NA	1	0.0	0.0
ENSG00000060069	60	30	961	3	0.578563995838	1	36	0.403473425623	54	NA	1	1	NA	41	21446.4540991	0.678167757287
ENSG00000060138	30	10	372	1	0.908602150538	13	64	0.596869477407	34	1	0	0	NA	38	19794.1483533	0.739197530864
ENSG00000060140	NA	NA	NA	NA	NA	10	9	0.389040214388	17	NA	0	0	NA	NA	NA	NA
ENSG00000060237	400	40	2880	6	0.623263888889	16	58	0.785634031101	49	1	1	1	0	28	33720.7043176	0.937869822485
ENSG00000060339	NA	100	1150	5	0.494782608696	6	54	0.840430628408	45	NA	0	0	NA	8	365.25385026	0.59375
ENSG00000060491	NA	110	677	3	0.655834564254	7	38	0.286805538054	32	NA	0	0	NA	10	2982.39992032	0.58
ENSG00000060558	NA	10	374	1	0.00267379679144	NA	25	0.358684025078	5	0	0	0	NA	3	148.999385799	0.666666666667
ENSG00000060566	NA	NA	NA	NA	NA	NA	2	0.433260670877	16	0	0	0	NA	9	4378.36443576	0.78125
ENSG00000060642	NA	10	493	1	0.00202839756592	5	27	0.510771853962	50	NA	0	1	NA	NA	NA	NA
ENSG00000060656	NA	10	1446	3	0.105117565698	5	37	0.740495940404	24	NA	0	0	NA	1	0.0	0.0
ENSG00000060688	NA	100	409	1	0.112469437653	2	36	0.505733301065	41	NA	0	0	NA	25	6998.00171486	0.646502835539
ENSG00000060709	NA	40	1052	4	0.444866920152	12	5	0.547114211144	NA	NA	0	0	NA	2	142.662669543	0.5
ENSG00000060718	50	10	1806	3	0.762458471761	9	25	0.782983402143	7	1	1	1	0	1	0.0	1.0
ENSG00000060749	NA	NA	NA	NA	NA	5	NA	0.760339268164	42	NA	0	0	NA	NA	NA	NA
ENSG00000060762	NA	20	109	1	0.0	13	39	0.425061938275	50	NA	0	1	NA	1	0.0	0.0
ENSG00000060971	NA	10	424	2	0.117924528302	6	46	0.507025496649	50	NA	0	0	NA	17	4327.07524825	0.524444444444
ENSG00000060982	160	10	386	1	0.0	4	46	0.401930210682	50	NA	NA	0	NA	9	1201.16328918	0.79012345679
ENSG00000061273	40	10	1014	0	0.519723865878	NA	54	0.679473462736	51	1	0	0	NA	40	23828.1427105	0.876731301939
ENSG00000061337	50	10	596	2	0.510067114094	17	8	0.480842152233	1	0	0	1	0	2	43.4491775255	0.5
ENSG00000061455	NA	NA	NA	NA	NA	3	NA	0.79022882056	9	NA	0	0	NA	NA	NA	NA
ENSG00000061492	40	10	369	1	0.0	NA	NA	0.641411734775	2	0	0	0	NA	1	0.0	0.0
ENSG00000061656	NA	90	437	2	0.338672768879	4	NA	0.653653975435	51	NA	0	0	NA	1	0.0	0.0
ENSG00000061676	200	50	1128	1	0.0221631205674	2	51	0.653220888654	39	1	0	0	NA	14	7843.11300056	0.867346938776
ENSG00000061794	290	20	323	1	0.120743034056	6	52	0.507763200014	27	0	0	0	NA	16	2644.01541871	0.782222222222
ENSG00000061918	NA	90	641	3	0.0748829953198	14	14	0.732451055917	19	1	0	0	NA	3	88.3877679162	0.666666666667
ENSG00000061936	NA	10	951	2	0.677181913775	13	46	0.60063153288	38	0	NA	0	NA	2	37.4664503169	0.5
ENSG00000061938	NA	30	1040	8	0.475	20	34	0.627714871482	47	NA	0	0	NA	38	46301.3472771	0.809795918367
ENSG00000061987	NA	10	1718	3	0.0395809080326	9	31	0.739200992486	32	NA	0	0	NA	6	821.832904415	0.722222222222
ENSG00000062038	NA	30	829	4	0.310012062726	2	33	0.41201364717	16	0	1	1	0	4	8.54232709417	0.625
ENSG00000062096	NA	40	590	2	0.035593220339	6	3	0.361451199988	8	NA	0	0	NA	NA	NA	NA
ENSG00000062194	NA	NA	NA	NA	NA	10	53	0.794718145168	66	NA	0	0	NA	2	671.889029104	0.5
ENSG00000062282	30	10	388	1	0.0154639175258	3	28	0.529987652238	43	1	0	0	NA	NA	NA	NA
ENSG00000062370	NA	NA	NA	NA	NA	3	22	0.247201012204	10	NA	NA	0	NA	NA	NA	NA
ENSG00000062485	NA	20	466	2	0.00214592274678	12	45	0.722128830591	63	0	0	0	NA	8	1581.4412275	0.8125
ENSG00000062524	NA	10	864	2	0.233796296296	6	6	0.575207255323	20	NA	1	0	NA	7	323.394118972	0.448979591837
ENSG00000062582	NA	150	167	1	0.0	NA	41	0.470640890886	41	NA	0	0	NA	2	325.581385503	0.5
ENSG00000062598	NA	50	732	3	0.042349726776	11	42	0.725916921493	36	NA	0	0	NA	NA	NA	NA
ENSG00000062650	50	10	1190	5	0.384033613445	8	49	0.851908209937	45	NA	0	0	NA	13	2270.45092379	0.809917355372
ENSG00000062716	NA	30	406	1	0.103448275862	2	54	0.747615073796	39	NA	0	0	NA	1	0.0	0.0
ENSG00000062725	NA	300	585	1	0.00512820512821	15	43	0.736132829245	25	NA	1	0	NA	24	71849.7172247	0.91124260355
ENSG00000062822	160	10	1133	0	0.131509267432	2	NA	0.697583776293	38	1	0	1	NA	36	25682.8082631	0.90612244898
ENSG00000063015	NA	NA	NA	NA	NA	8	20	0.5689286157	13	0	0	0	NA	1	0.0	1.0
ENSG00000063046	160	20	616	3	0.88474025974	6	46	0.829714184759	49	NA	0	0	NA	38	30880.2392046	0.867786705625
ENSG00000063127	NA	60	736	1	0.054347826087	5	12	0.356615205618	5	NA	0	0	NA	NA	NA	NA
ENSG00000063169	NA	NA	NA	NA	NA	1	NA	0.58762962119	36	NA	0	0	NA	2	33.0355675422	0.5
ENSG00000063176	210	30	663	0	0.295625942685	14	43	0.454557837599	65	1	0	0	NA	1	0.0	0.0
ENSG00000063177	NA	50	190	0	0.368421052632	13	53	0.559611816972	65	NA	0	0	NA	101	19810.0522366	0.2236
ENSG00000063180	NA	40	328	2	0.112804878049	15	28	0.615559058356	28	NA	0	0	NA	1	0.0	0.0
ENSG00000063241	NA	10	205	1	0.00975609756098	3	24	0.388219780662	45	NA	0	0	NA	1	0.0	0.0
ENSG00000063244	NA	10	475	2	0.315789473684	3	34	0.742008487064	50	NA	0	0	NA	106	96693.6686266	0.496347558631
ENSG00000063245	NA	20	576	3	0.777777777778	4	14	0.502346218665	46	1	0	0	NA	34	28617.906489	0.87419651056
ENSG00000063322	NA	NA	NA	NA	NA	4	41	0.4333165654	48	NA	0	0	NA	50	5383.3712583	0.121321865097
ENSG00000063438	NA	NA	NA	NA	NA	7	17	0.366532901261	1	0	0	0	NA	3	66.2235577015	0.666666666667
ENSG00000063515	NA	NA	205	1	0.39512195122	4	NA	0.271386273948	1	0	0	0	NA	NA	NA	NA
ENSG00000063587	NA	NA	NA	NA	NA	1	NA	0.171363134363	14	NA	0	0	NA	NA	NA	NA
ENSG00000063601	NA	50	673	3	0.133729569094	7	NA	0.69339170643	24	0	0	0	NA	NA	NA	NA
ENSG00000063660	20	10	598	1	0.362876254181	6	46	0.413049520867	29	0	0	0	NA	3	2937.57247794	0.444444444444
ENSG00000063761	NA	NA	NA	NA	NA	3	28	0.590779459113	32	NA	1	0	NA	1	0.0	0.0
ENSG00000063854	NA	10	308	1	0.100649350649	7	NA	0.436059360066	61	NA	0	0	NA	3	580.002718336	0.666666666667
ENSG00000063978	80	20	190	1	0.5	4	52	0.349160428367	48	1	0	0	NA	27	13719.7139617	0.795138888889
ENSG00000064012	30	10	479	2	0.108559498956	7	23	0.351246518379	50	1	0	1	1	79	128006.746706	0.841433664853
ENSG00000064042	NA	NA	NA	NA	NA	16	50	0.676118225857	20	NA	0	0	NA	7	1082.0432478	0.833333333333
ENSG00000064102	NA	10	706	1	0.279036827195	NA	50	0.839675700298	47	NA	0	0	NA	9	1157.62288722	0.65625
ENSG00000064115	NA	NA	NA	NA	NA	NA	49	0.557797531813	42	NA	0	0	NA	NA	NA	NA
ENSG00000064195	NA	NA	287	2	0.526132404181	NA	NA	0.670387947416	15	1	0	1	NA	2	25.9920649075	0.5
ENSG00000064199	NA	10	151	2	0.675496688742	3	21	0.385691931281	23	NA	0	0	NA	1	0.0	0.0
ENSG00000064201	NA	470	320	1	0.0	5	7	0.184004206021	19	0	0	0	NA	NA	NA	NA
ENSG00000064205	NA	470	250	3	0.052	7	23	0.29963544745	7	NA	0	0	NA	1	0.0	0.0
ENSG00000064218	NA	90	472	3	0.572033898305	1	5	0.616086787639	6	0	0	0	NA	NA	NA	NA
ENSG00000064225	320	10	331	1	0.0	8	32	0.517943386061	40	0	1	0	NA	NA	NA	NA
ENSG00000064270	NA	130	975	4	0.0153846153846	7	19	0.537300418845	11	NA	0	0	NA	NA	NA	NA
ENSG00000064300	30	10	427	2	0.285714285714	5	23	0.432684368187	14	1	0	0	NA	35	46369.8213271	0.859375
ENSG00000064309	NA	30	1287	3	0.202797202797	3	3	0.539441056166	32	1	0	1	NA	4	402.602189583	0.625
ENSG00000064313	NA	70	1199	5	0.181818181818	3	NA	0.637168366538	25	NA	0	0	NA	13	2178.94338538	0.473372781065
ENSG00000064393	30	10	1198	2	0.403171953255	13	27	0.741350173563	29	1	1	0	NA	40	44451.2812815	0.90612244898
ENSG00000064419	NA	40	957	2	0.0	16	47	0.894087726207	59	NA	0	0	NA	21	6120.7317872	0.865
ENSG00000064489	NA	120	51	1	1.0	3	19	0.59110327695	NA	NA	0	0	NA	2	46.206456191	0.5
ENSG00000064490	NA	NA	260	1	0.373076923077	3	49	0.480674499297	44	NA	0	1	NA	14	4233.61888555	0.84693877551
ENSG00000064545	40	20	479	1	0.0125260960334	9	36	0.608770654298	31	NA	0	0	NA	2	4.8737423077	0.5
ENSG00000064547	NA	30	351	1	0.002849002849	4	NA	0.245917473962	21	0	0	0	NA	4	828.521095124	0.75
ENSG00000064601	410	40	480	1	0.00625	3	55	0.524246065946	61	0	0	1	NA	15	1693.01779899	0.708333333333
ENSG00000064607	NA	NA	NA	NA	NA	25	51	0.463522180571	43	NA	0	0	NA	11	7253.6930247	0.793388429752
ENSG00000064651	NA	10	1212	3	0.196369636964	11	47	0.666547434679	60	1	0	0	NA	3	187.994529559	0.666666666667
ENSG00000064652	NA	NA	NA	NA	NA	1	36	0.682564773163	35	NA	0	0	NA	1	0.0	0.0
ENSG00000064655	30	10	538	NA	0.217472118959	5	30	0.532657768789	3	NA	0	0	NA	7	4045.68512688	0.816326530612
ENSG00000064666	140	30	330	2	0.190909090909	6	55	0.510215532082	34	0	0	0	NA	11	1006.72683271	0.892561983471
ENSG00000064687	NA	320	2146	6	0.11136999068	2	20	0.402199572406	53	0	0	0	NA	NA	NA	NA
ENSG00000064692	250	10	919	1	0.603917301415	11	20	0.681071909591	6	NA	0	1	0	17	5168.93017476	0.899653979239
ENSG00000064703	160	20	824	3	0.297330097087	5	NA	0.596116536986	66	1	0	0	NA	34	9651.3509025	0.795847750865
ENSG00000064726	NA	40	482	3	0.0746887966805	10	54	0.629027786273	51	NA	0	0	NA	3	42.611210627	0.444444444444
ENSG00000064763	NA	20	515	2	0.0	4	19	0.526385878522	3	NA	NA	0	NA	NA	NA	NA
ENSG00000064787	NA	NA	NA	NA	NA	14	NA	0.400882578876	8	NA	1	0	NA	2	71.241376277	0.0
ENSG00000064835	250	70	291	2	0.085910652921	2	4	0.813970587438	NA	0	0	1	NA	13	1676.2409043	0.694444444444
ENSG00000064886	NA	NA	390	1	0.0153846153846	4	NA	0.393330173225	11	NA	0	0	NA	1	0.0	0.0
ENSG00000064932	370	10	1366	3	0.196925329429	2	41	0.570744284623	39	NA	0	0	NA	NA	NA	NA
ENSG00000064933	380	10	932	4	0.140557939914	11	28	0.657802390953	52	NA	1	0	NA	44	42958.8874977	0.84681130835
ENSG00000064961	490	240	317	2	0.552050473186	5	41	0.476434498421	34	NA	0	0	NA	13	4847.41193815	0.852071005917
ENSG00000064989	40	10	461	2	0.0	5	NA	0.48411136988	12	1	0	0	NA	3	1634.10139681	0.444444444444
ENSG00000064995	40	10	211	2	0.545023696682	1	21	0.406609671989	49	NA	0	0	NA	20	4169.3266899	0.78
ENSG00000064999	NA	10	1134	6	0.504409171076	6	41	0.598457159224	49	0	0	0	NA	8	1446.16387178	0.59375
ENSG00000065000	20	10	1153	3	0.294882914137	15	52	0.590456927334	36	1	0	0	NA	9	1686.40818847	0.641975308642
ENSG00000065029	NA	10	570	3	0.350877192982	5	39	0.545577147624	62	NA	0	0	NA	3	111.165026962	0.0
ENSG00000065054	NA	240	337	2	0.860534124629	2	NA	0.462250502218	9	0	0	0	NA	35	62271.6010439	0.953173777315
ENSG00000065057	NA	10	312	2	0.36858974359	3	29	0.545913188784	44	0	0	0	NA	8	7095.83254827	0.5625
ENSG00000065060	NA	NA	NA	NA	NA	2	13	0.579713736768	32	NA	0	0	NA	1	0.0	0.0
ENSG00000065135	470	10	354	1	0.00847457627119	6	NA	0.719370042988	35	0	0	1	NA	51	54389.992874	0.836805555556
ENSG00000065150	NA	10	1099	3	0.0354868061874	9	57	0.709673768131	NA	NA	0	0	NA	38	26405.6308	0.916897506925
ENSG00000065154	40	40	439	1	0.00911161731207	NA	NA	0.519802935808	44	1	0	1	0	10	7527.02645577	0.86
ENSG00000065183	NA	NA	NA	NA	NA	9	25	0.702082509719	39	0	1	0	NA	4	211.455158952	0.625
ENSG00000065243	40	10	984	4	0.208333333333	4	7	0.832873470277	53	NA	1	0	NA	18	7458.28688665	0.906574394464
ENSG00000065268	NA	NA	NA	NA	NA	5	38	0.590993958785	38	NA	0	0	NA	24	8216.81731473	0.479166666667
ENSG00000065308	NA	70	370	2	0.0486486486486	8	41	0.254943834679	47	0	0	0	NA	NA	NA	NA
ENSG00000065320	140	10	604	3	0.0562913907285	2	NA	0.4115131375	57	1	0	0	NA	8	4283.38863236	0.857142857143
ENSG00000065325	NA	230	553	2	0.0271247739602	6	2	0.441038083948	3	0	0	0	NA	NA	NA	NA
ENSG00000065328	NA	80	875	2	0.488	1	NA	0.47858124115	47	1	1	0	NA	32	18247.8249227	0.826171875
ENSG00000065357	NA	110	735	4	0.0312925170068	4	38	0.553889037572	25	0	1	0	NA	3	8895.14207071	0.666666666667
ENSG00000065361	20	10	1342	7	0.258569299553	9	35	0.619344617084	48	1	1	1	NA	56	51045.4459503	0.77863286555
ENSG00000065371	NA	NA	NA	NA	NA	NA	7	0.401018573064	NA	NA	0	0	NA	1	0.0	0.0
ENSG00000065413	NA	NA	NA	NA	NA	NA	15	0.767959748599	23	NA	0	0	NA	3	188.468973344	0.666666666667
ENSG00000065427	20	10	597	3	0.177554438861	10	51	0.66717348112	64	NA	0	1	0	113	247521.765852	0.864090236686
ENSG00000065457	NA	20	502	1	0.143426294821	NA	30	0.380444984437	50	NA	0	0	NA	NA	NA	NA
ENSG00000065485	NA	40	519	1	0.0867052023121	5	37	0.76637712441	35	NA	0	0	NA	3	1432.43015398	0.666666666667
ENSG00000065491	NA	NA	NA	NA	NA	5	NA	0.623506015191	39	NA	0	0	NA	NA	NA	NA
ENSG00000065518	NA	30	129	1	0.0387596899225	6	44	0.462863929609	15	NA	0	0	NA	11	2995.05475688	0.859504132231
ENSG00000065526	NA	30	3664	7	0.740174672489	12	NA	0.812162781919	52	1	0	0	NA	21	6728.76348401	0.875346260388
ENSG00000065534	100	10	1914	3	0.362068965517	6	51	0.591251069369	10	0	1	1	NA	5	11933.077616	0.625
ENSG00000065548	NA	NA	NA	NA	NA	7	46	0.745018366031	61	NA	0	0	NA	16	6250.70451331	0.642857142857
ENSG00000065559	NA	30	399	1	0.240601503759	16	41	0.844680983163	20	1	1	0	NA	30	15372.04923	0.788888888889
ENSG00000065600	NA	NA	NA	NA	NA	7	24	0.598555339367	36	NA	NA	0	NA	NA	NA	NA
ENSG00000065609	NA	NA	NA	NA	NA	18	36	0.784195324222	10	NA	0	0	NA	5	274.710410197	0.8
ENSG00000065613	NA	80	1235	2	0.613765182186	10	13	0.640306040283	31	NA	1	0	NA	8	5072.26495964	0.612244897959
ENSG00000065615	30	10	521	4	0.0614203454894	4	NA	0.556639370722	40	0	0	0	NA	NA	NA	NA
ENSG00000065618	NA	10	1497	5	0.734802939212	4	29	0.567527455692	1	1	1	1	NA	7	280.425382259	0.816326530612
ENSG00000065621	NA	20	243	2	0.0576131687243	5	18	0.421903420417	43	NA	0	0	NA	NA	NA	NA
ENSG00000065665	NA	50	476	2	0.0	9	24	0.736625132372	34	NA	0	0	NA	2	42.5284921367	0.5
ENSG00000065675	40	10	706	5	0.0212464589235	3	16	0.698507262475	28	0	1	0	NA	21	8701.6967098	0.83
ENSG00000065717	NA	40	744	0	0.280913978495	3	25	0.622232244559	21	NA	0	0	NA	13	4302.80920669	0.86
ENSG00000065802	NA	10	335	2	0.0746268656716	13	33	0.458826172092	37	0	0	0	NA	3	40.6742193679	0.0
ENSG00000065809	NA	NA	NA	NA	NA	3	45	0.466261927823	1	0	0	0	NA	4	324.077339923	0.75
ENSG00000065833	40	20	572	3	0.0454545454545	3	NA	0.691332379344	32	0	0	0	NA	11	629.46238779	0.793388429752
ENSG00000065882	NA	200	1168	6	0.269691780822	7	45	0.571918362667	28	0	0	0	NA	3	337.075811605	0.444444444444
ENSG00000065883	130	50	1512	7	0.685185185185	10	47	0.7294386508	66	NA	1	0	NA	7	12387.9411913	0.775510204082
ENSG00000065911	NA	70	350	2	0.0485714285714	3	54	0.534815565558	58	1	0	0	NA	6	967.255250642	0.777777777778
ENSG00000065923	NA	30	725	2	0.179310344828	3	NA	0.751606889409	20	NA	0	0	NA	NA	NA	NA
ENSG00000065970	NA	100	574	1	0.771777003484	6	38	0.526388652747	24	NA	0	0	NA	NA	NA	NA
ENSG00000065978	370	20	374	2	0.975935828877	NA	58	0.895015206128	55	1	0	0	NA	151	270534.928634	0.75945033987
ENSG00000065989	NA	20	886	3	0.512415349887	18	31	0.611851960235	44	0	0	0	NA	4	1605.46905136	0.625
ENSG00000066027	NA	10	486	1	0.133744855967	7	50	0.588899234303	61	NA	1	0	NA	16	5282.42967874	0.890625
ENSG00000066032	240	10	953	1	0.126967471144	21	19	0.646108614643	12	1	0	0	NA	NA	NA	NA
ENSG00000066044	NA	10	353	1	0.0764872521246	NA	55	0.562243064093	35	1	0	0	NA	NA	NA	NA
ENSG00000066056	NA	30	1138	4	0.0905096660808	5	NA	0.639510583332	2	1	1	0	NA	4	2966.77985065	0.375
ENSG00000066084	NA	NA	NA	NA	NA	19	42	0.581840829307	32	0	0	0	NA	1	0.0	0.0
ENSG00000066117	NA	10	515	3	0.306796116505	10	NA	0.768220458465	34	NA	0	0	NA	68	81756.769208	0.839476813317
ENSG00000066135	NA	10	1064	4	0.249060150376	10	NA	0.705985041252	35	0	0	0	NA	14	3998.3666869	0.765306122449
ENSG00000066136	NA	70	458	2	0.606986899563	10	42	0.731009114707	54	NA	0	0	NA	29	32914.1154397	0.816635160681
ENSG00000066185	NA	NA	NA	NA	NA	7	NA	0.525541019245	33	NA	0	0	NA	NA	NA	NA
ENSG00000066230	NA	320	834	2	0.20623501199	7	7	0.653973659464	4	0	0	0	NA	5	5658.22807188	0.72
ENSG00000066248	NA	10	710	2	0.354929577465	NA	24	0.594826566719	20	0	0	0	NA	9	1335.26242236	0.814814814815
ENSG00000066279	NA	NA	NA	NA	NA	6	22	0.578046237813	35	0	0	1	NA	6	1447.09686055	0.777777777778
ENSG00000066294	NA	20	345	2	0.0463768115942	10	21	0.197536552831	7	0	0	0	NA	3	42.843616966	0.666666666667
ENSG00000066322	NA	10	279	1	0.0	9	NA	0.78652572556	39	NA	0	0	NA	2	17.027827984	0.5
ENSG00000066336	30	10	270	1	0.433333333333	1	26	0.675527786268	30	NA	0	0	NA	37	17514.1957275	0.809795918367
ENSG00000066379	NA	NA	NA	NA	NA	NA	39	0.340658666193	NA	NA	0	0	NA	NA	NA	NA
ENSG00000066382	NA	NA	294	1	0.0748299319728	5	15	0.701729762315	7	NA	0	0	NA	1	0.0	0.0
ENSG00000066405	NA	20	261	1	0.0153256704981	8	10	0.294496265346	3	0	0	0	NA	NA	NA	NA
ENSG00000066422	NA	NA	NA	NA	NA	5	31	0.527372118647	54	NA	0	0	NA	1	0.0	0.0
ENSG00000066427	50	10	370	2	0.364864864865	9	25	0.792050852228	35	0	NA	1	0	51	71258.2017353	0.8912
ENSG00000066455	NA	30	731	2	0.621067031464	8	47	0.593271573467	44	NA	0	1	0	3	23247.3715862	0.666666666667
ENSG00000066468	30	10	821	4	0.112058465286	29	45	0.738973894637	25	1	1	1	1	16	24483.8469162	0.8046875
ENSG00000066557	NA	NA	NA	NA	NA	17	NA	0.592188802076	32	NA	0	0	NA	3	1162.48683661	0.444444444444
ENSG00000066583	NA	NA	NA	NA	NA	4	41	0.726044525824	50	NA	0	0	NA	27	1845.11506882	0.320987654321
ENSG00000066629	NA	NA	815	2	0.168098159509	5	31	0.659248043086	12	NA	NA	0	NA	1	0.0	1.0
ENSG00000066651	NA	NA	NA	NA	NA	3	29	0.782458175138	33	NA	0	0	NA	3	188.341207008	0.666666666667
ENSG00000066654	NA	NA	NA	NA	NA	3	NA	0.412022549778	44	NA	0	0	NA	5	386.876492692	0.75
ENSG00000066697	NA	NA	NA	NA	NA	NA	NA	0.702100451409	35	NA	0	0	NA	1	0.0	0.0
ENSG00000066735	80	10	1882	7	0.615834218916	3	15	0.589119002554	15	1	0	0	NA	1	0.0	0.0
ENSG00000066739	NA	NA	NA	NA	NA	4	29	0.514697254728	35	NA	0	0	NA	3	448.868372671	0.444444444444
ENSG00000066777	30	10	1849	5	0.189291508924	14	41	0.764471586591	30	NA	0	0	NA	9	1286.91211617	0.79012345679
ENSG00000066813	NA	90	577	2	0.0311958405546	NA	4	0.293429688496	NA	NA	0	0	NA	NA	NA	NA
ENSG00000066827	NA	NA	NA	NA	NA	2	NA	0.582612138308	62	1	0	0	NA	1	0.0	1.0
ENSG00000066855	NA	30	333	1	0.54954954955	6	33	0.513637952801	50	0	0	0	NA	1	0.0	0.0
ENSG00000066923	NA	10	1225	4	0.269387755102	7	32	0.43313180101	22	0	0	0	NA	2	0.0	0.5
ENSG00000066926	130	10	423	1	0.0756501182033	6	49	0.526616282775	27	1	0	1	0	6	1606.65232008	0.833333333333
ENSG00000066933	180	40	2548	5	0.277864992151	9	30	0.678490384675	43	NA	0	0	NA	3	623.413926608	0.666666666667
ENSG00000067048	NA	NA	NA	NA	NA	3	49	0.7135420939	5	NA	0	0	NA	6	1096.67971849	0.777777777778
ENSG00000067057	NA	20	784	1	0.0114795918367	15	NA	0.555531551163	39	NA	1	0	NA	23	11260.2445703	0.871900826446
ENSG00000067064	NA	20	227	1	0.0352422907489	10	NA	0.380358258184	72	NA	0	0	NA	NA	NA	NA
ENSG00000067066	40	10	879	6	0.599544937429	11	43	0.125624718682	35	NA	1	0	NA	28	18449.1281506	0.902366863905
ENSG00000067082	NA	30	283	1	0.381625441696	10	48	0.658799704411	79	1	0	1	0	15	8461.46053851	0.764444444444
ENSG00000067113	90	10	284	1	0.0880281690141	5	59	0.561461533466	28	0	0	0	NA	2	71.448547705	0.0
ENSG00000067141	240	30	1461	4	0.351813826146	6	39	0.716416798912	20	1	0	0	NA	5	13058.1830207	0.56
ENSG00000067167	60	10	374	3	0.096256684492	6	55	0.825815025156	55	NA	1	0	NA	6	1549.93071538	0.666666666667
ENSG00000067177	NA	10	1240	2	0.0790322580645	NA	22	0.611637090164	14	0	1	1	NA	2	277.510271107	0.5
ENSG00000067182	NA	10	455	2	0.118681318681	1	42	0.314698569561	18	1	1	1	NA	76	148621.782984	0.770061728395
ENSG00000067191	NA	150	598	4	0.57525083612	12	10	0.610549764725	21	1	0	0	NA	3	1184.7616162	0.666666666667
ENSG00000067208	NA	210	821	3	0.316686967113	5	NA	0.714441447087	4	NA	NA	0	NA	4	18.6317018268	0.0
ENSG00000067221	NA	NA	NA	NA	NA	12	33	0.537905271208	40	NA	0	0	NA	4	734.263778606	0.375
ENSG00000067225	NA	20	531	2	0.0338983050847	13	52	0.599556338396	74	1	0	0	NA	78	149872.625112	0.890311111111
ENSG00000067248	NA	NA	1369	5	0.228634039445	9	49	0.851545590968	41	0	0	0	NA	11	31039.935919	0.743801652893
ENSG00000067334	NA	NA	NA	NA	NA	6	1	0.388626058371	33	NA	0	0	NA	11	3981.66334912	0.78
ENSG00000067365	NA	NA	NA	NA	NA	5	36	0.391903629738	NA	NA	0	0	NA	13	2081.85595635	0.887573964497
ENSG00000067369	110	30	1975	8	0.796455696203	4	46	0.69500331852	52	0	1	0	NA	98	161312.471565	0.917954815696
ENSG00000067445	30	10	1431	6	0.278825995807	13	28	0.529225462714	4	1	0	0	NA	5	622.284258247	0.75
ENSG00000067533	NA	NA	NA	NA	NA	2	NA	0.305319571101	35	NA	0	0	NA	5	2329.02124085	0.8
ENSG00000067560	30	10	193	1	0.119170984456	4	51	0.761964951092	44	1	1	0	NA	93	196170.897026	0.922091412742
ENSG00000067596	NA	100	1220	5	0.299180327869	4	47	0.599334552819	52	NA	0	0	NA	19	7841.37101532	0.808641975309
ENSG00000067601	NA	NA	NA	NA	NA	NA	9	0.671698982562	NA	NA	NA	0	NA	NA	NA	NA
ENSG00000067606	20	10	592	4	0.089527027027	22	NA	0.63378905515	25	0	0	0	NA	58	78063.4429079	0.928873510188
ENSG00000067646	NA	NA	NA	NA	NA	2	14	0.825590462706	7	NA	0	0	NA	1	0.0	0.0
ENSG00000067704	NA	30	1012	3	0.0454545454545	4	46	0.596480711932	25	NA	0	0	NA	8	242.621851305	0.53125
ENSG00000067715	40	10	422	2	0.144549763033	18	33	0.618253306168	18	1	1	0	NA	17	32289.9187994	0.828402366864
ENSG00000067798	NA	NA	NA	NA	NA	26	31	0.800289111057	3	NA	NA	0	NA	2	134.010484079	0.5
ENSG00000067829	NA	20	393	1	0.0941475826972	7	52	0.639071686003	42	NA	0	0	NA	13	2372.23972911	0.674556213018
ENSG00000067836	NA	NA	NA	NA	NA	19	31	0.574787478274	46	NA	0	1	NA	2	0.0	0.5
ENSG00000067840	NA	NA	NA	NA	NA	15	15	0.630765155697	4	0	0	0	NA	1	0.0	0.0
ENSG00000067842	NA	130	1220	5	0.179508196721	15	16	0.581801134463	3	NA	0	1	NA	NA	NA	NA
ENSG00000067900	30	10	1354	5	0.399556868538	7	NA	0.560776104906	31	1	0	0	NA	16	9902.59048173	0.835555555556
ENSG00000067955	NA	250	182	1	0.175824175824	7	42	0.790125715184	39	1	0	0	NA	8	1194.35839414	0.75
ENSG00000067992	290	10	406	3	0.0591133004926	8	NA	0.636734147798	20	NA	0	0	NA	1	0.0	0.0
ENSG00000068001	20	10	473	1	0.0	2	37	0.494691118299	45	1	0	0	NA	1	0.0	0.0
ENSG00000068024	30	10	1084	3	0.559040590406	NA	35	0.584217106545	57	1	1	1	NA	107	218020.670001	0.880882965431
ENSG00000068028	NA	10	344	2	0.093023255814	2	37	0.510031061047	54	0	0	0	NA	32	39823.9444646	0.9296875
ENSG00000068078	30	10	806	4	0.172456575682	27	25	0.617776545465	27	1	1	1	1	26	48303.8677433	0.880886426593
ENSG00000068079	NA	50	286	2	0.048951048951	3	33	0.2604755309	18	NA	1	0	NA	5	687.102098943	0.8
ENSG00000068097	NA	NA	NA	NA	NA	7	37	0.653690895852	24	NA	0	0	NA	NA	NA	NA
ENSG00000068120	NA	10	564	2	0.0265957446809	5	NA	0.513523311633	32	NA	1	0	NA	8	767.641557873	0.875
ENSG00000068137	NA	NA	NA	NA	NA	7	31	0.73018780076	54	NA	0	0	NA	NA	NA	NA
ENSG00000068305	30	10	507	3	0.818540433925	13	55	0.784376981842	50	1	0	1	NA	15	7618.78808021	0.817777777778
ENSG00000068308	70	10	571	2	0.602451838879	NA	41	0.81243466658	47	0	0	0	NA	13	15562.4691456	0.792899408284
ENSG00000068323	60	50	575	2	0.721739130435	2	36	0.509169831266	39	1	0	0	NA	16	3884.76763469	0.8671875
ENSG00000068354	NA	10	688	1	0.286337209302	NA	NA	0.729939900072	30	NA	0	0	NA	8	896.241797823	0.448979591837
ENSG00000068366	20	10	711	2	0.0365682137834	NA	45	0.708044820185	29	0	0	1	0	4	870.688986224	0.375
ENSG00000068383	NA	30	412	1	0.00242718446602	10	40	0.780737824782	45	0	1	0	NA	NA	NA	NA
ENSG00000068394	NA	NA	NA	NA	NA	NA	40	0.583823396424	24	NA	0	0	NA	12	3347.46852207	0.861111111111
ENSG00000068400	NA	NA	NA	NA	NA	3	NA	0.576894771333	25	NA	0	0	NA	8	1712.41254742	0.857142857143
ENSG00000068438	NA	NA	NA	NA	NA	5	35	0.537212552667	NA	0	0	1	NA	NA	NA	NA
ENSG00000068489	NA	NA	NA	NA	NA	NA	13	0.460045263679	50	NA	0	0	NA	NA	NA	NA
ENSG00000068615	NA	10	201	1	0.213930348259	25	30	0.608388382749	9	NA	NA	1	0	NA	NA	NA
ENSG00000068650	NA	10	1191	2	0.0226700251889	2	42	0.469784203379	39	NA	0	0	NA	1	0.0	0.0
ENSG00000068654	90	20	1720	5	0.119186046512	1	33	0.55072968489	76	NA	0	0	NA	122	190924.652839	0.901066308876
ENSG00000068697	NA	NA	NA	NA	NA	7	47	0.634083669276	60	NA	0	0	NA	3	113.641667009	0.666666666667
ENSG00000068724	NA	NA	NA	NA	NA	3	38	0.602047005467	42	1	0	0	NA	NA	NA	NA
ENSG00000068745	60	30	426	1	0.0985915492958	8	50	0.617307894831	22	0	0	0	NA	2	202.938465836	0.5
ENSG00000068781	NA	250	1182	3	0.285956006768	NA	10	0.478201078862	12	NA	0	0	NA	NA	NA	NA
ENSG00000068784	NA	NA	NA	NA	NA	3	34	0.660900426355	38	NA	0	0	NA	4	182.860704659	0.75
ENSG00000068793	90	10	1253	1	0.0263367916999	NA	57	0.651984312427	30	0	0	0	NA	19	30647.9259994	0.836565096953
ENSG00000068796	490	20	706	5	0.330028328612	20	NA	0.821988646368	45	1	0	0	NA	2	47.9198366884	0.5
ENSG00000068831	NA	60	610	4	0.124590163934	13	18	0.587198766275	33	0	0	0	NA	1	0.0	1.0
ENSG00000068878	30	20	1843	6	0.0347259902333	12	NA	0.646630937569	41	0	0	0	NA	12	2343.15868945	0.46
ENSG00000068885	NA	NA	NA	NA	NA	7	28	0.642623581864	47	1	0	1	NA	1	0.0	0.0
ENSG00000068903	100	10	389	1	0.192802056555	14	50	0.593340588774	48	0	0	0	NA	29	12423.8326285	0.89349112426
ENSG00000068912	NA	20	483	2	0.107660455487	6	55	0.701365294792	46	NA	0	0	NA	10	1900.3526954	0.42
ENSG00000068971	NA	40	497	1	0.177062374245	14	34	0.623833824076	42	NA	1	0	NA	6	254.146321554	0.777777777778
ENSG00000068976	NA	10	842	1	0.0178147268409	3	27	0.553061993924	11	NA	1	1	0	7	2634.66373334	0.777777777778
ENSG00000068985	NA	30	146	1	0.931506849315	3	NA	0.0504781206748	5	NA	0	0	NA	1	0.0	0.0
ENSG00000069011	NA	110	314	2	0.458598726115	6	35	0.656558642169	26	1	0	1	0	7	987.607503245	0.816326530612
ENSG00000069018	NA	60	862	4	0.0487238979118	10	3	0.804940573048	5	0	0	0	NA	3	0.0	0.0
ENSG00000069020	NA	NA	NA	NA	NA	8	41	0.604899138167	21	NA	1	0	NA	1	0.0	0.0
ENSG00000069122	NA	240	1346	6	0.00668647845468	13	32	0.375233123406	1	0	0	0	NA	NA	NA	NA
ENSG00000069188	NA	NA	NA	NA	NA	8	NA	0.665038300258	5	NA	0	0	NA	NA	NA	NA
ENSG00000069206	NA	NA	NA	NA	NA	3	3	0.361452541484	NA	NA	0	0	NA	NA	NA	NA
ENSG00000069248	160	10	1156	2	0.0596885813149	4	45	0.62987251266	44	1	0	0	NA	20	6731.59918814	0.86
ENSG00000069275	NA	NA	NA	NA	NA	7	NA	0.728621318782	66	NA	0	0	NA	6	503.791995035	0.666666666667
ENSG00000069329	NA	20	796	1	0.0665829145729	13	57	0.596207564025	46	1	0	1	NA	48	52999.1203844	0.955782312925
ENSG00000069345	NA	230	412	3	0.28640776699	8	44	0.586048644154	43	NA	1	0	NA	23	5740.47014222	0.604914933837
ENSG00000069399	40	10	454	1	0.420704845815	5	29	0.503698995903	46	0	1	0	NA	32	14440.2921194	0.757544224766
ENSG00000069424	NA	240	395	2	0.0962025316456	17	35	0.460582703465	61	0	0	0	NA	3	265.787690485	0.666666666667
ENSG00000069431	40	10	1549	2	0.0451904454487	8	10	0.637813111938	NA	0	0	1	0	2	10.4651335509	0.5
ENSG00000069482	60	10	123	2	0.235772357724	3	14	0.152313626784	18	0	0	0	NA	NA	NA	NA
ENSG00000069493	NA	NA	191	1	0.0366492146597	6	46	0.122058589859	13	0	0	0	NA	NA	NA	NA
ENSG00000069509	NA	30	155	1	0.0903225806452	10	NA	0.67939251479	21	NA	0	0	NA	NA	NA	NA
ENSG00000069535	NA	90	520	2	0.0115384615385	10	NA	0.531870810388	12	0	0	0	NA	2	27.283708691	0.5
ENSG00000069667	NA	80	556	2	0.179856115108	1	12	0.65198378663	29	1	0	0	NA	18	5305.58013035	0.83950617284
ENSG00000069696	50	10	467	1	0.216274089936	4	8	0.566206588777	4	0	0	0	NA	7	15489.2545182	0.448979591837
ENSG00000069702	30	10	851	2	0.183313748531	3	35	0.582045565379	35	1	1	0	NA	2	0.0	0.0
ENSG00000069712	NA	NA	NA	NA	NA	11	NA	0.65094978479	4	NA	0	0	NA	NA	NA	NA
ENSG00000069764	20	10	165	1	0.0	8	NA	0.291018152588	NA	0	0	0	NA	NA	NA	NA
ENSG00000069812	NA	NA	173	2	0.260115606936	8	NA	0.179444805574	9	NA	0	0	NA	NA	NA	NA
ENSG00000069849	450	90	279	1	0.00358422939068	NA	52	0.616191055331	42	NA	0	0	NA	3	99.3188108264	0.666666666667
ENSG00000069869	20	10	1319	5	0.352539802881	5	41	0.531521424134	37	1	0	0	NA	NA	NA	NA
ENSG00000069943	NA	10	554	1	0.0072202166065	8	38	0.504039855086	34	NA	0	0	NA	NA	NA	NA
ENSG00000069956	NA	220	721	3	0.115117891817	4	47	0.728024346973	55	1	1	0	NA	165	707799.494478	0.970835325456
ENSG00000069966	150	20	395	2	0.0	13	44	0.43410533985	21	1	0	0	NA	23	55990.4630282	0.798185941043
ENSG00000069974	NA	20	221	2	0.0226244343891	9	39	0.410088648371	43	0	0	1	NA	18	36689.23247	0.627218934911
ENSG00000069998	NA	NA	NA	NA	NA	3	38	0.313981843477	38	NA	0	0	NA	1	0.0	0.0
ENSG00000070010	190	110	307	1	0.211726384365	2	51	0.57076677582	58	0	0	0	NA	43	33340.1434915	0.891518737673
ENSG00000070018	20	10	1613	3	0.0892746435214	6	25	0.833572405328	41	1	0	1	NA	15	78996.811297	0.746666666667
ENSG00000070019	NA	10	1073	3	0.0167753960857	5	8	0.533633488999	2	0	1	1	NA	1	0.0	1.0
ENSG00000070031	NA	10	121	1	0.388429752066	NA	NA	0.318803042011	13	0	0	0	NA	2	168.413991559	0.5
ENSG00000070047	NA	NA	1649	6	0.783505154639	NA	38	0.43263381947	39	NA	0	0	NA	3	2276.69109152	0.666666666667
ENSG00000070061	250	40	1332	2	0.0540540540541	6	NA	0.599533223812	49	1	0	1	0	44	42164.5987003	0.901844140393
ENSG00000070081	NA	NA	NA	NA	NA	4	31	0.513223053693	40	0	0	0	NA	13	6251.60329052	0.899408284024
ENSG00000070087	NA	50	188	2	0.0	NA	51	0.858935875875	28	NA	0	0	NA	28	22589.5429153	0.944444444444
ENSG00000070159	30	10	913	5	0.158817086528	4	30	0.477053013304	34	0	1	0	NA	4	423.967069589	0.75
ENSG00000070182	NA	150	2137	2	0.110903135236	10	13	0.520936515654	5	1	0	1	NA	8	993.139586306	0.612244897959
ENSG00000070190	NA	30	280	2	0.0357142857143	6	24	0.344355220219	16	0	0	0	NA	5	670.982083438	0.64
ENSG00000070193	20	10	208	1	0.0961538461538	NA	2	0.749223425108	NA	1	1	1	0	1	0.0	0.0
ENSG00000070214	140	20	657	1	0.0	15	30	0.557194222707	50	NA	0	0	NA	3	55.3399229481	0.666666666667
ENSG00000070269	NA	NA	NA	NA	NA	8	17	0.610566925128	26	NA	0	0	NA	NA	NA	NA
ENSG00000070366	90	40	1419	5	0.465821000705	6	41	0.7259112795	25	0	0	0	NA	5	424.690257924	0.72
ENSG00000070367	NA	40	708	2	0.0183615819209	NA	50	0.679496171152	38	NA	0	0	NA	13	15229.4098966	0.777777777778
ENSG00000070371	50	20	1640	6	0.0	12	26	0.721176550664	28	NA	NA	0	NA	2	41.2796295785	0.5
ENSG00000070388	NA	80	170	1	0.0941176470588	NA	2	0.394652626066	15	0	0	0	NA	NA	NA	NA
ENSG00000070404	NA	10	263	2	0.0836501901141	10	37	0.443147366844	22	0	0	0	NA	1	0.0	1.0
ENSG00000070413	NA	180	550	3	0.294545454545	10	50	0.42593229836	28	NA	0	0	NA	2	141.436140106	0.5
ENSG00000070423	NA	NA	NA	NA	NA	8	35	0.645756900483	38	NA	0	0	NA	42	39683.9266443	0.616299821535
ENSG00000070444	NA	200	582	1	0.840206185567	3	6	0.599639796382	64	1	0	0	NA	5	591.224287934	0.72
ENSG00000070476	NA	NA	858	3	0.516317016317	3	40	0.397373814933	35	NA	0	0	NA	7	2588.04901688	0.833333333333
ENSG00000070495	20	20	403	2	0.230769230769	7	45	0.607820920609	63	1	0	0	NA	60	108042.962176	0.934559221201
ENSG00000070501	NA	20	335	4	0.0686567164179	7	39	0.626122538881	25	1	1	0	NA	13	5776.62064309	0.875
ENSG00000070526	NA	100	600	3	0.375	2	23	0.272651542373	28	NA	0	0	NA	NA	NA	NA
ENSG00000070540	80	10	446	2	0.159192825112	1	33	0.663721840008	38	NA	0	0	NA	5	11094.8315053	0.56
ENSG00000070601	NA	NA	NA	NA	NA	8	NA	0.504936281852	7	NA	0	0	NA	NA	NA	NA
ENSG00000070610	220	10	933	2	0.0943193997856	NA	NA	0.618305914047	30	0	NA	0	NA	NA	NA	NA
ENSG00000070614	NA	50	882	2	0.0102040816327	7	30	0.511768854074	8	1	0	0	NA	1	0.0	1.0
ENSG00000070669	50	10	561	2	0.0	1	48	0.593323336471	42	0	1	0	NA	31	4581.6805265	0.637336504162
ENSG00000070718	NA	10	418	2	0.0454545454545	17	37	0.515833456086	61	0	0	0	NA	1	0.0	0.0
ENSG00000070729	NA	20	1251	4	0.605915267786	11	8	0.439226420675	1	1	0	1	0	2	11602.0	0.0
ENSG00000070731	NA	30	374	2	0.0	8	28	0.370055953681	17	NA	1	0	NA	NA	NA	NA
ENSG00000070748	40	20	748	1	0.213903743316	3	1	0.609583789325	9	1	0	1	NA	NA	NA	NA
ENSG00000070756	30	10	636	2	0.320754716981	11	53	0.852563291811	62	NA	0	0	NA	113	169681.733253	0.713942307692
ENSG00000070759	NA	10	571	2	0.274956217163	5	37	0.668204506017	39	NA	1	0	NA	1	0.0	0.0
ENSG00000070761	NA	NA	193	1	0.0	4	49	0.555649550219	61	NA	0	0	NA	2	131.075029537	0.0
ENSG00000070770	150	90	350	1	0.00285714285714	3	41	0.709295056676	24	0	1	0	NA	NA	NA	NA
ENSG00000070778	NA	30	1174	5	0.40800681431	9	29	0.61595863272	18	NA	0	0	NA	2	21.0421292749	0.0
ENSG00000070785	200	10	452	1	0.0309734513274	6	45	0.761916935063	41	NA	0	1	NA	26	5830.17840077	0.653846153846
ENSG00000070808	100	50	478	2	0.081589958159	16	22	0.622129079828	1	0	1	0	NA	29	48460.7782903	0.932223543401
ENSG00000070814	NA	110	1525	3	0.96393442623	5	39	0.298697619745	37	1	0	1	0	23	34414.8402549	0.809073724008
ENSG00000070831	30	10	233	1	0.0643776824034	17	61	0.874155682323	38	1	0	0	NA	127	363526.8738	0.96120735466
ENSG00000070882	NA	NA	887	2	0.188275084555	4	36	0.626906710164	52	NA	0	0	NA	2	23.9305239995	0.5
ENSG00000070886	150	10	1005	5	0.065671641791	NA	10	0.623718427364	1	0	0	0	NA	9	3869.62633273	0.864197530864
ENSG00000070915	NA	10	1021	4	0.0646425073457	7	4	0.484579453452	10	0	0	1	0	7	2863.15977824	0.816326530612
ENSG00000070950	NA	150	495	3	0.494949494949	8	32	0.412934600855	41	0	0	0	NA	33	28928.2282183	0.882653061224
ENSG00000070961	NA	130	1258	5	0.177265500795	16	53	0.766630021189	NA	1	0	0	NA	1	0.0	0.0
ENSG00000070985	NA	NA	1173	2	0.100596760443	5	1	0.610082529594	8	0	0	0	NA	NA	NA	NA
ENSG00000071051	200	20	380	3	0.110526315789	4	31	0.655365440941	32	NA	0	0	NA	36	22399.5220443	0.859567901235
ENSG00000071054	NA	60	1320	5	0.462121212121	5	53	0.709610093064	33	NA	1	0	NA	16	21573.8414367	0.8984375
ENSG00000071073	NA	20	535	3	0.0	3	16	0.542688346205	20	0	0	0	NA	NA	NA	NA
ENSG00000071082	NA	50	130	1	0.176923076923	14	50	0.44647970182	40	NA	0	0	NA	108	70632.2230076	0.274259760678
ENSG00000071127	NA	40	606	1	0.0148514851485	9	8	0.662727839239	53	1	0	0	NA	24	12100.7257928	0.815972222222
ENSG00000071189	300	110	968	4	0.0640495867769	13	NA	0.706232583597	41	1	0	0	NA	5	1764.54530911	0.32
ENSG00000071203	NA	NA	NA	NA	NA	2	4	0.0812576899785	3	NA	0	0	NA	NA	NA	NA
ENSG00000071205	480	20	786	2	0.250636132316	7	27	0.452767903519	31	NA	0	0	NA	3	1919.79050555	0.666666666667
ENSG00000071242	150	40	758	3	0.106860158311	7	31	0.581373540106	43	NA	1	0	NA	9	8259.28431484	0.691358024691
ENSG00000071243	NA	10	418	2	0.464114832536	8	30	0.683437839794	58	NA	1	1	0	17	2016.35323952	0.698961937716
ENSG00000071246	NA	10	365	1	0.452054794521	NA	39	0.457895834019	8	0	0	0	NA	1	0.0	1.0
ENSG00000071282	NA	10	365	2	0.112328767123	2	32	0.629656058805	33	NA	0	0	NA	2	171.587350615	0.5
ENSG00000071462	NA	NA	298	2	0.305369127517	5	46	0.506809178287	54	NA	0	1	NA	8	1027.01927563	0.775510204082
ENSG00000071537	NA	NA	NA	NA	NA	9	56	0.550188552224	32	1	0	0	NA	24	13520.7283063	0.51652892562
ENSG00000071539	230	10	432	3	0.025462962963	5	33	0.468687972451	43	1	0	0	NA	66	223072.487707	0.948845631507
ENSG00000071553	NA	20	470	1	0.0	8	NA	0.507008108586	28	1	0	0	NA	7	1615.5190477	0.816326530612
ENSG00000071564	30	10	658	2	0.893617021277	12	51	0.588550666641	56	1	0	0	NA	124	328576.353162	0.915826185314
ENSG00000071575	NA	10	343	1	0.0437317784257	1	30	0.677295443451	39	0	0	0	NA	3	3696.97624719	0.666666666667
ENSG00000071626	NA	NA	407	1	0.719901719902	6	48	0.680117504383	47	1	0	0	NA	4	2113.57264178	0.625
ENSG00000071655	NA	NA	NA	NA	NA	8	51	0.400996099113	35	1	0	0	NA	46	41061.1297544	0.759071980964
ENSG00000071677	NA	NA	87	1	0.0574712643678	8	NA	0.381711461327	4	0	0	0	NA	NA	NA	NA
ENSG00000071794	NA	NA	1009	4	0.1982160555	8	47	0.650693759617	45	0	1	0	NA	19	8219.02565605	0.864197530864
ENSG00000071859	NA	90	339	1	0.498525073746	1	40	0.60159604288	13	NA	0	0	NA	1	0.0	0.0
ENSG00000071889	NA	NA	NA	NA	NA	5	44	0.36932120459	26	NA	0	0	NA	1	0.0	1.0
ENSG00000071894	NA	10	1443	4	0.144144144144	4	54	0.680996620179	53	NA	0	0	NA	28	10954.5744679	0.80109739369
ENSG00000071909	NA	NA	NA	NA	NA	5	3	0.658087125264	8	NA	1	0	NA	1	0.0	0.0
ENSG00000071967	NA	40	286	1	0.153846153846	5	62	0.426673096876	44	0	0	0	NA	1	0.0	0.0
ENSG00000071991	NA	20	772	2	0.0608808290155	7	11	0.385483690029	NA	NA	0	0	NA	NA	NA	NA
ENSG00000071994	NA	NA	NA	NA	NA	7	42	0.454189018578	41	1	NA	0	NA	6	1443.98341553	0.833333333333
ENSG00000072041	NA	10	730	1	0.0301369863014	13	22	0.550548320608	14	0	0	0	NA	1	0.0	0.0
ENSG00000072042	NA	10	318	1	0.0	12	NA	0.514849676648	36	0	0	0	NA	4	680.45705864	0.625
ENSG00000072062	20	10	351	1	0.019943019943	5	49	0.609098839421	43	1	1	0	NA	166	438254.495736	0.861672897617
ENSG00000072071	NA	10	1474	7	0.282903663501	18	38	0.745288869987	30	0	0	0	NA	3	493.133556127	0.666666666667
ENSG00000072080	130	60	211	1	0.0710900473934	4	5	0.282108034128	NA	NA	0	0	NA	NA	NA	NA
ENSG00000072110	NA	10	892	3	0.0639013452915	1	59	0.722806091451	48	NA	0	0	NA	73	166980.47111	0.957006014703
ENSG00000072121	NA	30	2539	5	0.166601024025	6	42	0.613912832282	36	NA	0	1	0	NA	NA	NA
ENSG00000072133	290	10	745	2	0.0778523489933	6	9	0.831396984928	7	0	1	0	NA	32	33218.0261183	0.9152
ENSG00000072134	NA	NA	NA	NA	NA	10	41	0.380478888649	13	1	0	0	NA	6	714.855129931	0.722222222222
ENSG00000072135	NA	60	460	1	0.260869565217	4	40	0.353097803649	30	NA	0	0	NA	1	0.0	0.0
ENSG00000072163	NA	70	341	1	0.0	4	31	0.403071771844	12	1	0	0	NA	1	0.0	0.0
ENSG00000072182	NA	10	647	1	0.281298299845	7	6	0.626978124997	17	NA	0	0	NA	NA	NA	NA
ENSG00000072195	NA	80	3267	4	0.52157943067	9	22	0.641812247577	12	1	0	0	NA	NA	NA	NA
ENSG00000072201	NA	NA	NA	NA	NA	NA	44	0.408328064456	30	0	0	0	NA	139	630781.114825	0.979628791308
ENSG00000072210	130	20	485	1	0.0020618556701	6	56	0.388577296527	47	0	0	1	0	7	1704.23265565	0.857142857143
ENSG00000072274	NA	20	760	5	0.0592105263158	3	50	0.457582925535	65	1	1	0	NA	25	49271.5943605	0.913223140496
ENSG00000072310	270	10	1147	2	0.354838709677	6	48	0.532546632759	44	1	0	0	NA	43	41700.1721688	0.585872576177
ENSG00000072315	NA	60	973	4	0.0853031860226	1	4	0.693782171702	1	0	0	0	NA	15	5320.94844691	0.497041420118
ENSG00000072364	NA	250	1163	1	0.820292347377	8	40	0.831206180442	54	1	0	0	NA	15	5931.1741697	0.604444444444
ENSG00000072401	40	20	147	1	0.0272108843537	1	NA	0.661902391895	40	NA	0	0	NA	NA	NA	NA
ENSG00000072415	NA	20	675	6	0.322962962963	3	45	0.513643803513	45	0	1	0	NA	6	416.38285482	0.722222222222
ENSG00000072422	NA	120	696	2	0.0818965517241	4	36	0.761851662538	45	NA	0	0	NA	4	475.112109642	0.625
ENSG00000072444	NA	NA	NA	NA	NA	NA	NA	0.751766794112	NA	NA	0	0	NA	NA	NA	NA
ENSG00000072501	30	10	1233	2	0.397404703974	3	55	0.744219408677	51	0	0	1	NA	64	88993.4610624	0.887633769322
ENSG00000072506	NA	10	261	1	0.0191570881226	NA	51	0.739088422762	20	NA	0	1	NA	7	2820.82590656	0.833333333333
ENSG00000072518	NA	20	788	4	0.484771573604	7	37	0.771812490408	39	1	1	0	NA	42	39438.0566428	0.921296296296
ENSG00000072571	NA	10	724	1	0.306629834254	10	38	0.601737650745	45	0	1	0	NA	13	4817.79722768	0.863905325444
ENSG00000072609	NA	80	664	3	0.432228915663	3	31	0.435687443318	NA	0	0	0	NA	39	22046.512188	0.551246537396
ENSG00000072657	NA	470	1024	2	0.0869140625	7	9	0.686672526174	4	NA	0	0	NA	1	0.0	0.0
ENSG00000072682	NA	NA	535	2	0.0242990654206	4	54	0.496744546232	25	NA	0	0	NA	5	960.229847723	0.8
ENSG00000072694	NA	430	310	2	0.18064516129	1	23	0.183909405168	NA	0	1	1	NA	NA	NA	NA
ENSG00000072736	370	100	1075	1	0.521860465116	8	47	0.816520157328	63	1	0	0	NA	4	116.698925681	0.75
ENSG00000072756	410	20	434	3	0.0138248847926	3	41	0.337617495975	44	NA	0	0	NA	15	2258.45046729	0.835555555556
ENSG00000072778	60	10	655	4	0.0885496183206	3	63	0.596600074609	41	1	NA	1	NA	8	2484.72107208	0.84375
ENSG00000072786	NA	20	968	2	0.540289256198	8	50	0.403851880894	51	0	NA	1	0	1	0.0	0.0
ENSG00000072803	130	10	542	3	0.00922509225092	19	43	0.786974691672	54	NA	0	0	NA	56	48095.9738849	0.953769262807
ENSG00000072818	NA	NA	NA	NA	NA	8	29	0.520526845324	7	NA	0	0	NA	1	0.0	0.0
ENSG00000072832	NA	150	572	1	0.120629370629	12	52	0.638177217375	16	0	0	0	NA	76	116894.197514	0.898788927336
ENSG00000072840	NA	10	992	2	0.264112903226	10	21	0.376536466428	24	1	0	1	0	NA	NA	NA
ENSG00000072849	30	20	239	1	0.0334728033473	5	42	0.639632311754	37	1	0	0	NA	11	1094.16029537	0.165289256198
ENSG00000072858	NA	NA	NA	NA	NA	2	15	0.440483940639	16	NA	0	0	NA	NA	NA	NA
ENSG00000072864	NA	10	346	2	0.702312138728	8	39	0.539330704266	70	0	0	1	NA	7	846.426880972	0.722222222222
ENSG00000072952	NA	240	885	1	0.738983050847	3	NA	0.598766822359	5	0	0	0	NA	3	327.394507218	0.666666666667
ENSG00000072954	NA	NA	299	1	0.140468227425	NA	15	0.534602877839	46	1	0	0	NA	NA	NA	NA
ENSG00000072958	40	10	423	2	0.0212765957447	3	48	0.582878599681	41	1	0	0	NA	21	34307.4864193	0.845679012346
ENSG00000073008	100	10	417	4	0.134292565947	8	48	0.133957286812	14	NA	0	0	NA	10	6832.09792604	0.68
ENSG00000073009	290	20	419	2	0.324582338902	NA	31	0.521364355002	65	1	0	1	1	NA	NA	NA
ENSG00000073050	NA	20	633	2	0.560821484992	2	31	0.640112823672	17	1	0	0	NA	27	15815.1422422	0.9248
ENSG00000073060	20	10	552	1	0.0018115942029	5	42	0.446991971236	35	1	0	1	NA	4	2924.98989498	0.625
ENSG00000073067	NA	90	490	1	0.0510204081633	1	6	0.232525519116	6	NA	0	0	NA	2	40.0102508345	0.0
ENSG00000073111	NA	10	904	4	0.231194690265	5	47	0.67850593912	32	1	NA	0	NA	67	66299.6286529	0.7681359045
ENSG00000073146	NA	40	1211	2	0.0990916597853	5	12	0.454320336583	20	0	0	0	NA	NA	NA	NA
ENSG00000073150	NA	100	677	2	0.363367799114	7	15	0.651809203588	15	0	0	0	NA	NA	NA	NA
ENSG00000073169	NA	NA	NA	NA	NA	NA	NA	0.605815927094	29	NA	0	0	NA	NA	NA	NA
ENSG00000073282	20	10	680	4	0.404411764706	10	21	0.761699503033	10	1	0	1	0	96	234669.875114	0.88474509026
ENSG00000073331	NA	NA	NA	NA	NA	7	27	0.296951111937	8	NA	1	0	NA	NA	NA	NA
ENSG00000073350	NA	10	1020	5	0.157843137255	1	33	0.55732598335	34	1	0	0	NA	4	4.81909833263	0.0
ENSG00000073417	NA	30	829	3	0.141133896261	15	41	0.685011134273	60	0	0	0	NA	NA	NA	NA
ENSG00000073464	NA	20	760	3	0.0315789473684	21	NA	0.759278167956	22	0	0	0	NA	NA	NA	NA
ENSG00000073536	NA	NA	NA	NA	NA	3	23	0.678594069353	33	1	0	0	NA	2	155.007421034	0.5
ENSG00000073578	NA	20	664	3	0.0225903614458	NA	52	0.517623506505	33	NA	0	1	1	42	75685.3678526	0.907202216066
ENSG00000073584	NA	10	411	2	0.615571776156	15	60	0.725683647885	20	1	0	0	NA	61	28747.8251109	0.637755102041
ENSG00000073598	NA	NA	NA	NA	NA	8	7	0.529901855617	30	NA	0	0	NA	NA	NA	NA
ENSG00000073605	NA	NA	NA	NA	NA	1	21	0.0811193821711	20	NA	0	0	NA	6	1757.19805727	0.72
ENSG00000073614	NA	250	1690	6	0.185798816568	9	NA	0.696080439872	36	1	0	0	NA	16	1548.00066677	0.6953125
ENSG00000073670	NA	20	769	4	0.145643693108	7	10	0.643910504231	5	0	0	0	NA	1	0.0	0.0
ENSG00000073711	60	10	1150	3	0.291304347826	8	35	0.743937756321	20	NA	1	0	NA	5	636.768417966	0.8
ENSG00000073712	240	10	680	4	0.0676470588235	4	44	0.763701480375	31	1	0	0	NA	29	8755.05865652	0.748971193416
ENSG00000073734	320	10	1321	4	0.0340651021953	8	3	0.585278182684	NA	0	0	1	NA	2	669.263350562	0.5
ENSG00000073737	110	10	379	1	0.0	7	21	0.41151598902	19	NA	0	0	NA	NA	NA	NA
ENSG00000073754	NA	30	347	1	0.0230547550432	2	NA	0.154890278819	3	0	0	0	NA	NA	NA	NA
ENSG00000073756	70	10	604	1	0.0149006622517	2	NA	0.556821598282	25	1	0	0	NA	10	12272.6897289	0.765432098765
ENSG00000073792	NA	40	605	2	0.201652892562	3	41	0.692172716588	34	NA	0	0	NA	11	12618.8819415	0.561983471074
ENSG00000073803	NA	30	966	4	0.501035196687	9	9	0.666027479465	15	NA	1	0	NA	7	1803.2527948	0.722222222222
ENSG00000073849	60	30	406	1	0.0467980295567	2	48	0.330711726086	46	0	0	0	NA	NA	NA	NA
ENSG00000073861	NA	80	535	2	0.416822429907	1	2	0.524557212618	13	0	0	1	NA	5	1548.59694524	0.72
ENSG00000073910	NA	NA	NA	NA	NA	6	NA	0.703680270042	15	NA	0	0	NA	1	0.0	0.0
ENSG00000073921	100	10	652	4	0.282208588957	7	56	0.876872802689	61	1	0	0	NA	19	15020.7762126	0.895061728395
ENSG00000073969	NA	10	744	3	0.0215053763441	16	52	0.73282931995	NA	NA	0	0	NA	30	42406.2187809	0.868014268728
ENSG00000074047	20	10	1586	2	0.718789407314	8	6	0.677274193796	NA	1	1	1	0	7	4006.35195727	0.816326530612
ENSG00000074054	300	10	1538	4	0.338101430429	9	41	0.695621788346	56	NA	0	0	NA	3	76.8116540739	0.5
ENSG00000074071	NA	NA	NA	NA	NA	2	36	0.424081689335	55	NA	0	0	NA	8	1659.4967481	0.6875
ENSG00000074181	NA	20	2321	8	0.201206376562	9	47	0.612947458798	9	1	0	1	NA	12	16130.01165	0.809917355372
ENSG00000074201	90	20	237	2	0.64135021097	2	49	0.531390740148	33	1	1	0	NA	63	59391.6058327	0.878333333333
ENSG00000074211	NA	NA	447	NA	0.0917225950783	19	43	0.580632781389	15	NA	0	0	NA	18	1568.77574938	0.539792387543
ENSG00000074219	NA	20	451	0	0.279379157428	4	42	0.675820118597	28	1	0	0	NA	2	683.807250114	0.5
ENSG00000074266	NA	370	441	3	0.15873015873	4	39	0.659979976503	51	0	0	0	NA	48	43129.6178478	0.908163265306
ENSG00000074276	220	60	1310	3	0.104580152672	5	19	0.380258884072	43	NA	0	0	NA	1	0.0	0.0
ENSG00000074317	NA	NA	134	1	0.701492537313	15	18	0.626853408495	10	0	0	0	NA	10	5758.20196132	0.72
ENSG00000074319	400	10	390	3	0.320512820513	3	51	0.805281656666	36	1	1	0	NA	89	216117.3017	0.933267587114
ENSG00000074356	NA	NA	NA	NA	NA	8	36	0.655756892695	37	NA	0	0	NA	3	13.2850829919	0.666666666667
ENSG00000074370	NA	60	1043	4	0.0623202301055	13	34	0.562910823174	27	0	0	0	NA	5	1076.08789824	0.72
ENSG00000074410	NA	20	354	1	0.0649717514124	16	44	0.264499934609	9	0	0	1	NA	5	1131.46867439	0.72
ENSG00000074416	50	10	303	1	0.0693069306931	12	33	0.506025792785	24	0	0	0	NA	1	0.0	0.0
ENSG00000074527	NA	130	628	4	0.0	2	35	0.674624268566	10	0	0	0	NA	2	0.0	0.0
ENSG00000074582	NA	10	419	2	0.00238663484487	5	42	0.684434798964	38	0	0	1	0	4	278.128235851	0.625
ENSG00000074590	NA	10	661	1	0.431164901664	12	33	0.714667331766	24	1	1	0	NA	9	3585.02421199	0.864197530864
ENSG00000074603	NA	290	898	2	0.0155902004454	18	29	0.812390782607	49	NA	0	0	NA	12	2874.3904349	0.743801652893
ENSG00000074621	100	20	1099	6	0.481346678799	9	12	0.30231514767	2	NA	0	1	NA	1	0.0	1.0
ENSG00000074657	NA	NA	NA	NA	NA	6	31	0.673861769953	9	NA	0	0	NA	NA	NA	NA
ENSG00000074660	30	10	830	3	0.389156626506	2	7	0.412606689672	15	0	0	0	NA	NA	NA	NA
ENSG00000074695	100	20	510	1	0.229411764706	7	41	0.465279925369	41	1	0	1	NA	23	22878.4414681	0.85
ENSG00000074696	NA	20	400	1	0.0025	NA	57	0.591871617376	36	NA	0	0	NA	15	19813.361787	0.80612244898
ENSG00000074706	NA	10	437	2	0.521739130435	11	18	0.483010115697	18	NA	0	0	NA	4	11880.8233583	0.0
ENSG00000074755	NA	NA	NA	NA	NA	6	NA	0.66104298843	41	NA	0	0	NA	11	3009.31263794	0.743801652893
ENSG00000074771	NA	NA	NA	NA	NA	8	NA	0.676258103037	NA	0	0	0	NA	NA	NA	NA
ENSG00000074800	60	20	434	2	0.0	6	42	0.473037539375	79	0	1	0	NA	36	60049.001876	0.839302112029
ENSG00000074803	NA	130	1099	3	0.0746132848044	3	5	0.669988466139	NA	1	0	1	NA	NA	NA	NA
ENSG00000074842	NA	40	189	0	0.0846560846561	3	52	0.434763676637	39	NA	0	0	NA	NA	NA	NA
ENSG00000074855	NA	130	1232	1	0.477272727273	3	24	0.61577641177	56	NA	0	0	NA	NA	NA	NA
ENSG00000074935	NA	20	475	3	0.0	NA	NA	0.600427959301	25	NA	1	0	NA	3	2.2654471356	0.0
ENSG00000074964	NA	10	1279	3	0.240031274433	1	27	0.610714795617	23	NA	0	0	NA	NA	NA	NA
ENSG00000074966	80	10	527	3	0.0683111954459	1	10	0.424570722978	NA	0	1	0	NA	3	55.0047426079	0.444444444444
ENSG00000075035	NA	NA	NA	NA	NA	NA	14	0.313735656173	17	NA	0	0	NA	NA	NA	NA
ENSG00000075043	NA	40	880	3	0.425	16	13	0.668537449282	4	1	0	1	0	5	6897.73910195	0.56
ENSG00000075073	NA	30	398	1	0.0125628140704	6	NA	0.340055320089	6	NA	0	0	NA	2	19.2166618225	0.0
ENSG00000075089	NA	NA	NA	NA	NA	3	46	0.673371883141	32	NA	0	0	NA	3	470.667304297	0.5
ENSG00000075131	NA	10	301	1	0.644518272425	5	24	0.511058043691	29	NA	0	0	NA	9	12443.4420942	0.716049382716
ENSG00000075142	90	10	198	2	0.0252525252525	16	58	0.503579152269	60	NA	0	0	NA	12	8698.38574071	0.861111111111
ENSG00000075151	NA	30	1585	6	0.558359621451	15	51	0.818484100336	22	0	0	0	NA	11	1362.19988774	0.446280991736
ENSG00000075188	360	20	326	2	0.0	3	36	0.641931058141	35	NA	0	0	NA	11	3932.3971267	0.661157024793
ENSG00000075213	30	10	771	1	0.127107652399	6	14	0.579109007303	8	1	0	1	NA	NA	NA	NA
ENSG00000075218	NA	10	720	1	0.809722222222	11	NA	0.132161546562	35	NA	1	0	NA	1	0.0	0.0
ENSG00000075223	NA	60	769	2	0.0845253576073	10	38	0.592115124667	26	1	NA	0	NA	NA	NA	NA
ENSG00000075234	NA	NA	NA	NA	NA	2	NA	0.49058654396	16	NA	0	0	NA	2	23.2070426361	0.0
ENSG00000075239	70	10	427	2	0.00468384074941	5	32	0.509494609398	31	NA	0	1	0	25	13713.2469313	0.940972222222
ENSG00000075240	NA	NA	NA	NA	NA	3	34	0.596038256774	1	NA	0	0	NA	1	0.0	0.0
ENSG00000075275	240	20	3014	9	0.170205706702	8	33	0.567184347845	14	1	0	1	NA	2	93.3253669876	0.5
ENSG00000075290	NA	10	351	1	0.0512820512821	4	3	0.501166978117	NA	NA	1	0	NA	NA	NA	NA
ENSG00000075292	NA	210	1978	3	0.653690596562	14	50	0.675490157649	40	NA	1	0	NA	18	13808.7229251	0.876543209877
ENSG00000075303	NA	NA	NA	NA	NA	NA	22	0.438534733716	62	0	0	0	NA	NA	NA	NA
ENSG00000075336	90	10	248	2	0.161290322581	1	44	0.379713652847	38	NA	0	0	NA	NA	NA	NA
ENSG00000075340	120	10	726	2	0.482093663912	22	20	0.537801821324	23	0	0	0	NA	2	332.386650154	0.5
ENSG00000075388	470	20	206	2	0.0339805825243	NA	3	0.582359670229	1	1	0	0	NA	NA	NA	NA
ENSG00000075391	NA	20	1269	4	0.423955870764	1	NA	0.660325374521	38	NA	0	0	NA	NA	NA	NA
ENSG00000075399	NA	20	631	1	0.397781299525	1	NA	0.56124507141	70	NA	1	0	NA	NA	NA	NA
ENSG00000075407	NA	NA	561	3	0.0392156862745	5	33	0.0961476731969	24	NA	0	0	NA	NA	NA	NA
ENSG00000075413	NA	NA	776	0	0.417525773196	6	55	0.743784755597	32	1	1	0	NA	22	14729.4427674	0.897959183673
ENSG00000075415	NA	270	362	2	0.0690607734807	6	60	0.707036741566	47	NA	0	1	NA	54	66404.5953254	0.845631507469
ENSG00000075420	NA	NA	NA	NA	NA	2	50	0.549678032618	51	1	0	0	NA	NA	NA	NA
ENSG00000075426	NA	NA	326	1	0.831288343558	7	42	0.687105880929	62	1	1	0	NA	4	128.540159142	0.375
ENSG00000075429	NA	10	275	1	0.0	7	NA	0.69108634615	NA	NA	0	0	NA	NA	NA	NA
ENSG00000075461	NA	10	327	1	0.125382262997	14	21	0.372054321808	6	1	0	0	NA	1	0.0	0.0
ENSG00000075539	NA	NA	NA	NA	NA	20	49	0.709434070366	51	0	0	0	NA	9	3667.65540788	0.864197530864
ENSG00000075568	NA	NA	NA	NA	NA	1	43	0.68673088532	58	NA	0	0	NA	NA	NA	NA
ENSG00000075618	NA	20	493	1	0.0649087221095	10	30	0.548781780742	50	0	0	0	NA	17	6686.15703539	0.913494809689
ENSG00000075624	100	30	375	1	0.0266666666667	10	50	0.770585720024	81	1	1	1	NA	143	453125.271904	0.91370622323
ENSG00000075643	NA	50	888	3	0.120495495495	4	24	0.446428414054	33	NA	0	1	NA	1	0.0	0.0
ENSG00000075651	220	10	1074	4	0.0586592178771	3	35	0.523449835025	58	0	1	0	NA	14	3753.54880515	0.828402366864
ENSG00000075673	NA	130	1039	4	0.0375360923965	5	5	0.686303976949	5	0	0	0	NA	4	599.494741437	0.75
ENSG00000075702	NA	20	1518	5	0.396574440053	7	23	0.580997456226	55	NA	0	1	NA	7	1548.30074102	0.857142857143
ENSG00000075711	90	10	904	6	0.295353982301	21	33	0.785306960295	44	1	1	0	NA	43	77268.339313	0.741224489796
ENSG00000075785	30	10	207	1	0.0	12	44	0.790476319294	42	0	0	1	0	28	35960.5023491	0.7744
ENSG00000075790	NA	NA	NA	NA	NA	6	47	0.509182380926	50	NA	0	0	NA	2	0.0	0.0
ENSG00000075826	NA	NA	NA	NA	NA	3	NA	0.58525727717	7	NA	0	0	NA	1	0.0	0.0
ENSG00000075856	NA	NA	NA	NA	NA	12	59	0.587227170195	49	0	1	1	NA	49	83335.9975542	0.858842617631
ENSG00000075884	NA	20	475	2	0.189473684211	13	36	0.725452168172	21	0	0	0	NA	4	1177.99326799	0.75
ENSG00000075886	NA	30	450	2	0.0466666666667	NA	6	0.779169723981	NA	NA	0	0	NA	1	0.0	0.0
ENSG00000075891	30	10	417	2	0.553956834532	5	14	0.702135408195	14	1	0	1	NA	7	1461.43592516	0.734693877551
ENSG00000075914	NA	20	291	2	0.00687285223368	10	47	0.530695053669	29	NA	0	0	NA	9	599.238231085	0.37037037037
ENSG00000075945	490	10	792	1	0.0340909090909	18	41	0.775256359306	22	1	0	0	NA	14	6620.15552497	0.863905325444
ENSG00000075975	NA	NA	NA	NA	NA	2	54	0.521712699923	50	NA	0	0	NA	2	0.0	0.0
ENSG00000076003	NA	20	821	2	0.0816077953715	2	48	0.655300119251	40	1	1	1	0	53	34150.133225	0.7408
ENSG00000076043	NA	300	237	1	0.0590717299578	6	43	0.756373747375	33	NA	0	0	NA	NA	NA	NA
ENSG00000076053	NA	NA	NA	NA	NA	2	NA	0.516861559936	39	NA	0	0	NA	19	7431.96746661	0.786703601108
ENSG00000076067	NA	270	407	1	0.375921375921	NA	23	0.610563311583	10	NA	0	0	NA	8	11787.203627	0.571428571429
ENSG00000076108	NA	10	1905	12	0.540682414698	4	46	0.725511600582	51	NA	0	0	NA	6	184.683703975	0.666666666667
ENSG00000076201	380	90	1636	6	0.422982885086	NA	40	0.641879819457	56	1	0	0	NA	18	6987.62301851	0.833333333333
ENSG00000076242	240	10	756	3	0.201058201058	7	47	0.718172583625	58	1	1	1	1	109	298922.651231	0.922902494331
ENSG00000076248	NA	150	313	1	0.217252396166	1	48	0.37703961988	32	1	0	1	NA	10	5912.31471248	0.83950617284
ENSG00000076258	NA	90	558	1	0.00716845878136	9	NA	0.376589873289	21	NA	0	0	NA	NA	NA	NA
ENSG00000076321	390	10	609	3	0.131362889984	9	38	0.645889394514	41	0	0	0	NA	14	6105.54483423	0.765306122449
ENSG00000076344	NA	50	467	3	0.126338329764	10	16	0.405655473485	3	0	0	0	NA	1	0.0	0.0
ENSG00000076351	70	10	459	1	0.0544662309368	NA	18	0.362753671428	NA	0	0	1	NA	NA	NA	NA
ENSG00000076356	NA	10	1894	4	0.00950369588173	11	NA	0.4254451741	24	0	0	0	NA	4	23221.2793455	0.0
ENSG00000076382	190	10	1193	4	0.367979882649	5	34	0.516861664969	35	0	0	0	NA	17	11072.9533757	0.915555555556
ENSG00000076513	NA	NA	NA	NA	NA	8	39	0.555828664832	39	0	0	0	NA	4	94.1865654612	0.75
ENSG00000076554	NA	30	278	2	0.241007194245	11	NA	0.459632401963	42	NA	NA	0	NA	13	2911.84332462	0.887573964497
ENSG00000076555	100	10	2458	9	0.0854353132628	10	26	0.517311467035	NA	0	0	0	NA	3	481.224268332	0.444444444444
ENSG00000076604	NA	10	470	3	0.0212765957447	2	44	0.729212081782	66	1	1	0	NA	53	55076.3527635	0.734375
ENSG00000076641	NA	50	432	1	0.805555555556	8	29	0.295021810806	20	0	0	0	NA	12	1569.82604808	0.513888888889
ENSG00000076650	NA	100	931	4	0.648764769066	3	24	0.59612048015	24	NA	0	0	NA	3	29.2904703546	0.0
ENSG00000076662	NA	430	547	3	0.115173674589	8	32	0.142909747357	12	NA	0	0	NA	4	1189.36928115	0.444444444444
ENSG00000076685	NA	20	561	2	0.0819964349376	2	44	0.744755144512	43	NA	0	0	NA	16	6561.06395122	0.765625
ENSG00000076706	NA	30	646	5	0.260061919505	8	59	0.401991399599	36	0	0	0	NA	2	56.4895015101	0.5
ENSG00000076716	210	30	556	1	0.120503597122	4	NA	0.732015653625	11	0	0	0	NA	3	442.181010453	0.666666666667
ENSG00000076770	NA	40	354	1	0.231638418079	5	NA	0.745739743584	33	NA	0	0	NA	NA	NA	NA
ENSG00000076826	70	10	1249	2	0.635708566853	6	32	0.557263476605	9	NA	0	0	NA	1	0.0	0.0
ENSG00000076864	110	60	694	0	0.422190201729	21	17	0.619606513903	36	NA	1	0	NA	11	4819.94176022	0.86
ENSG00000076924	NA	30	855	1	0.102923976608	1	40	0.705010275027	43	1	0	0	NA	23	4082.64328697	0.520661157025
ENSG00000076928	NA	20	968	0	0.426652892562	2	35	0.49324645887	48	0	0	0	NA	14	5875.91653294	0.887755102041
ENSG00000076944	NA	10	604	1	0.0579470198675	10	37	0.574916930029	26	1	0	1	0	4	90.7341809918	0.75
ENSG00000076984	NA	20	461	1	0.336225596529	9	NA	0.57551678748	40	1	NA	0	NA	27	12236.5348591	0.815972222222
ENSG00000077009	NA	NA	NA	NA	NA	4	8	0.560827646531	11	NA	0	0	NA	3	243.439658361	0.666666666667
ENSG00000077044	50	10	1214	5	0.225700164745	8	36	0.575057825732	33	1	1	0	NA	5	1828.4893196	0.75
ENSG00000077063	NA	NA	NA	NA	NA	4	19	0.710526346529	13	NA	0	0	NA	21	364.741229278	0.657596371882
ENSG00000077080	NA	60	426	1	0.0680751173709	22	17	0.742319098574	18	1	0	0	NA	8	795.09059132	0.71875
ENSG00000077092	110	10	455	2	0.210989010989	5	31	0.889148082119	15	1	1	0	NA	16	4681.64373002	0.792899408284
ENSG00000077097	NA	10	1626	5	0.292742927429	12	50	0.840415603981	46	1	1	0	NA	35	11408.6917954	0.713469387755
ENSG00000077147	NA	NA	NA	NA	NA	2	NA	0.718078851947	46	NA	0	0	NA	1	0.0	0.0
ENSG00000077150	NA	40	900	4	0.404444444444	4	29	0.612007685658	65	1	0	0	NA	35	16297.2781664	0.817263544536
ENSG00000077152	NA	20	197	1	0.319796954315	2	NA	0.559144133929	35	NA	0	0	NA	14	3728.41195498	0.80612244898
ENSG00000077157	70	70	982	5	0.71283095723	12	49	0.509622257538	50	NA	1	0	NA	4	153.917247052	0.625
ENSG00000077232	150	10	793	2	0.0113493064313	5	44	0.634290049978	37	0	0	0	NA	6	2908.67544334	0.722222222222
ENSG00000077235	NA	10	2109	4	0.243717401612	7	44	0.472813997306	32	0	0	0	NA	43	23160.7844654	0.801587301587
ENSG00000077238	NA	10	825	2	0.384242424242	6	52	0.226580417491	40	0	0	0	NA	17	13140.9190294	0.809688581315
ENSG00000077254	50	10	942	4	0.204883227176	12	49	0.630558466381	34	0	0	0	NA	20	11049.4908881	0.87037037037
ENSG00000077264	50	10	559	2	0.438282647585	16	10	0.864310070469	5	0	1	1	0	5	328.955984886	0.56
ENSG00000077274	NA	20	641	3	0.00936037441498	8	26	0.789167211939	NA	NA	0	0	NA	NA	NA	NA
ENSG00000077279	NA	20	441	1	0.258503401361	6	16	0.67212406115	1	1	0	1	0	7	2487.08565057	0.612244897959
ENSG00000077312	NA	100	282	1	0.460992907801	3	53	0.643794439595	55	NA	0	0	NA	42	15735.0360017	0.586555621654
ENSG00000077327	NA	20	509	3	0.00196463654224	8	16	0.563891672563	14	NA	0	0	NA	NA	NA	NA
ENSG00000077348	80	20	235	2	0.102127659574	1	47	0.5198583703	33	NA	0	0	NA	19	7503.78387149	0.62962962963
ENSG00000077380	NA	60	638	3	0.371473354232	NA	61	0.807301735086	39	0	0	0	NA	27	4498.95766269	0.735253772291
ENSG00000077420	NA	110	666	2	0.525525525526	NA	13	0.28403301702	30	NA	0	0	NA	4	86.7328772745	0.625
ENSG00000077454	NA	NA	683	3	0.449487554905	NA	39	0.460100508122	57	NA	0	0	NA	5	4496.06307482	0.75
ENSG00000077458	NA	NA	NA	NA	NA	4	21	0.754128528818	62	NA	0	0	NA	2	127.90755738	0.5
ENSG00000077463	100	10	355	1	0.295774647887	2	35	0.560024221788	40	1	0	0	NA	11	5370.55642427	0.82
ENSG00000077498	80	10	529	1	0.047258979206	NA	24	0.50177904624	1	1	0	1	0	1	0.0	0.0
ENSG00000077514	NA	10	466	1	0.675965665236	3	38	0.564167786328	26	NA	0	0	NA	17	4517.01681984	0.8046875
ENSG00000077522	20	10	894	4	0.0279642058166	15	NA	0.692862934703	15	NA	0	1	0	36	73152.5647681	0.925619834711
ENSG00000077549	NA	140	301	1	0.142857142857	8	54	0.810113216051	34	0	0	0	NA	28	18801.9603671	0.928571428571
ENSG00000077585	NA	NA	NA	NA	NA	4	NA	0.733626454021	19	NA	0	0	NA	NA	NA	NA
ENSG00000077616	NA	290	740	3	0.00675675675676	4	21	0.484132038051	6	NA	0	0	NA	NA	NA	NA
ENSG00000077684	60	10	842	3	0.359857482185	6	38	0.788824815482	57	1	0	0	NA	13	3856.60647744	0.791666666667
ENSG00000077713	NA	NA	NA	NA	NA	2	15	0.670902605021	12	NA	0	0	NA	NA	NA	NA
ENSG00000077721	110	10	152	1	0.282894736842	6	37	0.621237422153	39	1	0	1	NA	38	31105.7890635	0.787436084733
ENSG00000077782	170	20	822	0	0.153284671533	11	57	0.636520188974	23	1	1	1	0	22	21850.5249798	0.808641975309
ENSG00000077800	NA	210	327	2	0.0152905198777	3	8	0.494785397031	9	0	0	0	NA	4	397.080210255	0.625
ENSG00000077809	100	30	998	1	0.291583166333	16	44	0.581405120872	62	1	0	0	NA	55	88588.1123941	0.926775147929
ENSG00000077935	NA	NA	NA	NA	NA	NA	7	0.723059686768	12	0	0	0	NA	NA	NA	NA
ENSG00000077942	NA	130	721	3	0.0263522884882	16	35	0.531049252909	19	1	0	1	NA	25	34065.859919	0.933837429112
ENSG00000077943	NA	30	1063	3	0.0667920978363	3	NA	0.487585389194	2	1	0	0	NA	2	11602.0	0.0
ENSG00000077984	NA	60	145	1	0.0413793103448	2	NA	0.229641065541	3	0	0	0	NA	NA	NA	NA
ENSG00000078018	30	10	1827	2	0.870826491516	9	26	0.757347097821	21	NA	0	0	NA	28	11206.5213383	0.84693877551
ENSG00000078043	NA	10	621	2	0.193236714976	12	20	0.667928102424	37	0	0	0	NA	49	51496.627506	0.912742382271
ENSG00000078053	NA	140	695	2	0.605755395683	16	17	0.465715921197	10	0	1	0	NA	36	27057.9581005	0.809573361082
ENSG00000078061	NA	30	606	3	0.254125412541	2	50	0.704229550158	47	1	1	0	NA	27	29271.5400213	0.909722222222
ENSG00000078070	NA	10	725	4	0.0979310344828	2	41	0.674379243479	42	NA	0	1	0	14	1021.88096573	0.561224489796
ENSG00000078081	NA	210	416	1	0.471153846154	6	15	0.142395627185	19	NA	0	0	NA	1	0.0	0.0
ENSG00000078098	NA	10	760	2	0.0	8	22	0.659037479345	8	0	1	0	NA	2	28.959453495	0.5
ENSG00000078114	NA	10	1014	2	0.46449704142	21	NA	0.572066901746	27	NA	0	0	NA	3	702.2707114	0.666666666667
ENSG00000078124	230	10	267	1	0.0	9	30	0.617968385894	26	NA	0	0	NA	1	0.0	0.0
ENSG00000078140	NA	20	200	2	0.065	3	44	0.903701803885	47	0	0	0	NA	69	111721.693643	0.772990677753
ENSG00000078142	140	10	887	3	0.130777903044	2	36	0.564988879173	24	1	1	0	NA	11	3881.6472526	0.809917355372
ENSG00000078177	NA	NA	1770	7	0.344632768362	NA	18	0.465133932948	63	NA	0	0	NA	5	402.096583683	0.8
ENSG00000078237	NA	NA	NA	NA	NA	NA	33	0.614152235903	35	0	0	0	NA	3	56.5157657542	0.666666666667
ENSG00000078246	NA	10	501	1	0.343313373253	4	NA	0.574201676334	41	1	0	0	NA	1	0.0	0.0
ENSG00000078269	NA	50	1496	3	0.314171122995	18	46	0.545403643903	51	0	0	0	NA	7	1801.79384471	0.448979591837
ENSG00000078295	100	10	1091	3	0.0494958753437	26	27	0.548478935437	5	NA	0	0	NA	1	0.0	0.0
ENSG00000078304	70	20	553	1	0.200723327306	7	61	0.50737865555	42	NA	1	0	NA	18	8089.12726831	0.888888888889
ENSG00000078328	NA	80	466	2	0.437768240343	20	24	0.821635950808	3	1	1	0	NA	21	20405.8875738	0.814814814815
ENSG00000078369	120	10	340	1	0.00588235294118	17	NA	0.556814107031	33	1	0	0	NA	65	164005.270114	0.660523186683
ENSG00000078399	NA	30	272	2	0.474264705882	3	14	0.761091536628	10	0	0	0	NA	9	16654.2603366	0.75
ENSG00000078401	30	10	212	1	0.311320754717	7	NA	0.498910345705	23	1	0	0	NA	2	0.0	0.5
ENSG00000078403	NA	270	1068	7	0.685393258427	11	22	0.826038453638	54	NA	0	0	NA	11	1986.73013159	0.716049382716
ENSG00000078487	NA	NA	NA	NA	NA	5	15	0.390849711053	79	NA	0	0	NA	NA	NA	NA
ENSG00000078549	NA	20	524	2	0.00381679389313	6	2	0.644420433318	2	1	0	0	NA	NA	NA	NA
ENSG00000078579	470	80	211	2	0.0947867298578	2	11	0.662035990779	7	0	1	0	NA	NA	NA	NA
ENSG00000078589	NA	NA	NA	NA	NA	1	5	0.492424084587	11	NA	0	0	NA	NA	NA	NA
ENSG00000078596	NA	NA	NA	NA	NA	1	NA	0.717619156369	12	NA	0	0	NA	NA	NA	NA
ENSG00000078618	290	10	1219	6	0.146841673503	8	56	0.702700669097	60	1	0	0	NA	34	21621.7837403	0.8671875
ENSG00000078668	NA	140	284	1	0.0	9	54	0.736083432438	34	1	0	0	NA	38	23070.6861064	0.802045288532
ENSG00000078674	50	20	2024	5	0.704545454545	12	55	0.710299118063	64	NA	1	1	0	26	20510.2222201	0.92899408284
ENSG00000078687	NA	10	1726	8	0.845307068366	3	34	0.739961940744	1	NA	0	0	NA	5	36.3140788988	0.64
ENSG00000078699	NA	10	604	3	0.543046357616	7	41	0.492279946475	39	1	0	0	NA	19	13632.9076766	0.83044982699
ENSG00000078725	110	10	761	5	0.0065703022339	20	15	0.760975476904	5	NA	0	0	NA	10	3681.76362343	0.72
ENSG00000078747	30	10	903	3	0.255813953488	8	41	0.862948081279	23	0	0	1	NA	110	291386.937513	0.934832756632
ENSG00000078795	440	10	624	2	0.0160256410256	5	14	0.599628746691	30	0	0	0	NA	NA	NA	NA
ENSG00000078804	110	10	220	1	0.754545454545	9	NA	0.543067955927	45	NA	0	0	NA	NA	NA	NA
ENSG00000078808	40	10	362	3	0.234806629834	5	48	0.45084205252	50	NA	0	0	NA	14	5777.88428595	0.795918367347
ENSG00000078814	NA	NA	NA	NA	NA	3	37	0.503801160589	44	NA	0	0	NA	2	866.393477564	0.5
ENSG00000078898	NA	NA	NA	NA	NA	4	10	0.408583375752	25	NA	0	0	NA	NA	NA	NA
ENSG00000078900	30	10	636	4	0.496855345912	5	6	0.593845109888	38	1	0	0	NA	79	140504.27735	0.94885361552
ENSG00000078902	NA	100	274	2	0.0875912408759	2	47	0.370852124351	35	0	0	0	NA	64	140124.044925	0.939504132231
ENSG00000078967	250	20	147	1	0.0340136054422	10	34	0.437202750049	46	NA	0	0	NA	83	80182.3203468	0.775673869459
ENSG00000079101	NA	NA	NA	NA	NA	1	21	0.399466639688	32	NA	NA	0	NA	NA	NA	NA
ENSG00000079102	NA	270	604	3	0.614238410596	11	17	0.867390315628	21	1	0	1	NA	36	44825.6732917	0.904844290657
ENSG00000079112	NA	220	832	2	0.0901442307692	2	9	0.524680774453	16	0	0	0	NA	NA	NA	NA
ENSG00000079134	NA	10	657	2	0.286149162861	4	45	0.680232292923	58	1	0	0	NA	28	7345.57084687	0.714285714286
ENSG00000079150	NA	10	259	2	0.019305019305	NA	16	0.593020281005	39	NA	0	0	NA	5	1894.36625699	0.8
ENSG00000079156	NA	NA	NA	NA	NA	1	21	0.689206953392	38	NA	0	0	NA	1	0.0	0.0
ENSG00000079215	NA	10	542	1	0.0738007380074	18	41	0.561663450105	24	0	0	1	0	NA	NA	NA
ENSG00000079246	210	10	732	4	0.0696721311475	3	NA	0.593774364074	30	1	1	0	NA	128	224041.844084	0.901504
ENSG00000079257	NA	NA	NA	NA	NA	1	40	0.513611932699	13	0	0	0	NA	9	12660.6712004	0.84375
ENSG00000079263	NA	NA	867	4	0.450980392157	6	24	0.104874545911	17	NA	0	0	NA	1	0.0	0.0
ENSG00000079277	NA	30	465	4	0.247311827957	4	40	0.604243122863	27	0	1	0	NA	17	6853.55670439	0.875
ENSG00000079308	NA	NA	NA	NA	NA	8	34	0.56547611079	9	0	0	0	NA	5	648.008704486	0.8
ENSG00000079313	NA	NA	NA	NA	NA	NA	35	0.656744270036	34	NA	0	0	NA	3	77.7020351666	0.666666666667
ENSG00000079332	240	20	198	1	0.0	5	NA	0.586612263523	45	NA	1	0	NA	3	154.107616507	0.666666666667
ENSG00000079335	NA	210	594	3	0.3367003367	11	25	0.710462001729	54	NA	1	0	NA	6	692.941888686	0.777777777778
ENSG00000079337	70	10	923	4	0.0790899241603	6	20	0.551718749527	39	0	0	0	NA	8	1019.04569066	0.8125
ENSG00000079385	NA	20	526	4	0.300380228137	13	31	0.170398337294	8	NA	0	0	NA	9	40631.5547687	0.617283950617
ENSG00000079387	330	20	644	3	0.302795031056	NA	23	0.695602831371	46	NA	0	0	NA	9	1168.08268637	0.40625
ENSG00000079393	90	50	327	2	0.0550458715596	9	10	0.602824366192	37	NA	0	0	NA	1	0.0	0.0
ENSG00000079432	NA	NA	NA	NA	NA	2	44	0.768211989522	30	1	0	0	NA	13	7509.3851338	0.88
ENSG00000079435	NA	10	1076	2	0.390334572491	13	23	0.56271772358	NA	0	0	0	NA	NA	NA	NA
ENSG00000079459	NA	20	417	1	0.0119904076739	6	54	0.571061949682	51	1	0	0	NA	10	2863.91848134	0.79012345679
ENSG00000079462	NA	NA	231	1	0.181818181818	4	43	0.641082602574	42	0	NA	0	NA	31	29746.216496	0.746730083234
ENSG00000079482	NA	10	802	4	0.326683291771	NA	16	0.669579696101	22	0	0	1	0	3	52.9828742944	0.444444444444
ENSG00000079557	NA	20	599	1	0.00500834724541	6	4	0.254360780896	8	0	0	0	NA	NA	NA	NA
ENSG00000079616	490	60	665	2	0.303759398496	6	54	0.651795837495	53	1	0	1	NA	7	589.259455367	0.775510204082
ENSG00000079689	NA	NA	276	1	0.0144927536232	9	10	0.644860928729	5	NA	0	0	NA	1	0.0	0.0
ENSG00000079691	NA	10	1371	5	0.334792122538	6	35	0.591358744766	33	NA	0	0	NA	4	217.176862909	0.625
ENSG00000079739	NA	10	562	4	0.0106761565836	9	NA	0.489922755442	30	NA	0	1	NA	14	6141.50764373	0.826530612245
ENSG00000079785	30	20	740	4	0.0432432432432	8	41	0.551199705563	52	NA	0	0	NA	75	93504.628534	0.847054155921
ENSG00000079805	20	20	870	4	0.23908045977	NA	44	0.503314146626	48	1	0	1	0	51	79527.4165715	0.874149659864
ENSG00000079819	NA	NA	NA	NA	NA	6	50	0.712287576099	46	0	0	0	NA	8	1103.99560447	0.78125
ENSG00000079841	250	10	1692	4	0.6731678487	12	6	0.860887000384	11	1	0	1	0	13	6914.3626029	0.497041420118
ENSG00000079931	NA	NA	NA	NA	NA	3	26	0.520207114378	5	NA	0	0	NA	2	94.2521368804	0.5
ENSG00000079950	410	10	261	2	0.402298850575	5	NA	0.515597066544	37	NA	0	0	NA	29	21190.735078	0.724489795918
ENSG00000079974	NA	60	228	1	0.175438596491	NA	34	0.292642118006	NA	NA	0	0	NA	1	0.0	0.0
ENSG00000079999	NA	170	624	3	0.025641025641	1	49	0.642245249153	59	1	0	0	NA	65	145846.382205	0.945266272189
ENSG00000080007	NA	NA	648	4	0.212962962963	5	NA	0.581818887605	3	NA	0	0	NA	NA	NA	NA
ENSG00000080031	NA	60	1115	2	0.329147982063	4	6	0.156016451606	42	0	1	0	NA	4	365.607365995	0.375
ENSG00000080166	80	10	519	1	0.00578034682081	7	NA	0.459950115197	2	0	0	0	NA	NA	NA	NA
ENSG00000080189	NA	NA	NA	NA	NA	3	46	0.516940638088	39	NA	NA	0	NA	NA	NA	NA
ENSG00000080200	NA	NA	NA	NA	NA	12	37	0.536140057984	NA	NA	0	0	NA	NA	NA	NA
ENSG00000080224	NA	NA	NA	NA	NA	8	NA	0.73632765672	10	0	1	0	NA	NA	NA	NA
ENSG00000080293	NA	30	440	2	0.0227272727273	3	7	0.3583678045	2	0	0	0	NA	6	26572.236974	0.666666666667
ENSG00000080298	60	10	749	3	0.232309746328	8	10	0.73443305785	53	1	0	0	NA	7	12778.2825202	0.777777777778
ENSG00000080345	NA	NA	2472	4	0.474919093851	6	20	0.512220522221	60	1	0	0	NA	18	17729.0882709	0.882716049383
ENSG00000080371	NA	60	225	1	0.133333333333	9	44	0.560772962594	37	NA	0	0	NA	4	282.616734673	0.75
ENSG00000080493	NA	20	1079	3	0.167747914736	18	32	0.717816331194	16	1	0	1	NA	1	0.0	0.0
ENSG00000080503	NA	60	1590	9	0.527044025157	14	62	0.830983285647	53	1	1	1	NA	77	64451.0343413	0.674983292493
ENSG00000080511	220	40	331	0	0.0543806646526	2	3	0.319688226923	NA	0	0	0	NA	NA	NA	NA
ENSG00000080546	NA	200	492	1	0.0569105691057	5	46	0.651628454696	58	NA	1	0	NA	4	176.047725584	0.75
ENSG00000080561	NA	NA	NA	NA	NA	10	11	0.864121757333	5	NA	0	0	NA	13	11721.2968581	0.674556213018
ENSG00000080572	NA	NA	NA	NA	NA	2	2	0.360601775558	21	NA	0	0	NA	NA	NA	NA
ENSG00000080573	NA	20	1745	3	0.771919770774	11	24	0.401858763536	9	0	0	0	NA	NA	NA	NA
ENSG00000080603	NA	50	3230	3	0.717647058824	9	54	0.700043901597	58	NA	0	1	NA	17	2544.83256783	0.75
ENSG00000080608	NA	NA	NA	NA	NA	4	NA	0.517693365455	48	NA	0	0	NA	NA	NA	NA
ENSG00000080618	NA	NA	NA	NA	NA	4	9	0.525941043768	7	1	1	0	NA	5	12777.5355685	0.72
ENSG00000080644	70	10	505	2	0.00594059405941	8	25	0.483286842263	5	1	0	1	NA	1	0.0	0.0
ENSG00000080709	NA	10	579	4	0.217616580311	3	10	0.760462340969	24	1	0	0	NA	1	0.0	0.0
ENSG00000080802	NA	20	575	4	0.500869565217	9	31	0.842330176218	56	NA	0	0	NA	8	1151.92368435	0.53125
ENSG00000080815	60	10	467	1	0.23982869379	10	43	0.589910296209	26	1	0	1	0	70	149763.328597	0.936759889141
ENSG00000080819	NA	10	454	1	0.180616740088	2	25	0.508184306425	37	0	0	1	0	4	355.342049401	0.666666666667
ENSG00000080822	NA	20	276	0	0.0	14	53	0.738733907606	63	NA	0	0	NA	8	2022.44653606	0.72
ENSG00000080823	NA	220	419	1	0.286396181384	7	28	0.415079848226	NA	NA	1	0	NA	1	0.0	0.0
ENSG00000080824	30	10	732	2	0.233606557377	17	54	0.553010497753	64	1	1	0	NA	NA	NA	NA
ENSG00000080839	NA	30	1068	4	0.170411985019	2	14	0.758996920407	44	1	1	0	NA	56	53522.9266522	0.909932360271
ENSG00000080845	NA	NA	NA	NA	NA	6	48	0.805265046146	37	NA	0	0	NA	5	317.319843239	0.56
ENSG00000080854	NA	NA	NA	NA	NA	4	5	0.71985180518	17	NA	0	0	NA	NA	NA	NA
ENSG00000080910	NA	NA	NA	NA	NA	6	NA	0.15440953218	NA	NA	0	0	NA	NA	NA	NA
ENSG00000080947	NA	NA	NA	NA	NA	NA	8	0.567596334469	NA	NA	NA	0	NA	NA	NA	NA
ENSG00000080986	NA	10	642	2	0.219626168224	5	32	0.485044521998	39	NA	0	0	NA	45	49138.9113558	0.786324786325
ENSG00000081014	NA	NA	NA	NA	NA	4	9	0.628163203759	61	0	0	1	NA	5	4530.51055231	0.72
ENSG00000081019	NA	NA	NA	NA	NA	10	29	0.887111425915	57	NA	0	0	NA	NA	NA	NA
ENSG00000081026	NA	310	1506	5	0.528552456839	9	29	0.632839294115	44	NA	0	0	NA	10	25870.3874927	0.814814814815
ENSG00000081041	NA	90	107	1	0.0373831775701	3	3	0.221362056201	41	0	0	0	NA	3	169.473565465	0.666666666667
ENSG00000081051	NA	NA	NA	NA	NA	2	13	0.333022375581	8	0	0	1	NA	11	3841.40990147	0.909090909091
ENSG00000081052	NA	20	1690	2	0.827218934911	10	13	0.527958735405	19	0	0	1	0	NA	NA	NA
ENSG00000081059	NA	10	481	2	0.740124740125	3	27	0.629414076301	27	1	0	0	NA	2	65.1937959917	0.5
ENSG00000081087	NA	130	334	1	0.0179640718563	1	49	0.463224410429	30	0	0	1	NA	5	889.862820971	0.625
ENSG00000081138	NA	20	785	2	0.146496815287	9	3	0.587713955001	8	NA	1	0	NA	1	0.0	1.0
ENSG00000081148	NA	40	1241	4	0.182111200645	3	11	0.369313305254	NA	NA	0	1	0	NA	NA	NA
ENSG00000081154	NA	100	178	1	0.97191011236	4	62	0.832997149161	46	NA	0	0	NA	3	223.979275864	0.666666666667
ENSG00000081177	NA	NA	NA	NA	NA	6	NA	0.527706316589	30	NA	0	0	NA	NA	NA	NA
ENSG00000081181	NA	10	354	1	0.101694915254	9	58	0.684375158316	28	0	1	0	NA	NA	NA	NA
ENSG00000081189	20	10	473	2	0.737843551797	14	46	0.863746624381	33	1	0	1	NA	17	9272.18323493	0.693333333333
ENSG00000081237	20	10	1304	4	0.288343558282	5	35	0.292173957988	6	1	1	1	0	22	26469.6436262	0.871972318339
ENSG00000081248	NA	60	1873	2	0.151094500801	1	13	0.757670156633	11	1	0	1	1	2	19.9679094568	0.5
ENSG00000081277	NA	10	747	3	0.121820615797	9	15	0.472183344875	4	NA	0	1	NA	10	4660.54566667	0.78
ENSG00000081307	NA	330	404	1	0.165841584158	8	43	0.516757286333	49	1	0	0	NA	45	28357.9150326	0.927977839335
ENSG00000081320	NA	60	372	1	0.139784946237	6	21	0.3885215617	37	0	1	0	NA	1	0.0	0.0
ENSG00000081377	100	20	498	2	0.168674698795	15	43	0.647705990795	41	0	1	0	NA	2	0.0	0.0
ENSG00000081386	NA	NA	NA	NA	NA	9	20	0.156639445422	25	NA	0	0	NA	1	0.0	0.0
ENSG00000081479	100	10	4655	10	0.0300751879699	9	21	0.744418862115	17	1	0	1	NA	32	52627.6391567	0.943786982249
ENSG00000081665	NA	NA	NA	NA	NA	4	NA	0.169611772166	17	NA	0	0	NA	1	0.0	0.0
ENSG00000081692	NA	NA	NA	NA	NA	1	NA	0.353726762606	52	NA	0	0	NA	1	0.0	0.0
ENSG00000081721	60	30	340	1	0.0470588235294	1	NA	0.557206885615	39	NA	0	0	NA	5	1938.71746168	0.625
ENSG00000081760	NA	NA	NA	NA	NA	8	39	0.403699764824	26	NA	0	0	NA	1	0.0	0.0
ENSG00000081791	NA	20	515	2	0.302912621359	7	49	0.373085385965	25	NA	0	0	NA	NA	NA	NA
ENSG00000081800	NA	320	595	1	0.0403361344538	8	2	0.547708115724	4	0	0	0	NA	NA	NA	NA
ENSG00000081803	NA	NA	NA	NA	NA	12	19	0.79284359962	46	1	0	0	NA	6	74.148674966	0.0
ENSG00000081818	NA	20	795	3	0.0528301886792	NA	9	0.171527449053	2	NA	0	0	NA	NA	NA	NA
ENSG00000081842	NA	220	950	3	0.198947368421	NA	NA	0.54189680808	3	NA	0	0	NA	NA	NA	NA
ENSG00000081853	NA	NA	NA	NA	NA	NA	NA	0.376218038766	4	NA	0	0	NA	NA	NA	NA
ENSG00000081870	NA	NA	NA	NA	NA	5	16	0.371240069541	28	1	0	0	NA	1	0.0	1.0
ENSG00000081913	NA	80	1717	7	0.379149679674	12	42	0.59307389104	58	0	0	0	NA	19	9592.39723204	0.831024930748
ENSG00000081923	370	10	1251	3	0.0639488409273	7	21	0.586845514457	14	0	0	1	NA	2	11602.0	0.0
ENSG00000081985	NA	20	862	6	0.126450116009	2	4	0.357096776003	1	0	0	0	NA	3	85.9214375525	0.444444444444
ENSG00000082014	60	10	483	3	0.347826086957	8	37	0.681743937916	24	NA	0	0	NA	12	1146.95163307	0.416666666667
ENSG00000082068	NA	NA	NA	NA	NA	2	34	0.675602246282	26	NA	0	0	NA	6	793.821605693	0.8
ENSG00000082074	410	10	783	3	0.809706257982	6	17	0.390839229162	10	0	NA	0	NA	12	1482.66396091	0.736111111111
ENSG00000082126	NA	NA	NA	NA	NA	6	7	0.59590338521	5	0	1	0	NA	1	0.0	0.0
ENSG00000082146	400	10	418	2	0.0622009569378	NA	37	0.670351805087	53	NA	1	0	NA	4	150.585815058	0.375
ENSG00000082153	NA	NA	NA	NA	NA	NA	15	0.758793632571	54	NA	1	0	NA	16	4801.80013533	0.863905325444
ENSG00000082175	NA	100	933	3	0.42872454448	8	3	0.515238224458	17	0	1	0	NA	52	36326.4628647	0.883742911153
ENSG00000082196	30	10	284	2	0.330985915493	8	29	0.43862399624	2	NA	0	0	NA	NA	NA	NA
ENSG00000082212	NA	NA	584	3	0.00856164383562	4	48	0.621264952833	43	NA	0	0	NA	NA	NA	NA
ENSG00000082213	NA	NA	NA	NA	NA	4	33	0.469070651023	57	NA	0	0	NA	2	41.4126755839	0.5
ENSG00000082258	300	40	730	4	0.591780821918	9	13	0.803834893816	61	1	1	0	NA	10	1350.25291929	0.68
ENSG00000082269	NA	NA	NA	NA	NA	11	26	0.688489710596	43	NA	0	0	NA	NA	NA	NA
ENSG00000082293	NA	40	1142	3	0.721541155867	3	7	0.457864840518	20	1	1	0	NA	NA	NA	NA
ENSG00000082397	40	20	1087	8	0.563017479301	17	40	0.702221718974	7	0	0	0	NA	13	15948.3346178	0.833333333333
ENSG00000082438	NA	NA	NA	NA	NA	11	34	0.509667911933	35	NA	0	0	NA	2	31.1390649307	0.5
ENSG00000082458	240	40	849	5	0.239104829211	13	30	0.725538364098	23	1	1	1	NA	36	62217.842153	0.86
ENSG00000082482	NA	40	426	2	0.0164319248826	5	NA	0.827662972065	7	0	0	0	NA	NA	NA	NA
ENSG00000082497	NA	NA	NA	NA	NA	3	NA	0.613306137127	15	NA	0	0	NA	3	92.7494524366	0.444444444444
ENSG00000082512	NA	50	557	3	0.0341113105925	NA	32	0.457774590639	24	0	0	0	NA	39	33057.5795784	0.71383975026
ENSG00000082515	NA	NA	NA	NA	NA	3	33	0.435228427001	14	NA	0	0	NA	9	927.049901454	0.740740740741
ENSG00000082516	240	20	1508	4	0.165782493369	7	40	0.613457956422	33	NA	0	0	NA	23	5752.91931948	0.820415879017
ENSG00000082556	120	20	380	1	0.0157894736842	2	2	0.513048959915	1	0	0	0	NA	1	0.0	0.0
ENSG00000082641	NA	10	772	3	0.477979274611	20	61	0.83057962146	54	1	0	0	NA	12	18031.7325012	0.763888888889
ENSG00000082684	NA	NA	NA	NA	NA	NA	21	0.568556124464	14	0	0	0	NA	8	633.824177317	0.8125
ENSG00000082701	20	10	420	1	0.271428571429	7	21	0.825601630696	62	1	1	0	NA	NA	NA	NA
ENSG00000082781	90	50	799	3	0.0137672090113	5	59	0.617334106849	28	0	0	0	NA	13	13585.11682	0.888888888889
ENSG00000082805	NA	10	1116	2	0.652329749104	7	34	0.583453412762	34	1	0	1	0	16	9938.64799931	0.8515625
ENSG00000082898	300	20	1071	4	0.0121381886088	8	NA	0.756529395807	61	NA	0	0	NA	134	318285.26851	0.947886073356
ENSG00000082929	NA	NA	93	1	0.172043010753	4	4	0.100252175168	4	NA	0	0	NA	NA	NA	NA
ENSG00000082996	NA	20	381	2	0.241469816273	13	60	0.719520637402	45	NA	0	0	NA	9	1765.74439636	0.740740740741
ENSG00000083067	NA	300	1732	3	0.198036951501	13	19	0.7931759184	7	0	0	0	NA	NA	NA	NA
ENSG00000083093	NA	30	1186	0	0.496627318718	4	18	0.369326004084	62	1	0	1	1	9	2429.59630428	0.864197530864
ENSG00000083097	NA	10	2476	5	0.140953150242	6	33	0.774589471052	35	NA	0	0	NA	NA	NA	NA
ENSG00000083099	NA	NA	NA	NA	NA	NA	NA	0.27829325075	26	NA	0	0	NA	NA	NA	NA
ENSG00000083123	NA	10	392	2	0.0331632653061	6	33	0.526953342147	33	NA	0	1	0	NA	NA	NA
ENSG00000083168	130	20	2004	7	0.637724550898	5	41	0.745367139795	71	1	0	0	NA	16	4422.45964429	0.835555555556
ENSG00000083223	NA	90	1495	2	0.385953177258	9	29	0.715220905374	44	NA	0	0	NA	1	0.0	0.0
ENSG00000083290	NA	30	1036	4	0.397683397683	6	23	0.684833249441	20	1	1	0	NA	13	10947.246751	0.842975206612
ENSG00000083307	NA	NA	NA	NA	NA	NA	17	0.713406296207	15	1	0	1	NA	1	0.0	0.0
ENSG00000083312	NA	10	898	2	0.043429844098	16	44	0.880227292376	65	NA	0	0	NA	30	15134.6866673	0.878472222222
ENSG00000083444	70	20	774	1	0.00645994832041	4	65	0.574571458631	26	0	0	1	0	11	3891.63056753	0.826446280992
ENSG00000083454	410	10	431	0	0.171693735499	4	31	0.411137752424	27	0	0	0	NA	NA	NA	NA
ENSG00000083457	NA	NA	NA	NA	NA	5	26	0.350592214221	18	0	0	0	NA	2	52.0001281116	0.5
ENSG00000083520	NA	10	958	2	0.135699373695	3	NA	0.670479119078	42	NA	0	0	NA	20	8241.22151454	0.698060941828
ENSG00000083535	NA	NA	NA	NA	NA	5	21	0.619211080346	42	NA	0	0	NA	2	43.5807373953	0.5
ENSG00000083544	NA	NA	651	2	0.662058371736	4	37	0.761785007512	48	NA	NA	0	NA	10	1006.13860392	0.6
ENSG00000083635	270	50	495	2	0.70303030303	4	NA	0.298601074863	38	NA	0	0	NA	7	388.063282061	0.69387755102
ENSG00000083642	NA	20	1447	2	0.269523151348	18	45	0.628919472858	35	1	0	0	NA	10	227.440339094	0.6
ENSG00000083720	NA	160	520	1	0.0288461538462	12	41	0.566952171688	32	1	1	1	NA	40	30619.8299832	0.9075
ENSG00000083750	NA	10	374	1	0.0828877005348	1	24	0.796813739103	34	NA	0	0	NA	11	4408.08197007	0.809917355372
ENSG00000083782	NA	30	322	2	0.173913043478	2	12	0.634770633673	NA	NA	0	0	NA	NA	NA	NA
ENSG00000083799	40	10	956	2	0.172594142259	21	35	0.632796688493	45	1	NA	1	0	33	56506.7257535	0.871111111111
ENSG00000083807	400	10	690	2	0.00144927536232	2	26	0.290148739698	NA	0	0	0	NA	NA	NA	NA
ENSG00000083812	NA	NA	NA	NA	NA	4	23	0.113720290463	37	NA	0	0	NA	3	18.6305642434	0.444444444444
ENSG00000083814	NA	NA	NA	NA	NA	3	23	0.058166213736	19	NA	0	0	NA	1	0.0	0.0
ENSG00000083817	NA	NA	NA	NA	NA	1	18	0.110553585799	26	NA	0	0	NA	NA	NA	NA
ENSG00000083828	NA	NA	NA	NA	NA	5	NA	0.119772269302	24	NA	0	0	NA	NA	NA	NA
ENSG00000083838	NA	250	450	4	0.646666666667	1	12	0.136524312215	50	NA	0	0	NA	13	29513.1808347	0.79012345679
ENSG00000083842	NA	NA	575	3	0.549565217391	1	20	0.156800382227	53	NA	0	0	NA	6	825.397047434	0.722222222222
ENSG00000083844	NA	NA	NA	NA	NA	5	23	0.16917907011	16	NA	0	0	NA	1	0.0	0.0
ENSG00000083845	NA	50	225	0	0.0711111111111	6	50	0.537125217019	49	NA	0	0	NA	96	20920.0073052	0.21540166205
ENSG00000083857	NA	40	4588	8	0.12074978204	2	NA	0.676003805151	31	1	0	0	NA	4	184.885680288	0.625
ENSG00000083896	NA	NA	NA	NA	NA	11	48	0.739849546425	44	NA	0	0	NA	28	24017.0801026	0.884688090737
ENSG00000083937	NA	20	213	1	0.694835680751	4	52	0.60671473755	24	NA	0	1	NA	10	6629.81511111	0.814814814815
ENSG00000084070	NA	10	429	2	0.340326340326	1	NA	0.661133544251	33	NA	0	0	NA	NA	NA	NA
ENSG00000084072	NA	10	301	2	0.142857142857	10	50	0.556651699329	20	NA	0	0	NA	9	662.993713462	0.493827160494
ENSG00000084073	NA	290	475	1	0.0421052631579	1	NA	0.598421291694	53	1	0	1	NA	20	6613.28215292	0.853185595568
ENSG00000084090	NA	NA	NA	NA	NA	14	57	0.503194764095	59	NA	0	0	NA	NA	NA	NA
ENSG00000084092	NA	10	698	1	0.232091690544	NA	34	0.385703988864	48	1	0	0	NA	5	912.816778755	0.72
ENSG00000084093	30	10	1097	4	0.67547857794	9	25	0.608296324376	45	1	0	0	NA	25	9687.48046896	0.722222222222
ENSG00000084110	NA	40	657	1	0.00608828006088	5	7	0.589483647991	21	0	0	1	NA	NA	NA	NA
ENSG00000084112	30	10	1049	5	0.540514775977	7	33	0.527073666641	51	NA	0	0	NA	3	9.85628597488	0.666666666667
ENSG00000084207	20	10	210	2	0.0	1	NA	0.554299794014	50	0	1	0	NA	14	7762.32819403	0.887573964497
ENSG00000084234	NA	240	763	6	0.322411533421	7	56	0.680117602564	44	1	0	0	NA	16	23754.3884328	0.918367346939
ENSG00000084444	NA	NA	NA	NA	NA	13	32	0.380420131834	17	NA	0	0	NA	NA	NA	NA
ENSG00000084453	NA	10	670	2	0.0119402985075	9	7	0.512355311169	4	0	0	0	NA	NA	NA	NA
ENSG00000084463	NA	NA	641	2	0.872074882995	7	54	0.60467168045	27	NA	0	0	NA	22	18892.8520947	0.875283446712
ENSG00000084623	NA	70	325	1	0.0307692307692	2	34	0.821966194697	28	NA	0	0	NA	54	58916.8583513	0.882396449704
ENSG00000084628	NA	NA	NA	NA	NA	5	14	0.516630293711	6	NA	0	0	NA	NA	NA	NA
ENSG00000084636	30	20	1604	2	0.823566084788	1	44	0.640848687806	22	NA	0	0	NA	NA	NA	NA
ENSG00000084652	NA	210	546	1	0.747252747253	7	NA	0.446161221371	57	NA	0	0	NA	19	11394.7007231	0.9140625
ENSG00000084674	80	10	4563	11	0.011396011396	4	31	0.545805916644	32	1	0	1	NA	24	44653.0379254	0.743764172336
ENSG00000084676	350	10	1441	5	0.721027064539	13	40	0.729273853512	5	0	1	0	NA	58	59226.3902012	0.640943877551
ENSG00000084693	NA	20	886	3	0.406320541761	10	58	0.609274529042	72	NA	0	0	NA	NA	NA	NA
ENSG00000084710	NA	NA	NA	NA	NA	7	6	0.657448248586	22	NA	0	0	NA	NA	NA	NA
ENSG00000084731	NA	60	793	2	0.479192938209	21	39	0.639043486748	21	0	0	0	NA	2	0.0	0.5
ENSG00000084733	140	10	200	1	0.08	2	41	0.857617659193	51	NA	0	0	NA	14	9803.19141895	0.84
ENSG00000084734	40	10	625	2	0.0464	4	6	0.641402883403	27	0	0	1	NA	2	198.624285577	0.5
ENSG00000084754	NA	10	763	3	0.00131061598952	4	NA	0.542083792314	57	1	0	1	NA	32	26836.4645013	0.894901144641
ENSG00000084764	NA	NA	281	2	0.341637010676	17	47	0.635636433933	20	0	0	0	NA	6	360.619271929	0.777777777778
ENSG00000084774	90	10	2225	9	0.085393258427	1	51	0.7047559791	32	NA	0	0	NA	32	8183.59809692	0.509765625
ENSG00000085063	NA	20	130	1	0.0230769230769	5	53	0.129599932859	52	0	0	1	NA	8	40569.0785311	0.65625
ENSG00000085117	NA	NA	NA	NA	NA	2	25	0.392583814873	35	NA	0	0	NA	17	13504.5093588	0.826666666667
ENSG00000085185	NA	NA	NA	NA	NA	5	29	0.702935491904	NA	NA	0	0	NA	8	345.038671259	0.65625
ENSG00000085224	70	20	2492	10	0.580658105939	15	NA	0.780110976717	17	1	1	1	0	24	15726.0859109	0.862003780718
ENSG00000085231	30	10	264	1	0.564393939394	4	51	0.664155478294	57	NA	1	0	NA	57	37708.2605446	0.827846364883
ENSG00000085265	NA	30	326	2	0.174846625767	2	NA	0.356997165858	3	0	0	0	NA	2	39.9231594642	0.5
ENSG00000085274	NA	NA	610	2	0.245901639344	4	36	0.693752187643	49	NA	0	0	NA	1	0.0	0.0
ENSG00000085276	30	10	1230	4	0.426829268293	1	29	0.801766289576	45	1	0	0	NA	10	1837.9148192	0.18
ENSG00000085365	NA	NA	NA	NA	NA	21	46	0.585180795571	NA	0	NA	0	NA	NA	NA	NA
ENSG00000085377	NA	NA	710	2	0.0140845070423	7	NA	0.437315394125	NA	0	0	0	NA	NA	NA	NA
ENSG00000085382	200	20	909	3	0.0605060506051	6	23	0.686628544994	30	0	0	0	NA	7	1399.71585379	0.816326530612
ENSG00000085415	40	10	360	1	0.125	10	40	0.592940759637	58	0	0	0	NA	15	3899.80188568	0.764444444444
ENSG00000085433	NA	NA	NA	NA	NA	16	37	0.803157953297	32	0	0	0	NA	1	0.0	0.0
ENSG00000085449	NA	NA	410	3	0.0219512195122	4	37	0.534756910678	42	NA	0	0	NA	3	11785.3179418	0.5
ENSG00000085465	NA	10	678	1	0.37610619469	5	NA	0.373301699649	NA	NA	0	0	NA	1	0.0	0.0
ENSG00000085491	NA	NA	NA	NA	NA	NA	31	0.324483088329	42	NA	0	0	NA	5	312.726606068	0.72
ENSG00000085511	NA	30	1608	5	0.240671641791	5	35	0.719844772354	38	1	0	0	NA	19	5134.37939663	0.845679012346
ENSG00000085514	NA	NA	303	1	0.306930693069	2	17	0.116900113678	16	0	0	0	NA	4	193.052120985	0.5
ENSG00000085552	NA	NA	NA	NA	NA	4	20	0.536241619428	27	0	0	0	NA	1	0.0	0.0
ENSG00000085563	70	10	1280	2	0.02421875	4	21	0.537324177986	2	0	1	1	0	9	10312.077479	0.716049382716
ENSG00000085644	NA	NA	NA	NA	NA	2	NA	0.23974990597	32	NA	0	0	NA	NA	NA	NA
ENSG00000085662	60	10	316	1	0.0158227848101	4	50	0.439866961582	33	0	1	0	NA	5	805.193349342	0.8
ENSG00000085719	NA	320	537	2	0.0204841713222	5	51	0.462777017783	17	NA	1	0	NA	7	1655.90488719	0.734693877551
ENSG00000085721	NA	20	651	2	0.0875576036866	2	42	0.700835681757	24	1	0	0	NA	16	2493.71170214	0.828125
ENSG00000085733	NA	NA	NA	NA	NA	12	53	0.417119998746	44	1	1	0	NA	65	78854.3598009	0.925078043704
ENSG00000085741	30	10	354	1	0.045197740113	8	12	0.301095816442	21	1	1	0	NA	NA	NA	NA
ENSG00000085760	NA	30	727	3	0.0618982118294	3	33	0.392722582538	46	NA	0	0	NA	1	0.0	0.0
ENSG00000085788	NA	NA	NA	NA	NA	14	NA	0.589984487385	45	NA	0	0	NA	NA	NA	NA
ENSG00000085831	NA	NA	NA	NA	NA	12	20	0.678466361534	11	NA	0	0	NA	NA	NA	NA
ENSG00000085832	210	10	896	2	0.489955357143	15	NA	0.669968151184	59	0	0	0	NA	97	230249.336079	0.920138888889
ENSG00000085840	NA	10	861	5	0.336817653891	3	NA	0.555867278675	43	NA	1	1	NA	22	2169.45236481	0.321995464853
ENSG00000085871	NA	10	147	1	0.0	NA	31	0.368952030145	33	NA	0	0	NA	NA	NA	NA
ENSG00000085872	200	20	927	0	0.68284789644	4	44	0.52895490919	32	NA	0	0	NA	33	26117.3380071	0.609781477627
ENSG00000085978	NA	10	624	2	0.267628205128	5	39	0.556926212053	54	1	0	1	0	23	15156.1980708	0.885
ENSG00000085982	NA	NA	NA	NA	NA	1	21	0.487486878374	17	NA	0	0	NA	NA	NA	NA
ENSG00000085998	NA	60	748	1	0.137700534759	4	NA	0.665029493935	22	1	0	1	0	3	72.5793290757	0.444444444444
ENSG00000085999	70	20	747	4	0.0669344042838	2	NA	0.872868878833	41	0	1	0	NA	1	0.0	0.0
ENSG00000086015	210	30	1798	5	0.632925472747	12	43	0.623367523526	27	NA	1	0	NA	10	15737.8752526	0.84
ENSG00000086061	NA	90	397	3	0.211586901763	23	NA	0.718000324326	52	0	0	0	NA	66	78257.4116814	0.839002267574
ENSG00000086062	30	10	398	2	0.223618090452	14	NA	0.528778669274	54	1	0	1	0	6	2666.00908532	0.64
ENSG00000086065	NA	20	219	1	0.616438356164	2	61	0.591313640906	39	1	0	0	NA	19	25732.5640533	0.791111111111
ENSG00000086102	NA	100	1120	3	0.366964285714	7	24	0.610988151414	50	NA	0	0	NA	35	19643.8836853	0.686868686869
ENSG00000086159	NA	20	282	1	0.0673758865248	12	NA	0.249169513711	6	NA	0	0	NA	NA	NA	NA
ENSG00000086189	NA	NA	NA	NA	NA	8	43	0.534070853298	34	NA	0	0	NA	19	607.576195805	0.742382271468
ENSG00000086200	NA	NA	NA	NA	NA	1	30	0.685629006883	33	NA	0	0	NA	34	18144.2842999	0.839302112029
ENSG00000086205	NA	290	750	4	0.008	17	23	0.625926741213	NA	NA	0	0	NA	3	307.908480382	0.666666666667
ENSG00000086232	NA	10	630	3	0.249206349206	6	48	0.45716046086	47	0	1	0	NA	3	903.043344235	0.666666666667
ENSG00000086288	NA	NA	NA	NA	NA	3	3	0.468861900169	1	NA	1	1	NA	NA	NA	NA
ENSG00000086289	NA	NA	NA	NA	NA	NA	39	0.417726530102	27	NA	0	0	NA	2	177.354295652	0.5
ENSG00000086300	NA	10	227	1	0.215859030837	13	43	0.492127431865	36	NA	0	1	NA	NA	NA	NA
ENSG00000086475	NA	10	392	2	0.0408163265306	6	NA	0.749880437644	41	NA	0	0	NA	18	7413.94183631	0.858131487889
ENSG00000086504	NA	150	256	1	0.07421875	6	31	0.480789074117	29	NA	0	0	NA	9	1250.26789395	0.518518518519
ENSG00000086506	NA	10	142	1	0.0	9	15	0.314851800008	37	NA	0	0	NA	NA	NA	NA
ENSG00000086544	NA	30	683	2	0.590043923865	11	30	0.524691555303	65	0	0	1	0	1	0.0	0.0
ENSG00000086548	NA	470	344	3	0.171511627907	7	14	0.112931717157	11	NA	0	0	NA	5	770.574842742	0.0
ENSG00000086570	NA	20	4349	7	0.109910324212	2	19	0.597077271754	10	0	0	0	NA	NA	NA	NA
ENSG00000086589	40	10	420	1	0.421428571429	4	51	0.714046141426	39	NA	0	0	NA	8	1093.10148847	0.65625
ENSG00000086598	130	10	201	1	0.0597014925373	5	60	0.684873030103	38	1	0	0	NA	9	1794.99973405	0.864197530864
ENSG00000086619	NA	70	467	1	0.00856531049251	11	17	0.525019796458	38	0	0	0	NA	6	430.008289416	0.611111111111
ENSG00000086666	140	20	208	2	0.519230769231	NA	50	0.768768302206	50	NA	0	0	NA	3	185.298277534	0.666666666667
ENSG00000086696	NA	40	387	1	0.0	4	26	0.449821538469	6	1	0	0	NA	NA	NA	NA
ENSG00000086712	NA	30	528	3	0.439393939394	4	NA	0.531893949891	40	0	0	0	NA	12	3611.72314576	0.892561983471
ENSG00000086717	60	20	653	4	0.0612557427259	5	10	0.518388222098	3	0	0	0	NA	NA	NA	NA
ENSG00000086730	NA	20	243	1	0.514403292181	8	30	0.223324715873	NA	0	0	0	NA	NA	NA	NA
ENSG00000086758	NA	20	4374	10	0.378829446731	12	60	0.75645884434	34	1	0	1	NA	45	45480.1605536	0.927977839335
ENSG00000086827	50	10	779	2	0.0397946084724	9	29	0.740958942762	31	NA	1	0	NA	23	41386.635272	0.891966759003
ENSG00000086848	NA	20	611	1	0.0458265139116	1	NA	0.669371208603	22	NA	0	1	0	1	0.0	0.0
ENSG00000086967	NA	20	1141	3	0.105170902717	6	10	0.497205784912	22	NA	0	0	NA	NA	NA	NA
ENSG00000086991	100	10	599	3	0.0	4	19	0.722293335875	6	0	0	0	NA	NA	NA	NA
ENSG00000087008	NA	10	700	3	0.00571428571429	3	40	0.506745826532	48	NA	0	0	NA	2	685.432172824	0.5
ENSG00000087053	60	10	643	3	0.152410575428	5	37	0.551555054246	35	1	0	1	0	10	3132.73660491	0.82
ENSG00000087074	NA	30	674	3	0.893175074184	3	48	0.213775905016	59	1	1	0	NA	15	5383.81661454	0.887755102041
ENSG00000087076	NA	10	270	1	0.0925925925926	NA	27	0.499436948713	17	NA	0	0	NA	4	406.66213222	0.75
ENSG00000087077	30	10	476	2	0.556722689076	1	49	0.59152075896	43	NA	0	0	NA	62	125599.981278	0.882733148661
ENSG00000087085	70	10	614	2	0.057003257329	12	28	0.603087544822	NA	1	0	1	NA	NA	NA	NA
ENSG00000087086	NA	40	175	1	0.0228571428571	NA	NA	0.540863340156	71	NA	NA	1	NA	24	41996.5099355	0.944444444444
ENSG00000087087	140	10	876	2	0.547945205479	11	45	0.704491851038	57	1	0	0	NA	30	21310.8779523	0.802222222222
ENSG00000087088	30	10	192	2	0.145833333333	6	18	0.759444449343	50	1	0	0	NA	37	29522.1016012	0.777777777778
ENSG00000087095	NA	20	527	1	0.244781783681	9	NA	0.826220747837	28	1	0	0	NA	22	30541.2351142	0.884297520661
ENSG00000087111	NA	20	555	1	0.027027027027	NA	41	0.565758440994	24	NA	0	0	NA	10	10955.0535281	0.76
ENSG00000087116	NA	130	1211	4	0.175887696119	5	21	0.589815236729	6	0	0	1	NA	1	0.0	0.0
ENSG00000087128	NA	290	423	2	0.0212765957447	6	7	0.534666074791	NA	NA	0	0	NA	NA	NA	NA
ENSG00000087152	NA	10	347	3	0.567723342939	NA	NA	0.843981796481	44	NA	0	0	NA	16	4549.49096434	0.782222222222
ENSG00000087157	NA	10	556	1	0.00539568345324	NA	31	0.650855747217	NA	NA	0	0	NA	NA	NA	NA
ENSG00000087191	250	30	406	1	0.0591133004926	13	56	0.650938626931	34	NA	1	0	NA	111	135074.037124	0.733786848073
ENSG00000087206	140	10	720	1	0.713888888889	10	NA	0.555796931249	49	0	0	0	NA	43	83226.8590222	0.938775510204
ENSG00000087237	50	10	493	2	0.0	9	13	0.488793126927	1	NA	0	1	NA	2	315.898759679	0.5
ENSG00000087245	NA	40	660	4	0.0181818181818	12	51	0.677589265377	8	1	0	1	NA	16	66408.2023618	0.861111111111
ENSG00000087250	30	10	113	1	0.150442477876	NA	18	0.336352999671	3	0	0	0	NA	2	122.772396439	0.5
ENSG00000087253	200	20	544	3	0.0533088235294	5	20	0.46805049219	9	NA	0	0	NA	1	0.0	0.0
ENSG00000087258	NA	10	354	1	0.00282485875706	24	19	0.617840093128	15	1	0	0	NA	17	33786.4341419	0.775510204082
ENSG00000087263	NA	NA	NA	NA	NA	4	52	0.582067837415	40	NA	0	0	NA	28	6688.04018322	0.7616
ENSG00000087266	NA	NA	618	2	0.587378640777	5	31	0.447668124279	44	0	0	1	NA	13	2253.79420546	0.674556213018
ENSG00000087269	NA	10	857	1	0.501750291715	7	43	0.487415197894	52	NA	0	0	NA	2	227.35940109	0.5
ENSG00000087274	90	10	737	2	0.519674355495	10	52	0.531781323951	48	1	0	0	NA	15	6813.91415978	0.853333333333
ENSG00000087299	NA	10	463	1	0.0	10	9	0.60178271467	40	NA	0	1	0	NA	NA	NA
ENSG00000087301	NA	NA	NA	NA	NA	2	22	0.49390171408	38	NA	0	0	NA	NA	NA	NA
ENSG00000087302	NA	270	244	1	0.0819672131148	5	61	0.636541601144	26	NA	0	0	NA	30	10935.5390969	0.708888888889
ENSG00000087303	NA	220	1375	5	0.199272727273	3	36	0.560768426358	3	0	0	0	NA	8	2319.67377971	0.734693877551
ENSG00000087338	NA	NA	NA	NA	NA	7	28	0.645999860381	37	0	0	0	NA	3	11604.9328324	0.5
ENSG00000087365	NA	100	895	5	0.825698324022	6	56	0.599603406375	45	NA	0	0	NA	66	38362.0368325	0.733727810651
ENSG00000087448	NA	70	505	4	0.0336633663366	2	NA	0.446274164016	35	NA	0	0	NA	11	5589.16500159	0.76
ENSG00000087460	30	10	1037	2	0.660559305689	25	74	0.735280929492	55	NA	0	1	1	26	37866.6922477	0.7776
ENSG00000087470	50	10	738	0	0.189701897019	10	45	0.769359939793	47	1	0	1	NA	23	25397.992107	0.864197530864
ENSG00000087494	30	10	177	1	0.689265536723	5	17	0.628922598851	15	1	NA	1	0	3	598.451151944	0.666666666667
ENSG00000087495	NA	NA	NA	NA	NA	9	17	0.612226307482	8	NA	0	0	NA	3	232.960840855	0.666666666667
ENSG00000087502	NA	NA	NA	NA	NA	2	31	0.803597655926	26	NA	0	0	NA	2	69.2590898202	0.5
ENSG00000087510	NA	20	450	1	0.413333333333	11	19	0.603405816744	21	1	1	0	NA	9	17176.2814181	0.740740740741
ENSG00000087586	50	20	403	2	0.357320099256	7	35	0.408791001852	59	1	1	0	NA	63	109803.282938	0.936979785969
ENSG00000087589	NA	NA	NA	NA	NA	7	5	0.339808113042	20	NA	0	0	NA	1	0.0	0.0
ENSG00000087842	NA	10	290	2	0.268965517241	NA	NA	0.503445999193	24	0	0	0	NA	13	2808.41661743	0.792899408284
ENSG00000087884	NA	NA	NA	NA	NA	13	3	0.430900968776	57	NA	0	0	NA	NA	NA	NA
ENSG00000087903	NA	NA	NA	NA	NA	5	27	0.595413478814	32	NA	0	0	NA	3	1714.82760054	0.5
ENSG00000087916	NA	30	642	1	0.0280373831776	3	NA	0.610884655237	6	NA	0	0	NA	NA	NA	NA
ENSG00000087995	NA	10	378	1	0.0634920634921	NA	38	0.391630793604	20	NA	0	0	NA	1	0.0	0.0
ENSG00000088002	NA	20	365	1	0.213698630137	10	18	0.403644698643	34	0	0	0	NA	2	11602.0	0.0
ENSG00000088035	NA	20	509	1	0.0	6	29	0.492512016209	24	NA	0	1	0	NA	NA	NA
ENSG00000088038	220	20	753	3	0.598937583001	5	42	0.63622207443	39	1	0	0	NA	20	15784.7370221	0.604444444444
ENSG00000088053	NA	90	339	1	0.262536873156	9	8	0.13573208056	22	0	0	1	NA	7	912.073367974	0.612244897959
ENSG00000088179	NA	60	926	7	0.193304535637	2	20	0.79788473581	60	0	1	0	NA	10	9340.6504263	0.84
ENSG00000088205	NA	NA	670	3	0.297014925373	11	51	0.487429053795	53	NA	0	0	NA	6	208.293513477	0.277777777778
ENSG00000088247	NA	200	711	3	0.856540084388	7	NA	0.726777729894	46	0	0	0	NA	24	13345.4882452	0.826388888889
ENSG00000088256	NA	10	359	1	0.008356545961	17	36	0.554822039373	30	1	0	0	NA	8	632.054700735	0.0
ENSG00000088280	NA	NA	NA	NA	NA	4	37	0.569792178989	19	NA	0	0	NA	1	0.0	0.0
ENSG00000088298	NA	50	578	1	0.0709342560554	3	NA	0.78288909774	33	NA	0	0	NA	1	0.0	0.0
ENSG00000088305	80	10	853	2	0.350527549824	3	25	0.610428755421	34	1	1	1	NA	42	47613.1768169	0.829802775749
ENSG00000088320	NA	NA	NA	NA	NA	4	10	0.443683202703	1	NA	0	0	NA	3	417.952301723	0.666666666667
ENSG00000088325	NA	40	783	4	0.541507024266	10	56	0.5449789735	36	1	0	0	NA	26	15726.8379328	0.885416666667
ENSG00000088340	NA	NA	NA	NA	NA	NA	9	0.553202571882	NA	NA	NA	0	NA	NA	NA	NA
ENSG00000088356	NA	NA	NA	NA	NA	NA	48	0.355744362566	36	NA	0	0	NA	10	894.45136121	0.84
ENSG00000088367	NA	240	881	7	0.543700340522	21	47	0.729312352139	11	0	0	1	NA	31	24022.2083566	0.887039239001
ENSG00000088386	NA	40	708	1	0.0112994350282	6	NA	0.376974944017	1	0	0	0	NA	NA	NA	NA
ENSG00000088387	NA	240	2069	6	0.0343160947318	8	43	0.818808923461	37	NA	0	0	NA	2	445.451960861	0.5
ENSG00000088448	NA	NA	NA	NA	NA	3	55	0.698685218499	56	NA	0	0	NA	NA	NA	NA
ENSG00000088451	NA	NA	NA	NA	NA	6	29	0.523528877189	25	NA	0	0	NA	2	113.406642406	0.0
ENSG00000088538	NA	NA	NA	NA	NA	23	4	0.820394053151	11	0	0	0	NA	1	0.0	0.0
ENSG00000088543	NA	NA	NA	NA	NA	6	30	0.378334593591	48	NA	0	0	NA	NA	NA	NA
ENSG00000088682	NA	NA	NA	NA	NA	3	51	0.504509304451	36	0	0	1	NA	NA	NA	NA
ENSG00000088726	NA	NA	NA	NA	NA	9	18	0.354755249551	4	NA	0	0	NA	NA	NA	NA
ENSG00000088727	NA	60	790	2	0.175949367089	NA	36	0.562718090678	55	NA	0	0	NA	1	0.0	0.0
ENSG00000088756	NA	120	729	1	0.353909465021	8	15	0.567528312691	10	NA	0	0	NA	NA	NA	NA
ENSG00000088766	NA	10	301	2	0.0398671096346	NA	NA	0.532951620331	37	NA	0	0	NA	NA	NA	NA
ENSG00000088782	NA	40	99	1	0.0	2	NA	0.2849629417	1	NA	0	0	NA	NA	NA	NA
ENSG00000088808	NA	30	1090	5	0.651376146789	1	36	0.485119911496	26	0	1	0	NA	11	5195.60783809	0.793388429752
ENSG00000088812	NA	NA	NA	NA	NA	14	46	0.739241449197	35	0	0	0	NA	1	0.0	0.0
ENSG00000088826	NA	10	555	1	0.172972972973	7	28	0.709785014384	7	NA	0	0	NA	NA	NA	NA
ENSG00000088827	NA	30	1709	4	0.0637799882972	4	30	0.266463801035	NA	0	0	0	NA	NA	NA	NA
ENSG00000088832	30	10	108	1	0.12962962963	11	NA	0.731888320082	36	1	0	0	NA	17	24437.8326344	0.853333333333
ENSG00000088833	NA	NA	NA	NA	NA	11	62	0.573485702641	55	NA	0	0	NA	42	35023.5588373	0.907202216066
ENSG00000088836	NA	10	891	2	0.043771043771	5	NA	0.626929289437	26	0	0	1	0	NA	NA	NA
ENSG00000088854	NA	NA	NA	NA	NA	7	37	0.653142985362	27	NA	0	0	NA	NA	NA	NA
ENSG00000088876	NA	NA	NA	NA	NA	9	27	0.0825939038004	30	NA	0	0	NA	NA	NA	NA
ENSG00000088881	NA	NA	NA	NA	NA	1	18	0.594420530121	4	NA	0	0	NA	2	370.517886246	0.5
ENSG00000088882	NA	NA	NA	NA	NA	NA	NA	0.571175160841	13	NA	0	0	NA	1	0.0	0.0
ENSG00000088888	70	10	540	1	0.725925925926	NA	28	0.180794767775	33	0	0	0	NA	43	45192.8470535	0.807852468769
ENSG00000088899	NA	NA	NA	NA	NA	14	33	0.588578999753	NA	NA	0	0	NA	NA	NA	NA
ENSG00000088926	NA	10	625	2	0.0	1	8	0.391225438451	8	1	0	1	0	3	106.736047076	0.0
ENSG00000088930	70	40	950	2	0.312631578947	2	NA	0.916931974847	51	NA	0	0	NA	22	24163.2711236	0.864197530864
ENSG00000088986	70	20	89	1	0.0	18	54	0.557695687209	61	0	0	0	NA	148	516056.32513	0.949252100266
ENSG00000088992	20	10	267	0	0.38202247191	4	18	0.599603244932	29	NA	0	0	NA	5	245.309507117	0.75
ENSG00000089006	NA	140	404	2	0.143564356436	2	NA	0.570224147569	69	0	0	0	NA	21	14072.6097124	0.91
ENSG00000089009	NA	50	288	2	0.420138888889	NA	52	0.541317969096	33	NA	0	0	NA	113	46741.5843084	0.252892561983
ENSG00000089012	NA	20	387	2	0.152454780362	2	6	0.156458214983	4	NA	0	0	NA	NA	NA	NA
ENSG00000089022	NA	10	473	2	0.093023255814	NA	NA	0.551082839048	46	0	1	0	NA	12	9690.67388511	0.805555555556
ENSG00000089041	30	10	595	1	0.0134453781513	4	8	0.537129277206	10	0	NA	0	NA	10	5840.06849363	0.888888888889
ENSG00000089048	NA	NA	NA	NA	NA	5	32	0.606216643877	41	NA	0	0	NA	NA	NA	NA
ENSG00000089050	NA	NA	NA	NA	NA	5	35	0.383187319373	17	NA	0	0	NA	4	375.636247242	0.75
ENSG00000089053	80	10	755	5	0.0317880794702	22	64	0.656686154835	55	NA	1	0	NA	36	18173.6052309	0.75462962963
ENSG00000089057	200	10	650	2	0.0784615384615	15	46	0.660397758017	21	1	0	0	NA	1	0.0	0.0
ENSG00000089060	NA	40	584	1	0.0	6	31	0.358535201981	22	NA	0	0	NA	NA	NA	NA
ENSG00000089063	NA	NA	NA	NA	NA	NA	50	0.357933587497	42	NA	0	0	NA	2	1124.21104336	0.5
ENSG00000089091	NA	NA	NA	NA	NA	7	28	0.473969312734	34	NA	0	0	NA	1	0.0	0.0
ENSG00000089094	30	10	1336	5	0.406437125749	5	NA	0.776937246444	36	1	0	0	NA	14	3365.56292507	0.785714285714
ENSG00000089101	NA	NA	NA	NA	NA	8	8	0.567588143907	37	NA	0	0	NA	NA	NA	NA
ENSG00000089116	NA	NA	NA	NA	NA	9	1	0.642569863162	3	1	0	0	NA	NA	NA	NA
ENSG00000089123	NA	NA	420	1	0.128571428571	1	27	0.906668527007	24	1	0	0	NA	NA	NA	NA
ENSG00000089127	60	10	400	2	0.095	1	43	0.237695982386	22	0	0	0	NA	3	588.618543882	0.666666666667
ENSG00000089154	NA	150	2671	5	0.0153500561587	4	51	0.716871985687	49	NA	0	0	NA	40	40297.7327025	0.882271468144
ENSG00000089157	NA	50	317	2	0.0536277602524	NA	53	0.747844334109	56	NA	0	0	NA	122	47046.2674314	0.47483095417
ENSG00000089159	80	30	591	3	0.548223350254	5	55	0.53653883817	30	1	0	0	NA	58	79348.617128	0.899834710744
ENSG00000089163	100	10	314	1	0.0	5	16	0.619183347073	24	0	0	0	NA	6	313.115019996	0.777777777778
ENSG00000089169	NA	NA	694	2	0.462536023055	17	NA	0.527195263881	5	0	0	0	NA	13	7544.10643422	0.625
ENSG00000089177	40	10	1317	5	0.161731207289	1	30	0.755461165083	32	1	0	0	NA	1	0.0	0.0
ENSG00000089195	NA	NA	NA	NA	NA	1	30	0.654196950783	44	NA	0	0	NA	7	1984.42528831	0.666666666667
ENSG00000089199	NA	NA	677	1	0.784342688331	10	NA	0.314751259289	19	0	0	0	NA	27	33334.3405593	0.90359168242
ENSG00000089220	NA	NA	187	1	0.176470588235	22	42	0.402051549223	35	0	0	0	NA	18	16590.932465	0.851851851852
ENSG00000089225	50	10	518	2	0.528957528958	4	9	0.724522495609	5	1	0	1	NA	5	319.45376851	0.64
ENSG00000089234	NA	20	592	3	0.197635135135	10	31	0.728421862675	42	NA	0	0	NA	13	2982.27695593	0.777777777778
ENSG00000089248	NA	70	261	2	0.00383141762452	3	54	0.415862608742	67	NA	0	0	NA	3	646.739012519	0.666666666667
ENSG00000089250	30	10	1434	5	0.161785216179	10	3	0.383822803796	5	1	0	0	NA	13	26156.2175658	0.733727810651
ENSG00000089280	NA	100	527	3	0.937381404175	10	43	0.683948975733	65	1	0	1	0	65	64197.018856	0.783572688335
ENSG00000089289	NA	20	339	1	0.389380530973	2	53	0.516731401128	33	0	0	1	NA	103	145763.861206	0.87618147448
ENSG00000089327	100	20	194	1	0.634020618557	8	45	0.181177589111	24	NA	NA	0	NA	NA	NA	NA
ENSG00000089335	NA	NA	NA	NA	NA	1	NA	0.219042228904	46	NA	0	0	NA	4	990.268158753	0.75
ENSG00000089351	NA	NA	NA	NA	NA	NA	38	0.605198470482	31	NA	NA	0	NA	1	0.0	1.0
ENSG00000089356	NA	20	116	0	0.137931034483	22	38	0.236921371233	7	NA	1	0	NA	5	601.607125335	0.8
ENSG00000089472	NA	40	1158	3	0.0449050086356	7	35	0.591360856242	20	0	0	0	NA	NA	NA	NA
ENSG00000089486	NA	20	208	2	0.456730769231	2	NA	0.415678010256	43	NA	1	0	NA	NA	NA	NA
ENSG00000089505	NA	10	238	1	0.516806722689	4	5	0.146597351687	5	NA	0	0	NA	NA	NA	NA
ENSG00000089558	NA	40	1017	3	0.339233038348	4	5	0.739594269113	31	NA	1	0	NA	NA	NA	NA
ENSG00000089597	NA	50	944	2	0.0773305084746	4	50	0.732930399577	40	NA	0	0	NA	52	84827.7325803	0.904585798817
ENSG00000089639	NA	10	970	1	0.49587628866	5	32	0.557047293983	21	NA	0	0	NA	1	0.0	0.0
ENSG00000089682	NA	NA	NA	NA	NA	5	5	0.671910922887	19	0	0	0	NA	4	157.676304915	0.625
ENSG00000089685	60	10	165	1	0.175757575758	8	48	0.298650683836	25	1	1	0	NA	26	22925.6444409	0.852071005917
ENSG00000089692	NA	NA	525	3	0.220952380952	3	11	0.315467232299	10	0	0	0	NA	NA	NA	NA
ENSG00000089693	NA	NA	248	1	0.665322580645	15	58	0.620407860998	40	NA	0	0	NA	18	8431.52199313	0.892733564014
ENSG00000089723	NA	10	234	1	0.0	4	14	0.362350051632	26	0	0	0	NA	26	7659.19056242	0.718934911243
ENSG00000089737	NA	NA	859	3	0.420256111758	21	54	0.433566718217	27	NA	0	0	NA	25	25918.182386	0.8576
ENSG00000089775	NA	NA	435	3	0.262068965517	4	20	0.674810571723	64	NA	0	0	NA	11	9804.24277534	0.84375
ENSG00000089818	NA	NA	NA	NA	NA	9	47	0.633166963276	34	NA	0	0	NA	4	151.888021557	0.625
ENSG00000089820	NA	20	946	3	0.33932346723	NA	28	0.514055544344	61	NA	0	0	NA	3	79.2662585457	0.666666666667
ENSG00000089847	NA	NA	NA	NA	NA	9	3	0.549514359578	36	NA	0	0	NA	3	219.380668683	0.444444444444
ENSG00000089876	NA	NA	NA	NA	NA	12	45	0.433656374275	16	NA	0	0	NA	NA	NA	NA
ENSG00000089902	490	20	485	0	0.482474226804	5	15	0.565355507271	46	NA	0	0	NA	35	19435.4047959	0.663891779396
ENSG00000089916	NA	NA	NA	NA	NA	4	33	0.460258649295	34	NA	0	0	NA	NA	NA	NA
ENSG00000090006	60	20	1624	4	0.211206896552	3	43	0.550228603308	38	1	0	1	NA	11	3644.99806223	0.842975206612
ENSG00000090013	NA	20	206	1	0.0728155339806	4	40	0.649084665421	55	NA	0	0	NA	3	261.076796151	0.666666666667
ENSG00000090020	30	10	815	3	0.252760736196	2	37	0.570388929696	55	1	0	0	NA	10	21337.1524364	0.86
ENSG00000090054	NA	30	473	1	0.00634249471459	2	50	0.514555405868	26	1	0	1	0	7	1140.09394153	0.777777777778
ENSG00000090060	NA	20	745	3	0.373154362416	8	57	0.733542253236	45	NA	0	0	NA	22	6303.59772061	0.838842975207
ENSG00000090061	250	10	580	4	0.581034482759	4	NA	0.657578729863	51	1	0	0	NA	21	21461.0092954	0.855
ENSG00000090097	NA	30	424	1	0.14858490566	17	39	0.661040301705	16	NA	1	0	NA	5	263.023921773	0.8
ENSG00000090104	NA	20	209	2	0.0574162679426	1	NA	0.313175994466	14	0	0	0	NA	5	369.344528654	0.72
ENSG00000090238	NA	NA	NA	NA	NA	NA	NA	0.714310968347	42	NA	0	0	NA	NA	NA	NA
ENSG00000090263	NA	150	106	1	0.245283018868	2	41	0.342579543547	49	NA	NA	0	NA	NA	NA	NA
ENSG00000090266	NA	30	105	1	0.152380952381	16	46	0.356914661669	50	NA	0	0	NA	1	0.0	0.0
ENSG00000090269	30	20	NA	NA	NA	NA	NA	NA	1	NA	0	0	NA	NA	NA	NA
ENSG00000090273	NA	50	331	2	0.589123867069	NA	38	0.530742003396	35	NA	0	0	NA	33	24468.9333408	0.875
ENSG00000090316	220	10	434	1	0.133640552995	5	52	0.639759159381	41	1	0	0	NA	9	1784.63116058	0.740740740741
ENSG00000090339	50	20	532	2	0.163533834586	8	38	0.163128257173	43	0	0	1	NA	129	114963.564925	0.55561436673
ENSG00000090372	NA	NA	760	3	0.373684210526	6	41	0.631570830803	19	NA	0	0	NA	40	29485.0098156	0.871836734694
ENSG00000090376	30	10	596	2	0.0855704697987	1	10	0.293304942463	13	0	1	1	NA	17	20994.2339996	0.823529411765
ENSG00000090382	NA	100	148	1	0.0	9	36	0.284220829436	14	NA	0	1	0	10	4729.47886769	0.888888888889
ENSG00000090402	NA	40	1827	3	0.0229885057471	3	6	0.494774012277	NA	NA	0	1	NA	NA	NA	NA
ENSG00000090432	90	10	352	2	0.0	1	45	0.370000557359	24	NA	0	0	NA	13	7399.32335122	0.674556213018
ENSG00000090447	380	10	338	1	0.677514792899	4	22	0.687925758401	61	1	0	0	NA	74	117419.925646	0.950819672131
ENSG00000090470	210	10	485	NA	0.426804123711	NA	30	0.546623082983	29	NA	0	0	NA	5	420.194392654	0.64
ENSG00000090487	NA	100	308	1	0.0227272727273	10	56	0.533407698303	43	NA	0	1	NA	14	5215.97014703	0.91124260355
ENSG00000090512	60	10	382	2	0.274869109948	6	5	0.265456065037	3	NA	0	0	NA	NA	NA	NA
ENSG00000090520	NA	40	358	2	0.156424581006	NA	58	0.550860311298	47	NA	0	0	NA	43	77653.9530144	0.915224913495
ENSG00000090530	210	70	708	3	0.104519774011	3	32	0.520894772017	18	NA	0	1	NA	NA	NA	NA
ENSG00000090534	130	10	353	1	0.328611898017	6	5	0.587266649427	23	0	0	1	0	2	12.2243735883	0.0
ENSG00000090539	NA	10	955	2	0.19057591623	6	20	0.604228957581	22	1	0	0	NA	7	11706.2354632	0.816326530612
ENSG00000090554	NA	10	235	1	0.123404255319	1	11	0.427506372219	25	0	0	0	NA	NA	NA	NA
ENSG00000090565	NA	10	756	3	0.612433862434	10	36	0.486411917205	43	NA	0	0	NA	9	2969.6671246	0.5625
ENSG00000090581	NA	NA	NA	NA	NA	4	42	0.415496804066	52	0	0	1	NA	NA	NA	NA
ENSG00000090612	NA	NA	947	3	0.0274551214361	3	4	0.166921892193	NA	NA	0	0	NA	NA	NA	NA
ENSG00000090615	NA	10	1498	2	0.604138851802	NA	44	0.444537041457	NA	0	0	0	NA	5	1287.01851577	0.64
ENSG00000090621	240	150	644	2	0.267080745342	5	NA	0.73686475019	48	NA	0	0	NA	24	8169.18040791	0.715277777778
ENSG00000090659	50	10	404	1	0.0594059405941	7	10	0.154844221771	5	NA	0	1	0	4	614.483683695	0.625
ENSG00000090661	NA	30	394	3	0.104060913706	4	36	0.245246377619	34	NA	0	0	NA	NA	NA	NA
ENSG00000090674	NA	20	580	1	0.098275862069	2	35	0.523506593901	47	0	0	1	0	2	1356.33084591	0.5
ENSG00000090686	NA	NA	NA	NA	NA	12	34	0.651885588394	68	NA	0	0	NA	10	1328.11333359	0.82
ENSG00000090776	NA	220	346	3	0.277456647399	3	35	0.723776972143	17	1	0	1	NA	7	1304.79043342	0.816326530612
ENSG00000090857	NA	10	879	4	0.00910125142207	7	33	0.590403802967	20	NA	1	0	NA	NA	NA	NA
ENSG00000090861	NA	20	968	3	0.0185950413223	12	52	0.675361118563	43	0	0	1	0	31	6551.70744729	0.828303850156
ENSG00000090863	NA	NA	1179	1	0.0729431721798	8	50	0.659033159236	43	1	0	0	NA	5	1480.61938853	0.8
ENSG00000090889	490	20	1232	4	0.292207792208	2	NA	0.76452908977	23	0	0	0	NA	6	984.805106683	0.777777777778
ENSG00000090905	NA	20	1962	4	0.868501529052	10	29	0.784191251326	35	1	0	0	NA	7	244.066672014	0.775510204082
ENSG00000090920	NA	NA	NA	NA	NA	5	38	0.310558135412	5	NA	0	0	NA	1	0.0	0.0
ENSG00000090924	NA	120	1386	3	0.678210678211	6	27	0.375415139349	73	NA	0	0	NA	5	501.429116416	0.64
ENSG00000090932	NA	110	618	3	0.111650485437	2	22	0.51760081892	17	1	0	1	0	NA	NA	NA
ENSG00000090971	NA	200	206	1	0.00970873786408	3	36	0.153534473428	25	NA	0	0	NA	3	251.290013315	0.666666666667
ENSG00000090975	NA	NA	1349	3	0.2876204596	7	27	0.536797354938	2	0	NA	0	NA	3	47.4590946534	0.444444444444
ENSG00000090989	NA	90	894	2	0.114093959732	13	48	0.744673943336	28	NA	0	0	NA	24	32636.2452688	0.725
ENSG00000091009	NA	NA	NA	NA	NA	4	22	0.770130049066	45	NA	0	0	NA	10	93.8540580205	0.34
ENSG00000091010	NA	40	338	2	0.414201183432	2	NA	0.86330209206	4	0	0	1	0	NA	NA	NA
ENSG00000091039	NA	10	889	4	0.349831271091	8	45	0.653954193852	43	NA	0	0	NA	2	118.500893271	0.5
ENSG00000091073	NA	NA	NA	NA	NA	2	36	0.506691420464	8	NA	0	0	NA	14	20552.8871068	0.78
ENSG00000091106	50	10	1024	3	0.0	NA	11	0.554982175901	11	0	0	0	NA	11	5028.04088104	0.694214876033
ENSG00000091127	NA	NA	NA	NA	NA	5	44	0.671907022654	39	NA	0	0	NA	7	789.623625269	0.775510204082
ENSG00000091128	NA	NA	NA	NA	NA	5	4	0.449674844152	2	NA	0	0	NA	1	0.0	0.0
ENSG00000091129	30	10	1304	5	0.189417177914	21	33	0.753140089162	18	1	0	0	NA	6	13917.8160722	0.666666666667
ENSG00000091136	NA	10	1810	5	0.135359116022	7	52	0.582536659993	27	1	0	0	NA	17	14766.701306	0.913494809689
ENSG00000091137	320	30	780	3	0.00769230769231	5	15	0.641746354439	15	0	0	1	0	NA	NA	NA
ENSG00000091138	160	10	764	3	0.0	6	9	0.591080799802	NA	1	0	1	NA	1	0.0	0.0
ENSG00000091140	40	10	509	3	0.00785854616896	1	57	0.685026935072	34	1	0	1	0	28	17329.4630328	0.877914951989
ENSG00000091157	NA	NA	NA	NA	NA	18	42	0.607516210605	38	NA	1	0	NA	2	0.0	0.0
ENSG00000091164	NA	NA	289	2	0.166089965398	5	61	0.366760980711	39	NA	0	0	NA	46	24315.5729573	0.651859504132
ENSG00000091181	NA	160	420	2	0.0190476190476	10	3	0.283364199973	4	0	0	0	NA	6	4810.76211479	0.611111111111
ENSG00000091262	NA	60	1503	4	0.0578842315369	10	12	0.418806678585	2	0	0	1	0	5	11953.245054	0.625
ENSG00000091317	NA	NA	NA	NA	NA	5	49	0.221136868324	22	NA	0	0	NA	4	976.715253435	0.625
ENSG00000091409	70	10	1130	3	0.0946902654867	NA	59	0.663716091896	28	1	1	1	NA	7	918.542421709	0.244897959184
ENSG00000091428	270	60	1011	5	0.109792284866	10	19	0.79605037411	4	0	0	0	NA	5	7248.13110929	0.8
ENSG00000091436	230	20	354	1	0.285310734463	2	44	0.647815072225	NA	NA	1	0	NA	23	34798.2288212	0.87037037037
ENSG00000091482	NA	30	88	1	0.977272727273	6	NA	0.776413184581	1	0	0	1	NA	NA	NA	NA
ENSG00000091483	NA	20	510	3	0.0627450980392	9	NA	0.609103382879	38	1	1	1	NA	31	17822.9424185	0.8704
ENSG00000091490	NA	NA	NA	NA	NA	NA	42	0.592729437036	26	NA	0	0	NA	1	0.0	0.0
ENSG00000091513	410	20	698	1	0.0200573065903	24	34	0.368580124694	NA	1	1	1	0	NA	NA	NA
ENSG00000091527	NA	210	258	1	1.0	8	62	0.70753373932	50	NA	0	0	NA	30	14566.9170075	0.5216
ENSG00000091536	NA	NA	NA	NA	NA	6	6	0.608154477801	1	0	0	1	NA	3	306.659631898	0.444444444444
ENSG00000091542	70	10	394	3	0.357868020305	10	NA	0.594125291565	58	0	0	0	NA	NA	NA	NA
ENSG00000091583	50	10	345	2	0.0	6	23	0.533081413573	13	1	0	0	NA	8	3943.83619113	0.875
ENSG00000091592	NA	10	1473	5	0.151391717583	8	19	0.135124651898	17	0	0	1	0	5	590.91445873	0.72
ENSG00000091622	NA	100	974	3	0.251540041068	9	8	0.497305297112	7	NA	0	1	0	1	0.0	0.0
ENSG00000091640	NA	NA	NA	NA	NA	10	30	0.524999782153	65	NA	0	0	NA	1	0.0	0.0
ENSG00000091651	NA	80	252	1	0.222222222222	7	22	0.430622478001	47	NA	1	1	NA	16	502.465373537	0.2265625
ENSG00000091656	NA	NA	NA	NA	NA	10	26	0.813331299389	8	NA	0	0	NA	NA	NA	NA
ENSG00000091664	NA	320	582	2	0.0584192439863	10	11	0.687406957564	3	1	0	0	NA	NA	NA	NA
ENSG00000091704	NA	NA	NA	NA	NA	6	8	0.448706572376	10	0	0	0	NA	NA	NA	NA
ENSG00000091732	NA	NA	NA	NA	NA	4	51	0.620958046751	30	1	0	0	NA	15	6284.47799678	0.906666666667
ENSG00000091831	30	10	595	4	0.194957983193	11	18	0.500785398265	20	1	1	0	NA	NA	NA	NA
ENSG00000091844	NA	110	210	1	0.157142857143	5	9	0.689110314016	7	NA	0	0	NA	4	648.760669192	0.75
ENSG00000091879	NA	10	496	2	0.0524193548387	4	20	0.479919653991	6	1	0	0	NA	6	3656.07260023	0.777777777778
ENSG00000091947	NA	70	257	1	0.0	7	39	0.45698616925	38	NA	0	0	NA	1	0.0	0.0
ENSG00000091972	NA	430	278	1	0.0179856115108	5	41	0.339220832628	9	0	0	0	NA	2	11602.0	0.0
ENSG00000091986	NA	NA	NA	NA	NA	7	47	0.596369308159	14	0	0	0	NA	NA	NA	NA
ENSG00000092009	130	10	247	1	0.0	1	1	0.343217456848	1	0	0	0	NA	NA	NA	NA
ENSG00000092010	NA	30	249	2	0.220883534137	4	57	0.725828945189	33	0	1	0	NA	50	38564.4320356	0.713036234902
ENSG00000092020	NA	NA	NA	NA	NA	5	38	0.752036836802	54	0	0	0	NA	3	203.031106059	0.444444444444
ENSG00000092036	NA	20	363	1	0.0	4	40	0.609145530827	33	NA	0	0	NA	24	15205.3527767	0.861111111111
ENSG00000092051	NA	20	628	2	0.644904458599	6	32	0.674193056442	5	1	0	0	NA	NA	NA	NA
ENSG00000092054	120	20	1935	4	0.329715762274	3	12	0.78512698362	6	NA	NA	1	1	3	609.037912957	0.444444444444
ENSG00000092067	NA	NA	281	1	0.725978647687	NA	4	0.564946646549	17	0	0	0	NA	41	55958.214238	0.828703703704
ENSG00000092068	140	10	535	1	0.11214953271	5	47	0.523052225269	52	0	0	0	NA	5	3361.80955209	0.64
ENSG00000092094	NA	NA	NA	NA	NA	1	43	0.527710981	54	NA	0	0	NA	56	66608.8701286	0.855108579566
ENSG00000092096	NA	40	538	2	0.00557620817844	19	32	0.706441129636	6	NA	0	0	NA	NA	NA	NA
ENSG00000092098	410	50	1072	2	0.172574626866	3	40	0.685002794463	40	NA	0	0	NA	22	6443.70207749	0.768595041322
ENSG00000092108	40	20	642	1	0.0607476635514	1	44	0.734575926011	36	NA	0	0	NA	27	48670.1189218	0.850480109739
ENSG00000092140	NA	NA	NA	NA	NA	4	35	0.632777506342	32	1	0	0	NA	1	0.0	0.0
ENSG00000092148	NA	30	2610	7	0.272413793103	8	NA	0.776480079093	67	1	0	0	NA	9	1595.43305854	0.864197530864
ENSG00000092199	NA	100	306	1	0.630718954248	NA	62	0.829717129305	45	1	1	0	NA	93	144466.062241	0.68147961116
ENSG00000092200	NA	NA	NA	NA	NA	8	10	0.511211501373	NA	0	0	1	NA	2	75.2131382406	0.0
ENSG00000092201	110	10	1047	5	0.220630372493	9	55	0.627387825093	52	NA	0	0	NA	55	22760.3188334	0.693485226059
ENSG00000092203	NA	NA	NA	NA	NA	14	51	0.757817974592	42	NA	0	0	NA	19	8588.73086122	0.79012345679
ENSG00000092208	NA	20	280	1	0.15	14	21	0.668440853715	16	1	0	0	NA	23	8582.37096092	0.842975206612
ENSG00000092295	NA	20	817	3	0.182374541004	5	16	0.463772475313	2	1	0	1	0	1	0.0	0.0
ENSG00000092330	200	10	451	1	0.345898004435	5	39	0.401940222496	52	1	0	1	NA	87	177868.415249	0.858585858586
ENSG00000092345	NA	10	295	2	0.24406779661	6	4	0.5951192978	5	NA	0	0	NA	4	399.691388888	0.375
ENSG00000092377	NA	NA	NA	NA	NA	3	1	0.719597438979	4	NA	0	0	NA	NA	NA	NA
ENSG00000092421	NA	150	1030	2	0.357281553398	11	41	0.742205439301	40	0	0	0	NA	5	169.541073063	0.56
ENSG00000092439	NA	NA	NA	NA	NA	6	35	0.778741419144	47	1	1	1	NA	6	1827.22438971	0.611111111111
ENSG00000092445	60	10	890	4	0.112359550562	17	31	0.691691695098	24	0	1	0	NA	6	6161.15929597	0.833333333333
ENSG00000092470	NA	NA	NA	NA	NA	4	23	0.470602221763	34	NA	0	0	NA	NA	NA	NA
ENSG00000092529	30	10	821	3	0.141291108404	23	42	0.636884074304	8	0	0	1	0	3	164.781449311	0.444444444444
ENSG00000092531	NA	30	211	2	0.687203791469	9	48	0.597847197342	23	1	0	0	NA	42	59458.6051381	0.842355740631
ENSG00000092607	NA	NA	NA	NA	NA	6	14	0.636535252882	6	1	0	1	NA	NA	NA	NA
ENSG00000092621	100	10	533	2	0.00562851782364	NA	NA	0.443212417466	26	1	0	1	0	45	34430.0147423	0.502974580855
ENSG00000092758	NA	40	684	1	0.970760233918	5	36	0.338870421873	20	NA	1	1	NA	NA	NA	NA
ENSG00000092820	80	20	586	4	0.465870307167	15	55	0.653058616082	53	1	0	0	NA	76	172911.527621	0.931165070172
ENSG00000092841	NA	20	238	1	0.247899159664	5	57	0.615796487449	53	NA	NA	0	NA	25	12361.1810385	0.744801512287
ENSG00000092847	300	20	857	3	0.0373395565928	9	NA	0.709490016716	31	0	0	0	NA	18	11636.7183201	0.88
ENSG00000092850	NA	NA	NA	NA	NA	3	6	0.615617631471	2	0	0	0	NA	NA	NA	NA
ENSG00000092853	100	10	1339	NA	0.796116504854	NA	18	0.642948339892	48	NA	1	0	NA	19	6326.53004708	0.686980609418
ENSG00000092871	NA	NA	NA	NA	NA	4	31	0.556401160959	66	0	0	0	NA	11	1683.1202989	0.677685950413
ENSG00000092929	NA	10	1090	3	0.13119266055	1	35	0.589650757963	NA	0	0	1	0	NA	NA	NA
ENSG00000092931	NA	NA	NA	NA	NA	NA	46	0.567985512877	82	NA	0	0	NA	NA	NA	NA
ENSG00000092964	NA	150	572	1	0.143356643357	18	54	0.461266204814	50	0	0	0	NA	19	7924.96197582	0.907407407407
ENSG00000092969	20	10	414	2	0.0531400966184	6	NA	0.681786660877	16	1	1	1	NA	9	5322.32329497	0.617283950617
ENSG00000092978	NA	40	528	2	0.935606060606	5	NA	0.529385548096	23	NA	0	0	NA	NA	NA	NA
ENSG00000093000	360	20	468	2	0.476495726496	9	28	0.35006671884	31	1	0	0	NA	19	5158.42307483	0.914127423823
ENSG00000093009	NA	10	566	1	0.083038869258	1	30	0.697114298597	58	1	1	0	NA	21	14329.9366468	0.437673130194
ENSG00000093010	NA	10	271	1	0.0	6	60	0.326613105877	46	0	0	1	0	4	2401.27170348	0.625
ENSG00000093072	NA	10	511	2	0.0	2	13	0.325687013442	16	NA	0	0	NA	1	0.0	0.0
ENSG00000093100	270	10	NA	NA	NA	NA	NA	0.21749908382	21	NA	0	0	NA	9	2513.33727927	0.864197530864
ENSG00000093134	NA	NA	501	1	0.0179640718563	2	6	0.393872348926	12	NA	NA	0	NA	NA	NA	NA
ENSG00000093144	NA	NA	307	1	0.00651465798046	2	41	0.513618146184	26	NA	0	0	NA	1	0.0	0.0
ENSG00000093167	NA	NA	NA	NA	NA	11	44	0.532710092982	50	NA	0	0	NA	4	240.537864603	0.625
ENSG00000093183	NA	20	303	2	0.0	6	41	0.463350007152	63	NA	0	0	NA	NA	NA	NA
ENSG00000093217	NA	10	536	2	0.0205223880597	6	12	0.44174821704	45	0	1	0	NA	1	0.0	0.0
ENSG00000094631	30	10	1229	2	0.291293734744	12	50	0.505905655608	51	0	1	0	NA	149	520602.817463	0.927107745929
ENSG00000094661	NA	NA	NA	NA	NA	2	NA	0.189101340498	2	NA	0	0	NA	NA	NA	NA
ENSG00000094755	NA	NA	NA	NA	NA	10	17	0.467074379236	NA	0	0	0	NA	NA	NA	NA
ENSG00000094796	NA	70	416	1	0.03125	1	18	0.477085029272	2	NA	0	0	NA	15	29533.224662	0.867346938776
ENSG00000094804	100	10	560	2	0.242857142857	4	27	0.455985024336	35	0	1	1	NA	39	37125.1972283	0.663580246914
ENSG00000094841	NA	NA	NA	NA	NA	5	NA	0.52634665505	32	NA	0	0	NA	1	0.0	0.0
ENSG00000094880	80	10	597	2	0.036850921273	5	NA	0.673885318684	28	NA	1	0	NA	39	22761.7384337	0.759002770083
ENSG00000094914	360	20	546	4	0.131868131868	NA	44	0.680818685341	43	0	0	1	0	2	98.4121349731	0.5
ENSG00000094916	490	240	191	2	0.424083769634	9	37	0.658174782378	62	1	0	0	NA	129	372917.408477	0.891731112433
ENSG00000094963	NA	10	471	1	0.0	5	27	0.354171447503	NA	NA	0	0	NA	NA	NA	NA
ENSG00000094975	NA	10	1406	1	0.437411095306	3	47	0.708670577764	54	1	0	0	NA	NA	NA	NA
ENSG00000095002	20	10	934	5	0.00535331905782	2	48	0.554381466302	43	1	1	1	1	71	53150.0417648	0.813694601974
ENSG00000095015	NA	30	1512	6	0.434523809524	2	NA	0.775892890103	43	0	1	1	0	42	34353.3321192	0.87875
ENSG00000095059	230	20	369	2	0.0813008130081	11	50	0.657610408779	40	NA	0	0	NA	22	6697.36330694	0.689342403628
ENSG00000095066	NA	10	719	1	0.49652294854	3	36	0.503496922707	35	NA	0	0	NA	21	7624.43784753	0.82
ENSG00000095110	NA	NA	NA	NA	NA	7	5	0.201055912016	3	NA	0	0	NA	NA	NA	NA
ENSG00000095139	NA	10	552	3	0.23731884058	1	61	0.626824498317	24	0	0	0	NA	14	1237.25163575	0.390532544379
ENSG00000095203	NA	30	900	6	0.454444444444	9	NA	0.609944942703	29	NA	0	0	NA	1	0.0	0.0
ENSG00000095209	NA	NA	291	1	0.0721649484536	4	NA	0.479107581104	27	1	0	0	NA	1	0.0	0.0
ENSG00000095261	90	30	504	1	0.00396825396825	1	42	0.629273810835	52	NA	1	0	NA	24	3291.89931643	0.486111111111
ENSG00000095303	NA	10	599	2	0.0317195325543	7	42	0.544726367412	3	1	0	0	NA	2	301.893931119	0.0
ENSG00000095319	360	20	1749	3	0.0594625500286	7	NA	0.655528500975	38	NA	0	0	NA	20	6606.86442766	0.82
ENSG00000095321	NA	10	626	1	0.0143769968051	5	41	0.625747685854	39	0	0	0	NA	1	0.0	0.0
ENSG00000095370	NA	40	860	3	0.45	6	28	0.710683082741	44	1	0	0	NA	5	197.660769833	0.48
ENSG00000095380	NA	10	359	2	0.0222841225627	1	43	0.518926322275	37	NA	1	0	NA	18	3414.42195543	0.83950617284
ENSG00000095383	NA	10	928	2	0.246767241379	6	23	0.588206441197	44	NA	0	0	NA	11	2720.93902322	0.826446280992
ENSG00000095397	NA	30	907	1	0.42006615215	13	30	0.566354953158	31	0	0	1	1	1	0.0	0.0
ENSG00000095464	NA	NA	NA	NA	NA	7	NA	0.646132182316	8	0	0	1	NA	NA	NA	NA
ENSG00000095485	NA	NA	NA	NA	NA	7	35	0.681513024561	31	NA	0	0	NA	2	36.9444439076	0.5
ENSG00000095539	NA	NA	NA	NA	NA	9	19	0.584882758986	17	0	0	0	NA	2	616.579202318	0.5
ENSG00000095564	NA	370	1849	4	0.10870740941	3	43	0.863068459978	38	0	0	0	NA	5	398.340370479	0.8
ENSG00000095574	NA	NA	NA	NA	NA	2	NA	0.669704519282	47	NA	0	0	NA	5	330.057198263	0.72
ENSG00000095585	NA	30	456	1	0.77850877193	1	30	0.510119093961	26	1	0	1	0	30	28593.5154295	0.7104
ENSG00000095587	NA	130	1015	4	0.107389162562	5	8	0.423947980733	32	0	0	0	NA	NA	NA	NA
ENSG00000095596	340	10	497	1	0.0	3	19	0.680778146978	38	1	0	0	NA	NA	NA	NA
ENSG00000095627	110	10	1180	3	0.143220338983	7	15	0.528995338689	3	0	0	0	NA	1	0.0	0.0
ENSG00000095637	50	10	1292	5	0.715170278638	12	36	0.70530175683	39	0	0	0	NA	23	28225.4606358	0.861678004535
ENSG00000095713	NA	NA	NA	NA	NA	5	25	0.686085499604	12	0	0	0	NA	NA	NA	NA
ENSG00000095739	NA	10	260	1	0.0538461538462	3	NA	0.6034319454	45	0	0	0	NA	10	3323.77110554	0.691358024691
ENSG00000095752	30	20	199	1	0.21608040201	4	10	0.38912510763	13	NA	1	0	NA	1	0.0	0.0
ENSG00000095777	120	40	1616	5	0.199876237624	7	8	0.539111389248	10	0	1	1	0	2	475.719047065	0.5
ENSG00000095787	30	10	647	1	0.795981452859	14	63	0.701483905857	52	NA	0	0	NA	10	7936.32929223	0.83950617284
ENSG00000095794	NA	NA	361	3	0.673130193906	13	37	0.761176049096	75	0	0	0	NA	13	21197.5222916	0.760330578512
ENSG00000095906	NA	NA	271	2	0.0147601476015	NA	39	0.474530284083	49	NA	0	0	NA	42	24844.6064818	0.766210588935
ENSG00000095917	NA	NA	242	1	0.0330578512397	2	8	0.169777816961	NA	NA	0	0	NA	NA	NA	NA
ENSG00000095932	NA	NA	NA	NA	NA	4	4	0.132261844413	10	NA	0	0	NA	NA	NA	NA
ENSG00000095951	NA	NA	NA	NA	NA	2	NA	0.538131517428	56	NA	0	0	NA	33	68472.2411229	0.946428571429
ENSG00000095970	NA	60	230	2	0.0521739130435	4	3	0.390545082124	1	0	0	1	NA	NA	NA	NA
ENSG00000095981	NA	40	309	1	0.0226537216828	5	NA	0.587787379795	NA	NA	0	0	NA	NA	NA	NA
ENSG00000096006	NA	370	276	0	0.0398550724638	9	8	0.218335363012	4	0	0	0	NA	1	0.0	0.0
ENSG00000096060	NA	10	457	2	0.18818380744	4	54	0.428052186283	60	NA	1	0	NA	26	7867.90778498	0.804733727811
ENSG00000096063	20	10	671	1	0.456035767511	10	46	0.687177349073	40	NA	0	0	NA	21	23179.1604646	0.626038781163
ENSG00000096070	320	30	1205	6	0.422406639004	4	43	0.681505664318	36	0	0	0	NA	1	0.0	0.0
ENSG00000096080	NA	150	264	1	0.424242424242	10	NA	0.498262155301	21	NA	0	0	NA	NA	NA	NA
ENSG00000096088	NA	NA	NA	NA	NA	4	7	0.372991305278	18	NA	0	0	NA	1	0.0	0.0
ENSG00000096092	NA	NA	NA	NA	NA	6	42	0.344986822336	26	NA	0	0	NA	1	0.0	0.0
ENSG00000096093	NA	NA	640	1	0.0375	6	NA	0.43036288772	47	0	0	1	NA	2	60.9740006175	0.0
ENSG00000096155	30	10	1132	3	0.666961130742	NA	55	NA	67	NA	0	0	NA	115	467762.665252	0.9568
ENSG00000096171	NA	30	1264	4	0.10917721519	NA	44	NA	NA	NA	0	0	NA	NA	NA	NA
ENSG00000096264	NA	30	276	1	0.173913043478	6	NA	0.0460410640091	20	NA	0	0	NA	1	0.0	0.0
ENSG00000096384	100	10	724	2	0.218232044199	12	45	0.826147917675	73	1	1	0	NA	NA	NA	NA
ENSG00000096395	NA	240	115	2	0.391304347826	4	1	0.40867607328	1	NA	0	0	NA	NA	NA	NA
ENSG00000096401	NA	100	802	2	0.579800498753	19	NA	0.435684407219	32	NA	1	0	NA	124	215808.108167	0.741173606038
ENSG00000096433	50	10	2671	9	0.067390490453	13	NA	0.783737955236	37	0	0	0	NA	12	9912.82712423	0.625
ENSG00000096654	NA	NA	751	4	0.214380825566	3	26	0.251675815507	66	NA	0	0	NA	4	1205.38393296	0.75
ENSG00000096696	30	10	2871	3	0.189132706374	7	NA	0.705662626242	32	1	0	1	0	32	30476.1353172	0.882282996433
ENSG00000096717	20	10	747	4	0.502008032129	5	32	0.775225506301	55	1	1	0	NA	158	439069.106845	0.919461838924
ENSG00000096746	NA	100	346	1	0.202312138728	21	56	0.791120791542	73	NA	0	0	NA	46	28090.3008199	0.428719008264
ENSG00000096872	NA	NA	NA	NA	NA	3	NA	0.693332035176	50	0	0	0	NA	NA	NA	NA
ENSG00000096968	30	10	1132	2	0.0159010600707	5	NA	0.647888803164	56	1	1	1	1	76	109102.242564	0.805792501488
ENSG00000096996	NA	10	662	2	0.167673716012	3	3	0.176003466622	12	0	0	1	NA	3	10279.5354205	0.444444444444
ENSG00000097007	30	10	1130	5	0.453097345133	1	4	0.585802418258	55	1	1	1	0	110	240320.569771	0.880008502498
ENSG00000097021	NA	NA	380	1	0.152631578947	18	42	0.59620337578	59	NA	0	0	NA	12	6040.74839239	0.793388429752
ENSG00000097033	NA	10	365	2	0.0712328767123	12	NA	0.616038521533	36	0	0	0	NA	38	20385.9523635	0.716066481994
ENSG00000097046	310	80	574	1	0.137630662021	2	23	0.596498368377	48	1	1	0	NA	22	7571.81845421	0.48
ENSG00000097096	NA	10	1194	1	0.417085427136	NA	8	0.518962279061	48	NA	0	0	NA	NA	NA	NA
ENSG00000099139	30	10	1860	3	0.0317204301075	7	NA	0.628187359588	12	1	NA	0	NA	4	2554.96330804	0.625
ENSG00000099194	NA	NA	NA	NA	NA	15	NA	0.333286249473	51	0	0	0	NA	1	0.0	0.0
ENSG00000099203	NA	470	227	1	0.00881057268722	2	43	0.618796410607	49	NA	0	0	NA	3	59.1617807033	0.0
ENSG00000099204	NA	40	846	4	0.420803782506	4	23	0.493703619156	44	0	0	0	NA	14	7489.47674823	0.887755102041
ENSG00000099219	NA	NA	NA	NA	NA	2	40	0.676506322367	30	NA	0	0	NA	NA	NA	NA
ENSG00000099246	90	60	291	1	0.0412371134021	NA	46	0.569291671076	44	NA	0	1	NA	3	80.2271203044	0.666666666667
ENSG00000099250	20	10	923	4	0.0996749729144	11	53	0.673396734301	21	1	0	0	NA	6	8110.455217	0.444444444444
ENSG00000099251	NA	NA	NA	NA	NA	NA	30	0.556239657184	NA	NA	NA	0	NA	NA	NA	NA
ENSG00000099256	NA	NA	225	2	0.0	9	29	0.507921796102	33	NA	0	0	NA	8	3711.6698253	0.84375
ENSG00000099260	NA	NA	NA	NA	NA	5	33	0.413902783962	16	NA	0	0	NA	NA	NA	NA
ENSG00000099282	NA	NA	NA	NA	NA	1	NA	0.54623116722	27	NA	0	0	NA	1	0.0	0.0
ENSG00000099284	NA	60	372	2	0.30376344086	5	NA	0.858133745006	16	NA	0	0	NA	3	251.131184155	0.666666666667
ENSG00000099290	NA	20	1341	2	0.78970917226	NA	57	0.602756790298	NA	NA	0	0	NA	NA	NA	NA
ENSG00000099308	NA	NA	NA	NA	NA	13	23	0.518597207289	26	NA	1	0	NA	3	466.432758646	0.444444444444
ENSG00000099326	NA	NA	734	3	0.487738419619	8	40	0.126878385336	NA	0	0	0	NA	6	1855.28638846	0.666666666667
ENSG00000099330	NA	NA	NA	NA	NA	1	24	0.205258087846	38	NA	0	0	NA	NA	NA	NA
ENSG00000099331	NA	20	2157	5	0.329160871581	12	NA	0.617677963465	52	0	0	1	NA	3	500.969883195	0.666666666667
ENSG00000099337	NA	40	313	2	0.0255591054313	3	8	0.223324830818	8	0	0	0	NA	NA	NA	NA
ENSG00000099338	NA	20	1159	1	0.00345125107852	11	5	0.348522146422	42	NA	0	0	NA	NA	NA	NA
ENSG00000099341	NA	30	350	1	0.125714285714	7	55	0.592690683258	45	NA	1	0	NA	59	12161.9659156	0.512496409078
ENSG00000099364	NA	NA	NA	NA	NA	11	23	0.842372430117	61	NA	0	0	NA	5	11887.4479923	0.75
ENSG00000099365	NA	NA	288	2	0.322916666667	4	3	0.522164348954	4	1	0	0	NA	7	1360.68908509	0.612244897959
ENSG00000099377	NA	10	369	1	0.029810298103	6	29	0.423997606074	21	1	0	1	0	4	1026.75893399	0.625
ENSG00000099381	NA	20	1707	6	0.703573520797	4	33	0.737075218378	63	0	0	0	NA	13	2676.09878181	0.446280991736
ENSG00000099385	NA	NA	NA	NA	NA	1	28	0.432070758298	48	NA	0	0	NA	14	774.529369966	0.390532544379
ENSG00000099399	NA	NA	NA	NA	NA	6	NA	0.10059554177	16	NA	0	0	NA	20	6104.05953431	0.42
ENSG00000099617	NA	10	213	1	0.0140845070423	3	1	0.37506452054	12	0	1	0	NA	5	1067.21315774	0.8
ENSG00000099622	50	20	297	1	0.424242424242	11	46	0.531711287597	61	0	0	0	NA	24	13777.7686438	0.863636363636
ENSG00000099624	110	10	168	1	0.0	6	40	0.396971529332	46	NA	0	0	NA	3	47.3369804367	0.666666666667
ENSG00000099625	NA	NA	NA	NA	NA	2	8	0.523845357321	33	NA	0	0	NA	NA	NA	NA
ENSG00000099715	NA	NA	NA	NA	NA	NA	7	0.725327026109	NA	NA	0	0	NA	NA	NA	NA
ENSG00000099721	NA	NA	206	1	0.558252427184	2	NA	0.908518432438	NA	NA	0	0	NA	NA	NA	NA
ENSG00000099725	NA	NA	NA	NA	NA	2	NA	0.572104728614	NA	NA	NA	0	NA	NA	NA	NA
ENSG00000099749	NA	NA	NA	NA	NA	NA	NA	NA	7	NA	0	0	NA	NA	NA	NA
ENSG00000099769	NA	NA	605	3	0.0148760330579	8	3	0.561761108227	10	0	0	1	NA	3	5.57634590311	0.0
ENSG00000099783	NA	100	730	3	0.342465753425	1	63	0.800302156453	32	NA	0	0	NA	175	236866.566374	0.650935330529
ENSG00000099785	NA	170	246	1	0.0284552845528	NA	34	0.571397627029	23	NA	0	0	NA	2	84.7540931886	0.5
ENSG00000099795	NA	30	137	1	0.401459854015	4	44	0.615033269134	34	NA	0	0	NA	13	2899.12322698	0.902777777778
ENSG00000099797	NA	10	323	1	0.0	NA	52	0.597683603074	43	NA	0	1	NA	6	406.433717233	0.72
ENSG00000099800	NA	30	95	1	0.0210526315789	NA	55	0.27433792135	53	NA	0	0	NA	20	8996.12986586	0.84
ENSG00000099804	300	10	236	1	0.199152542373	3	45	0.587522457226	35	NA	1	0	NA	38	38889.4619666	0.936449963477
ENSG00000099810	NA	10	300	1	0.0166666666667	6	NA	0.443982089976	35	1	0	1	NA	18	16425.6313882	0.844444444444
ENSG00000099812	NA	NA	NA	NA	NA	1	24	0.162812524851	28	NA	0	0	NA	8	653.102703514	0.8125
ENSG00000099814	NA	NA	NA	NA	NA	10	28	0.40313453869	25	NA	0	0	NA	3	197.114500068	0.666666666667
ENSG00000099817	200	10	210	2	0.12380952381	4	46	0.439417306282	26	NA	0	0	NA	62	61973.4527438	0.840874115112
ENSG00000099821	NA	10	1245	0	0.126907630522	NA	NA	0.311523347272	36	NA	0	0	NA	3	6543.33027638	0.666666666667
ENSG00000099822	NA	90	889	4	0.368953880765	10	14	0.577561133344	19	0	0	0	NA	2	0.0	0.0
ENSG00000099834	NA	20	845	NA	0.500591715976	11	10	0.208475084772	5	NA	0	0	NA	NA	NA	NA
ENSG00000099840	NA	NA	NA	NA	NA	3	NA	0.382627877545	45	NA	0	0	NA	NA	NA	NA
ENSG00000099849	NA	NA	373	2	0.624664879357	10	18	0.385551523782	33	NA	0	0	NA	3	282.176246042	0.666666666667
ENSG00000099860	NA	100	176	0	0.0340909090909	8	32	0.506547123373	64	0	1	0	NA	13	1392.3089289	0.840236686391
ENSG00000099864	NA	10	387	1	0.963824289406	13	30	0.38293309747	8	NA	0	0	NA	1	0.0	0.0
ENSG00000099866	NA	430	382	1	0.531413612565	5	7	0.134790260424	7	0	NA	0	NA	1	0.0	1.0
ENSG00000099869	NA	NA	NA	NA	NA	2	NA	0.0724336170536	8	NA	0	0	NA	NA	NA	NA
ENSG00000099875	NA	130	465	1	0.169892473118	5	51	0.634761882876	49	0	1	0	NA	9	1842.8258788	0.83950617284
ENSG00000099889	NA	NA	962	2	0.54158004158	8	30	0.627581308149	29	0	0	0	NA	3	2170.76083815	0.666666666667
ENSG00000099899	NA	NA	NA	NA	NA	6	38	0.555590942975	71	NA	0	0	NA	18	10158.2982742	0.837370242215
ENSG00000099901	NA	190	205	1	0.0	4	39	0.601010829583	71	0	0	0	NA	12	3166.67222447	0.760330578512
ENSG00000099904	NA	NA	NA	NA	NA	2	34	0.632003371737	22	0	0	0	NA	NA	NA	NA
ENSG00000099910	NA	20	634	5	0.0504731861199	14	37	0.688439742251	46	NA	0	0	NA	5	433.152165098	0.72
ENSG00000099917	NA	100	788	1	0.596446700508	2	49	0.601936853432	48	NA	0	0	NA	39	16498.2357074	0.476002629849
ENSG00000099937	NA	60	499	1	0.0561122244489	7	12	0.541353210048	16	1	0	1	NA	1	0.0	0.0
ENSG00000099940	80	20	258	3	0.771317829457	3	39	0.366171083011	63	0	0	1	NA	21	20179.7899234	0.823529411765
ENSG00000099942	NA	30	303	3	0.339933993399	12	49	0.559703994422	72	1	1	0	NA	60	105020.988372	0.798148807405
ENSG00000099949	NA	NA	840	5	0.052380952381	5	37	0.593331964164	49	0	0	0	NA	48	94311.6640567	0.919667590028
ENSG00000099953	NA	40	488	2	0.172131147541	7	32	0.473446832738	22	0	0	0	NA	NA	NA	NA
ENSG00000099954	320	20	1484	4	0.72371967655	1	19	0.648783112941	2	1	0	0	NA	2	11.4406087279	0.5
ENSG00000099956	100	10	394	3	0.0913705583756	7	55	0.617856389877	25	1	0	1	0	87	90284.1056972	0.82375
ENSG00000099957	NA	90	441	1	0.0680272108844	13	14	0.299556703113	43	0	0	0	NA	NA	NA	NA
ENSG00000099958	NA	20	235	1	0.068085106383	NA	19	0.434432473873	30	0	0	0	NA	3	38.0094523415	0.444444444444
ENSG00000099960	NA	50	635	2	0.0409448818898	NA	NA	0.588871877415	NA	NA	0	0	NA	NA	NA	NA
ENSG00000099968	NA	50	485	2	0.492783505155	1	52	0.463372728772	44	NA	0	0	NA	NA	NA	NA
ENSG00000099974	NA	NA	NA	NA	NA	5	16	0.213496648918	NA	NA	0	0	NA	4	232.397311055	0.625
ENSG00000099977	NA	NA	166	2	0.192771084337	3	52	0.357418699978	NA	NA	0	0	NA	1	0.0	0.0
ENSG00000099984	NA	NA	NA	NA	NA	NA	23	0.308393849575	NA	0	1	0	NA	NA	NA	NA
ENSG00000099985	210	10	252	1	0.333333333333	NA	11	0.202203559577	13	0	1	0	NA	2	524.478547938	0.5
ENSG00000099991	NA	NA	2220	10	0.373873873874	10	44	0.555889950831	45	1	0	0	NA	14	10337.0723239	0.863905325444
ENSG00000099992	NA	40	508	1	0.362204724409	2	34	0.614760033792	19	0	0	0	NA	5	1591.1794002	0.48
ENSG00000099994	NA	NA	NA	NA	NA	NA	18	0.323105227707	9	NA	0	0	NA	2	34.9886011596	0.5
ENSG00000099995	NA	10	793	3	0.698612862547	12	48	0.666814640877	34	0	0	0	NA	117	117508.380321	0.710459183673
ENSG00000099998	NA	10	586	1	0.098976109215	5	28	0.339625531922	16	0	0	0	NA	NA	NA	NA
ENSG00000099999	NA	NA	NA	NA	NA	4	2	0.468422587838	11	NA	0	0	NA	NA	NA	NA
ENSG00000100003	NA	10	403	2	0.101736972705	2	32	0.488772057817	3	0	0	0	NA	NA	NA	NA
ENSG00000100012	NA	NA	NA	NA	NA	8	12	0.551771603307	NA	NA	0	0	NA	NA	NA	NA
ENSG00000100014	NA	NA	NA	NA	NA	5	47	0.597287074314	32	NA	0	1	NA	4	496.240047134	0.75
ENSG00000100023	240	80	520	2	0.251923076923	7	49	0.443293605898	49	NA	0	0	NA	4	100.947611273	0.625
ENSG00000100024	NA	20	384	2	0.0104166666667	6	8	0.275976905336	6	NA	0	1	NA	NA	NA	NA
ENSG00000100027	NA	NA	NA	NA	NA	NA	44	0.519648222447	39	NA	0	0	NA	NA	NA	NA
ENSG00000100028	NA	20	126	1	0.190476190476	3	51	0.386988964628	49	NA	0	0	NA	61	54222.4614328	0.587187589773
ENSG00000100029	270	10	588	4	0.297619047619	6	43	0.50278742812	37	1	0	0	NA	10	2135.86368547	0.765432098765
ENSG00000100030	60	10	360	1	0.00277777777778	NA	56	0.694345793246	56	1	1	0	NA	160	462997.107007	0.951259996982
ENSG00000100031	80	10	569	1	0.0544815465729	NA	24	0.397796450866	26	0	0	1	NA	1	0.0	0.0
ENSG00000100033	80	10	600	2	0.0716666666667	3	26	0.502853701636	3	0	0	1	0	NA	NA	NA
ENSG00000100034	60	10	454	2	0.348017621145	NA	45	0.309185819393	34	0	1	0	NA	5	11964.192761	0.75
ENSG00000100036	NA	NA	NA	NA	NA	1	29	0.322956770932	27	NA	0	0	NA	NA	NA	NA
ENSG00000100038	NA	NA	862	2	0.105568445476	NA	36	0.491254230371	59	0	0	0	NA	10	4498.98034935	0.83950617284
ENSG00000100053	NA	40	211	1	0.085308056872	12	2	0.67367456215	4	NA	0	1	NA	1	0.0	0.0
ENSG00000100055	NA	100	394	2	0.0355329949239	4	26	0.382484932421	10	NA	0	0	NA	1	0.0	0.0
ENSG00000100056	NA	100	476	1	0.781512605042	8	31	0.432444288966	42	NA	0	0	NA	12	6993.01110351	0.875
ENSG00000100058	NA	NA	NA	NA	NA	NA	NA	0.447141178277	NA	NA	NA	0	NA	NA	NA	NA
ENSG00000100060	NA	NA	NA	NA	NA	7	34	0.414125697591	29	1	0	0	NA	NA	NA	NA
ENSG00000100065	NA	10	1032	4	0.258720930233	8	24	0.552585301886	21	1	0	0	NA	2	76.7328645391	0.5
ENSG00000100068	NA	10	252	1	0.0952380952381	NA	NA	0.661339277697	7	NA	0	0	NA	2	52.7159687052	0.5
ENSG00000100075	250	10	311	1	0.016077170418	2	41	0.636836508558	42	NA	0	0	NA	7	3055.06772466	0.775510204082
ENSG00000100077	NA	20	688	3	0.0232558139535	3	26	0.558166916384	26	0	1	0	NA	4	218.733019493	0.625
ENSG00000100078	380	10	509	1	0.247544204322	3	3	0.29589466665	5	1	0	0	NA	2	95.320360629	0.0
ENSG00000100079	NA	NA	NA	NA	NA	1	22	0.262178307816	4	NA	0	0	NA	3	211.879879382	0.444444444444
ENSG00000100083	NA	300	656	4	0.467987804878	9	52	0.493258854323	58	1	0	0	NA	33	55616.1238766	0.757653061224
ENSG00000100084	NA	NA	1017	4	0.205506391347	4	30	0.839454174785	76	1	1	0	NA	16	6752.49965004	0.863905325444
ENSG00000100092	NA	NA	NA	NA	NA	NA	17	0.602420707621	10	NA	1	0	NA	5	544.546117182	0.56
ENSG00000100095	NA	NA	NA	NA	NA	14	19	0.608626498289	8	0	0	0	NA	NA	NA	NA
ENSG00000100097	NA	70	135	1	0.0	3	57	0.482863725627	38	0	0	0	NA	28	26043.2749457	0.917159763314
ENSG00000100099	340	20	708	1	0.374293785311	2	51	0.258797952471	45	0	0	1	NA	1	0.0	0.0
ENSG00000100100	NA	30	263	1	0.285171102662	2	49	0.431543680414	44	NA	0	0	NA	NA	NA	NA
ENSG00000100104	NA	NA	NA	NA	NA	2	38	0.365745489129	40	NA	0	0	NA	NA	NA	NA
ENSG00000100105	NA	370	687	4	0.267831149927	10	50	0.660018522943	50	1	0	0	NA	7	1093.67488374	0.775510204082
ENSG00000100106	250	10	2365	4	0.856236786469	NA	48	0.486033542964	28	1	0	1	0	6	1905.73177614	0.777777777778
ENSG00000100109	NA	100	837	3	0.301075268817	3	NA	0.538008596882	23	NA	0	0	NA	9	9698.98853484	0.79012345679
ENSG00000100116	NA	170	419	1	0.0	4	36	0.619045825863	36	NA	0	0	NA	1	0.0	0.0
ENSG00000100121	NA	10	218	1	0.321100917431	NA	NA	0.732086529533	1	NA	0	0	NA	NA	NA	NA
ENSG00000100122	NA	40	252	1	0.18253968254	8	12	0.604657581627	6	NA	0	1	NA	2	576.63283961	0.5
ENSG00000100124	NA	10	300	2	0.373333333333	NA	35	0.663908074843	40	NA	0	0	NA	1	0.0	0.0
ENSG00000100129	NA	70	607	1	0.0411861614498	3	NA	0.713468137694	28	NA	0	0	NA	36	6016.745194	0.609567901235
ENSG00000100138	NA	100	132	1	0.0	8	66	0.314853838973	32	NA	0	0	NA	135	139196.668703	0.569916855631
ENSG00000100139	NA	NA	NA	NA	NA	7	38	0.452186538036	30	NA	0	0	NA	5	4693.33751525	0.72
ENSG00000100142	200	10	158	1	0.664556962025	5	4	0.462625560613	16	NA	0	0	NA	14	267.913458387	0.390532544379
ENSG00000100146	NA	NA	466	2	0.766094420601	22	25	0.68901644669	6	1	1	1	NA	6	2047.34372846	0.833333333333
ENSG00000100147	NA	NA	NA	NA	NA	5	20	0.512104350463	31	0	0	0	NA	1	0.0	0.0
ENSG00000100150	NA	NA	NA	NA	NA	8	20	0.721105025499	36	NA	0	0	NA	NA	NA	NA
ENSG00000100151	40	10	415	2	0.0843373493976	8	33	0.627755789478	15	0	0	0	NA	35	87970.2858316	0.879904875149
ENSG00000100154	NA	NA	NA	NA	NA	8	NA	0.70886428104	20	NA	0	0	NA	1	0.0	0.0
ENSG00000100156	240	20	504	2	0.168650793651	NA	10	0.382372072076	3	0	0	0	NA	2	27.5924803944	0.5
ENSG00000100162	NA	290	180	1	0.00555555555556	6	26	0.348877198738	48	NA	0	0	NA	11	971.526325321	0.48
ENSG00000100167	NA	50	358	1	0.195530726257	NA	37	0.650835994888	3	0	0	0	NA	2	92.7878566855	0.5
ENSG00000100170	NA	30	664	1	0.0376506024096	5	10	0.642347369848	3	1	0	1	NA	2	58.1817365468	0.5
ENSG00000100181	NA	NA	NA	NA	NA	NA	NA	0.180346290597	NA	NA	NA	0	NA	NA	NA	NA
ENSG00000100191	NA	NA	NA	NA	NA	4	3	0.703580380427	NA	NA	0	0	NA	NA	NA	NA
ENSG00000100196	NA	40	214	1	0.0	7	52	0.528621344078	12	NA	0	0	NA	NA	NA	NA
ENSG00000100197	30	10	497	1	0.0482897384306	NA	6	0.33777545915	3	NA	0	1	NA	3	86.1028293235	0.5
ENSG00000100201	270	10	731	3	0.389876880985	11	48	0.674930895745	30	1	0	0	NA	60	48533.5663295	0.562777777778
ENSG00000100206	30	10	340	1	0.0676470588235	10	1	0.609570546611	17	0	0	0	NA	3	11.7911413515	0.666666666667
ENSG00000100207	NA	NA	1960	2	0.897448979592	6	38	0.875381102272	NA	NA	0	0	NA	6	302.146620814	0.666666666667
ENSG00000100209	NA	10	235	2	0.00851063829787	2	13	0.534206069568	57	NA	0	0	NA	3	7.07007344281	0.444444444444
ENSG00000100211	NA	20	126	1	0.404761904762	NA	40	0.390874630031	26	1	0	0	NA	4	12078.798997	0.625
ENSG00000100216	NA	20	142	1	0.408450704225	1	48	0.444772498825	41	NA	0	0	NA	20	3656.10383425	0.815
ENSG00000100218	NA	NA	NA	NA	NA	6	10	0.411523265639	22	NA	0	0	NA	2	127.91989997	0.5
ENSG00000100219	NA	40	266	1	0.447368421053	NA	49	0.65254181308	46	1	0	1	NA	24	12235.3091152	0.896030245747
ENSG00000100220	NA	20	505	1	0.029702970297	6	55	0.633221875812	16	NA	0	0	NA	28	4415.88264669	0.716836734694
ENSG00000100221	NA	NA	NA	NA	NA	4	51	0.486740808378	57	NA	0	0	NA	8	2032.00211747	0.65625
ENSG00000100225	NA	80	522	4	0.333333333333	7	54	0.439695443161	38	0	0	1	0	9	1790.86472951	0.84375
ENSG00000100226	60	10	669	3	0.257100149477	4	34	0.465834297335	49	0	0	0	NA	1	0.0	0.0
ENSG00000100227	NA	30	421	2	0.418052256532	7	52	0.576271245033	73	NA	0	0	NA	7	1763.76709434	0.816326530612
ENSG00000100228	NA	NA	NA	NA	NA	4	17	0.402074544045	24	NA	0	0	NA	2	30.5317033298	0.5
ENSG00000100234	NA	20	211	1	0.0	10	42	0.436667278645	8	0	1	1	NA	3	330.264415915	0.5
ENSG00000100239	NA	NA	NA	NA	NA	14	51	0.496070738439	23	NA	0	0	NA	5	268.397099107	0.8
ENSG00000100241	NA	60	1868	7	0.217880085653	18	46	0.647634820651	14	1	0	0	NA	7	1349.10145505	0.857142857143
ENSG00000100242	100	10	717	1	0.175732217573	1	51	0.495578666076	44	1	0	0	NA	14	17263.0715178	0.887755102041
ENSG00000100243	90	50	301	2	0.0265780730897	5	48	0.417485186317	29	NA	0	1	NA	5	870.460710741	0.72
ENSG00000100246	NA	60	105	1	0.047619047619	NA	29	0.35444141407	20	NA	0	0	NA	4	1049.88307261	0.625
ENSG00000100249	NA	NA	NA	NA	NA	1	6	0.539181843475	3	NA	0	0	NA	NA	NA	NA
ENSG00000100253	NA	20	285	1	0.0140350877193	5	12	0.577135729548	8	NA	0	0	NA	NA	NA	NA
ENSG00000100258	NA	NA	NA	NA	NA	2	39	0.524515704789	33	NA	0	0	NA	1	0.0	0.0
ENSG00000100263	NA	NA	NA	NA	NA	7	34	0.400479045061	61	NA	0	0	NA	NA	NA	NA
ENSG00000100266	NA	50	486	2	0.462962962963	NA	47	0.56441931985	NA	NA	0	0	NA	NA	NA	NA
ENSG00000100271	NA	20	423	2	0.0543735224586	4	22	0.599402942649	28	0	0	0	NA	NA	NA	NA
ENSG00000100276	NA	NA	NA	NA	NA	4	7	0.383205098453	11	NA	0	0	NA	NA	NA	NA
ENSG00000100280	NA	20	949	3	0.0769230769231	3	33	0.679717342814	28	NA	0	0	NA	26	21571.9280195	0.850694444444
ENSG00000100281	80	20	601	2	0.692179700499	9	28	0.615864606425	28	NA	0	0	NA	10	1253.26776157	0.78
ENSG00000100284	NA	70	492	2	0.493902439024	NA	NA	0.54822333455	45	NA	0	0	NA	20	6931.2157675	0.91975308642
ENSG00000100285	NA	NA	1026	2	0.727095516569	21	21	0.551853499588	24	0	0	1	NA	16	868.831577908	0.2265625
ENSG00000100288	NA	10	395	2	0.0405063291139	NA	NA	0.482411800649	NA	0	0	0	NA	1	0.0	0.0
ENSG00000100290	NA	10	160	1	0.09375	2	13	0.264252561587	12	0	0	0	NA	10	7850.05160169	0.617283950617
ENSG00000100292	30	10	288	1	0.225694444444	4	44	0.419607713497	27	1	1	1	NA	6	1348.3054668	0.777777777778
ENSG00000100294	NA	50	390	1	0.0589743589744	1	33	0.559737396859	NA	0	0	0	NA	NA	NA	NA
ENSG00000100296	30	10	683	1	0.165446559297	8	44	0.646211126328	29	1	0	0	NA	25	11211.939677	0.7008
ENSG00000100297	NA	20	734	2	0.0463215258856	12	43	0.682661192548	39	NA	1	0	NA	37	28457.0310531	0.769905040175
ENSG00000100298	200	10	200	2	0.0	3	6	0.128979278443	17	NA	0	0	NA	NA	NA	NA
ENSG00000100299	NA	40	507	2	0.0236686390533	4	35	0.503444302738	NA	0	0	1	0	3	205.021694645	0.5
ENSG00000100300	30	10	169	1	0.0	2	44	0.376512343114	11	NA	0	0	NA	1	0.0	1.0
ENSG00000100302	NA	10	266	1	0.0187969924812	NA	18	0.296517960491	9	0	0	0	NA	11	3364.58149898	0.776859504132
ENSG00000100304	NA	NA	NA	NA	NA	7	44	0.299252574844	35	NA	0	0	NA	41	11013.5304436	0.655
ENSG00000100307	NA	190	251	1	0.458167330677	NA	47	0.578493682089	28	0	0	0	NA	23	22958.4644975	0.861678004535
ENSG00000100311	30	10	241	2	0.269709543568	7	16	0.623946382043	33	1	1	1	NA	8	5346.40877907	0.65625
ENSG00000100312	30	10	421	1	0.285035629454	NA	4	0.323502279047	NA	0	0	0	NA	3	415.067281225	0.666666666667
ENSG00000100314	NA	NA	NA	NA	NA	1	34	0.306234293315	2	NA	0	0	NA	NA	NA	NA
ENSG00000100316	NA	50	403	1	0.0992555831266	NA	42	0.618099570724	59	NA	0	0	NA	70	19066.2385014	0.359588321781
ENSG00000100319	NA	210	170	2	0.152941176471	2	37	0.350255363833	25	NA	0	0	NA	NA	NA	NA
ENSG00000100320	NA	10	390	2	0.366666666667	15	32	0.816716080787	35	1	0	0	NA	36	26806.2674851	0.868571428571
ENSG00000100321	NA	10	233	1	0.163090128755	21	47	0.502607296302	15	0	0	0	NA	NA	NA	NA
ENSG00000100324	NA	20	504	1	0.305555555556	3	42	0.542802304241	33	1	1	0	NA	70	123774.012272	0.940597106802
ENSG00000100325	NA	NA	NA	NA	NA	2	44	0.599858347482	20	NA	0	0	NA	36	34967.3301164	0.934802571166
ENSG00000100330	NA	10	1198	3	0.325542570952	6	42	0.661767537766	18	0	0	0	NA	1	0.0	0.0
ENSG00000100335	NA	20	478	3	0.146443514644	13	47	0.438170604567	30	NA	0	0	NA	3	124.226494418	0.666666666667
ENSG00000100336	NA	NA	351	1	0.002849002849	3	3	0.0265281707765	1	NA	0	0	NA	NA	NA	NA
ENSG00000100341	NA	NA	NA	NA	NA	1	4	0.229166541414	10	NA	0	0	NA	NA	NA	NA
ENSG00000100342	400	20	398	1	0.138190954774	3	44	0.0260252173591	17	NA	0	1	0	1	0.0	0.0
ENSG00000100344	NA	10	481	1	0.024948024948	NA	17	0.306097165274	25	NA	0	1	NA	2	0.0	0.5
ENSG00000100345	30	10	1960	4	0.422448979592	10	49	0.689044762679	57	1	0	1	0	66	80545.3973851	0.870733673744
ENSG00000100346	NA	60	2229	5	0.331090174966	8	2	0.622051854875	NA	NA	0	0	NA	1	0.0	0.0
ENSG00000100347	NA	20	469	2	0.0341151385928	4	54	0.416520066653	29	NA	0	0	NA	22	12476.7650207	0.866213151927
ENSG00000100348	NA	NA	NA	NA	NA	6	50	0.447249005969	41	1	1	0	NA	22	14477.4775294	0.843537414966
ENSG00000100350	NA	20	684	2	0.0526315789474	4	26	0.399459858017	38	NA	0	0	NA	5	376.733086587	0.56
ENSG00000100351	470	40	330	2	0.39696969697	4	8	0.547041837617	9	0	0	0	NA	29	40421.2804255	0.81755829904
ENSG00000100353	NA	70	548	1	0.167883211679	6	49	0.631721886383	49	NA	0	0	NA	32	3687.1246572	0.626953125
ENSG00000100354	NA	10	1833	6	0.894162575014	3	34	0.711822514815	56	NA	0	0	NA	7	1237.97045243	0.734693877551
ENSG00000100359	NA	10	749	3	0.0387182910547	7	50	0.637598438088	31	NA	0	0	NA	8	7206.79400876	0.84375
ENSG00000100360	NA	NA	NA	NA	NA	8	32	0.390504117599	29	NA	0	0	NA	2	11602.0	0.0
ENSG00000100362	NA	NA	NA	NA	NA	15	11	0.649376676077	6	0	0	0	NA	NA	NA	NA
ENSG00000100364	NA	NA	NA	NA	NA	14	42	0.53905206986	NA	NA	0	0	NA	2	66.727205518	0.5
ENSG00000100365	380	30	339	3	0.0294985250737	3	22	0.56545855686	29	1	0	1	NA	5	85.2354356424	0.8
ENSG00000100368	NA	10	897	3	0.442586399108	3	9	0.24094213004	8	0	0	1	NA	12	4623.03408794	0.75
ENSG00000100372	80	10	307	1	0.0	4	35	0.639736297604	21	NA	0	0	NA	7	541.789754838	0.722222222222
ENSG00000100373	NA	110	287	1	0.12543554007	4	8	0.541825162358	12	0	0	1	0	1	0.0	1.0
ENSG00000100376	NA	NA	NA	NA	NA	7	34	0.342790733548	39	NA	0	0	NA	NA	NA	NA
ENSG00000100379	NA	NA	NA	NA	NA	7	NA	0.645369989031	8	NA	0	0	NA	13	22628.3739916	0.91124260355
ENSG00000100380	NA	70	369	2	0.70460704607	12	52	0.720822450676	44	NA	0	0	NA	21	35713.450616	0.901234567901
ENSG00000100385	NA	10	551	1	0.274047186933	1	31	0.259897514291	26	0	0	0	NA	14	2123.31070368	0.622448979592
ENSG00000100387	NA	10	108	1	0.0185185185185	3	46	0.336940296403	41	NA	1	0	NA	109	236783.607291	0.91124260355
ENSG00000100393	30	10	2414	9	0.676470588235	7	44	0.873452707847	68	1	1	1	0	NA	NA	NA
ENSG00000100395	NA	220	705	1	0.245390070922	2	42	0.623674619461	25	NA	0	0	NA	17	3545.68901798	0.858131487889
ENSG00000100399	NA	NA	NA	NA	NA	6	18	0.561761888082	1	NA	0	0	NA	NA	NA	NA
ENSG00000100401	290	10	587	2	0.226575809199	12	46	0.571338032077	54	1	0	0	NA	57	62085.1261226	0.828443877551
ENSG00000100403	NA	NA	NA	NA	NA	7	40	0.453817112853	29	NA	0	0	NA	4	1686.74556501	0.75
ENSG00000100410	NA	100	110	1	0.0	2	38	0.642260164291	48	0	0	0	NA	20	6962.52976377	0.48
ENSG00000100412	NA	20	805	2	0.12049689441	13	52	0.617308098039	48	NA	0	1	NA	8	7180.96150766	0.75
ENSG00000100413	NA	10	204	2	0.112745098039	4	53	0.406917860038	35	NA	0	0	NA	15	2482.59167873	0.524444444444
ENSG00000100416	NA	20	421	1	0.0641330166271	NA	31	0.396189954115	34	NA	0	1	NA	NA	NA	NA
ENSG00000100417	NA	10	262	1	0.0114503816794	12	43	0.464572608168	35	0	0	0	NA	3	886.869128009	0.666666666667
ENSG00000100418	NA	NA	NA	NA	NA	15	31	0.438203099577	34	NA	0	0	NA	2	11602.0	0.0
ENSG00000100422	NA	20	537	3	0.0316573556797	7	45	0.428230188503	26	0	1	0	NA	NA	NA	NA
ENSG00000100425	NA	30	1058	5	0.269376181474	8	30	0.693440168226	7	1	0	0	NA	11	2805.12580595	0.859504132231
ENSG00000100426	NA	NA	NA	NA	NA	2	37	0.577903885793	30	NA	0	0	NA	1	0.0	0.0
ENSG00000100427	40	10	377	2	0.0212201591512	17	25	0.483740841305	9	NA	0	1	NA	9	8159.08432648	0.816326530612
ENSG00000100429	NA	20	669	1	0.0941704035874	NA	33	0.389855472732	21	NA	0	0	NA	18	7929.0745905	0.865051903114
ENSG00000100433	NA	240	538	3	0.265799256506	4	8	0.677661949138	3	NA	0	0	NA	NA	NA	NA
ENSG00000100439	NA	NA	NA	NA	NA	5	37	0.721220120057	24	NA	0	0	NA	2	37.0820350332	0.5
ENSG00000100441	NA	NA	NA	NA	NA	8	28	0.470011255479	44	NA	0	0	NA	NA	NA	NA
ENSG00000100442	NA	10	224	1	0.254464285714	12	50	0.566006945381	43	NA	0	0	NA	26	8562.40375503	0.8064
ENSG00000100445	NA	NA	NA	NA	NA	NA	NA	0.585284718454	44	NA	0	0	NA	1	0.0	0.0
ENSG00000100448	130	10	255	1	0.164705882353	2	23	0.260965216738	2	0	0	0	NA	3	499.197620311	0.666666666667
ENSG00000100450	NA	290	246	1	0.0569105691057	1	10	0.223095005311	2	NA	0	0	NA	1	0.0	0.0
ENSG00000100453	270	20	281	0	0.199288256228	1	25	0.241219275334	NA	0	0	0	NA	15	6638.02281746	0.791111111111
ENSG00000100461	NA	NA	NA	NA	NA	3	60	0.534045655528	25	NA	0	0	NA	19	5773.14220573	0.864265927978
ENSG00000100462	50	20	637	2	0.0423861852433	2	45	0.853554215282	50	1	0	0	NA	98	191569.94197	0.921786389414
ENSG00000100473	NA	40	550	2	0.0490909090909	2	22	0.640911121052	26	0	0	1	0	NA	NA	NA
ENSG00000100478	NA	NA	144	0	0.0	9	9	0.441526941505	49	NA	0	1	NA	4	507.472389387	0.375
ENSG00000100479	NA	10	527	2	0.0246679316888	2	15	0.662693820264	19	NA	0	0	NA	10	1940.68122732	0.86
ENSG00000100483	NA	10	229	1	0.00436681222707	3	NA	0.486137485634	NA	NA	0	0	NA	12	1722.20659816	0.875
ENSG00000100485	NA	120	1332	5	0.213963963964	10	26	0.809227748636	32	0	0	0	NA	7	449.065049978	0.612244897959
ENSG00000100490	NA	220	357	1	0.0364145658263	12	20	0.464346593356	28	NA	1	0	NA	1	0.0	0.0
ENSG00000100503	NA	130	2090	3	0.390909090909	NA	47	0.58515655818	23	NA	0	1	NA	3	232.176670761	0.666666666667
ENSG00000100504	NA	10	847	1	0.00944510035419	2	40	0.627733940653	34	NA	0	1	NA	16	14734.7370239	0.853333333333
ENSG00000100505	NA	100	710	5	0.0577464788732	18	34	0.623513888659	20	NA	0	0	NA	17	5313.4759981	0.622837370242
ENSG00000100519	190	30	389	1	0.0231362467866	NA	NA	0.645314172838	20	NA	1	0	NA	75	38604.8362891	0.57137345679
ENSG00000100522	NA	10	184	1	0.0434782608696	2	36	0.441692082452	35	1	0	0	NA	2	55.8740860365	0.5
ENSG00000100523	NA	NA	NA	NA	NA	3	30	0.4292167432	33	NA	0	0	NA	NA	NA	NA
ENSG00000100526	NA	30	212	1	0.117924528302	5	31	0.687758970167	28	NA	1	1	0	3	11624.0654464	0.0
ENSG00000100528	NA	NA	160	1	0.0	3	59	0.863645608808	33	0	0	0	NA	NA	NA	NA
ENSG00000100532	NA	200	332	2	0.066265060241	12	33	0.615948004057	35	NA	0	0	NA	2	36.6548290241	0.5
ENSG00000100554	170	20	247	1	0.00404858299595	14	58	0.516173653612	48	NA	0	0	NA	18	4889.4421066	0.882716049383
ENSG00000100557	NA	NA	NA	NA	NA	4	6	0.445223566649	6	NA	0	0	NA	NA	NA	NA
ENSG00000100558	NA	120	353	2	0.0254957507082	7	20	0.721041600772	25	NA	0	0	NA	3	22.7194572782	0.666666666667
ENSG00000100564	NA	10	188	2	0.0	NA	41	0.651955499564	27	NA	0	0	NA	3	3406.29233897	0.444444444444
ENSG00000100565	NA	NA	NA	NA	NA	NA	2	0.433072532549	NA	NA	0	0	NA	NA	NA	NA
ENSG00000100567	NA	30	255	2	0.078431372549	1	59	0.656818060456	36	NA	1	0	NA	156	348776.540003	0.844702216066
ENSG00000100568	320	10	232	2	0.469827586207	13	49	0.547131069011	32	1	0	0	NA	6	1058.72883872	0.666666666667
ENSG00000100575	NA	20	89	1	0.0	8	31	0.616966794962	44	NA	0	0	NA	16	4675.18684459	0.84375
ENSG00000100577	NA	20	217	2	0.0506912442396	3	37	0.437887381201	42	0	0	0	NA	1	0.0	0.0
ENSG00000100578	NA	20	1533	1	0.633398564905	7	24	0.478417092065	44	1	0	0	NA	NA	NA	NA
ENSG00000100580	NA	NA	NA	NA	NA	6	42	0.277755736692	22	NA	0	0	NA	NA	NA	NA
ENSG00000100583	NA	NA	NA	NA	NA	NA	8	0.40881603708	21	NA	0	0	NA	NA	NA	NA
ENSG00000100591	NA	10	338	2	0.198224852071	8	52	0.723578079833	40	NA	0	0	NA	10	1148.41743789	0.691358024691
ENSG00000100592	NA	NA	NA	NA	NA	9	40	0.677197823402	43	1	0	0	NA	4	908.958131461	0.625
ENSG00000100593	NA	NA	NA	NA	NA	4	12	0.318200317759	16	NA	0	0	NA	NA	NA	NA
ENSG00000100596	NA	30	562	2	0.0106761565836	12	46	0.59375853117	40	1	0	1	0	1	0.0	0.0
ENSG00000100599	NA	140	985	3	0.369543147208	8	26	0.333867021686	18	NA	0	0	NA	6	608.757241889	0.777777777778
ENSG00000100600	60	10	433	2	0.0715935334873	2	44	0.390643227176	21	0	0	0	NA	7	2989.87128547	0.734693877551
ENSG00000100601	290	10	389	1	0.0874035989717	5	26	0.549372812796	29	0	0	0	NA	1	0.0	1.0
ENSG00000100603	30	10	571	3	0.492119089317	7	52	0.862554493966	27	NA	0	0	NA	92	160384.102031	0.892103839913
ENSG00000100604	NA	50	457	1	0.842450765864	19	22	0.349551869805	7	1	0	0	NA	4	276.434258775	0.75
ENSG00000100605	240	30	414	2	0.0169082125604	20	39	0.670111849558	29	0	0	0	NA	3	13.1294040354	0.666666666667
ENSG00000100612	NA	NA	NA	NA	NA	5	57	0.481282528533	27	NA	0	0	NA	1	0.0	0.0
ENSG00000100614	40	10	382	2	0.201570680628	3	42	0.724133484691	53	0	1	0	NA	7	3266.01300961	0.816326530612
ENSG00000100625	NA	NA	781	2	0.308578745198	NA	3	0.859751000348	36	1	0	0	NA	2	43.6143423466	0.5
ENSG00000100626	NA	NA	NA	NA	NA	NA	21	0.616772110884	10	NA	0	0	NA	NA	NA	NA
ENSG00000100628	NA	NA	587	4	0.0562180579216	2	21	0.574069372772	56	NA	0	0	NA	12	4870.86998683	0.819444444444
ENSG00000100629	NA	NA	NA	NA	NA	8	11	0.519646467431	NA	NA	0	0	NA	NA	NA	NA
ENSG00000100632	NA	30	104	1	0.0192307692308	3	62	0.701882961627	46	NA	1	0	NA	44	69271.6316947	0.908612754767
ENSG00000100644	20	10	827	5	0.423216444982	3	54	0.802883202866	50	1	NA	0	NA	76	129430.677841	0.922040816327
ENSG00000100647	NA	NA	NA	NA	NA	5	50	0.439390125827	25	NA	0	0	NA	NA	NA	NA
ENSG00000100650	NA	10	272	1	0.595588235294	11	NA	0.816906945854	46	NA	0	0	NA	79	83562.2948049	0.555514974434
ENSG00000100652	NA	10	349	1	0.0	5	5	0.350914585585	2	NA	0	0	NA	1	0.0	1.0
ENSG00000100664	80	30	431	2	0.290023201856	18	59	0.74713350269	66	NA	0	0	NA	32	19777.7696921	0.753381893861
ENSG00000100665	NA	60	427	1	0.0187353629977	7	12	0.167534369275	2	NA	0	0	NA	10	14211.2609242	0.86
ENSG00000100678	NA	30	927	2	0.0679611650485	4	9	0.596632986761	14	0	0	0	NA	NA	NA	NA
ENSG00000100697	50	10	1922	7	0.098855359001	10	48	0.780647498869	46	1	0	1	1	22	46686.7062267	0.834710743802
ENSG00000100711	NA	NA	NA	NA	NA	1	42	0.431180896689	36	NA	0	0	NA	2	22.1144222411	0.0
ENSG00000100714	NA	10	1020	3	0.0323529411765	4	44	0.631291797658	40	1	NA	1	0	29	16179.0768516	0.795918367347
ENSG00000100721	NA	NA	114	1	0.0175438596491	2	NA	0.11333651096	11	0	0	0	NA	9	2284.26429294	0.83950617284
ENSG00000100722	NA	NA	NA	NA	NA	9	51	0.759024808645	27	NA	0	0	NA	8	2504.05100991	0.8125
ENSG00000100726	NA	30	837	3	0.130227001195	4	37	0.357811942153	35	1	0	0	NA	25	9693.50480077	0.815972222222
ENSG00000100731	NA	NA	NA	NA	NA	5	32	0.708632987443	32	NA	0	0	NA	1	0.0	0.0
ENSG00000100739	NA	50	353	1	0.0	2	5	0.126880039126	6	0	0	0	NA	1	0.0	0.0
ENSG00000100744	NA	NA	NA	NA	NA	NA	NA	0.41520221655	2	NA	0	0	NA	3	304.476822105	0.444444444444
ENSG00000100749	400	20	396	1	0.141414141414	7	37	0.520989720758	30	0	1	1	NA	49	18874.0474878	0.468085106383
ENSG00000100764	190	30	440	1	0.204545454545	3	58	0.677539454978	13	1	1	0	NA	72	43936.228003	0.56122663306
ENSG00000100767	NA	NA	NA	NA	NA	4	34	0.383731071645	11	NA	0	0	NA	NA	NA	NA
ENSG00000100784	130	10	802	2	0.137157107232	9	29	0.711851968352	50	0	1	0	NA	38	43151.5976454	0.929065743945
ENSG00000100796	NA	NA	NA	NA	NA	11	44	0.876519781452	58	NA	0	0	NA	17	4690.78081441	0.8046875
ENSG00000100802	NA	NA	NA	NA	NA	5	35	0.503741740197	26	NA	0	0	NA	NA	NA	NA
ENSG00000100804	NA	30	263	1	0.0190114068441	2	60	0.69197033868	27	NA	1	0	NA	62	21289.6270973	0.406347554631
ENSG00000100811	NA	20	414	2	0.743961352657	9	42	0.701331518571	47	1	0	0	NA	85	167426.786878	0.89529035208
ENSG00000100813	30	20	1341	7	0.911260253542	4	60	0.809342125624	47	NA	0	0	NA	55	56196.0206841	0.6072
ENSG00000100814	70	20	277	1	0.0938628158845	3	43	0.397332794638	35	0	0	0	NA	3	60.9796763441	0.666666666667
ENSG00000100815	NA	250	1979	5	0.366346639717	6	34	0.618260558244	32	1	0	1	NA	7	1729.62715632	0.612244897959
ENSG00000100823	60	10	318	2	0.232704402516	2	44	0.587105252667	54	1	0	0	NA	47	42400.1690084	0.892374256355
ENSG00000100836	30	10	306	1	0.624183006536	19	53	0.741922399852	50	NA	0	1	0	9	670.543204024	0.6875
ENSG00000100842	NA	NA	561	3	0.686274509804	6	32	0.53097904015	4	0	0	0	NA	11	4483.01453695	0.743801652893
ENSG00000100852	60	20	1502	6	0.215712383489	9	24	0.861805485529	46	1	NA	0	NA	6	1319.41092649	0.611111111111
ENSG00000100865	NA	NA	NA	NA	NA	NA	53	0.372769114418	27	NA	NA	0	NA	3	151.660642127	0.0
ENSG00000100867	30	10	280	1	0.0	6	29	0.260578923779	28	NA	0	0	NA	4	502.287737645	0.75
ENSG00000100883	60	30	504	4	0.077380952381	2	56	0.629580399243	64	NA	0	0	NA	17	3395.79287501	0.795847750865
ENSG00000100884	NA	240	612	2	0.147058823529	19	11	0.634892686817	2	NA	NA	0	NA	10	1686.54532	0.76
ENSG00000100888	80	10	2581	14	0.436652460287	4	NA	0.80268831267	29	1	0	0	NA	15	6085.40164246	0.785714285714
ENSG00000100889	NA	20	640	1	0.09375	4	42	0.645055138381	51	NA	0	1	NA	NA	NA	NA
ENSG00000100890	NA	NA	NA	NA	NA	9	41	0.39304719225	54	NA	NA	0	NA	NA	NA	NA
ENSG00000100897	NA	170	546	2	0.18315018315	5	47	0.704245544567	72	NA	0	0	NA	11	2055.37929158	0.6
ENSG00000100902	80	30	252	2	0.0	NA	52	0.726152528473	38	NA	0	0	NA	87	50059.4929591	0.579997357643
ENSG00000100906	NA	10	317	2	0.268138801262	4	57	0.681613690582	61	1	1	1	NA	71	106765.969722	0.915773997059
ENSG00000100908	NA	NA	NA	NA	NA	3	42	0.581670369038	57	NA	0	0	NA	1	0.0	0.0
ENSG00000100911	NA	30	239	2	0.117154811715	NA	47	0.558949604478	40	0	0	0	NA	33	9372.12359409	0.47265625
ENSG00000100916	NA	NA	NA	NA	NA	NA	18	0.738511541862	41	NA	0	0	NA	8	99.317979624	0.5
ENSG00000100918	NA	20	547	2	0.2760511883	2	51	0.411233434889	18	1	0	0	NA	3	0.0	0.5
ENSG00000100926	NA	NA	NA	NA	NA	3	47	0.804564056549	38	NA	NA	0	NA	5	929.377179741	0.8
ENSG00000100934	200	10	765	5	0.0496732026144	4	47	0.578327418839	37	0	0	1	NA	53	36226.1950588	0.78738946559
ENSG00000100938	NA	10	427	1	0.0187353629977	5	45	0.582999374406	44	NA	0	0	NA	2	26.2330202312	0.5
ENSG00000100941	NA	100	717	2	0.910739191074	4	58	0.768554491974	62	1	0	0	NA	23	10606.0299388	0.66
ENSG00000100949	NA	40	567	3	0.026455026455	2	31	0.725675885282	54	0	0	0	NA	6	2790.72353399	0.666666666667
ENSG00000100968	NA	100	902	4	0.640798226164	6	32	0.632263040852	40	1	0	0	NA	8	3306.12775087	0.84375
ENSG00000100979	NA	NA	513	2	0.0682261208577	2	46	0.674141889731	30	0	NA	0	NA	3	251.688011735	0.444444444444
ENSG00000100982	NA	40	704	3	0.286931818182	2	NA	0.793888109091	64	NA	0	0	NA	1	0.0	0.0
ENSG00000100983	NA	10	474	2	0.0084388185654	7	47	0.736373806281	44	1	0	1	NA	20	2559.61050797	0.515235457064
ENSG00000100985	80	30	707	5	0.115983026874	NA	NA	0.600743971459	3	0	0	1	NA	5	24276.9543684	0.56
ENSG00000100987	NA	NA	NA	NA	NA	9	NA	0.350767330587	4	0	0	1	NA	NA	NA	NA
ENSG00000100991	NA	170	797	2	0.0501882057716	8	56	0.841713704079	47	0	0	0	NA	13	5411.88223163	0.698224852071
ENSG00000100994	NA	10	843	1	0.0154211150652	2	47	0.545986914679	36	NA	0	0	NA	13	1880.20607577	0.840236686391
ENSG00000100997	NA	NA	NA	NA	NA	9	47	0.585553267379	37	0	0	1	NA	NA	NA	NA
ENSG00000101000	NA	130	238	1	0.00420168067227	4	43	0.375912446297	8	1	0	0	NA	7	2348.36602941	0.816326530612
ENSG00000101003	50	10	196	1	0.030612244898	3	11	0.351624486505	22	1	0	0	NA	3	0.0	0.444444444444
ENSG00000101004	NA	70	1382	4	0.441389290883	4	22	0.33593489117	20	NA	0	0	NA	42	63643.2164202	0.936639118457
ENSG00000101017	30	10	277	1	0.198555956679	7	NA	0.262017445876	22	0	0	1	NA	33	30223.350967	0.819979188345
ENSG00000101019	NA	NA	NA	NA	NA	8	51	0.567421689277	29	NA	0	0	NA	3	47.5501489415	0.444444444444
ENSG00000101040	NA	190	1241	5	0.604351329573	16	56	0.838606014429	58	NA	NA	0	NA	15	6494.97987888	0.862222222222
ENSG00000101049	100	80	427	2	0.121779859485	7	11	0.558269923101	26	NA	1	0	NA	2	153.005216972	0.5
ENSG00000101052	NA	NA	437	1	0.0137299771167	8	NA	0.667270469723	29	0	0	0	NA	NA	NA	NA
ENSG00000101057	NA	290	700	2	0.512857142857	1	36	0.70775185687	29	1	0	0	NA	29	19034.9105175	0.908163265306
ENSG00000101074	NA	NA	NA	NA	NA	4	2	0.388843501748	4	NA	0	0	NA	NA	NA	NA
ENSG00000101076	30	20	474	3	0.200421940928	10	6	0.645215846574	22	1	0	1	0	55	43033.1464037	0.670118343195
ENSG00000101079	90	60	388	1	0.175257731959	18	44	0.655140133948	16	0	0	0	NA	3	88.098097269	0.666666666667
ENSG00000101082	80	10	261	2	0.134099616858	NA	39	0.297915140477	4	0	0	0	NA	7	2236.71763933	0.69387755102
ENSG00000101084	NA	NA	NA	NA	NA	3	56	0.649598628504	60	NA	0	0	NA	22	6764.21152376	0.835
ENSG00000101096	410	20	925	5	0.554594594595	8	NA	0.519013402452	39	0	0	0	NA	22	9492.9826505	0.880165289256
ENSG00000101098	NA	NA	NA	NA	NA	2	NA	0.659945701711	2	NA	NA	0	NA	1	0.0	0.0
ENSG00000101104	NA	NA	NA	NA	NA	8	34	0.520894211444	31	0	0	0	NA	NA	NA	NA
ENSG00000101109	NA	20	487	3	0.357289527721	6	NA	0.524826362505	47	1	1	1	NA	147	197463.872684	0.617309458219
ENSG00000101115	NA	NA	NA	NA	NA	NA	13	0.58558924006	26	1	0	1	NA	2	210.172978961	0.5
ENSG00000101126	NA	NA	NA	NA	NA	8	51	0.789247788736	65	1	0	0	NA	16	3087.18071957	0.703125
ENSG00000101132	NA	30	136	1	0.110294117647	7	NA	0.533379034652	37	NA	0	0	NA	14	3065.23773271	0.857142857143
ENSG00000101134	NA	NA	NA	NA	NA	12	16	0.45626527377	3	NA	0	0	NA	3	543.917280045	0.666666666667
ENSG00000101138	NA	10	431	1	0.0208816705336	6	48	0.652161786058	59	NA	0	0	NA	8	1839.38776882	0.8125
ENSG00000101144	20	10	431	2	0.0858468677494	12	NA	0.592378228568	11	1	0	0	NA	9	15385.2349148	0.53125
ENSG00000101146	160	20	437	1	0.107551487414	10	NA	0.519030044328	NA	1	0	0	NA	NA	NA	NA
ENSG00000101150	NA	450	206	1	0.543689320388	1	61	0.368940186184	70	0	0	0	NA	40	15886.9361502	0.642659279778
ENSG00000101152	NA	30	198	1	0.0707070707071	11	35	0.361132192467	28	0	0	1	NA	4	667.663659624	0.666666666667
ENSG00000101158	NA	30	599	1	0.0651085141903	1	53	0.513032604316	27	NA	0	0	NA	34	27458.3341251	0.913265306122
ENSG00000101160	NA	10	303	1	0.0	NA	40	0.490080510328	43	0	1	0	NA	NA	NA	NA
ENSG00000101161	270	20	941	3	0.318809776833	6	45	0.849249405281	52	NA	0	1	NA	55	25417.1539514	0.476326094696
ENSG00000101162	NA	30	451	2	0.0487804878049	1	18	0.36624867065	19	0	0	1	NA	12	3352.76624432	0.763888888889
ENSG00000101166	NA	NA	NA	NA	NA	NA	60	0.543151842159	31	NA	0	0	NA	NA	NA	NA
ENSG00000101180	NA	30	445	1	0.170786516854	10	3	0.540425146076	12	0	0	0	NA	1	0.0	0.0
ENSG00000101181	80	50	406	2	0.0443349753695	3	NA	0.354445031814	41	NA	0	0	NA	2	51.2712888854	0.5
ENSG00000101182	NA	30	248	2	0.0725806451613	4	NA	0.642094828951	39	NA	1	0	NA	78	79438.3769786	0.590222222222
ENSG00000101187	NA	10	722	3	0.0650969529086	NA	30	0.425050615271	33	NA	0	0	NA	NA	NA	NA
ENSG00000101188	NA	240	418	1	0.0454545454545	5	NA	0.174261283129	7	0	1	0	NA	1	0.0	0.0
ENSG00000101189	NA	NA	NA	NA	NA	6	NA	0.453118434454	43	NA	0	0	NA	37	23279.3591111	0.765432098765
ENSG00000101190	250	90	500	1	0.492	9	38	0.529679129097	27	NA	0	0	NA	1	0.0	0.0
ENSG00000101191	NA	NA	NA	NA	NA	10	49	0.412699511696	62	1	0	0	NA	16	5435.00140451	0.71875
ENSG00000101193	NA	NA	NA	NA	NA	2	51	0.392662220368	46	NA	0	0	NA	10	1221.51898207	0.76
ENSG00000101194	NA	NA	NA	NA	NA	9	NA	0.356656515069	32	0	0	0	NA	1	0.0	0.0
ENSG00000101197	30	20	298	2	0.355704697987	5	11	0.332534747748	8	NA	0	0	NA	12	1242.02584243	0.625
ENSG00000101198	NA	NA	NA	NA	NA	NA	NA	0.361416581433	2	NA	0	0	NA	NA	NA	NA
ENSG00000101199	110	10	406	2	0.522167487685	4	53	0.447690152289	37	NA	0	0	NA	21	29528.345803	0.891966759003
ENSG00000101200	30	10	164	2	0.0853658536585	6	NA	0.497608251063	7	1	0	1	0	3	221.577980661	0.666666666667
ENSG00000101203	NA	130	1284	3	0.376947040498	9	4	0.26505537277	13	NA	0	0	NA	1	0.0	0.0
ENSG00000101204	80	10	627	2	0.261562998405	13	NA	0.296762813065	11	1	0	1	NA	3	698.631879571	0.666666666667
ENSG00000101210	NA	NA	463	3	0.131749460043	16	35	0.833709300373	19	0	0	0	NA	17	6242.85793189	0.747404844291
ENSG00000101213	30	10	451	3	0.00886917960089	5	11	0.26721908741	42	0	0	0	NA	8	431.385107956	0.244897959184
ENSG00000101216	NA	250	530	1	0.283018867925	9	36	0.360278101649	50	NA	0	0	NA	2	42.0488718651	0.5
ENSG00000101220	NA	NA	NA	NA	NA	5	36	0.524831590441	43	NA	0	0	NA	2	9.64701465182	0.0
ENSG00000101222	NA	NA	NA	NA	NA	6	NA	0.423536763144	14	NA	0	0	NA	2	46.6889960703	0.5
ENSG00000101224	30	10	580	2	0.475862068966	1	49	0.509058903325	37	1	1	0	NA	19	10242.7113549	0.885813148789
ENSG00000101230	NA	NA	NA	NA	NA	3	20	0.657247695382	14	NA	0	0	NA	NA	NA	NA
ENSG00000101236	NA	NA	NA	NA	NA	7	31	0.321260523716	36	NA	NA	0	NA	1	0.0	0.0
ENSG00000101246	220	10	201	1	0.0248756218905	11	45	0.247488636367	53	1	0	0	NA	2	495.887536221	0.5
ENSG00000101247	NA	10	345	3	0.0753623188406	6	NA	0.633619854378	41	NA	0	1	0	NA	NA	NA
ENSG00000101251	NA	NA	NA	NA	NA	5	1	0.612322604189	1	NA	0	0	NA	NA	NA	NA
ENSG00000101255	90	10	385	0	0.228571428571	2	44	0.285647791356	42	0	1	0	NA	26	25451.4696727	0.881944444444
ENSG00000101265	NA	NA	NA	NA	NA	16	NA	0.1972666749	36	0	0	0	NA	7	1603.85759586	0.816326530612
ENSG00000101266	70	10	391	1	0.13810741688	2	53	0.871272310152	29	1	1	0	NA	NA	NA	NA
ENSG00000101276	50	20	469	1	0.0255863539446	4	12	0.352038854555	12	0	0	1	0	NA	NA	NA
ENSG00000101280	90	20	503	2	0.163021868787	4	NA	0.520035004729	NA	NA	0	0	NA	2	0.0	0.0
ENSG00000101282	NA	NA	NA	NA	NA	4	11	0.389504588823	1	NA	0	1	NA	NA	NA	NA
ENSG00000101290	NA	10	445	1	0.0831460674157	6	NA	0.551377591237	47	0	0	0	NA	3	230.233779473	0.444444444444
ENSG00000101292	200	10	384	1	0.00260416666667	5	NA	0.687984021864	8	1	0	1	0	NA	NA	NA
ENSG00000101294	NA	20	377	1	0.119363395225	NA	45	0.659961140126	39	NA	0	0	NA	8	3313.67860526	0.69387755102
ENSG00000101298	NA	10	494	1	0.607287449393	13	NA	0.373825953979	14	0	0	0	NA	NA	NA	NA
ENSG00000101306	30	20	596	3	0.424496644295	3	NA	0.543585642238	1	0	0	1	1	6	338.002724487	0.833333333333
ENSG00000101307	NA	370	398	2	0.243718592965	7	10	0.151080172298	2	NA	0	0	NA	2	0.0	0.5
ENSG00000101310	NA	320	767	5	0.0469361147327	9	51	0.655567202856	44	1	0	1	NA	17	26248.2164808	0.836734693878
ENSG00000101311	NA	20	677	2	0.0251107828656	3	23	0.436874832051	12	1	0	1	NA	NA	NA	NA
ENSG00000101321	NA	NA	NA	NA	NA	3	2	0.560699074866	24	NA	0	0	NA	NA	NA	NA
ENSG00000101323	NA	20	370	1	0.0	4	NA	0.717143728549	4	NA	0	0	NA	1	0.0	0.0
ENSG00000101327	NA	NA	NA	NA	NA	5	6	0.361927451943	NA	0	0	1	NA	NA	NA	NA
ENSG00000101331	NA	NA	NA	NA	NA	1	14	0.537505835121	NA	1	0	0	NA	NA	NA	NA
ENSG00000101333	NA	30	1187	5	0.272957034541	3	36	0.73333895476	21	1	0	1	NA	NA	NA	NA
ENSG00000101335	NA	70	172	1	0.197674418605	18	53	0.392939963599	7	NA	0	0	NA	8	504.274025997	0.78125
ENSG00000101336	30	10	526	3	0.125475285171	2	27	0.560105595489	9	1	1	0	NA	36	49013.8925128	0.728515625
ENSG00000101337	NA	NA	NA	NA	NA	6	47	0.576573511994	42	0	0	0	NA	6	576.669862493	0.666666666667
ENSG00000101342	NA	NA	NA	NA	NA	NA	21	0.276318655043	7	NA	0	0	NA	NA	NA	NA
ENSG00000101343	NA	20	848	2	0.183962264151	2	NA	0.561034747948	1	NA	0	0	NA	12	3876.73135972	0.666666666667
ENSG00000101346	200	30	388	1	0.0103092783505	7	NA	0.523701611535	49	1	0	0	NA	3	282.155528053	0.666666666667
ENSG00000101347	NA	30	626	3	0.0894568690096	4	32	0.429278581016	32	NA	0	1	0	25	4873.66758796	0.7616
ENSG00000101349	NA	40	719	2	0.353268428373	14	15	0.77010813045	4	0	0	0	NA	12	4252.08549492	0.805555555556
ENSG00000101350	100	10	747	2	0.467202141901	11	NA	0.747267575277	24	1	0	0	NA	7	2182.38705466	0.775510204082
ENSG00000101353	NA	NA	NA	NA	NA	11	35	0.531240482915	60	NA	0	0	NA	NA	NA	NA
ENSG00000101361	NA	30	594	4	0.292929292929	5	NA	0.696018199885	47	NA	0	1	NA	101	45638.1166735	0.441690962099
ENSG00000101363	NA	NA	NA	NA	NA	NA	NA	0.259732460517	39	NA	0	0	NA	1	0.0	0.0
ENSG00000101365	NA	20	385	1	0.0441558441558	15	NA	0.707073197944	24	NA	0	1	0	3	700.353820384	0.666666666667
ENSG00000101367	160	10	268	2	0.253731343284	5	NA	0.853702632062	40	NA	1	0	NA	22	8286.21719492	0.863636363636
ENSG00000101384	NA	10	1218	4	0.113300492611	9	48	0.84161277713	51	1	1	1	0	8	2787.28639926	0.857142857143
ENSG00000101391	NA	10	601	4	0.0615640599002	3	51	0.679522673944	41	NA	0	0	NA	1	0.0	0.0
ENSG00000101400	NA	90	505	1	0.261386138614	4	36	0.663957970454	19	0	0	1	0	65	238599.039341	0.943310657596
ENSG00000101405	NA	40	125	2	0.0	3	1	0.475603073893	69	0	0	0	NA	9	13394.5425651	0.875
ENSG00000101407	NA	30	1089	2	0.0615243342516	NA	NA	0.669737599302	46	NA	0	0	NA	23	5874.26912089	0.786389413989
ENSG00000101412	160	10	437	2	0.450800915332	5	35	0.633662186096	42	1	1	0	NA	81	94055.2242592	0.879155124654
ENSG00000101413	NA	60	326	1	0.20245398773	6	NA	0.623015254814	46	0	0	0	NA	32	5224.65433878	0.509765625
ENSG00000101417	NA	NA	NA	NA	NA	9	26	0.437855939837	34	NA	0	0	NA	NA	NA	NA
ENSG00000101421	NA	20	224	1	0.772321428571	5	57	0.875974985982	46	1	0	1	0	18	20727.4697242	0.83044982699
ENSG00000101425	NA	10	487	2	0.0266940451745	4	9	0.16544371842	4	NA	0	0	NA	NA	NA	NA
ENSG00000101435	NA	NA	NA	NA	NA	5	NA	0.0498476595277	4	0	0	0	NA	3	360.271755701	0.666666666667
ENSG00000101438	NA	30	525	1	0.087619047619	8	11	0.797774188539	9	1	0	0	NA	NA	NA	NA
ENSG00000101439	150	20	146	1	0.150684931507	NA	NA	0.202444891293	22	0	0	1	0	5	738.408768898	0.56
ENSG00000101440	NA	470	132	1	0.19696969697	3	NA	0.538013320827	5	1	0	1	NA	NA	NA	NA
ENSG00000101441	NA	NA	NA	NA	NA	2	10	0.110857562282	1	NA	0	0	NA	NA	NA	NA
ENSG00000101442	NA	50	607	1	0.141680395387	10	18	0.710253040778	26	NA	0	0	NA	16	1732.41861366	0.625
ENSG00000101443	90	60	124	1	0.0	NA	37	0.236012873613	10	NA	0	0	NA	2	200.220674082	0.5
ENSG00000101444	NA	20	432	2	0.0	NA	49	0.52780429789	64	NA	0	1	0	32	21881.4886728	0.926118626431
ENSG00000101445	NA	20	567	3	0.238095238095	18	40	0.535101054355	37	0	0	0	NA	2	0.0	0.5
ENSG00000101446	NA	NA	NA	NA	NA	6	2	0.055183001927	1	NA	0	0	NA	1	0.0	0.0
ENSG00000101447	NA	NA	NA	NA	NA	4	33	0.483609225437	48	NA	0	0	NA	5	534.554879508	0.8
ENSG00000101448	130	40	133	2	0.0	10	4	0.119623556059	3	NA	0	0	NA	NA	NA	NA
ENSG00000101452	NA	100	703	3	0.0199146514936	1	35	0.582739491954	49	NA	0	0	NA	1	0.0	0.0
ENSG00000101457	NA	NA	NA	NA	NA	NA	NA	0.729966676596	32	NA	0	0	NA	5	1247.84110499	0.32
ENSG00000101460	NA	10	121	1	0.099173553719	NA	27	0.6220562066	5	NA	0	0	NA	87	203005.174446	0.849384381852
ENSG00000101463	340	10	258	1	0.182170542636	9	NA	0.303633767576	5	NA	0	0	NA	NA	NA	NA
ENSG00000101464	50	20	435	1	0.0	5	40	0.762572713233	44	NA	1	0	NA	4	0.0	0.0
ENSG00000101470	NA	10	160	2	0.2375	5	NA	0.622180445808	4	NA	0	0	NA	1	0.0	0.0
ENSG00000101473	120	10	319	1	0.0940438871473	4	41	0.47553152829	39	NA	0	0	NA	2	870.742800284	0.5
ENSG00000101474	NA	NA	416	1	0.100961538462	3	54	0.470767406385	32	NA	0	0	NA	1	0.0	0.0
ENSG00000101489	110	10	486	1	0.333333333333	18	15	0.872390668506	11	1	0	0	NA	1	0.0	0.0
ENSG00000101493	NA	NA	NA	NA	NA	3	NA	0.418562888322	39	NA	0	0	NA	2	124.573512297	0.5
ENSG00000101542	NA	20	801	2	0.12734082397	4	1	0.758201996429	NA	NA	0	0	NA	NA	NA	NA
ENSG00000101544	60	20	1131	4	0.274977895668	9	48	0.543918012296	30	NA	0	0	NA	4	146.64497451	0.375
ENSG00000101546	NA	NA	NA	NA	NA	2	25	0.207911618634	37	NA	0	0	NA	1	0.0	0.0
ENSG00000101557	NA	60	494	1	0.0910931174089	4	47	0.696716877929	45	0	0	0	NA	49	19825.9748216	0.679040289724
ENSG00000101558	70	30	249	1	0.506024096386	2	66	0.54542643884	57	NA	0	0	NA	28	29157.8327174	0.926020408163
ENSG00000101574	NA	NA	NA	NA	NA	8	33	0.261683088479	39	NA	0	0	NA	NA	NA	NA
ENSG00000101577	270	10	896	3	0.433035714286	2	47	0.532089937269	40	NA	0	1	NA	NA	NA	NA
ENSG00000101596	NA	NA	NA	NA	NA	9	52	0.625632244209	54	1	0	1	NA	1	0.0	0.0
ENSG00000101605	NA	NA	1685	2	0.232047477745	2	21	0.73406852592	12	NA	0	0	NA	NA	NA	NA
ENSG00000101608	NA	NA	NA	NA	NA	NA	60	0.542172645907	67	NA	0	0	NA	30	23272.9610056	0.897959183673
ENSG00000101624	NA	10	659	2	0.0591805766313	7	23	0.717752416731	40	NA	0	0	NA	30	31221.6842197	0.917159763314
ENSG00000101638	NA	10	412	1	0.0	3	9	0.511071359648	6	NA	NA	0	NA	NA	NA	NA
ENSG00000101639	40	10	2537	5	0.318486401261	4	30	0.576513440972	40	NA	0	0	NA	10	24876.4914608	0.612244897959
ENSG00000101654	NA	10	476	1	0.317226890756	13	44	0.423267830369	50	NA	0	0	NA	1	0.0	1.0
ENSG00000101665	30	10	426	2	0.213615023474	3	32	0.830283904218	60	1	1	1	NA	67	136587.96945	0.91697787992
ENSG00000101670	220	10	500	2	0.062	7	28	0.410547429674	2	0	0	0	NA	4	11910.7631862	0.625
ENSG00000101680	NA	130	3075	6	0.0328455284553	10	NA	0.451384138035	8	1	0	0	NA	10	3461.64345968	0.76
ENSG00000101695	NA	20	232	3	0.0431034482759	1	4	0.537180804748	41	NA	0	0	NA	17	732.487582302	0.0
ENSG00000101745	NA	NA	NA	NA	NA	7	52	0.764364883068	60	0	0	0	NA	4	114.951917715	0.625
ENSG00000101746	NA	NA	638	3	0.529780564263	5	14	0.794343962744	25	NA	0	0	NA	5	2069.53242014	0.8
ENSG00000101751	NA	NA	NA	NA	NA	3	37	0.543073001978	52	0	0	0	NA	11	1754.03588486	0.793388429752
ENSG00000101752	NA	50	1006	5	0.0984095427435	5	38	0.72021317016	34	1	0	0	NA	17	10494.5775755	0.791111111111
ENSG00000101773	60	10	902	0	0.507760532151	4	35	0.633546745889	38	1	0	1	NA	31	33782.4349265	0.923469387755
ENSG00000101782	NA	60	519	2	0.202312138728	5	45	0.648484778979	45	NA	1	0	NA	12	2581.27152839	0.876033057851
ENSG00000101811	NA	10	597	3	0.748743718593	7	NA	0.862829145244	22	NA	0	0	NA	35	32458.3894305	0.900390625
ENSG00000101812	NA	NA	NA	NA	NA	NA	5	0.176426242233	1	NA	0	0	NA	1	0.0	0.0
ENSG00000101825	NA	NA	NA	NA	NA	11	31	0.392428538656	3	NA	0	0	NA	NA	NA	NA
ENSG00000101842	NA	NA	NA	NA	NA	6	7	0.412894998696	2	NA	0	0	NA	NA	NA	NA
ENSG00000101843	50	10	226	1	0.070796460177	6	61	0.618614740033	32	NA	0	0	NA	43	34848.5664109	0.72125
ENSG00000101844	NA	290	398	1	0.070351758794	5	32	0.711417557384	32	NA	0	0	NA	1	0.0	0.0
ENSG00000101846	70	10	583	2	0.0102915951973	13	40	0.147814083348	3	NA	1	1	0	NA	NA	NA
ENSG00000101849	120	40	577	2	0.152512998267	14	44	0.487530716751	69	NA	0	0	NA	33	24806.1637064	0.888888888889
ENSG00000101850	30	10	404	1	0.168316831683	5	NA	0.5255076283	6	0	0	1	0	2	66.4879578414	0.5
ENSG00000101856	NA	NA	NA	NA	NA	11	50	0.588696374273	22	NA	0	0	NA	22	18174.7839748	0.88
ENSG00000101868	NA	10	1468	4	0.16348773842	3	NA	0.723468047956	46	0	0	0	NA	26	12876.5804328	0.8192
ENSG00000101871	50	10	667	5	0.095952023988	3	28	0.630922109335	21	1	0	1	0	21	11016.1360863	0.739229024943
ENSG00000101882	NA	20	415	1	0.881927710843	NA	NA	0.516811841488	31	0	0	0	NA	17	4061.68291595	0.7421875
ENSG00000101883	NA	50	184	1	0.679347826087	4	4	0.054748583522	1	NA	0	0	NA	2	45.5458934459	0.5
ENSG00000101888	NA	NA	NA	NA	NA	5	27	0.417515671029	33	NA	0	0	NA	1	0.0	0.0
ENSG00000101890	NA	10	1108	5	0.0315884476534	4	2	0.769880891039	1	0	1	0	NA	NA	NA	NA
ENSG00000101892	NA	NA	357	2	0.168067226891	5	8	0.585847913511	NA	NA	0	0	NA	NA	NA	NA
ENSG00000101898	NA	NA	NA	NA	NA	NA	NA	0.935048281491	NA	NA	NA	0	NA	NA	NA	NA
ENSG00000101901	NA	20	1137	2	0.339489885664	3	24	0.626124861319	35	NA	0	1	NA	3	107.549256428	0.0
ENSG00000101911	NA	NA	318	2	0.0	6	NA	0.587216154033	23	NA	1	0	NA	5	670.540716846	0.666666666667
ENSG00000101916	40	10	1059	5	0.014164305949	2	11	0.347829317902	NA	0	0	0	NA	1	0.0	0.0
ENSG00000101928	NA	190	213	2	0.0281690140845	3	NA	0.860920838284	25	NA	0	0	NA	NA	NA	NA
ENSG00000101935	NA	20	333	1	0.0930930930931	4	6	0.708778881119	26	NA	0	1	NA	NA	NA	NA
ENSG00000101938	NA	30	450	2	0.111111111111	12	14	0.731479095774	2	NA	0	1	NA	NA	NA	NA
ENSG00000101940	NA	NA	NA	NA	NA	1	58	0.763755084087	33	NA	1	0	NA	1	0.0	0.0
ENSG00000101945	NA	10	423	3	0.0	2	28	0.597056870929	43	1	0	0	NA	129	406853.14845	0.940537810882
ENSG00000101951	NA	NA	NA	NA	NA	4	11	0.103694597482	6	NA	0	0	NA	NA	NA	NA
ENSG00000101955	NA	NA	NA	NA	NA	9	24	0.736688505247	4	0	0	0	NA	2	188.26619309	0.5
ENSG00000101958	NA	20	452	2	0.0530973451327	2	5	0.917662885708	6	0	0	0	NA	3	75.8430223495	0.666666666667
ENSG00000101966	290	10	497	3	0.0543259557344	5	6	0.614868691556	39	1	0	1	0	89	164774.32979	0.86863115111
ENSG00000101972	NA	10	1231	4	0.215272136474	7	47	0.909255203471	49	NA	0	0	NA	24	10403.508692	0.826446280992
ENSG00000101974	NA	10	1132	2	0.00441696113074	8	34	0.768305016058	4	0	0	0	NA	1	0.0	0.0
ENSG00000101977	NA	120	1070	3	0.0588785046729	6	13	0.681802579187	2	0	0	0	NA	7	1435.96614532	0.65306122449
ENSG00000101981	290	10	461	4	0.0130151843818	5	2	0.559030920927	NA	1	0	1	0	1	0.0	0.0
ENSG00000101986	40	10	745	2	0.0375838926174	2	22	0.568535666457	54	0	0	1	0	11	7046.3619763	0.743801652893
ENSG00000101997	NA	NA	NA	NA	NA	1	NA	0.661666613596	17	NA	0	0	NA	10	2962.77635867	0.82
ENSG00000102001	NA	40	1977	5	0.229135053111	8	9	0.624074676968	16	0	0	1	0	1	0.0	1.0
ENSG00000102003	NA	10	313	1	0.261980830671	15	20	0.664474623527	39	0	0	1	NA	6	884.053570232	0.722222222222
ENSG00000102007	320	130	152	1	0.0526315789474	8	NA	0.499043185891	27	NA	0	0	NA	19	14934.3372076	0.882716049383
ENSG00000102010	NA	30	675	4	0.117037037037	3	14	0.740523946196	3	0	1	0	NA	19	17680.435151	0.858725761773
ENSG00000102021	NA	NA	NA	NA	NA	1	NA	0.0678256121913	NA	NA	0	0	NA	NA	NA	NA
ENSG00000102024	NA	NA	NA	NA	NA	NA	59	0.817556515116	NA	NA	0	0	NA	NA	NA	NA
ENSG00000102030	NA	10	235	1	0.36170212766	NA	NA	0.513196951874	17	NA	0	1	0	14	10575.4383119	0.765306122449
ENSG00000102032	NA	20	427	1	0.0749414519906	4	NA	0.593592606023	10	0	0	0	NA	1	0.0	0.0
ENSG00000102034	NA	10	663	4	0.597285067873	8	33	0.541776789504	28	0	0	0	NA	6	922.203300761	0.777777777778
ENSG00000102038	310	60	1054	5	0.216318785579	9	NA	0.957996736749	23	0	0	0	NA	17	1841.43931415	0.671280276817
ENSG00000102043	NA	NA	NA	NA	NA	5	NA	0.722815013486	17	NA	0	0	NA	3	416.697107152	0.666666666667
ENSG00000102048	NA	40	294	2	0.132653061224	8	NA	0.480164890477	18	NA	0	0	NA	7	834.474380641	0.666666666667
ENSG00000102053	NA	NA	NA	NA	NA	3	11	0.691749261607	3	NA	0	0	NA	NA	NA	NA
ENSG00000102054	30	20	425	2	0.164705882353	5	58	0.691958476536	39	0	0	0	NA	82	60259.341697	0.876929012346
ENSG00000102055	NA	NA	NA	NA	NA	NA	NA	0.297656936207	NA	NA	NA	0	NA	NA	NA	NA
ENSG00000102057	NA	40	647	4	0.174652241113	7	5	0.589357134342	11	NA	0	0	NA	NA	NA	NA
ENSG00000102069	NA	NA	NA	NA	NA	5	NA	0.994964264251	NA	NA	0	0	NA	1	0.0	0.0
ENSG00000102076	NA	40	364	1	0.00274725274725	NA	NA	0.620512341116	NA	0	0	1	0	1	0.0	0.0
ENSG00000102078	NA	30	325	1	0.0	8	32	0.799666067881	19	NA	0	0	NA	NA	NA	NA
ENSG00000102080	NA	NA	NA	NA	NA	NA	NA	0.340446695837	NA	NA	0	0	NA	NA	NA	NA
ENSG00000102081	NA	10	632	3	0.411392405063	7	21	0.905003774135	24	0	0	1	1	15	4351.80691305	0.808888888889
ENSG00000102096	50	10	311	1	0.112540192926	1	NA	0.506858647916	53	0	1	0	NA	4	245.145868905	0.75
ENSG00000102098	NA	NA	700	3	0.414285714286	12	17	0.580531309568	21	NA	0	0	NA	4	244.425952565	0.625
ENSG00000102100	200	10	421	2	0.061757719715	6	24	0.644253405755	43	NA	0	0	NA	2	73.295547512	0.0
ENSG00000102103	NA	50	265	1	0.815094339623	6	50	0.644951656049	47	NA	0	1	0	31	24542.8560039	0.763787721124
ENSG00000102104	NA	NA	224	1	0.0	5	NA	0.354928991549	NA	0	0	1	NA	5	67.8410435516	0.72
ENSG00000102109	60	20	260	1	0.546153846154	19	28	0.388928005456	26	0	0	0	NA	3	121.958162599	0.666666666667
ENSG00000102119	30	10	254	1	0.342519685039	2	NA	0.394211829183	40	0	0	1	0	77	132240.956224	0.91015339664
ENSG00000102125	30	10	292	1	0.0787671232877	8	37	0.460271088524	35	NA	1	1	0	4	248.744915335	0.75
ENSG00000102128	NA	NA	NA	NA	NA	NA	7	0.747790152176	4	NA	0	1	NA	NA	NA	NA
ENSG00000102144	NA	20	417	1	0.0167865707434	8	NA	0.703938377279	47	NA	1	1	NA	31	26874.6406652	0.846666666667
ENSG00000102145	30	10	413	3	0.334140435835	1	NA	0.690070288902	13	1	0	1	NA	38	22209.9193887	0.718367346939
ENSG00000102158	120	50	335	1	0.0	3	48	0.514432736662	30	0	0	1	NA	6	448.094360674	0.666666666667
ENSG00000102172	NA	10	366	1	0.0109289617486	NA	NA	0.76236155665	NA	0	0	1	0	NA	NA	NA
ENSG00000102174	NA	110	749	2	0.022696929239	6	NA	0.701577415782	1	0	0	1	0	1	0.0	0.0
ENSG00000102178	NA	10	180	1	0.0611111111111	5	NA	0.38977495418	24	0	0	0	NA	NA	NA	NA
ENSG00000102181	NA	NA	NA	NA	NA	NA	45	0.219456069348	28	NA	0	0	NA	NA	NA	NA
ENSG00000102189	NA	10	1411	5	0.450744153083	6	41	0.67957415067	60	NA	0	0	NA	13	4651.58992302	0.769230769231
ENSG00000102195	NA	240	617	1	0.458670988655	3	1	0.434749706411	3	0	0	0	NA	3	159.632208703	0.0
ENSG00000102218	110	40	350	1	0.0571428571429	NA	21	0.5375665283	33	NA	0	1	0	1	0.0	0.0
ENSG00000102221	NA	10	823	3	0.400972053463	6	22	0.776792465857	19	0	0	0	NA	4	47.3343240125	0.375
ENSG00000102225	110	10	496	1	0.243951612903	10	49	0.66690878735	53	0	NA	0	NA	6	1188.61904581	0.722222222222
ENSG00000102226	NA	40	963	4	0.158878504673	15	48	0.607783607991	41	NA	1	0	NA	82	163109.624703	0.959462297837
ENSG00000102230	NA	20	369	2	0.338753387534	4	14	0.754290718307	10	0	0	0	NA	4	172.796068788	0.625
ENSG00000102239	60	20	399	1	0.0375939849624	4	NA	0.562354665151	2	0	0	0	NA	NA	NA	NA
ENSG00000102241	NA	10	755	2	0.690066225166	9	45	0.563044957952	32	NA	0	0	NA	25	10113.4426442	0.8064
ENSG00000102243	NA	NA	258	1	0.670542635659	9	NA	0.154956602471	1	NA	0	0	NA	4	177.672449869	0.0
ENSG00000102245	30	10	261	2	0.0421455938697	2	NA	0.532848266717	NA	0	0	1	NA	4	563.322742595	0.75
ENSG00000102265	50	20	261	1	0.226053639847	5	55	0.446429149856	25	0	1	0	NA	7	13833.862649	0.734693877551
ENSG00000102271	NA	NA	NA	NA	NA	3	NA	0.602733458701	8	NA	0	0	NA	NA	NA	NA
ENSG00000102287	NA	240	506	3	0.104743083004	5	NA	0.416939334504	19	NA	0	0	NA	NA	NA	NA
ENSG00000102290	NA	40	1347	3	0.275426874536	6	6	0.747229199441	2	NA	0	0	NA	NA	NA	NA
ENSG00000102302	NA	10	961	6	0.480749219563	3	NA	0.829809154711	3	NA	0	1	0	2	135.591176482	0.5
ENSG00000102309	NA	30	131	1	0.465648854962	10	30	0.414263317597	27	NA	0	0	NA	17	2862.25736471	0.6484375
ENSG00000102312	NA	NA	NA	NA	NA	NA	23	0.809490406071	19	1	0	1	NA	NA	NA	NA
ENSG00000102313	NA	NA	NA	NA	NA	5	5	0.263227957722	NA	NA	0	0	NA	NA	NA	NA
ENSG00000102316	NA	NA	NA	NA	NA	NA	54	0.842037831644	20	NA	0	0	NA	20	11606.6143518	0.835
ENSG00000102317	NA	30	169	0	0.0532544378698	1	47	0.703230851177	45	0	0	0	NA	5	202.843796927	0.72
ENSG00000102349	NA	NA	NA	NA	NA	9	21	0.436993518775	4	0	0	0	NA	4	167.630683532	0.625
ENSG00000102359	NA	10	465	3	0.0645161290323	2	NA	0.542410779667	7	NA	0	1	NA	NA	NA	NA
ENSG00000102362	NA	20	673	2	0.245170876672	6	27	0.488799376515	5	0	0	0	NA	8	5914.71067314	0.84375
ENSG00000102383	NA	NA	NA	NA	NA	NA	NA	0.489789413568	8	0	0	1	NA	NA	NA	NA
ENSG00000102384	90	20	756	2	0.0859788359788	3	6	0.408829697692	24	NA	0	0	NA	7	178.381789887	0.0
ENSG00000102385	NA	200	957	6	0.258098223615	3	NA	0.55908323182	3	0	0	0	NA	4	614.056062504	0.625
ENSG00000102387	NA	NA	NA	NA	NA	4	4	0.428307985185	2	0	0	0	NA	3	0.0	0.444444444444
ENSG00000102390	NA	NA	NA	NA	NA	2	NA	0.474172770856	20	NA	0	0	NA	9	1599.7816305	0.84375
ENSG00000102393	20	10	429	1	0.004662004662	4	48	0.652215458702	48	0	0	1	0	13	1468.93778905	0.745562130178
ENSG00000102401	NA	NA	NA	NA	NA	3	46	0.721639612135	14	NA	0	0	NA	13	4613.71238038	0.87573964497
ENSG00000102409	NA	NA	NA	NA	NA	13	NA	0.108023927868	17	NA	0	0	NA	NA	NA	NA
ENSG00000102445	NA	NA	NA	NA	NA	2	33	0.313505999836	13	NA	0	0	NA	1	0.0	0.0
ENSG00000102452	NA	10	1738	2	0.116225546605	11	16	0.680521478063	1	1	0	0	NA	1	0.0	0.0
ENSG00000102466	NA	470	247	1	0.259109311741	9	NA	0.721999119031	7	0	1	1	NA	NA	NA	NA
ENSG00000102468	100	10	471	3	0.0297239915074	14	NA	0.502884061164	NA	0	0	0	NA	3	5.76668083909	0.444444444444
ENSG00000102471	NA	20	336	1	0.517857142857	14	43	0.622115518429	31	NA	0	0	NA	7	2918.27725335	0.816326530612
ENSG00000102524	NA	210	285	2	0.217543859649	NA	NA	0.448048138943	18	0	0	0	NA	4	23.3448265519	0.0
ENSG00000102531	NA	NA	NA	NA	NA	5	NA	0.824061249558	57	0	0	0	NA	NA	NA	NA
ENSG00000102539	NA	40	412	1	0.0800970873786	1	2	0.54890701525	9	NA	0	0	NA	1	0.0	1.0
ENSG00000102543	NA	NA	NA	NA	NA	1	28	0.671711076926	24	NA	0	0	NA	NA	NA	NA
ENSG00000102547	NA	60	337	1	0.0296735905045	7	30	0.593561457621	54	NA	0	0	NA	3	360.631118996	0.666666666667
ENSG00000102554	NA	250	457	3	0.619256017505	7	NA	0.750747635007	45	1	0	0	NA	17	7652.49731052	0.78892733564
ENSG00000102572	90	30	443	1	0.144469525959	6	NA	0.538149135985	31	NA	1	0	NA	176	173872.197468	0.720426797989
ENSG00000102575	NA	50	325	1	0.0184615384615	5	27	0.385193377166	15	0	0	1	NA	7	2288.51827714	0.666666666667
ENSG00000102580	90	40	504	3	0.172619047619	2	NA	0.501270324255	44	0	0	0	NA	5	1211.86225253	0.72
ENSG00000102595	NA	20	1516	3	0.00923482849604	2	NA	0.586421239498	35	NA	0	0	NA	4	228.892699654	0.625
ENSG00000102606	NA	10	803	4	0.251556662516	8	51	0.624861571733	52	NA	0	0	NA	21	14971.8142441	0.895
ENSG00000102678	330	20	208	1	0.110576923077	9	NA	0.666696572481	26	1	1	1	NA	1	0.0	0.0
ENSG00000102683	NA	80	291	1	0.0481099656357	4	5	0.580223874971	NA	1	NA	1	0	2	26.6457557051	0.5
ENSG00000102699	100	10	1724	6	0.0852668213457	NA	NA	0.41791006037	56	0	0	0	NA	4	400.092360766	0.375
ENSG00000102710	NA	NA	NA	NA	NA	10	54	0.724352790731	22	1	0	0	NA	6	2521.53766388	0.611111111111
ENSG00000102738	NA	NA	NA	NA	NA	7	7	0.50806041794	44	NA	0	0	NA	9	1873.78405524	0.83950617284
ENSG00000102743	300	10	301	1	0.0	6	23	0.638724078751	39	NA	0	1	0	NA	NA	NA
ENSG00000102753	NA	10	521	2	0.122840690979	8	59	0.943501774561	45	NA	0	0	NA	25	15279.4251415	0.8768
ENSG00000102755	110	10	1338	3	0.0254110612855	5	21	0.613521004878	9	1	1	0	NA	6	10217.2695616	0.5
ENSG00000102760	30	10	137	1	0.36496350365	NA	NA	0.57066165161	23	NA	0	0	NA	1	0.0	0.0
ENSG00000102763	NA	NA	NA	NA	NA	9	21	0.707035838339	24	NA	0	0	NA	1	0.0	0.0
ENSG00000102780	240	10	1220	7	0.186885245902	4	13	0.806212878094	28	NA	0	0	NA	2	41.5867166173	0.0
ENSG00000102781	NA	NA	NA	NA	NA	4	NA	0.587688147661	38	0	0	0	NA	1	0.0	0.0
ENSG00000102786	60	10	887	5	0.322435174746	5	36	0.762950957215	63	0	0	0	NA	37	25406.7455986	0.664718772827
ENSG00000102794	30	10	481	1	0.018711018711	6	NA	0.560978645091	NA	NA	0	0	NA	NA	NA	NA
ENSG00000102796	NA	NA	NA	NA	NA	4	27	0.468318521088	48	NA	0	0	NA	1	0.0	0.0
ENSG00000102802	NA	20	303	2	0.0	7	NA	0.59057029591	3	NA	0	0	NA	NA	NA	NA
ENSG00000102804	NA	250	1073	5	0.794967381174	6	38	0.753310628744	61	0	0	0	NA	79	136298.389213	0.93306122449
ENSG00000102805	50	10	358	1	0.0391061452514	7	NA	0.384559203643	43	0	0	1	0	32	41200.8566812	0.776859504132
ENSG00000102837	NA	NA	NA	NA	NA	6	20	0.296347928862	1	0	0	0	NA	NA	NA	NA
ENSG00000102854	NA	220	630	1	0.0793650793651	4	NA	0.110698976434	12	0	0	0	NA	12	12837.9924396	0.644628099174
ENSG00000102858	NA	20	594	0	0.335016835017	7	33	0.588431901349	52	1	0	0	NA	13	40616.974733	0.627218934911
ENSG00000102870	NA	NA	NA	NA	NA	4	7	0.262843743381	25	NA	0	0	NA	NA	NA	NA
ENSG00000102871	NA	20	312	3	0.115384615385	4	24	0.32807973537	39	0	0	0	NA	32	24914.4526921	0.74505723205
ENSG00000102878	NA	NA	492	2	0.510162601626	4	22	0.600518458906	33	0	0	1	NA	7	12989.9537374	0.612244897959
ENSG00000102879	30	20	461	3	0.19305856833	7	35	0.553680259597	35	0	0	0	NA	14	30713.5714482	0.908163265306
ENSG00000102882	80	10	379	1	0.0712401055409	6	49	0.70922982257	NA	1	1	0	NA	NA	NA	NA
ENSG00000102886	NA	NA	NA	NA	NA	3	18	0.494872541503	19	NA	0	0	NA	NA	NA	NA
ENSG00000102890	NA	NA	NA	NA	NA	1	19	0.761657075074	10	NA	0	0	NA	NA	NA	NA
ENSG00000102891	NA	NA	62	1	0.0	5	NA	0.606900383826	NA	NA	0	0	NA	NA	NA	NA
ENSG00000102893	NA	10	1093	1	0.0420860018298	12	49	0.521187060117	51	NA	1	1	0	6	4085.11670753	0.8
ENSG00000102897	NA	NA	NA	NA	NA	4	42	0.483352440242	52	NA	0	0	NA	1	0.0	0.0
ENSG00000102898	NA	10	127	1	0.0	5	36	0.689407136172	55	NA	0	0	NA	7	214.466454655	0.777777777778
ENSG00000102900	180	10	880	3	0.117045454545	7	53	0.761039103717	33	NA	0	0	NA	24	14867.8837556	0.829861111111
ENSG00000102901	NA	40	561	1	0.770053475936	5	43	0.299343026657	54	NA	0	0	NA	5	637.338548418	0.56
ENSG00000102904	NA	NA	NA	NA	NA	4	NA	0.51601556663	51	NA	0	0	NA	1	0.0	0.0
ENSG00000102908	NA	30	1531	4	0.734160679295	5	43	0.713758683582	62	1	0	0	NA	NA	NA	NA
ENSG00000102910	30	10	852	3	0.0704225352113	3	57	0.700527609324	37	NA	0	0	NA	2	455.502477565	0.5
ENSG00000102921	20	10	896	2	0.338169642857	12	40	0.604139306684	50	NA	0	0	NA	5	1005.12445117	0.8
ENSG00000102924	NA	240	193	2	0.0155440414508	6	10	0.658989547813	16	0	0	0	NA	NA	NA	NA
ENSG00000102931	NA	10	171	1	0.0	12	53	0.440828320151	50	NA	0	0	NA	6	999.190203131	0.72
ENSG00000102934	NA	NA	NA	NA	NA	19	23	0.456571881011	28	NA	0	0	NA	1	0.0	0.0
ENSG00000102935	NA	20	1284	4	0.243769470405	6	11	0.836089223104	4	1	0	1	NA	9	28026.5881221	0.79012345679
ENSG00000102962	NA	80	93	1	0.0	3	6	0.0751582510685	16	0	0	0	NA	5	758.431123633	0.56
ENSG00000102967	NA	10	395	1	0.0911392405063	7	20	0.527578577517	38	NA	0	1	NA	10	1273.375897	0.86
ENSG00000102970	NA	240	94	1	0.0	4	NA	0.167223110044	1	0	0	0	NA	NA	NA	NA
ENSG00000102974	80	10	727	4	0.507565337001	5	49	0.89789055222	54	1	0	0	NA	32	23231.7196112	0.833333333333
ENSG00000102977	300	10	544	3	0.551470588235	NA	30	0.353191683563	44	1	0	0	NA	57	79467.0081945	0.728305785124
ENSG00000102978	NA	20	275	2	0.196363636364	12	53	0.48805028846	34	NA	0	0	NA	74	90804.7124363	0.86620457887
ENSG00000102981	300	20	346	2	0.364161849711	11	18	0.706058010024	44	NA	1	0	NA	27	21807.7131147	0.863905325444
ENSG00000102984	NA	NA	NA	NA	NA	5	23	0.785921008176	34	NA	0	0	NA	2	74.2341277992	0.5
ENSG00000102996	NA	40	669	4	0.231689088191	8	36	0.477173405809	42	1	0	0	NA	NA	NA	NA
ENSG00000103005	NA	10	265	1	0.275471698113	3	38	0.440770814022	40	NA	0	1	NA	4	197.532080549	0.375
ENSG00000103018	NA	NA	150	0	0.226666666667	9	60	0.310184650545	45	NA	0	0	NA	4	2033.07466578	0.75
ENSG00000103021	NA	NA	NA	NA	NA	5	29	0.322150318145	25	NA	0	0	NA	5	1156.39735132	0.56
ENSG00000103023	NA	NA	NA	NA	NA	NA	6	0.386565556513	1	NA	0	0	NA	NA	NA	NA
ENSG00000103024	NA	60	169	1	0.00591715976331	4	35	0.418854086601	57	0	0	0	NA	5	1167.70333211	0.72
ENSG00000103034	NA	40	352	1	0.161931818182	19	38	0.565041729335	8	0	0	0	NA	NA	NA	NA
ENSG00000103035	NA	30	324	2	0.175925925926	9	55	0.678977337592	47	1	1	0	NA	67	27809.2916833	0.5417687681
ENSG00000103037	80	10	473	3	0.15644820296	2	26	0.518151047147	39	NA	0	0	NA	1	0.0	0.0
ENSG00000103042	NA	30	462	2	0.004329004329	13	36	0.434937885848	27	NA	0	0	NA	NA	NA	NA
ENSG00000103043	NA	50	782	2	0.102301790281	7	40	0.536841550775	32	1	0	0	NA	8	13315.4356742	0.8
ENSG00000103044	220	50	553	2	0.00904159132007	NA	39	0.607030847679	21	0	0	0	NA	1	0.0	1.0
ENSG00000103047	NA	NA	NA	NA	NA	3	26	0.54023484394	32	NA	0	0	NA	2	40.6398330672	0.5
ENSG00000103051	NA	20	789	0	0.0329531051965	1	53	0.730238783976	36	NA	0	1	0	10	9242.08675646	0.58
ENSG00000103056	NA	10	655	2	0.247328244275	4	23	0.582264625343	25	1	0	0	NA	NA	NA	NA
ENSG00000103061	NA	NA	NA	NA	NA	NA	52	0.379727969388	40	NA	0	0	NA	NA	NA	NA
ENSG00000103064	240	50	515	2	0.0776699029126	7	28	0.489925988908	52	NA	0	0	NA	NA	NA	NA
ENSG00000103066	NA	50	412	2	0.00242718446602	3	35	0.50220737967	37	0	0	0	NA	1	0.0	0.0
ENSG00000103067	NA	40	727	2	0.0563961485557	1	47	0.664466414763	53	NA	0	0	NA	1	0.0	0.0
ENSG00000103089	NA	NA	NA	NA	NA	18	20	0.515992609274	19	0	0	1	NA	1	0.0	0.0
ENSG00000103091	NA	NA	NA	NA	NA	9	28	0.694543400014	43	NA	0	0	NA	2	69.6560312645	0.5
ENSG00000103111	NA	NA	NA	NA	NA	NA	39	0.410536834251	51	NA	0	0	NA	7	520.402963904	0.69387755102
ENSG00000103121	NA	NA	NA	NA	NA	11	38	0.322365563005	64	NA	0	0	NA	NA	NA	NA
ENSG00000103126	30	10	862	3	0.641531322506	5	31	0.572969972947	25	1	0	1	0	42	56407.8418235	0.904667981591
ENSG00000103145	NA	370	138	1	0.521739130435	11	44	0.394946464721	67	NA	0	0	NA	1	0.0	0.0
ENSG00000103148	NA	NA	NA	NA	NA	8	NA	0.599072909366	25	1	0	0	NA	3	128.696985368	0.5
ENSG00000103150	30	10	493	1	0.0993914807302	1	33	0.319119375708	31	0	0	1	NA	1	0.0	0.0
ENSG00000103152	NA	10	298	2	0.332214765101	3	38	0.414406824849	36	0	0	0	NA	46	99253.9203522	0.935546875
ENSG00000103154	NA	NA	NA	NA	NA	16	4	0.514703884689	9	NA	0	0	NA	20	24801.6515735	0.897506925208
ENSG00000103160	NA	NA	NA	NA	NA	NA	41	0.393178111956	33	NA	0	0	NA	NA	NA	NA
ENSG00000103168	NA	20	869	5	0.292289988493	6	39	0.342471758963	32	NA	0	0	NA	13	1933.35128463	0.757396449704
ENSG00000103174	NA	10	515	2	0.118446601942	7	32	0.475162335062	47	0	0	0	NA	4	1488.93843804	0.75
ENSG00000103175	NA	60	220	3	0.259090909091	7	23	0.260206640475	2	NA	0	0	NA	5	10824.7891581	0.72
ENSG00000103184	NA	NA	NA	NA	NA	11	8	0.522034866464	29	NA	0	0	NA	NA	NA	NA
ENSG00000103187	NA	NA	142	1	0.0211267605634	2	50	0.307237320487	49	NA	0	0	NA	4	2896.94841794	0.75
ENSG00000103194	NA	30	798	2	0.37969924812	5	43	0.648974370769	34	0	0	0	NA	18	6210.44797993	0.906574394464
ENSG00000103196	NA	NA	NA	NA	NA	3	35	0.398129430026	12	NA	0	0	NA	1	0.0	0.0
ENSG00000103197	60	10	1807	3	0.2313226342	1	51	0.637972366347	44	1	1	1	0	29	33132.2048548	0.910714285714
ENSG00000103199	NA	NA	NA	NA	NA	7	18	0.21504178384	40	NA	0	0	NA	NA	NA	NA
ENSG00000103202	NA	10	233	1	0.184549356223	2	48	0.341106549516	24	NA	0	0	NA	6	1831.83236275	0.777777777778
ENSG00000103222	NA	20	1531	2	0.0339647289353	8	25	0.578830684389	29	0	0	0	NA	28	23368.0202474	0.9344
ENSG00000103226	NA	NA	NA	NA	NA	NA	49	0.60986330161	3	NA	0	0	NA	3	2267.86711315	0.666666666667
ENSG00000103227	NA	NA	NA	NA	NA	8	21	0.477346110368	31	NA	0	1	NA	3	11669.0582796	0.0
ENSG00000103241	NA	10	379	1	0.332453825858	1	11	0.562470880996	13	1	0	1	0	NA	NA	NA
ENSG00000103245	NA	10	476	3	0.0504201680672	1	42	0.444603906444	51	1	0	0	NA	1	0.0	0.0
ENSG00000103248	NA	NA	NA	NA	NA	5	22	0.503992337474	29	NA	0	0	NA	3	195.858713975	0.666666666667
ENSG00000103249	NA	130	901	3	0.206437291898	7	40	0.458177802162	47	1	0	1	NA	NA	NA	NA
ENSG00000103253	NA	NA	NA	NA	NA	NA	16	0.309623271469	29	NA	0	0	NA	NA	NA	NA
ENSG00000103254	NA	NA	NA	NA	NA	3	16	0.333643242917	57	NA	0	0	NA	8	882.967068981	0.6875
ENSG00000103257	240	10	507	1	0.0295857988166	2	49	0.326481835385	49	0	0	0	NA	2	0.0	0.5
ENSG00000103260	NA	NA	NA	NA	NA	14	22	0.363570150596	37	NA	0	0	NA	NA	NA	NA
ENSG00000103264	NA	10	539	2	0.307977736549	1	43	0.317770121142	81	NA	0	0	NA	4	182.096213492	0.75
ENSG00000103266	30	20	303	2	0.194719471947	15	45	0.697619895236	31	1	0	0	NA	140	432675.47	0.949101616489
ENSG00000103269	NA	NA	438	1	0.194063926941	6	10	0.712062004601	26	NA	0	0	NA	NA	NA	NA
ENSG00000103274	NA	10	320	1	0.071875	3	36	0.570337530026	36	1	0	0	NA	17	15763.2116129	0.7109375
ENSG00000103275	NA	20	184	1	0.173913043478	9	60	0.379280941242	58	1	0	0	NA	NA	NA	NA
ENSG00000103310	260	10	745	1	0.0590604026846	7	NA	0.355749861914	NA	0	0	0	NA	NA	NA	NA
ENSG00000103313	NA	20	781	5	0.42509603073	7	2	0.302224223984	3	1	0	1	0	2	24.7709993833	0.5
ENSG00000103316	140	40	314	1	0.00636942675159	15	26	0.488103003756	61	0	0	0	NA	2	47.7286160859	0.5
ENSG00000103319	170	60	725	2	0.299310344828	3	30	0.426017701993	66	0	1	0	NA	132	212307.084709	0.616402116402
ENSG00000103326	NA	NA	1086	3	0.262430939227	1	30	0.389522257943	57	NA	0	0	NA	NA	NA	NA
ENSG00000103335	300	10	2521	3	0.147560491868	3	51	0.549795461461	41	NA	0	0	NA	2	20.9140302622	0.5
ENSG00000103342	110	50	499	3	0.202404809619	12	NA	0.761173200813	60	NA	1	0	NA	22	7581.97161967	0.888429752066
ENSG00000103343	NA	190	407	2	0.535626535627	13	29	0.305688724613	58	NA	0	0	NA	5	626.762891466	0.56
ENSG00000103351	NA	NA	NA	NA	NA	6	40	0.612332753484	43	0	0	0	NA	3	903.470715974	0.5
ENSG00000103353	NA	NA	NA	NA	NA	2	57	0.594117021567	70	NA	0	0	NA	24	3409.61769052	0.427083333333
ENSG00000103355	NA	NA	NA	NA	NA	3	16	0.197419020935	9	NA	0	0	NA	NA	NA	NA
ENSG00000103356	NA	10	534	1	0.114232209738	7	NA	0.426758703361	70	0	0	1	NA	NA	NA	NA
ENSG00000103363	70	20	140	0	0.285714285714	10	48	0.562155763644	35	NA	0	0	NA	63	84536.2161913	0.797668038409
ENSG00000103365	NA	300	613	4	0.2088091354	7	59	0.432565259728	46	1	0	0	NA	26	28781.1295226	0.737240075614
ENSG00000103375	NA	10	261	1	0.0	5	5	0.344356664922	18	0	0	0	NA	NA	NA	NA
ENSG00000103381	NA	NA	NA	NA	NA	1	33	0.310824166409	62	NA	0	0	NA	1	0.0	0.0
ENSG00000103404	NA	NA	NA	NA	NA	NA	11	0.56921623551	41	NA	0	0	NA	1	0.0	0.0
ENSG00000103415	220	20	316	1	0.145569620253	6	48	0.521864969809	60	0	0	0	NA	29	24544.7302411	0.872427983539
ENSG00000103423	30	10	480	4	0.158333333333	6	39	0.511171149287	51	1	0	0	NA	29	39888.4659698	0.89349112426
ENSG00000103426	NA	NA	NA	NA	NA	NA	NA	0.754944969155	42	NA	0	0	NA	6	668.840692496	0.56
ENSG00000103429	NA	210	450	2	0.0244444444444	8	46	0.562824672135	59	NA	0	0	NA	14	4617.00834444	0.755102040816
ENSG00000103449	40	10	1324	5	0.561178247734	4	8	0.89471038954	16	1	0	1	NA	NA	NA	NA
ENSG00000103460	NA	30	576	1	0.675347222222	7	18	0.7806120894	11	NA	0	0	NA	NA	NA	NA
ENSG00000103472	NA	NA	NA	NA	NA	NA	18	0.79248727304	NA	NA	0	0	NA	NA	NA	NA
ENSG00000103479	NA	30	1139	5	0.317822651449	5	49	0.599246231498	44	1	1	0	NA	49	54016.6284947	0.882639264467
ENSG00000103485	340	10	297	2	0.003367003367	3	31	0.315181348816	38	NA	0	0	NA	3	635.707059325	0.666666666667
ENSG00000103489	NA	50	959	2	0.269030239833	2	14	0.311904049115	7	NA	0	0	NA	NA	NA	NA
ENSG00000103490	30	10	195	2	0.0769230769231	3	39	0.233498026935	31	0	0	0	NA	9	8490.41554451	0.734693877551
ENSG00000103494	NA	20	1315	3	0.304942965779	3	17	0.606271606006	33	1	0	1	NA	1	0.0	0.0
ENSG00000103495	NA	30	477	3	0.287211740042	13	45	0.596150873792	65	NA	0	0	NA	5	287.903345823	0.72
ENSG00000103496	490	40	297	2	0.296296296296	1	42	0.556964646621	47	1	0	0	NA	25	16860.0870213	0.555765595463
ENSG00000103502	NA	50	237	1	0.0	2	52	0.423553000554	53	NA	0	0	NA	8	5907.93666448	0.75
ENSG00000103507	NA	10	412	2	0.0266990291262	1	49	0.569854551343	38	1	1	1	NA	10	14632.1928932	0.857142857143
ENSG00000103510	NA	10	458	2	0.235807860262	5	36	0.627520342253	38	1	0	0	NA	31	36290.5760529	0.85798816568
ENSG00000103512	NA	NA	NA	NA	NA	NA	49	0.592235794281	4	NA	0	0	NA	9	5671.43131209	0.875
ENSG00000103522	NA	10	538	1	0.243494423792	2	10	0.252337773307	36	0	0	0	NA	4	14443.9483889	0.375
ENSG00000103528	NA	NA	NA	NA	NA	8	24	0.688895155452	16	NA	0	0	NA	5	1012.95149557	0.72
ENSG00000103534	NA	NA	NA	NA	NA	3	13	0.422915100582	15	NA	0	0	NA	1	0.0	0.0
ENSG00000103540	NA	10	1012	5	0.444664031621	15	NA	0.400763225711	40	NA	0	0	NA	18	7751.7655472	0.87037037037
ENSG00000103544	NA	NA	NA	NA	NA	6	45	0.592155390902	57	NA	0	0	NA	NA	NA	NA
ENSG00000103546	NA	10	617	1	0.0259319286872	14	8	0.567616095324	9	0	0	1	0	2	294.399694687	0.5
ENSG00000103549	NA	10	1001	3	0.464535464535	3	49	0.599321865095	37	NA	0	0	NA	32	29980.2241825	0.835538752363
ENSG00000103550	NA	NA	NA	NA	NA	3	28	0.238214555605	36	NA	0	0	NA	NA	NA	NA
ENSG00000103569	140	10	295	1	0.0237288135593	3	16	0.341325840879	1	0	NA	0	NA	NA	NA	NA
ENSG00000103591	NA	NA	NA	NA	NA	7	44	0.447652406966	54	NA	0	1	NA	1	0.0	0.0
ENSG00000103599	NA	NA	NA	NA	NA	6	10	0.506691147648	54	NA	0	0	NA	NA	NA	NA
ENSG00000103642	NA	NA	NA	NA	NA	NA	26	0.69390233333	30	NA	0	0	NA	1	0.0	0.0
ENSG00000103647	NA	120	480	3	0.0270833333333	16	33	0.512898305931	12	NA	0	0	NA	2	28.9932650674	0.5
ENSG00000103653	NA	40	450	3	0.00222222222222	4	43	0.707588853597	46	1	1	0	NA	84	77901.6861057	0.668240850059
ENSG00000103657	NA	NA	4861	9	0.171981073853	8	NA	0.768442885123	45	0	0	0	NA	10	1556.32806078	0.88
ENSG00000103671	NA	250	581	2	0.103270223752	5	38	0.739400468519	45	NA	0	0	NA	26	5603.67745285	0.298611111111
ENSG00000103707	NA	NA	NA	NA	NA	6	15	0.59498387472	22	0	0	1	NA	NA	NA	NA
ENSG00000103710	NA	NA	NA	NA	NA	1	25	0.48129513832	NA	NA	0	0	NA	NA	NA	NA
ENSG00000103723	NA	10	1101	3	0.24795640327	9	19	0.59656683134	18	0	NA	0	NA	3	96.4735479592	0.666666666667
ENSG00000103740	90	20	724	1	0.0953038674033	20	56	0.475990509446	NA	0	0	0	NA	NA	NA	NA
ENSG00000103742	NA	NA	NA	NA	NA	8	22	0.487509058599	22	NA	0	0	NA	1	0.0	0.0
ENSG00000103769	NA	10	216	2	0.157407407407	7	55	0.724820751867	58	NA	0	0	NA	33	42775.1931622	0.81581685744
ENSG00000103811	30	10	335	2	0.0	1	50	0.43412267909	22	0	1	0	NA	2	13.2710510267	0.5
ENSG00000103852	NA	NA	NA	NA	NA	1	21	0.312836074513	44	NA	0	0	NA	1	0.0	0.0
ENSG00000103855	NA	10	534	2	0.159176029963	NA	47	0.484784049478	15	0	0	0	NA	1	0.0	0.0
ENSG00000103876	NA	20	419	2	0.0310262529833	1	34	0.483936201899	28	1	0	1	0	NA	NA	NA
ENSG00000103888	NA	NA	NA	NA	NA	9	31	0.549415059169	14	NA	0	0	NA	1	0.0	0.0
ENSG00000103932	NA	NA	NA	NA	NA	2	34	0.53902415969	22	NA	0	0	NA	36	30789.7648186	0.904296875
ENSG00000103942	NA	20	354	3	0.324858757062	NA	26	0.563535000737	5	0	0	0	NA	8	8460.76338138	0.6875
ENSG00000103966	NA	10	541	2	0.097966728281	4	35	0.33245416342	48	0	0	0	NA	20	5109.42132018	0.81660899654
ENSG00000103978	NA	NA	NA	NA	NA	4	21	0.696399856831	43	NA	0	0	NA	NA	NA	NA
ENSG00000103994	NA	NA	NA	NA	NA	10	52	0.59602567838	4	0	0	0	NA	4	556.199705815	0.75
ENSG00000103995	NA	10	1710	4	0.307602339181	5	10	0.48191303187	42	NA	0	1	NA	11	2123.21687677	0.859504132231
ENSG00000104043	NA	NA	NA	NA	NA	3	11	0.530096467527	1	NA	0	0	NA	NA	NA	NA
ENSG00000104044	NA	20	838	6	0.0799522673031	3	10	0.498659542084	16	1	0	1	0	1	0.0	0.0
ENSG00000104047	NA	NA	NA	NA	NA	NA	25	0.500305706379	62	NA	0	0	NA	NA	NA	NA
ENSG00000104055	NA	70	720	3	0.0569444444444	3	3	0.391503089537	7	NA	0	1	NA	NA	NA	NA
ENSG00000104059	NA	NA	NA	NA	NA	9	9	0.398151571225	5	NA	0	0	NA	NA	NA	NA
ENSG00000104064	NA	270	395	1	0.308860759494	5	46	0.857766925179	61	1	0	0	NA	12	3285.17816561	0.875
ENSG00000104067	NA	20	1768	6	0.700226244344	16	48	0.695491839151	33	NA	NA	0	NA	57	140887.128939	0.94975101856
ENSG00000104081	NA	10	184	1	0.375	NA	29	0.661598749151	65	1	0	0	NA	12	16599.3623474	0.727272727273
ENSG00000104093	NA	NA	3036	6	0.137022397892	6	25	0.727200258523	38	0	NA	0	NA	2	0.0	0.0
ENSG00000104112	NA	50	468	1	0.504273504274	11	25	0.643189508435	17	NA	0	0	NA	1	0.0	0.0
ENSG00000104129	NA	NA	NA	NA	NA	NA	25	0.640083735163	35	1	0	0	NA	NA	NA	NA
ENSG00000104131	NA	70	258	1	0.457364341085	9	46	0.785245600791	45	NA	0	0	NA	17	3467.8605941	0.78125
ENSG00000104133	NA	NA	NA	NA	NA	6	56	0.592677482366	45	NA	0	1	NA	NA	NA	NA
ENSG00000104140	NA	120	236	1	0.131355932203	7	9	0.52481121108	41	NA	0	0	NA	NA	NA	NA
ENSG00000104142	NA	10	973	2	0.0462487153135	5	34	0.624850016648	47	1	0	0	NA	19	8068.75620983	0.664359861592
ENSG00000104147	NA	20	229	2	0.100436681223	7	26	0.453033765449	53	NA	0	0	NA	8	4428.70221932	0.75
ENSG00000104154	60	10	429	1	0.0699300699301	1	10	0.517112008737	17	1	0	0	NA	NA	NA	NA
ENSG00000104164	180	10	177	1	0.225988700565	4	38	0.433699792605	49	1	0	1	NA	21	8031.75154621	0.819944598338
ENSG00000104177	NA	10	600	2	0.396666666667	7	28	0.703591894608	18	NA	0	0	NA	4	41.9182295636	0.375
ENSG00000104205	130	110	496	3	0.0987903225806	NA	28	0.670612665007	39	0	1	0	NA	2	51.38978296	0.5
ENSG00000104213	NA	10	375	2	0.133333333333	3	21	0.536564319902	9	NA	0	1	0	NA	NA	NA
ENSG00000104218	NA	10	1256	1	0.811305732484	8	33	0.671974682849	55	NA	0	0	NA	NA	NA	NA
ENSG00000104219	NA	NA	NA	NA	NA	NA	36	0.477640742908	32	NA	0	0	NA	2	8.32224296165	0.5
ENSG00000104221	NA	30	419	2	0.26491646778	10	38	0.582333925961	28	NA	0	0	NA	27	22023.1992154	0.7808
ENSG00000104228	NA	10	493	4	0.0425963488844	2	33	0.466275790373	46	NA	0	0	NA	23	3597.90028386	0.162570888469
ENSG00000104231	NA	NA	NA	NA	NA	2	38	0.542176705467	24	NA	0	0	NA	NA	NA	NA
ENSG00000104237	90	10	2156	7	0.364564007421	2	6	0.399266916463	3	0	0	1	1	NA	NA	NA
ENSG00000104267	NA	10	260	1	0.0961538461538	11	39	0.498296269335	19	1	0	1	0	9	4984.88281039	0.75
ENSG00000104290	240	10	666	3	0.187687687688	2	20	0.638021028436	19	1	0	0	NA	NA	NA	NA
ENSG00000104299	NA	10	658	2	0.0547112462006	8	NA	0.684153231621	57	NA	0	0	NA	12	1267.7389515	0.611111111111
ENSG00000104312	80	10	540	2	0.131481481481	3	36	0.468567044763	48	0	1	0	NA	32	37638.3555621	0.58
ENSG00000104313	40	20	592	2	0.478040540541	4	15	0.819246076881	12	1	0	1	0	3	211.405288904	0.666666666667
ENSG00000104320	90	10	754	2	0.433687002653	12	38	0.469237635647	67	1	1	1	1	43	20016.6933953	0.76740035693
ENSG00000104321	NA	400	1119	2	0.0205540661305	8	11	0.52427094618	4	0	0	0	NA	1	0.0	0.0
ENSG00000104324	50	10	472	1	0.0	3	42	0.535491395271	23	NA	0	0	NA	NA	NA	NA
ENSG00000104325	30	20	335	1	0.0	8	47	0.548532059383	39	0	0	1	NA	3	142.699466906	0.666666666667
ENSG00000104327	NA	NA	NA	NA	NA	13	22	0.453991471988	15	0	0	0	NA	4	12773.5965119	0.625
ENSG00000104331	NA	NA	NA	NA	NA	4	35	0.497548100217	25	1	0	1	NA	4	353.100107401	0.666666666667
ENSG00000104332	20	10	314	2	0.0191082802548	10	46	0.228509827377	8	1	0	0	NA	6	15282.922244	0.56
ENSG00000104341	NA	NA	NA	NA	NA	2	NA	0.532732790794	32	NA	0	0	NA	1	0.0	0.0
ENSG00000104343	NA	20	159	1	0.100628930818	8	NA	0.690661315504	43	NA	0	0	NA	63	39546.10443	0.736686390533
ENSG00000104356	50	10	1024	3	0.3681640625	NA	21	0.533339064084	35	NA	0	0	NA	20	19329.6086911	0.88
ENSG00000104361	NA	NA	NA	NA	NA	4	21	0.569191883092	31	NA	0	0	NA	NA	NA	NA
ENSG00000104365	NA	10	756	3	0.121693121693	9	45	0.552926137246	34	1	1	0	NA	96	220085.284623	0.903272551624
ENSG00000104368	NA	10	562	4	0.00889679715302	2	40	0.423690472501	21	1	0	0	NA	17	27987.0862041	0.8125
ENSG00000104369	NA	20	661	2	0.527987897126	4	25	0.895610110652	16	1	0	0	NA	3	35.6788705696	0.666666666667
ENSG00000104371	NA	80	224	2	0.15625	3	5	0.399341031742	1	NA	0	0	NA	NA	NA	NA
ENSG00000104375	80	20	519	2	0.366088631985	4	NA	0.497318192228	21	1	1	0	NA	107	167025.073747	0.818200749688
ENSG00000104381	NA	30	358	2	0.106145251397	6	12	0.716318451687	25	NA	0	1	0	5	617.954066375	0.8
ENSG00000104388	240	20	212	1	0.169811320755	20	57	0.691900778042	41	NA	0	0	NA	15	14574.9228386	0.908163265306
ENSG00000104408	NA	10	445	2	0.0224719101124	2	46	0.639195710291	27	NA	1	0	NA	64	64959.9400869	0.766943814563
ENSG00000104412	NA	NA	NA	NA	NA	9	50	0.747541837793	30	NA	0	0	NA	2	1.0	0.0
ENSG00000104413	NA	40	681	1	0.00293685756241	4	31	0.693065685397	25	NA	0	0	NA	NA	NA	NA
ENSG00000104415	NA	470	367	4	0.0272479564033	10	13	0.55179869849	1	0	0	0	NA	1	0.0	0.0
ENSG00000104419	NA	10	394	1	0.238578680203	9	50	0.532547723204	47	0	0	1	0	71	78087.9805679	0.865306122449
ENSG00000104427	NA	NA	NA	NA	NA	3	29	0.608518598197	29	NA	0	0	NA	NA	NA	NA
ENSG00000104432	60	10	177	1	0.090395480226	2	15	0.470325826448	30	0	1	0	NA	1	0.0	0.0
ENSG00000104435	NA	10	179	1	0.385474860335	23	40	0.894069036552	7	NA	0	0	NA	19	8106.31657804	0.666666666667
ENSG00000104442	NA	NA	NA	NA	NA	10	31	0.680492618298	41	NA	0	0	NA	1	0.0	0.0
ENSG00000104447	240	10	1281	4	0.504293520687	5	29	0.870717540992	20	1	0	1	1	4	265.185476478	0.75
ENSG00000104450	NA	NA	NA	NA	NA	2	18	0.522992265077	25	NA	0	0	NA	2	181.095014338	0.5
ENSG00000104472	NA	60	131	1	0.206106870229	NA	20	0.230441989123	65	NA	0	0	NA	21	9911.14228158	0.76
ENSG00000104490	NA	240	194	2	0.0824742268041	13	45	0.460443046121	20	1	0	0	NA	3	206.477954561	0.666666666667
ENSG00000104497	NA	10	344	1	0.438953488372	1	17	0.499273625801	58	NA	0	0	NA	NA	NA	NA
ENSG00000104499	NA	40	158	NA	0.0316455696203	6	NA	0.0433332581691	NA	NA	0	0	NA	NA	NA	NA
ENSG00000104517	30	10	2799	11	0.348695962844	16	56	0.745001467953	47	1	1	0	NA	50	39742.0281668	0.937618147448
ENSG00000104518	NA	NA	NA	NA	NA	4	42	0.138592719699	53	0	0	0	NA	NA	NA	NA
ENSG00000104522	240	10	321	1	0.00623052959502	8	NA	0.507715650355	45	1	0	0	NA	10	1429.6920005	0.86
ENSG00000104524	NA	NA	NA	NA	NA	5	29	0.468914812664	41	NA	0	0	NA	12	2574.51343496	0.611111111111
ENSG00000104529	70	60	697	4	0.430416068867	5	48	0.464372398388	50	NA	0	0	NA	45	70408.8622756	0.849206349206
ENSG00000104537	NA	NA	316	1	0.0791139240506	2	6	0.369187252393	3	NA	0	0	NA	NA	NA	NA
ENSG00000104549	40	10	574	2	0.0261324041812	5	48	0.516942230675	45	1	0	0	NA	3	11632.3291188	0.444444444444
ENSG00000104611	NA	40	454	2	0.477973568282	2	25	0.382359518285	22	0	0	0	NA	8	1807.20800089	0.8125
ENSG00000104613	NA	10	710	5	0.0422535211268	2	NA	0.637776878615	50	NA	0	0	NA	18	1692.04793328	0.543209876543
ENSG00000104626	NA	30	349	2	0.186246418338	9	27	0.339196107893	47	1	0	0	NA	2	80.0919338549	0.5
ENSG00000104635	NA	10	492	1	0.0548780487805	9	53	0.43116794599	44	0	0	0	NA	1	0.0	0.0
ENSG00000104643	NA	NA	NA	NA	NA	19	40	0.456461085649	44	NA	1	0	NA	6	14908.8856568	0.5
ENSG00000104660	NA	NA	NA	NA	NA	8	52	0.596256448373	28	NA	0	0	NA	1	0.0	1.0
ENSG00000104671	NA	60	190	1	0.126315789474	16	46	0.555243138806	45	NA	0	0	NA	7	375.638893265	0.448979591837
ENSG00000104679	NA	NA	NA	NA	NA	7	38	0.449146804867	32	NA	0	0	NA	NA	NA	NA
ENSG00000104687	NA	10	522	3	0.0459770114943	2	28	0.663614735753	45	0	0	1	NA	22	4803.49849902	0.731404958678
ENSG00000104689	NA	10	468	2	0.25641025641	1	10	0.0464162874244	39	0	1	0	NA	11	988.26460282	0.314049586777
ENSG00000104695	NA	60	309	1	0.00970873786408	23	50	0.56524884961	27	0	1	0	NA	80	111622.350185	0.887502784585
ENSG00000104714	NA	NA	NA	NA	NA	4	31	0.164346023095	32	NA	0	0	NA	NA	NA	NA
ENSG00000104722	NA	NA	916	3	0.659388646288	20	31	0.801454059174	12	0	0	0	NA	7	2540.70567548	0.816326530612
ENSG00000104723	50	50	348	2	0.0287356321839	3	NA	0.676190531027	24	NA	1	1	NA	1	0.0	0.0
ENSG00000104728	20	10	1369	5	0.304601899196	7	33	0.512704519792	25	NA	0	1	NA	5	526.940009015	0.8
ENSG00000104731	NA	NA	NA	NA	NA	NA	26	0.465628390142	34	NA	0	0	NA	2	43.5114858593	0.5
ENSG00000104738	NA	20	863	2	0.176129779838	8	48	0.618463528694	58	1	0	1	NA	43	21062.3116329	0.66745984533
ENSG00000104755	NA	10	735	5	0.021768707483	6	2	0.351275784772	NA	0	0	0	NA	3	599.882020902	0.666666666667
ENSG00000104756	NA	NA	NA	NA	NA	4	32	0.701178990754	51	NA	0	0	NA	NA	NA	NA
ENSG00000104760	NA	NA	NA	NA	NA	6	NA	0.490783147934	15	0	0	0	NA	2	323.599630583	0.5
ENSG00000104763	NA	20	395	3	0.0151898734177	6	53	0.436679061626	49	1	0	1	0	6	1149.68734107	0.777777777778
ENSG00000104765	140	30	219	1	0.694063926941	4	NA	0.7161459031	44	0	0	0	NA	23	33053.6029853	0.89
ENSG00000104774	NA	NA	1011	3	0.0593471810089	3	49	0.461135687349	19	0	0	1	NA	5	497.364848348	0.72
ENSG00000104783	410	10	427	3	0.0327868852459	3	25	0.445181613567	24	0	0	0	NA	4	11722.8018542	0.666666666667
ENSG00000104804	NA	40	520	1	0.421153846154	3	5	0.346254611123	40	NA	0	0	NA	2	279.777606631	0.5
ENSG00000104805	NA	NA	NA	NA	NA	3	48	0.521926705369	38	NA	0	0	NA	19	18371.7247493	0.882716049383
ENSG00000104808	NA	360	334	2	0.00898203592814	NA	6	0.653272615185	15	NA	0	0	NA	NA	NA	NA
ENSG00000104812	NA	10	737	1	0.156037991859	6	52	0.668398055572	48	1	0	1	NA	13	15310.8353659	0.733727810651
ENSG00000104814	NA	20	833	2	0.252100840336	10	NA	0.701722594725	31	0	0	0	NA	14	13408.2578521	0.765306122449
ENSG00000104818	NA	NA	NA	NA	NA	NA	5	0.476039845922	NA	NA	0	0	NA	NA	NA	NA
ENSG00000104823	NA	NA	NA	NA	NA	NA	50	0.418648388296	39	NA	0	0	NA	13	11434.766606	0.87573964497
ENSG00000104824	NA	100	589	1	0.390492359932	11	44	0.731229849349	61	1	0	0	NA	49	20900.7212761	0.611136260751
ENSG00000104825	490	40	356	3	0.511235955056	6	26	0.498150508529	48	0	NA	0	NA	19	16157.1142771	0.814814814815
ENSG00000104826	20	10	141	1	0.0	8	6	0.538181360594	10	NA	0	1	NA	NA	NA	NA
ENSG00000104827	NA	20	165	1	0.212121212121	NA	11	0.457261209477	4	NA	0	0	NA	1	0.0	0.0
ENSG00000104833	300	30	444	2	0.0743243243243	17	30	0.633716696501	8	NA	0	0	NA	22	23355.8141199	0.839002267574
ENSG00000104835	NA	30	518	0	0.1138996139	7	39	0.564203612963	38	NA	0	1	NA	4	0.0	0.375
ENSG00000104848	NA	240	456	3	0.0241228070175	8	2	0.276697574792	9	NA	0	0	NA	NA	NA	NA
ENSG00000104852	NA	40	437	2	0.826086956522	4	57	0.718444353671	46	NA	0	0	NA	63	78581.8927408	0.745555555556
ENSG00000104853	NA	10	669	1	0.19730941704	8	48	0.65562048094	28	NA	0	0	NA	1	0.0	0.0
ENSG00000104856	NA	NA	579	1	0.438687392055	1	25	0.535953286362	26	1	1	0	NA	40	38711.0704965	0.731921110299
ENSG00000104859	NA	NA	NA	NA	NA	3	28	0.6138278212	29	NA	0	0	NA	5	1549.66032617	0.8
ENSG00000104863	NA	NA	NA	NA	NA	6	14	0.640817738308	28	1	0	0	NA	7	683.676571934	0.612244897959
ENSG00000104866	NA	40	691	2	0.442836468886	3	33	0.537184945112	NA	NA	0	0	NA	2	26.1029223029	0.0
ENSG00000104870	NA	320	365	2	0.0712328767123	2	53	0.378640742308	17	0	0	0	NA	2	195.212471745	0.5
ENSG00000104872	NA	50	290	1	0.320689655172	4	42	0.523574856435	50	NA	0	0	NA	14	3583.76469163	0.666666666667
ENSG00000104879	NA	10	381	2	0.149606299213	7	20	0.720051254935	1	0	0	0	NA	9	1849.42031218	0.740740740741
ENSG00000104880	NA	40	1173	4	0.507246376812	4	32	0.462538682446	20	0	0	0	NA	3	280.503389314	0.666666666667
ENSG00000104881	NA	NA	828	3	0.743961352657	6	30	0.529815587185	53	1	0	0	NA	2	0.0	0.5
ENSG00000104883	NA	10	241	1	0.0290456431535	2	9	0.386993833643	20	NA	0	0	NA	3	33.1823230526	0.444444444444
ENSG00000104884	60	10	760	3	0.0	NA	26	0.762368604069	22	1	0	1	0	19	3293.72341901	0.637119113573
ENSG00000104885	30	30	1739	2	0.564117308798	4	NA	0.625932096889	35	1	0	0	NA	24	6846.77055722	0.818181818182
ENSG00000104886	NA	NA	NA	NA	NA	3	47	0.374031321003	61	NA	0	0	NA	5	11909.6549326	0.72
ENSG00000104888	NA	10	560	2	0.123214285714	16	23	0.59191729897	38	1	0	0	NA	NA	NA	NA
ENSG00000104889	NA	80	299	1	0.0167224080268	6	44	0.528899398546	29	NA	0	1	0	6	2417.84030348	0.666666666667
ENSG00000104892	NA	NA	NA	NA	NA	NA	NA	0.565972667849	14	NA	0	0	NA	2	59.2405149678	0.5
ENSG00000104894	NA	NA	NA	NA	NA	5	37	0.485838274226	15	0	0	0	NA	NA	NA	NA
ENSG00000104897	NA	10	464	1	0.724137931034	7	32	0.516056717187	61	NA	0	0	NA	118	101659.738176	0.641741071429
ENSG00000104899	NA	10	560	2	0.226785714286	3	10	0.21600686893	8	0	0	1	NA	3	100.619874845	0.444444444444
ENSG00000104901	NA	NA	242	NA	0.326446280992	8	10	0.414761982707	29	0	0	0	NA	4	33900.76673	0.625
ENSG00000104903	NA	10	280	1	0.803571428571	6	13	0.276290620585	43	0	0	0	NA	8	857.06683931	0.84375
ENSG00000104904	NA	10	228	1	0.298245614035	8	53	0.655808386186	42	NA	0	0	NA	6	840.558045511	0.722222222222
ENSG00000104907	NA	20	659	3	0.261001517451	4	33	0.542043594699	48	NA	0	0	NA	23	12178.2317266	0.89224952741
ENSG00000104915	NA	20	249	2	0.0722891566265	1	36	0.581077079247	58	NA	0	0	NA	NA	NA	NA
ENSG00000104918	NA	NA	108	1	0.0	1	9	0.323481401907	4	0	0	0	NA	1	0.0	0.0
ENSG00000104921	NA	10	321	2	0.214953271028	1	8	0.231399070278	34	0	0	0	NA	3	244.373845109	0.5
ENSG00000104936	20	10	635	0	0.266141732283	5	26	0.508363032999	24	0	1	1	0	10	3495.44380502	0.82
ENSG00000104938	110	10	399	1	0.0401002506266	9	8	0.087182758677	1	0	0	0	NA	4	942.833577828	0.625
ENSG00000104941	NA	NA	NA	NA	NA	5	1	0.586311691177	22	NA	0	0	NA	NA	NA	NA
ENSG00000104946	NA	NA	NA	NA	NA	1	44	0.601620510525	67	NA	0	0	NA	19	6214.30507045	0.882716049383
ENSG00000104951	NA	NA	567	3	0.167548500882	NA	27	0.435709530524	61	NA	0	0	NA	NA	NA	NA
ENSG00000104953	NA	NA	NA	NA	NA	2	10	0.214223207378	37	NA	0	0	NA	1	0.0	0.0
ENSG00000104957	NA	80	396	1	0.505050505051	NA	35	0.455739355647	38	NA	0	0	NA	5	663.503366958	0.8
ENSG00000104960	NA	NA	NA	NA	NA	11	46	0.557310829711	43	NA	0	0	NA	7	2543.24650862	0.775510204082
ENSG00000104964	NA	20	264	0	0.454545454545	8	55	0.44548442278	19	0	0	0	NA	21	17266.4286077	0.91
ENSG00000104967	NA	NA	492	1	0.184959349593	7	16	0.38835283729	9	1	0	0	NA	NA	NA	NA
ENSG00000104969	NA	NA	NA	NA	NA	4	51	0.327207747027	50	NA	0	0	NA	57	109605.103417	0.9536
ENSG00000104970	NA	NA	NA	NA	NA	14	1	0.0215299151454	3	NA	0	0	NA	NA	NA	NA
ENSG00000104972	20	10	701	3	0.340941512126	3	12	0.061223082484	18	NA	0	0	NA	6	7085.14873092	0.666666666667
ENSG00000104973	100	10	747	4	0.519410977242	6	29	0.629911778135	28	NA	0	1	0	36	3732.41099449	0.104938271605
ENSG00000104974	NA	430	489	3	0.0899795501022	2	4	0.0559133650884	NA	NA	0	0	NA	NA	NA	NA
ENSG00000104976	NA	30	334	1	0.619760479042	4	32	0.291336056175	31	NA	0	0	NA	4	63.2679949836	0.375
ENSG00000104979	NA	NA	NA	NA	NA	NA	57	0.292846275834	31	NA	0	0	NA	NA	NA	NA
ENSG00000104980	NA	30	452	2	0.21017699115	5	34	0.503962889844	47	NA	0	0	NA	22	2737.17456329	0.45867768595
ENSG00000104983	NA	NA	NA	NA	NA	6	20	0.602847915985	36	NA	0	0	NA	NA	NA	NA
ENSG00000104998	NA	NA	636	1	0.149371069182	8	13	0.258190420077	30	0	0	0	NA	4	1088.53527308	0.666666666667
ENSG00000105011	NA	NA	NA	NA	NA	5	26	0.514388134737	65	NA	0	0	NA	34	33671.9022591	0.877914951989
ENSG00000105048	NA	10	278	1	0.726618705036	6	25	0.652788680603	6	NA	0	1	NA	41	78438.0166047	0.933641975309
ENSG00000105053	NA	NA	NA	NA	NA	7	42	0.370389931623	45	NA	1	0	NA	3	309.536730096	0.666666666667
ENSG00000105058	NA	NA	NA	NA	NA	1	53	0.36122916727	29	NA	0	0	NA	1	0.0	0.0
ENSG00000105063	NA	20	881	1	0.455164585698	4	NA	0.471590133311	65	NA	0	0	NA	9	1509.64082479	0.79012345679
ENSG00000105072	NA	NA	NA	NA	NA	1	20	0.280026483839	40	NA	0	0	NA	1	0.0	0.0
ENSG00000105085	NA	100	600	2	0.815	NA	10	0.523696576205	45	NA	0	0	NA	80	31568.5407952	0.483911111111
ENSG00000105088	NA	NA	NA	NA	NA	2	23	0.679849664621	16	NA	0	0	NA	3	228.234321968	0.666666666667
ENSG00000105122	NA	20	1011	1	0.475766567755	6	25	0.433669723906	21	NA	0	0	NA	NA	NA	NA
ENSG00000105127	NA	60	692	2	0.676300578035	5	40	0.563634793515	56	1	1	0	NA	13	11925.4107918	0.840236686391
ENSG00000105131	NA	NA	NA	NA	NA	4	9	0.443388412163	12	NA	0	0	NA	NA	NA	NA
ENSG00000105135	NA	NA	NA	NA	NA	6	43	0.575618861763	33	NA	0	0	NA	9	2085.0185306	0.79012345679
ENSG00000105136	NA	NA	NA	NA	NA	7	14	0.133563716074	23	NA	0	0	NA	NA	NA	NA
ENSG00000105137	NA	10	735	3	0.495238095238	8	37	0.505271175123	5	NA	0	0	NA	NA	NA	NA
ENSG00000105141	NA	70	242	1	0.177685950413	NA	3	0.338681781241	2	0	0	0	NA	11	2780.84993239	0.842975206612
ENSG00000105143	NA	10	564	1	0.063829787234	13	6	0.527671458117	3	0	0	0	NA	1	0.0	0.0
ENSG00000105146	NA	10	309	1	0.0776699029126	9	4	0.556508036822	5	0	1	1	NA	8	3144.19724651	0.6875
ENSG00000105171	NA	NA	NA	NA	NA	9	46	0.470799170784	31	0	0	0	NA	5	1012.69161865	0.8
ENSG00000105173	NA	20	410	3	0.241463414634	3	27	0.617240625582	26	1	1	0	NA	56	38220.377932	0.889574759945
ENSG00000105176	60	20	535	2	0.568224299065	9	46	0.619258619281	23	NA	NA	0	NA	13	2039.9028181	0.792899408284
ENSG00000105185	NA	160	125	1	0.48	NA	39	0.583727684492	29	NA	1	0	NA	13	4120.34555326	0.792899408284
ENSG00000105186	NA	10	1050	4	0.160952380952	NA	41	0.610675158046	34	NA	0	0	NA	2	272.94219283	0.5
ENSG00000105193	410	10	152	1	0.0328947368421	8	45	0.650291291637	43	NA	0	0	NA	117	39384.1220744	0.213142505386
ENSG00000105197	NA	10	353	1	0.14447592068	1	48	0.596914618251	40	NA	0	0	NA	38	37045.7957102	0.792243767313
ENSG00000105198	NA	220	139	1	0.0	3	5	0.103794362581	NA	NA	0	0	NA	1	0.0	0.0
ENSG00000105202	NA	NA	NA	NA	NA	4	52	0.736848415739	33	1	1	0	NA	94	69219.9814704	0.558145151552
ENSG00000105204	NA	220	629	1	0.462639109698	6	29	0.886297589149	39	NA	1	0	NA	7	1048.18550027	0.816326530612
ENSG00000105205	NA	10	142	1	0.0	2	6	0.0894912164042	1	NA	0	0	NA	NA	NA	NA
ENSG00000105216	NA	50	NA	NA	NA	NA	NA	NA	45	NA	0	0	NA	10	942.085184743	0.7
ENSG00000105219	NA	NA	NA	NA	NA	5	5	0.418194790591	13	NA	0	0	NA	NA	NA	NA
ENSG00000105220	60	20	558	1	0.0645161290323	11	44	0.565929759221	24	1	1	1	0	10	2702.1199251	0.6875
ENSG00000105221	20	10	481	3	0.0873180873181	19	52	0.607512447303	42	1	0	1	0	29	72115.1363788	0.927083333333
ENSG00000105223	NA	10	490	1	0.0591836734694	4	49	0.518703149251	42	NA	0	0	NA	13	8117.71227341	0.887573964497
ENSG00000105227	NA	40	1461	1	0.409308692676	8	13	0.288682118843	6	0	0	1	0	5	1458.43987471	0.8
ENSG00000105229	NA	10	510	2	0.207843137255	14	33	0.669082883538	43	1	0	0	NA	68	108399.366118	0.927689594356
ENSG00000105245	NA	10	609	2	0.702791461412	3	24	0.687718333236	35	1	0	0	NA	18	38619.5703135	0.820987654321
ENSG00000105246	NA	10	229	1	0.00436681222707	1	18	0.346233953804	24	0	0	0	NA	4	1660.28506069	0.666666666667
ENSG00000105248	NA	NA	NA	NA	NA	4	39	0.577479833355	53	NA	0	0	NA	NA	NA	NA
ENSG00000105251	NA	NA	NA	NA	NA	NA	NA	0.521604377848	7	NA	NA	0	NA	2	47.4837529457	0.5
ENSG00000105254	NA	30	244	2	0.0860655737705	19	39	0.526596655125	41	NA	0	0	NA	28	4703.34715812	0.452662721893
ENSG00000105255	NA	NA	NA	NA	NA	15	30	0.680697544266	6	NA	0	0	NA	1	0.0	0.0
ENSG00000105258	NA	20	125	2	0.056	8	50	0.58806294234	41	NA	0	0	NA	14	955.999244384	0.642857142857
ENSG00000105261	NA	NA	NA	NA	NA	1	3	0.577020247984	NA	NA	0	0	NA	NA	NA	NA
ENSG00000105270	20	10	547	2	0.314442413163	19	29	0.714396594472	5	1	0	0	NA	6	464.766294507	0.277777777778
ENSG00000105278	NA	NA	NA	NA	NA	3	9	0.204211940573	9	NA	0	0	NA	NA	NA	NA
ENSG00000105281	NA	10	541	2	0.0591497227357	2	NA	0.463739268074	62	NA	0	0	NA	10	6418.00643794	0.82
ENSG00000105287	220	10	888	0	0.177927927928	9	48	0.661086996574	35	0	1	0	NA	17	7796.57695862	0.908163265306
ENSG00000105289	NA	NA	NA	NA	NA	5	34	0.519407764365	6	NA	0	0	NA	4	414.339080121	0.625
ENSG00000105290	NA	10	650	4	0.54	20	35	0.709565218373	16	1	0	0	NA	40	23868.0512464	0.594594594595
ENSG00000105298	20	10	867	0	0.489042675894	NA	19	0.582065052723	40	NA	0	0	NA	2	36.7749865896	0.5
ENSG00000105321	NA	NA	NA	NA	NA	10	14	0.373380777137	48	NA	0	0	NA	5	544.250608322	0.64
ENSG00000105323	NA	100	856	3	0.57476635514	6	49	0.685484187548	62	NA	0	0	NA	63	60091.0489804	0.874089490114
ENSG00000105325	NA	20	496	1	0.276209677419	7	34	0.643508913543	53	1	1	0	NA	67	73975.6046832	0.904595538834
ENSG00000105327	60	10	261	1	0.92337164751	3	15	0.678393387008	48	NA	0	0	NA	4	1005.48220862	0.375
ENSG00000105329	30	10	390	2	0.0538461538462	11	49	0.589337054775	45	1	0	1	0	27	67452.9026543	0.8064
ENSG00000105339	NA	20	1278	9	0.0539906103286	2	39	0.343854512447	42	NA	0	0	NA	1	0.0	0.0
ENSG00000105341	NA	NA	NA	NA	NA	5	40	0.273564188141	33	NA	NA	0	NA	NA	NA	NA
ENSG00000105352	NA	NA	NA	NA	NA	7	11	0.0440383338388	NA	NA	1	0	NA	NA	NA	NA
ENSG00000105355	NA	320	434	1	0.230414746544	4	50	0.331881229238	40	NA	0	0	NA	41	26569.305677	0.921840759679
ENSG00000105357	NA	150	2036	3	0.448428290766	11	37	0.605366958156	11	1	0	1	NA	17	6225.32080787	0.84375
ENSG00000105364	NA	NA	NA	NA	NA	7	46	0.407221928349	45	NA	0	0	NA	16	3383.65112734	0.7265625
ENSG00000105366	NA	NA	499	3	0.330661322645	NA	6	0.0808348963374	8	0	0	0	NA	1	0.0	0.0
ENSG00000105369	320	10	258	0	0.31007751938	NA	34	0.426081065813	24	0	0	1	0	10	1470.37349738	0.617283950617
ENSG00000105370	NA	40	173	1	0.0	3	2	0.588766187908	2	0	0	0	NA	NA	NA	NA
ENSG00000105371	NA	430	271	2	0.0774907749077	2	4	0.256890689327	45	0	0	1	NA	NA	NA	NA
ENSG00000105372	30	10	145	1	0.31724137931	9	51	0.632782371587	55	1	0	1	0	114	65147.9187591	0.411465267445
ENSG00000105373	NA	NA	NA	NA	NA	NA	44	0.554944043224	51	NA	0	0	NA	7	1268.17665695	0.816326530612
ENSG00000105374	NA	NA	NA	NA	NA	5	28	0.221201688671	12	NA	0	0	NA	1	0.0	0.0
ENSG00000105376	NA	NA	NA	NA	NA	3	9	0.601395490772	37	0	0	0	NA	2	0.0	0.0
ENSG00000105379	NA	60	255	1	0.0313725490196	6	53	0.529031102013	56	NA	0	1	NA	3	84.5089063468	0.5
ENSG00000105383	NA	200	364	3	0.315934065934	11	13	0.0592002960224	12	NA	0	0	NA	4	320.178372713	0.625
ENSG00000105388	NA	NA	NA	NA	NA	6	16	0.122298749001	11	NA	0	0	NA	6	20254.2247622	0.444444444444
ENSG00000105392	NA	180	326	1	0.69018404908	6	11	0.241211985805	2	0	NA	1	NA	11	26588.3069603	0.809917355372
ENSG00000105393	NA	10	329	0	0.322188449848	2	48	0.647559298218	35	NA	0	0	NA	48	82832.6390695	0.942148760331
ENSG00000105397	NA	20	1187	3	0.101937657961	3	41	0.434745927887	39	0	1	1	NA	28	38834.0807948	0.737997256516
ENSG00000105398	NA	10	285	1	0.0	4	9	0.158277205384	11	NA	0	0	NA	4	433.355133658	0.75
ENSG00000105401	200	20	378	3	0.296296296296	4	50	0.661656977383	43	NA	1	0	NA	108	260273.924856	0.918159100375
ENSG00000105402	30	10	295	NA	0.0101694915254	2	52	0.542673076228	58	1	0	0	NA	16	5484.47129311	0.7734375
ENSG00000105404	NA	10	185	1	0.027027027027	1	42	0.553902053596	33	NA	0	0	NA	39	68110.1435192	0.955004591368
ENSG00000105409	NA	130	1013	4	0.0641658440276	16	22	0.709106772423	11	1	0	1	NA	1	0.0	0.0
ENSG00000105419	NA	NA	463	1	0.406047516199	NA	16	0.553165752858	8	NA	0	0	NA	NA	NA	NA
ENSG00000105426	NA	130	1949	5	0.235505387378	6	20	0.701754467418	30	1	1	0	NA	19	14249.3195334	0.820987654321
ENSG00000105427	NA	NA	NA	NA	NA	4	8	0.72925479358	1	NA	0	0	NA	NA	NA	NA
ENSG00000105428	NA	NA	NA	NA	NA	3	4	0.269371158372	9	NA	0	0	NA	7	988.506777687	0.448979591837
ENSG00000105429	NA	NA	2845	7	0.0896309314587	8	28	0.640424062813	36	0	0	1	NA	5	1519.14389783	0.72
ENSG00000105438	NA	300	220	0	0.00454545454545	1	51	0.616424315806	19	NA	0	0	NA	9	3467.98708254	0.83950617284
ENSG00000105443	NA	100	400	0	0.1325	5	33	0.576260450468	41	NA	0	0	NA	9	19877.6434288	0.83950617284
ENSG00000105447	NA	NA	NA	NA	NA	9	45	0.497054506749	42	NA	0	0	NA	8	635.62135127	0.8125
ENSG00000105464	NA	240	1336	4	0.294910179641	5	5	0.615476274219	5	0	0	0	NA	2	38.0647822848	0.5
ENSG00000105467	NA	NA	NA	NA	NA	5	4	0.471604013877	43	NA	0	0	NA	NA	NA	NA
ENSG00000105472	NA	230	323	1	0.470588235294	4	30	0.625591166143	28	NA	0	0	NA	NA	NA	NA
ENSG00000105479	NA	90	670	1	0.334328358209	7	4	0.256001113573	46	NA	0	1	NA	NA	NA	NA
ENSG00000105483	NA	10	431	2	0.0580046403712	5	31	0.0903890229667	35	NA	0	0	NA	1	0.0	1.0
ENSG00000105486	NA	20	919	3	0.35690968444	3	38	0.443527744025	34	1	0	0	NA	4	407.690174571	0.75
ENSG00000105492	NA	470	453	3	0.158940397351	11	5	0.13482505841	5	NA	0	0	NA	NA	NA	NA
ENSG00000105497	NA	NA	711	3	0.142053445851	4	25	0.124859743225	23	0	0	0	NA	3	483.679090657	0.666666666667
ENSG00000105499	100	10	541	1	0.0850277264325	6	32	0.219875092801	16	NA	0	0	NA	1	0.0	0.0
ENSG00000105501	NA	NA	NA	NA	NA	5	6	0.149205006294	5	NA	0	0	NA	1	0.0	0.0
ENSG00000105507	NA	NA	173	2	0.0462427745665	8	7	0.280741623319	3	NA	0	0	NA	2	15.7223599606	0.0
ENSG00000105509	60	10	585	0	0.0119658119658	2	9	0.711261723135	3	0	0	0	NA	3	233.765323909	0.444444444444
ENSG00000105514	NA	60	219	1	0.146118721461	2	25	0.372291340997	14	1	0	0	NA	11	2371.47593055	0.68
ENSG00000105516	NA	270	325	1	0.793846153846	8	34	0.540387498031	53	0	0	0	NA	9	792.394534194	0.375
ENSG00000105518	NA	NA	NA	NA	NA	2	48	0.531787345898	50	NA	0	0	NA	NA	NA	NA
ENSG00000105519	NA	90	275	0	0.207272727273	7	26	0.369555312853	3	NA	0	0	NA	NA	NA	NA
ENSG00000105520	NA	NA	NA	NA	NA	7	34	0.595144316568	10	NA	0	0	NA	NA	NA	NA
ENSG00000105523	NA	NA	NA	NA	NA	8	7	0.214355606397	35	NA	0	0	NA	NA	NA	NA
ENSG00000105538	30	10	963	2	0.389408099688	2	22	0.635149991517	31	1	0	0	NA	2	86.7363865469	0.5
ENSG00000105549	NA	10	379	1	0.506596306069	6	3	0.322398238002	2	0	0	0	NA	2	295.81401706	0.5
ENSG00000105550	NA	10	209	1	0.430622009569	4	1	0.384908770345	14	0	1	0	NA	3	11621.5641945	0.5
ENSG00000105552	NA	10	445	0	0.0314606741573	4	37	0.409996854135	44	1	0	0	NA	3	108.702357083	0.5
ENSG00000105556	NA	NA	NA	NA	NA	6	25	0.417695076848	19	NA	0	0	NA	1	0.0	0.0
ENSG00000105559	NA	NA	779	4	0.768934531451	10	28	0.496794585255	12	NA	0	0	NA	5	331.479169467	0.72
ENSG00000105568	60	20	589	1	0.0	14	40	0.639521076577	44	1	1	0	NA	107	198015.367388	0.920607928579
ENSG00000105576	NA	NA	897	2	0.0468227424749	16	23	0.735984868595	44	NA	NA	0	NA	5	419.859324815	0.72
ENSG00000105583	NA	NA	NA	NA	NA	1	50	0.461769746313	32	NA	0	0	NA	1	0.0	0.0
ENSG00000105605	NA	10	275	1	0.0109090909091	NA	3	0.761350043045	2	0	0	0	NA	NA	NA	NA
ENSG00000105607	NA	10	438	4	0.0502283105023	3	34	0.536701417027	37	0	0	1	NA	10	238.323972364	0.34
ENSG00000105609	NA	NA	622	2	0.313504823151	5	10	0.0691108828053	NA	NA	0	0	NA	NA	NA	NA
ENSG00000105610	NA	20	362	2	0.591160220994	4	9	0.301840624618	36	1	0	1	0	10	296.261512754	0.197530864198
ENSG00000105612	NA	310	360	1	0.0527777777778	5	35	0.411256274049	33	1	0	0	NA	5	503.241315501	0.72
ENSG00000105613	300	10	1570	4	0.614012738854	14	22	0.647872461691	19	NA	0	0	NA	33	24002.8496956	0.739595719382
ENSG00000105617	NA	NA	NA	NA	NA	NA	32	0.543885517368	48	NA	0	0	NA	3	60.6200086456	0.666666666667
ENSG00000105618	NA	20	499	4	0.254509018036	4	40	0.737868454233	43	1	0	1	0	37	9806.62109378	0.777777777778
ENSG00000105619	NA	140	253	2	0.707509881423	6	NA	0.734328769689	43	NA	0	0	NA	20	5676.16441771	0.720221606648
ENSG00000105639	30	10	1124	4	0.0160142348754	13	NA	0.509227467918	17	0	0	1	NA	30	26455.3626182	0.756242568371
ENSG00000105640	NA	50	176	1	0.0625	NA	32	0.524932486266	49	NA	0	0	NA	82	16658.2595488	0.2325
ENSG00000105641	30	10	643	1	0.0622083981337	6	1	0.395872014824	13	NA	0	1	0	1	0.0	0.0
ENSG00000105642	NA	40	NA	NA	NA	3	4	0.536602365938	11	NA	0	0	NA	NA	NA	NA
ENSG00000105643	NA	NA	NA	NA	NA	3	32	0.46449508523	48	NA	0	0	NA	1	0.0	0.0
ENSG00000105647	180	50	728	2	0.346153846154	9	33	0.493909733579	47	0	0	1	NA	73	78752.7808898	0.86375432526
ENSG00000105649	60	10	220	1	0.127272727273	17	22	0.585637876222	45	1	0	0	NA	19	23073.6679967	0.7265625
ENSG00000105650	NA	NA	712	2	0.351123595506	14	8	0.477640552532	23	NA	NA	0	NA	1	0.0	0.0
ENSG00000105655	NA	30	558	3	0.0806451612903	4	42	0.635024576509	29	NA	0	0	NA	3	925.558442591	0.666666666667
ENSG00000105656	40	10	621	2	0.484702093398	9	37	0.576337740945	49	1	0	0	NA	26	6828.64852604	0.714555765595
ENSG00000105662	NA	270	634	3	0.820189274448	15	35	0.576171273799	24	0	0	0	NA	3	130.792422794	0.666666666667
ENSG00000105663	70	10	120	NA	0.0916666666667	NA	NA	0.65820395288	50	NA	0	0	NA	24	12810.545952	0.839319470699
ENSG00000105664	NA	50	757	4	0.301188903567	6	17	0.570022171715	4	0	0	1	0	NA	NA	NA
ENSG00000105668	110	100	258	1	0.0	3	6	0.588896761699	2	NA	0	0	NA	1	0.0	1.0
ENSG00000105669	NA	10	331	0	0.0815709969789	5	52	0.550801713877	50	NA	0	0	NA	16	5415.12096879	0.6484375
ENSG00000105671	NA	NA	NA	NA	NA	4	46	0.660008604832	50	NA	0	0	NA	5	419.156541699	0.8
ENSG00000105672	NA	NA	NA	NA	NA	5	NA	0.36824811626	36	1	0	0	NA	1	0.0	0.0
ENSG00000105675	NA	130	1035	5	0.0589371980676	3	4	0.668973216517	1	0	0	0	NA	NA	NA	NA
ENSG00000105676	NA	NA	NA	NA	NA	7	46	0.411283299109	43	NA	NA	0	NA	4	602.626510544	0.75
ENSG00000105677	NA	NA	NA	NA	NA	6	41	0.672581569697	37	NA	0	0	NA	3	414.061493854	0.666666666667
ENSG00000105679	40	10	408	3	0.191176470588	5	7	0.676309548437	3	0	0	0	NA	2	83.3443504836	0.5
ENSG00000105694	NA	NA	NA	NA	NA	5	NA	0.948396364898	NA	NA	0	0	NA	NA	NA	NA
ENSG00000105695	90	20	626	4	0.0255591054313	14	15	0.734204346143	3	0	0	0	NA	10	12345.5522504	0.7
ENSG00000105696	NA	NA	NA	NA	NA	17	19	0.475610320295	14	NA	0	0	NA	NA	NA	NA
ENSG00000105697	NA	NA	84	1	0.0	4	23	0.227416021528	11	NA	0	1	NA	2	168.342126456	0.5
ENSG00000105698	60	10	349	2	0.76217765043	13	48	0.671957810831	36	1	0	0	NA	13	9388.65127166	0.859504132231
ENSG00000105699	NA	20	649	1	0.44530046225	6	37	0.608799424551	61	1	0	0	NA	4	575.873967075	0.75
ENSG00000105700	NA	320	195	0	0.410256410256	11	49	0.454628681976	27	0	NA	0	NA	28	46291.8679991	0.930555555556
ENSG00000105701	NA	10	441	0	0.374149659864	16	53	0.637371748632	41	1	0	0	NA	56	46390.9829345	0.729080932785
ENSG00000105705	NA	100	645	2	0.623255813953	5	42	0.668078006082	38	NA	0	0	NA	42	13686.3713829	0.531826293873
ENSG00000105707	30	10	417	2	0.00239808153477	3	18	0.606332950275	37	0	0	0	NA	NA	NA	NA
ENSG00000105708	NA	NA	NA	NA	NA	4	14	0.208222288	18	NA	0	0	NA	NA	NA	NA
ENSG00000105711	30	10	218	1	0.0	NA	23	0.604225625749	13	1	0	1	0	1	0.0	0.0
ENSG00000105717	NA	250	374	2	0.491978609626	1	17	0.547099381895	21	NA	0	0	NA	NA	NA	NA
ENSG00000105722	NA	190	548	1	0.689781021898	2	36	0.721744899773	38	1	0	0	NA	NA	NA	NA
ENSG00000105723	40	10	483	1	0.312629399586	8	48	0.715742907908	65	0	1	0	NA	31	64469.4215574	0.8896
ENSG00000105726	NA	NA	NA	NA	NA	1	43	0.664934828995	43	NA	0	0	NA	1	0.0	0.0
ENSG00000105732	NA	NA	NA	NA	NA	5	34	0.382391591096	35	NA	0	0	NA	NA	NA	NA
ENSG00000105737	NA	240	980	3	0.104081632653	14	15	0.783551827341	3	0	0	0	NA	6	591.545636978	0.32
ENSG00000105738	NA	NA	NA	NA	NA	2	28	0.531102270936	42	NA	0	0	NA	3	275.287267249	0.666666666667
ENSG00000105750	NA	NA	595	2	0.0386554621849	11	3	0.167571053574	19	NA	0	0	NA	NA	NA	NA
ENSG00000105755	NA	10	260	0	0.0192307692308	5	41	0.608343086784	28	0	0	1	NA	3	109.811762865	0.444444444444
ENSG00000105767	NA	NA	NA	NA	NA	8	19	0.816873264974	6	NA	0	0	NA	1	0.0	0.0
ENSG00000105771	NA	60	520	1	0.419230769231	6	41	0.546914005338	56	NA	0	0	NA	5	0.0	0.32
ENSG00000105778	NA	210	648	1	0.262345679012	11	20	0.434970812265	43	NA	0	0	NA	NA	NA	NA
ENSG00000105784	NA	NA	NA	NA	NA	16	7	0.651432422543	20	NA	0	0	NA	3	165.930713178	0.444444444444
ENSG00000105792	NA	NA	NA	NA	NA	1	15	0.65889881276	28	NA	0	0	NA	NA	NA	NA
ENSG00000105793	NA	NA	NA	NA	NA	9	33	0.55730413978	48	NA	0	0	NA	1	0.0	0.0
ENSG00000105808	NA	20	803	3	0.0896637608966	NA	41	0.531140138711	NA	0	0	0	NA	NA	NA	NA
ENSG00000105810	30	10	326	1	0.0521472392638	1	46	0.534025861378	60	1	0	1	NA	90	157457.023445	0.948266666667
ENSG00000105819	NA	30	490	2	0.00204081632653	8	60	0.622407378056	30	0	0	0	NA	5	738.397692476	0.56
ENSG00000105821	NA	70	621	4	0.434782608696	5	47	0.733887368174	47	NA	0	0	NA	2	0.0	0.5
ENSG00000105825	NA	NA	235	1	0.0	7	34	0.218731438134	10	NA	0	0	NA	2	0.0	0.5
ENSG00000105829	NA	NA	NA	NA	NA	8	46	0.336926186483	35	NA	0	0	NA	5	574.699225811	0.8
ENSG00000105835	300	10	491	1	0.0162932790224	7	60	0.626336181883	67	1	0	0	NA	17	18990.6369535	0.791111111111
ENSG00000105849	NA	NA	NA	NA	NA	4	35	0.35465452007	39	NA	0	0	NA	3	350.011007136	0.666666666667
ENSG00000105851	30	10	1102	4	0.0499092558984	4	8	0.627735478042	13	0	1	0	NA	16	14102.0102975	0.8125
ENSG00000105852	440	100	354	1	0.0282485875706	3	16	0.541225533504	12	1	0	0	NA	NA	NA	NA
ENSG00000105854	NA	NA	375	1	0.0426666666667	6	49	0.55251945778	20	0	NA	0	NA	7	2968.30319331	0.816326530612
ENSG00000105855	NA	20	769	3	0.00520156046814	7	22	0.495365110646	58	1	0	0	NA	NA	NA	NA
ENSG00000105856	80	10	514	2	0.309338521401	3	58	0.689722963319	71	0	1	0	NA	11	5175.56664808	0.859504132231
ENSG00000105865	NA	NA	NA	NA	NA	3	17	0.453182855248	43	NA	0	0	NA	1	0.0	0.0
ENSG00000105866	NA	NA	784	4	0.49362244898	5	10	0.876640512799	58	1	0	0	NA	3	98.3011346588	0.666666666667
ENSG00000105875	NA	NA	NA	NA	NA	2	34	0.513566167955	28	NA	0	0	NA	1	0.0	0.0
ENSG00000105877	NA	NA	4523	11	0.0168030068539	NA	38	0.507206513139	9	0	0	1	NA	NA	NA	NA
ENSG00000105879	170	30	491	NA	0.73116089613	1	12	0.790275197673	74	NA	0	0	NA	5	250.095410794	0.56
ENSG00000105880	NA	10	289	3	0.525951557093	2	17	0.849079862032	12	1	0	1	NA	5	44.8475301491	0.0
ENSG00000105887	40	10	118	2	0.00847457627119	2	NA	0.591702813899	39	NA	0	0	NA	13	5471.1251257	0.887573964497
ENSG00000105889	NA	NA	NA	NA	NA	2	NA	0.589736869656	16	NA	0	0	NA	NA	NA	NA
ENSG00000105894	NA	230	168	2	0.166666666667	26	44	0.68378475101	5	0	1	0	NA	90	258324.402894	0.913440467495
ENSG00000105926	270	10	540	4	0.0648148148148	3	26	0.720115894931	34	NA	1	0	NA	18	20756.5298343	0.907407407407
ENSG00000105928	120	20	496	1	0.00403225806452	1	31	0.30956249947	37	0	0	1	0	1	0.0	0.0
ENSG00000105929	170	20	840	1	0.027380952381	2	7	0.550107517252	5	1	0	1	NA	1	0.0	0.0
ENSG00000105939	NA	10	1024	3	0.341796875	6	51	0.187918608553	56	NA	0	0	NA	11	4725.69775096	0.793388429752
ENSG00000105948	NA	40	554	3	0.014440433213	4	20	0.689186288824	38	NA	0	0	NA	NA	NA	NA
ENSG00000105953	NA	10	1038	2	0.0250481695568	1	51	0.746681477914	57	NA	0	0	NA	19	5799.10339685	0.553633217993
ENSG00000105954	NA	10	196	NA	0.244897959184	4	7	0.320095341145	NA	NA	0	0	NA	NA	NA	NA
ENSG00000105963	NA	160	385	2	0.0155844155844	NA	24	0.508327098314	18	NA	NA	0	NA	9	447.7504274	0.864197530864
ENSG00000105967	NA	NA	347	2	0.406340057637	3	16	0.335443253427	4	0	0	0	NA	5	847.567962567	0.56
ENSG00000105968	NA	NA	NA	NA	NA	19	51	0.640780129065	64	NA	0	0	NA	16	1438.3378427	0.764444444444
ENSG00000105971	30	10	162	1	0.0	10	44	0.221809181822	30	0	0	0	NA	8	955.092636434	0.8125
ENSG00000105974	20	10	178	1	0.0	16	49	0.701891085413	38	0	0	1	0	84	250299.947454	0.944847360432
ENSG00000105976	NA	30	1390	5	0.010071942446	12	42	0.747875980406	37	1	1	1	0	22	17362.4305087	0.89
ENSG00000105982	NA	NA	NA	NA	NA	5	20	0.410777842417	40	NA	0	0	NA	39	18552.9098029	0.788580246914
ENSG00000105983	NA	NA	NA	NA	NA	8	47	0.592039601417	48	1	0	1	NA	NA	NA	NA
ENSG00000105989	30	10	360	1	0.00277777777778	5	13	0.699862033818	4	1	1	0	NA	5	1518.84012876	0.375
ENSG00000105991	120	10	335	2	0.510447761194	5	5	0.728694204405	32	1	0	1	0	67	282590.175846	0.900756143667
ENSG00000105993	70	10	326	2	0.460122699387	9	47	0.445393119221	39	1	0	1	NA	11	13152.9939454	0.84
ENSG00000105996	NA	NA	NA	NA	NA	5	11	0.904737973375	7	1	0	1	NA	NA	NA	NA
ENSG00000105997	NA	70	443	2	0.851015801354	4	19	0.82110792162	8	1	0	0	NA	5	1909.64839427	0.64
ENSG00000106003	NA	50	379	2	0.110817941953	4	20	0.522948756678	47	1	0	1	0	NA	NA	NA
ENSG00000106004	NA	10	270	1	0.655555555556	NA	11	0.932245833925	22	1	0	0	NA	8	3417.31219777	0.78125
ENSG00000106006	NA	NA	NA	NA	NA	NA	5	0.809649749328	4	0	0	0	NA	NA	NA	NA
ENSG00000106009	NA	40	821	3	0.068209500609	1	36	0.372070198313	NA	NA	0	1	NA	2	186.791268279	0.5
ENSG00000106012	NA	NA	NA	NA	NA	9	14	0.365737034483	37	NA	0	0	NA	NA	NA	NA
ENSG00000106013	NA	20	254	2	0.0236220472441	5	7	0.396116712111	1	NA	0	0	NA	NA	NA	NA
ENSG00000106018	NA	470	579	4	0.0656303972366	8	15	0.399297236902	6	0	0	0	NA	1	0.0	0.0
ENSG00000106025	NA	10	305	1	0.0131147540984	11	24	0.679423712077	39	0	0	1	0	NA	NA	NA
ENSG00000106028	NA	230	148	1	0.0	3	51	0.456773670889	64	0	0	0	NA	51	61542.0765729	0.899810964083
ENSG00000106031	NA	110	388	2	0.234536082474	6	10	0.505103999653	11	1	0	1	NA	NA	NA	NA
ENSG00000106034	NA	NA	NA	NA	NA	6	25	0.517578192677	27	NA	0	0	NA	NA	NA	NA
ENSG00000106038	NA	NA	NA	NA	NA	6	1	0.572042272709	4	1	0	0	NA	NA	NA	NA
ENSG00000106049	NA	10	336	2	0.0	4	48	0.654590551392	54	NA	0	0	NA	1	0.0	0.0
ENSG00000106052	NA	20	813	2	0.29520295203	13	60	0.674901388817	51	1	0	0	NA	17	4016.48564559	0.685121107266
ENSG00000106066	NA	NA	NA	NA	NA	3	34	0.486209891132	11	1	0	0	NA	5	307.818451145	0.64
ENSG00000106069	NA	110	543	3	0.103130755064	12	15	0.540727937041	21	0	NA	0	NA	6	1069.35787767	0.722222222222
ENSG00000106070	NA	10	594	5	0.257575757576	5	50	0.370597306806	35	1	1	0	NA	22	15090.6445914	0.702947845805
ENSG00000106077	NA	NA	NA	NA	NA	3	29	0.460570718204	52	NA	0	0	NA	NA	NA	NA
ENSG00000106078	50	10	1261	4	0.816812053925	17	34	0.342176165385	26	0	0	0	NA	2	82.0960544639	0.5
ENSG00000106080	NA	10	211	2	0.0189573459716	5	30	0.480097786767	66	NA	0	1	NA	2	23.6635884817	0.0
ENSG00000106086	NA	60	545	0	0.130275229358	NA	11	0.516068068618	66	NA	0	0	NA	1	0.0	0.0
ENSG00000106089	260	10	288	2	0.34375	13	26	0.617785242137	26	1	0	0	NA	36	77225.9469614	0.803571428571
ENSG00000106100	100	10	953	3	0.0115424973767	3	28	0.28180007374	41	0	0	0	NA	16	10086.6380647	0.817777777778
ENSG00000106105	NA	30	739	4	0.043301759134	4	NA	0.641326297296	59	1	0	1	0	47	25283.6639818	0.878071833648
ENSG00000106113	NA	40	411	2	0.0	6	2	0.49173525712	5	0	0	0	NA	4	23204.0	0.0
ENSG00000106123	NA	NA	1021	6	0.107737512243	12	NA	0.555880966116	24	0	0	0	NA	4	12257.4368972	0.666666666667
ENSG00000106125	NA	NA	NA	NA	NA	NA	17	0.296055919879	22	NA	0	0	NA	NA	NA	NA
ENSG00000106128	40	10	423	2	0.0	7	2	0.402324470393	NA	0	0	1	NA	1	0.0	1.0
ENSG00000106133	NA	NA	NA	NA	NA	NA	NA	0.552715658701	NA	NA	NA	0	NA	NA	NA	NA
ENSG00000106144	50	30	452	3	0.0619469026549	8	44	0.502517187741	47	1	0	0	NA	17	4943.55950883	0.768166089965
ENSG00000106153	NA	NA	NA	NA	NA	NA	NA	0.50767790105	51	NA	0	0	NA	6	1290.20023664	0.8
ENSG00000106178	NA	20	119	1	0.0168067226891	2	1	0.187002592186	6	0	0	0	NA	NA	NA	NA
ENSG00000106211	80	10	205	1	0.375609756098	5	40	0.467324972774	53	0	0	1	0	65	138283.416782	0.932071005917
ENSG00000106236	NA	240	431	2	0.213457076566	19	21	0.516846611158	10	0	0	0	NA	2	11602.0	0.0
ENSG00000106244	NA	210	181	1	1.0	5	55	0.635321395818	54	NA	0	0	NA	3	1147.87522858	0.444444444444
ENSG00000106245	NA	NA	144	1	0.104166666667	3	56	0.451269100009	54	NA	0	0	NA	17	3062.79190158	0.588235294118
ENSG00000106246	NA	NA	NA	NA	NA	1	50	0.347072400199	NA	NA	0	0	NA	NA	NA	NA
ENSG00000106258	NA	10	502	1	0.0159362549801	4	13	0.24690910126	25	NA	0	0	NA	3	102.62375176	0.444444444444
ENSG00000106261	NA	NA	563	3	0.454706927176	7	47	0.392148537501	37	NA	0	0	NA	NA	NA	NA
ENSG00000106263	NA	30	814	3	0.244471744472	4	55	0.536414252803	50	NA	0	0	NA	35	5983.99082364	0.692244897959
ENSG00000106266	NA	20	465	2	0.189247311828	NA	36	0.593778962634	46	NA	0	0	NA	4	1033.72929147	0.625
ENSG00000106268	80	10	197	1	0.172588832487	5	22	0.428985581103	30	0	1	0	NA	2	0.0	0.5
ENSG00000106278	NA	60	2315	6	0.284665226782	18	NA	0.589491748604	8	0	0	0	NA	7	9226.90598402	0.777777777778
ENSG00000106290	190	40	734	0	0.393732970027	4	40	0.645920568956	44	0	0	0	NA	44	10344.2412959	0.669551108707
ENSG00000106299	50	10	505	4	0.738613861386	8	43	0.739404011095	61	1	0	0	NA	28	19376.9301105	0.798816568047
ENSG00000106302	NA	30	481	1	0.0	7	7	0.455422411749	5	NA	0	0	NA	NA	NA	NA
ENSG00000106304	NA	10	509	2	0.0	4	7	0.243628918245	1	NA	0	0	NA	NA	NA	NA
ENSG00000106305	NA	30	320	1	0.065625	7	46	0.544259175911	58	1	0	0	NA	50	56476.774927	0.922948771345
ENSG00000106327	NA	40	801	3	0.10986267166	10	12	0.567304326986	35	0	0	1	0	3	482.029946748	0.5
ENSG00000106328	NA	NA	NA	NA	NA	8	5	0.576149340033	2	NA	0	0	NA	NA	NA	NA
ENSG00000106330	NA	NA	NA	NA	NA	5	29	0.704551051029	44	1	0	0	NA	NA	NA	NA
ENSG00000106331	NA	20	350	2	0.197142857143	6	NA	0.43405903629	NA	1	0	1	1	NA	NA	NA
ENSG00000106333	NA	230	449	2	0.218262806236	7	47	0.507374716489	28	0	0	0	NA	1	0.0	0.0
ENSG00000106336	NA	170	580	2	0.0586206896552	4	6	0.737133309238	57	NA	0	0	NA	1	0.0	0.0
ENSG00000106341	NA	70	155	NA	0.774193548387	3	12	0.480188715784	3	NA	0	0	NA	NA	NA	NA
ENSG00000106344	NA	NA	NA	NA	NA	6	36	0.514434055129	46	NA	0	1	NA	11	2194.11303442	0.694214876033
ENSG00000106346	NA	40	1324	5	0.684290030211	NA	28	0.628567470894	63	0	0	0	NA	25	11777.8576993	0.919667590028
ENSG00000106348	NA	10	530	2	0.0735849056604	5	33	0.714868017588	38	0	0	1	0	6	296.430419157	0.611111111111
ENSG00000106351	NA	NA	NA	NA	NA	6	16	0.510109354776	45	NA	0	0	NA	3	9.8836763493	0.666666666667
ENSG00000106355	NA	20	91	1	0.0659340659341	2	44	0.497707811445	64	NA	0	0	NA	15	3428.76956834	0.675555555556
ENSG00000106366	30	10	402	1	0.0	6	30	0.388176220609	44	0	1	1	NA	12	8477.37510089	0.819444444444
ENSG00000106367	70	20	191	1	0.130890052356	11	30	0.671473189919	21	NA	0	1	NA	9	2001.00319008	0.734693877551
ENSG00000106384	NA	NA	NA	NA	NA	4	2	0.263100842947	17	NA	0	0	NA	NA	NA	NA
ENSG00000106392	60	30	363	2	0.126721763085	5	24	0.569805699343	66	1	0	0	NA	1	0.0	0.0
ENSG00000106397	NA	130	738	1	0.0243902439024	4	46	0.502404052725	43	1	0	1	NA	17	25221.9100105	0.8671875
ENSG00000106399	480	20	121	1	0.00826446280992	5	43	0.371346908913	14	NA	0	0	NA	37	16635.4697695	0.905864197531
ENSG00000106400	NA	NA	NA	NA	NA	2	57	0.336184478165	43	NA	0	0	NA	3	77.234168924	0.5
ENSG00000106404	NA	20	228	1	0.0	2	26	0.407649831819	9	0	0	0	NA	1	0.0	0.0
ENSG00000106410	NA	NA	NA	NA	NA	NA	NA	0.252990860578	1	0	0	1	NA	NA	NA	NA
ENSG00000106415	NA	NA	NA	NA	NA	1	33	0.753161018699	56	NA	0	1	NA	1	0.0	0.0
ENSG00000106436	NA	NA	NA	NA	NA	4	NA	0.474837198248	2	NA	0	0	NA	NA	NA	NA
ENSG00000106443	NA	NA	NA	NA	NA	4	NA	0.654566514987	50	1	0	0	NA	2	11.2821098019	0.5
ENSG00000106459	NA	10	522	2	0.245210727969	5	29	0.746739519812	49	1	0	0	NA	7	2779.75554443	0.722222222222
ENSG00000106460	NA	NA	NA	NA	NA	NA	NA	0.432536901607	48	NA	0	0	NA	NA	NA	NA
ENSG00000106462	320	10	746	2	0.313672922252	10	37	0.817063314607	54	1	0	1	NA	87	141678.072807	0.925936942296
ENSG00000106477	200	20	373	1	0.538873994638	3	40	0.537016993575	34	1	0	1	NA	NA	NA	NA
ENSG00000106479	NA	NA	NA	NA	NA	3	7	0.298662336973	49	NA	0	0	NA	NA	NA	NA
ENSG00000106483	30	10	346	2	0.179190751445	8	NA	0.408169588955	13	0	0	0	NA	NA	NA	NA
ENSG00000106484	NA	30	335	2	0.0	2	51	0.649319898405	28	1	0	0	NA	17	15401.300654	0.91124260355
ENSG00000106511	NA	90	304	1	0.746710526316	4	21	0.871298388672	5	1	0	0	NA	19	40610.1861489	0.877551020408
ENSG00000106524	NA	NA	NA	NA	NA	10	37	0.495746583786	58	NA	0	0	NA	16	15403.7201748	0.666666666667
ENSG00000106526	NA	NA	NA	NA	NA	NA	5	0.380037583185	NA	NA	0	0	NA	NA	NA	NA
ENSG00000106536	NA	20	691	2	0.685962373372	6	NA	0.71545158518	6	0	0	1	NA	NA	NA	NA
ENSG00000106537	NA	NA	NA	NA	NA	1	51	0.589490658725	26	NA	0	0	NA	NA	NA	NA
ENSG00000106538	40	10	163	NA	0.0184049079755	4	38	0.292730776629	8	NA	0	0	NA	NA	NA	NA
ENSG00000106540	NA	NA	NA	NA	NA	NA	NA	0.553137704836	NA	NA	NA	0	NA	NA	NA	NA
ENSG00000106541	NA	10	195	2	0.0820512820513	7	NA	0.462923151551	4	0	0	0	NA	11	7602.41148277	0.859504132231
ENSG00000106546	90	30	848	6	0.255896226415	1	44	0.506009895218	33	1	1	0	NA	26	9300.89211148	0.680555555556
ENSG00000106554	200	20	241	1	0.244813278008	4	41	0.53610929994	47	0	0	0	NA	13	8097.46188918	0.87573964497
ENSG00000106560	NA	NA	NA	NA	NA	1	34	0.102749198649	9	NA	0	0	NA	NA	NA	NA
ENSG00000106565	NA	180	270	2	0.0703703703704	2	34	0.161010847514	NA	0	0	0	NA	NA	NA	NA
ENSG00000106571	30	10	1580	5	0.691139240506	6	NA	0.678690020092	26	1	1	1	1	11	22608.4114923	0.842975206612
ENSG00000106588	80	30	234	2	0.0	6	50	0.649985794664	34	NA	0	0	NA	87	67957.2281924	0.546511627907
ENSG00000106591	NA	150	188	1	0.234042553191	2	52	0.301980353599	34	NA	0	0	NA	26	2333.51859316	0.340236686391
ENSG00000106603	NA	10	146	1	0.0205479452055	9	39	0.122905482483	50	NA	0	0	NA	3	785.608291076	0.0
ENSG00000106605	NA	20	296	2	0.0	2	41	0.604388905486	28	NA	0	1	NA	NA	NA	NA
ENSG00000106608	NA	NA	NA	NA	NA	6	46	0.443148631139	55	NA	0	0	NA	2	133.065852562	0.5
ENSG00000106609	NA	NA	NA	NA	NA	6	39	0.57768186123	52	NA	0	0	NA	NA	NA	NA
ENSG00000106610	NA	NA	NA	NA	NA	6	30	0.695991141756	56	NA	0	0	NA	NA	NA	NA
ENSG00000106615	NA	10	184	1	0.0	4	48	0.584826772595	53	1	0	0	NA	24	15154.2013991	0.918714555766
ENSG00000106617	30	10	569	2	0.398945518453	3	31	0.66468722601	47	NA	0	1	1	15	3000.35087715	0.782222222222
ENSG00000106624	NA	80	1158	4	0.49481865285	5	46	0.494170729453	8	1	0	0	NA	NA	NA	NA
ENSG00000106628	NA	20	469	1	0.044776119403	7	47	0.566587927827	35	NA	0	0	NA	11	6552.96769541	0.82
ENSG00000106631	NA	20	197	1	0.187817258883	1	8	0.613051803422	1	1	0	0	NA	NA	NA	NA
ENSG00000106633	30	10	465	2	0.047311827957	5	9	0.429834540345	8	1	0	1	1	3	641.478918175	0.444444444444
ENSG00000106635	NA	NA	202	1	0.816831683168	1	49	0.610597033185	52	NA	0	0	NA	19	1264.97486565	0.5
ENSG00000106636	NA	10	198	2	0.0656565656566	2	53	0.30424552964	39	NA	0	0	NA	8	3960.48684245	0.75
ENSG00000106638	NA	NA	NA	NA	NA	7	51	0.529167634549	39	NA	0	0	NA	15	2835.25709541	0.586666666667
ENSG00000106648	NA	NA	NA	NA	NA	13	NA	0.349080069072	2	NA	0	0	NA	1	0.0	0.0
ENSG00000106665	NA	NA	NA	NA	NA	1	40	0.528774682868	29	0	0	0	NA	5	2760.40570482	0.75
ENSG00000106682	NA	30	248	1	0.629032258065	11	53	0.66716242242	43	0	0	0	NA	26	9029.94852608	0.732638888889
ENSG00000106683	100	10	677	3	0.18611521418	9	31	0.555103797537	27	0	0	0	NA	13	3023.60689272	0.88
ENSG00000106686	NA	NA	NA	NA	NA	3	3	0.453769607124	9	NA	0	0	NA	NA	NA	NA
ENSG00000106688	NA	10	524	2	0.0152671755725	7	36	0.558083494117	17	0	0	0	NA	3	752.741721282	0.666666666667
ENSG00000106689	NA	NA	412	2	0.410194174757	15	NA	0.914569058665	23	1	0	0	NA	4	161.915973521	0.75
ENSG00000106692	80	10	461	1	0.0	7	20	0.55336629371	12	1	0	1	0	1	0.0	0.0
ENSG00000106701	NA	NA	NA	NA	NA	4	NA	0.625313524076	31	NA	0	0	NA	1	0.0	0.0
ENSG00000106714	NA	40	1288	3	0.0698757763975	NA	16	0.501205457001	NA	NA	0	0	NA	1	0.0	0.0
ENSG00000106723	NA	NA	262	1	0.328244274809	3	NA	0.720207273824	31	NA	1	0	NA	6	1529.39642827	0.5
ENSG00000106733	NA	NA	NA	NA	NA	2	29	0.213731918227	40	NA	0	0	NA	NA	NA	NA
ENSG00000106771	NA	NA	NA	NA	NA	5	NA	0.547374835799	54	NA	0	0	NA	NA	NA	NA
ENSG00000106772	NA	NA	NA	NA	NA	19	12	0.522522399451	8	NA	0	0	NA	12	4370.19990568	0.58
ENSG00000106780	NA	NA	639	2	0.27386541471	11	NA	0.407155567261	44	NA	0	0	NA	NA	NA	NA
ENSG00000106785	NA	NA	NA	NA	NA	8	35	0.438090964164	38	NA	0	0	NA	NA	NA	NA
ENSG00000106789	NA	120	525	4	0.0590476190476	NA	20	0.31373028904	37	NA	1	0	NA	2	0.0	0.0
ENSG00000106799	30	10	503	3	0.00397614314115	1	NA	0.75241407936	35	1	1	1	0	148	545960.543718	0.956448137889
ENSG00000106803	50	10	96	1	0.53125	NA	45	0.556845827385	42	NA	0	0	NA	16	21852.7108768	0.765625
ENSG00000106804	60	10	1676	7	0.0143198090692	2	26	0.445611961799	9	0	0	1	0	6	551.979991927	0.0
ENSG00000106809	30	10	298	1	0.0402684563758	5	39	0.531784221465	5	0	0	0	NA	NA	NA	NA
ENSG00000106819	60	10	380	2	0.0605263157895	9	NA	0.601690332792	5	NA	0	1	NA	NA	NA	NA
ENSG00000106823	NA	30	699	3	0.277539341917	4	11	0.452155844694	1	NA	0	0	NA	NA	NA	NA
ENSG00000106829	NA	50	805	2	0.355279503106	5	40	0.801442986529	47	NA	0	0	NA	7	877.261897219	0.833333333333
ENSG00000106852	NA	10	363	3	0.258953168044	5	18	0.630546310675	13	1	0	0	NA	NA	NA	NA
ENSG00000106853	NA	10	329	1	0.00303951367781	3	34	0.469971653292	29	NA	0	0	NA	3	37.2169651082	0.666666666667
ENSG00000106868	NA	NA	NA	NA	NA	6	19	0.444265462376	29	NA	0	0	NA	NA	NA	NA
ENSG00000106927	30	10	352	2	0.0625	7	16	0.497962396385	21	0	0	0	NA	9	14519.609087	0.765432098765
ENSG00000106948	NA	NA	NA	NA	NA	10	32	0.258578487715	2	NA	0	0	NA	1	0.0	0.0
ENSG00000106952	NA	60	234	1	0.0470085470085	5	4	0.341094331372	NA	0	0	0	NA	1	0.0	1.0
ENSG00000106976	220	10	864	4	0.22337962963	18	28	0.720732772287	32	1	1	0	NA	40	35684.6942853	0.837950138504
ENSG00000106991	30	10	658	2	0.0683890577508	4	48	0.398558824926	11	1	1	1	0	11	5932.11746832	0.446280991736
ENSG00000106992	NA	10	210	1	0.180952380952	6	51	0.681030885641	8	0	1	1	0	7	1598.91511421	0.816326530612
ENSG00000106993	NA	NA	NA	NA	NA	5	NA	0.649391707988	40	NA	1	0	NA	6	2207.72003977	0.56
ENSG00000107014	NA	30	185	1	0.0810810810811	6	4	0.046056615478	NA	NA	0	0	NA	NA	NA	NA
ENSG00000107018	NA	30	185	1	0.0756756756757	4	5	0.0453634430891	NA	1	0	0	NA	NA	NA	NA
ENSG00000107020	NA	NA	NA	NA	NA	3	25	0.415502243815	44	NA	0	0	NA	1	0.0	0.0
ENSG00000107021	NA	NA	NA	NA	NA	9	32	0.540161703894	42	NA	0	0	NA	2	22.6583163006	0.5
ENSG00000107036	NA	NA	NA	NA	NA	7	33	0.802414310622	48	0	0	0	NA	NA	NA	NA
ENSG00000107077	NA	10	1056	7	0.257575757576	5	NA	0.566081956277	59	0	0	0	NA	7	138.890633101	0.612244897959
ENSG00000107099	NA	240	2099	5	0.0462124821343	NA	NA	0.618529924196	31	0	0	1	NA	2	0.0	0.0
ENSG00000107104	NA	10	1352	4	0.426035502959	NA	13	0.432257189892	30	NA	0	1	NA	2	188.230768061	0.0
ENSG00000107105	NA	NA	387	1	0.142118863049	10	19	0.897235178826	21	NA	0	0	NA	4	111.421762892	0.75
ENSG00000107130	NA	70	190	2	0.0526315789474	9	NA	0.314127955238	23	NA	0	0	NA	11	14226.5902655	0.83950617284
ENSG00000107140	NA	70	626	3	0.5	7	36	0.56476097768	42	NA	1	0	NA	11	26236.4333955	0.661157024793
ENSG00000107147	NA	10	1235	5	0.174898785425	NA	4	0.679194905004	10	NA	0	1	NA	NA	NA	NA
ENSG00000107159	NA	20	459	1	0.400871459695	7	NA	0.500293186431	9	1	0	0	NA	28	20759.1053606	0.899305555556
ENSG00000107164	NA	490	572	1	0.433566433566	NA	36	0.727337184564	45	NA	0	0	NA	8	12842.4960049	0.8125
ENSG00000107165	NA	NA	537	2	0.0837988826816	6	NA	0.503950054408	NA	0	0	1	NA	4	295.445172179	0.625
ENSG00000107175	90	10	395	2	0.0784810126582	NA	55	0.383118882834	64	NA	0	0	NA	23	35149.7404927	0.825396825397
ENSG00000107185	NA	NA	NA	NA	NA	5	NA	0.630546666384	30	NA	0	0	NA	NA	NA	NA
ENSG00000107186	NA	NA	NA	NA	NA	13	33	0.74589289103	1	NA	NA	0	NA	7	8153.65580694	0.612244897959
ENSG00000107187	NA	30	397	2	0.549118387909	6	NA	0.467464258822	10	1	0	1	NA	7	12040.1463865	0.56
ENSG00000107201	NA	10	925	5	0.0205405405405	6	NA	0.511172926264	29	1	0	0	NA	20	8212.02359284	0.76
ENSG00000107223	30	10	148	2	0.797297297297	4	60	0.661714234952	33	NA	0	0	NA	11	15444.5859118	0.743801652893
ENSG00000107242	NA	50	540	2	0.155555555556	2	24	0.522812869693	28	0	1	0	NA	2	1278.41041221	0.0
ENSG00000107249	NA	190	775	4	0.584516129032	NA	22	0.593376183066	29	1	0	1	NA	1	0.0	0.0
ENSG00000107262	NA	10	345	2	0.510144927536	6	NA	0.353615458466	39	1	0	0	NA	41	26064.584179	0.856632956573
ENSG00000107263	NA	30	1094	4	0.470749542962	5	NA	0.737827623693	44	1	0	0	NA	10	1723.27997158	0.617283950617
ENSG00000107281	NA	NA	NA	NA	NA	3	NA	0.257743670676	22	0	0	0	NA	11	3075.13288637	0.842975206612
ENSG00000107282	240	30	837	3	0.596176821983	9	15	0.715198723251	11	1	0	0	NA	12	15155.31148	0.6
ENSG00000107290	NA	20	2677	4	0.339185655585	5	42	0.345126542329	43	NA	0	1	0	2	0.0	0.5
ENSG00000107295	200	20	352	2	0.332386363636	17	NA	0.615171297261	7	1	0	0	NA	52	71787.6394131	0.900723208416
ENSG00000107317	30	10	224	1	0.116071428571	5	34	0.229796227429	15	0	0	0	NA	5	2309.39093126	0.75
ENSG00000107331	50	20	2436	0	0.117405582923	17	44	0.671884363823	24	0	0	0	NA	2	144.837613356	0.5
ENSG00000107338	NA	NA	509	2	0.500982318271	4	NA	0.630430348421	45	1	0	0	NA	14	1439.40802044	0.469387755102
ENSG00000107341	NA	20	238	2	0.252100840336	5	59	0.575812817907	41	NA	0	0	NA	24	22734.9900536	0.862003780718
ENSG00000107362	NA	NA	NA	NA	NA	5	25	0.74273388941	53	NA	0	0	NA	NA	NA	NA
ENSG00000107371	30	10	275	1	0.0872727272727	NA	41	0.663979769174	37	NA	0	1	NA	13	384.191290841	0.272189349112
ENSG00000107372	NA	NA	NA	NA	NA	6	59	0.699237153169	57	1	0	0	NA	8	2281.33895208	0.8125
ENSG00000107404	30	10	695	5	0.49928057554	2	NA	0.562736474419	32	1	0	0	NA	23	17115.309402	0.876033057851
ENSG00000107438	NA	80	329	2	0.465045592705	6	NA	0.606073894054	41	NA	0	0	NA	16	8096.52256864	0.8984375
ENSG00000107443	NA	NA	NA	NA	NA	3	25	0.641880168918	46	NA	1	0	NA	NA	NA	NA
ENSG00000107447	NA	NA	NA	NA	NA	1	NA	0.623342815603	1	0	0	0	NA	6	3902.39234636	0.722222222222
ENSG00000107485	20	10	443	2	0.656884875847	7	39	0.608686895267	29	1	0	1	NA	14	2946.67192414	0.836734693878
ENSG00000107518	NA	NA	NA	NA	NA	16	24	0.722178581437	17	0	0	0	NA	1	0.0	0.0
ENSG00000107521	NA	20	700	2	0.148571428571	9	48	0.545166195513	42	0	0	1	0	1	0.0	0.0
ENSG00000107537	NA	50	338	1	0.0414201183432	8	41	0.425462052182	48	0	0	1	0	7	1437.34897012	0.816326530612
ENSG00000107551	NA	120	330	2	0.251515151515	NA	42	0.430928885046	34	NA	0	0	NA	2	0.0	0.0
ENSG00000107554	NA	NA	NA	NA	NA	6	38	0.54349905145	44	NA	0	0	NA	21	20714.1980346	0.886426592798
ENSG00000107560	NA	20	532	2	0.428571428571	6	29	0.743073088849	46	NA	0	0	NA	13	8623.40773937	0.694444444444
ENSG00000107562	90	10	103	0	0.0873786407767	9	34	0.441924831632	10	NA	0	0	NA	4	2727.05996538	0.75
ENSG00000107566	NA	20	346	1	0.0693641618497	10	NA	0.715334163249	55	NA	0	0	NA	12	3229.43460315	0.833333333333
ENSG00000107581	NA	10	1382	4	0.440665701881	5	NA	0.779111377477	52	NA	0	0	NA	71	60570.5391762	0.783868935098
ENSG00000107593	120	10	805	4	0.166459627329	1	4	0.520069942463	NA	0	0	0	NA	3	156.035990929	0.0
ENSG00000107611	30	10	3623	4	0.0204250621032	8	NA	0.428687381807	1	1	0	1	NA	7	8779.58702541	0.612244897959
ENSG00000107614	NA	20	391	1	0.0076726342711	3	18	0.549805558159	51	0	1	0	NA	11	4281.1004369	0.826446280992
ENSG00000107618	NA	40	1247	2	0.0641539695269	5	11	0.627340616524	2	0	0	0	NA	1	0.0	0.0
ENSG00000107623	NA	60	478	2	0.361924686192	1	12	0.469206226464	6	0	0	0	NA	NA	NA	NA
ENSG00000107625	NA	NA	NA	NA	NA	2	NA	0.938793824447	55	NA	0	0	NA	4	194.413582816	0.625
ENSG00000107643	30	10	427	1	0.185011709602	2	12	0.718574446143	4	1	1	0	NA	124	281641.385018	0.929
ENSG00000107651	NA	30	1000	3	0.282	7	NA	0.597939515197	48	0	0	0	NA	17	19076.3896224	0.88
ENSG00000107669	NA	190	518	2	0.274131274131	1	21	0.551869312443	54	1	0	0	NA	3	660.699524304	0.666666666667
ENSG00000107672	NA	30	385	2	0.381818181818	7	NA	0.531202866144	48	NA	0	0	NA	10	758.501217047	0.18
ENSG00000107679	NA	10	404	1	0.319306930693	2	NA	0.56002670875	38	1	0	0	NA	5	5984.83486909	0.72
ENSG00000107719	NA	NA	NA	NA	NA	NA	17	0.52040193162	37	NA	0	0	NA	3	113.232065929	0.666666666667
ENSG00000107731	150	20	945	4	0.0412698412698	10	28	0.467833277201	31	1	0	0	NA	NA	NA	NA
ENSG00000107736	90	10	3354	2	0.0870602265951	10	30	0.670246149869	33	0	0	1	1	2	240.4886146	0.5
ENSG00000107738	NA	NA	NA	NA	NA	3	NA	0.326311096916	35	NA	0	0	NA	1	0.0	0.0
ENSG00000107742	NA	20	424	4	0.143867924528	11	46	0.543329880292	12	NA	0	0	NA	2	85.0694034225	0.5
ENSG00000107745	NA	10	478	4	0.138075313808	13	49	0.571513977247	49	NA	0	0	NA	1	0.0	0.0
ENSG00000107758	30	10	524	1	0.166030534351	23	54	0.908640548741	52	0	1	0	NA	12	2769.70857897	0.833333333333
ENSG00000107771	NA	NA	NA	NA	NA	15	52	0.71745778224	48	NA	0	0	NA	11	3058.46242053	0.793388429752
ENSG00000107779	70	10	532	3	0.031954887218	3	NA	0.612969492393	46	1	1	1	NA	23	20481.486134	0.723140495868
ENSG00000107789	400	10	487	1	0.0308008213552	1	NA	0.48702735792	42	0	1	0	NA	NA	NA	NA
ENSG00000107796	60	10	377	1	0.0344827586207	15	33	0.564584645185	61	0	0	1	0	38	20532.8458935	0.795224977043
ENSG00000107798	NA	NA	399	3	0.00250626566416	11	48	0.288317940795	30	0	0	1	NA	NA	NA	NA
ENSG00000107807	NA	NA	NA	NA	NA	6	NA	0.469288533621	5	0	0	0	NA	4	804.232885427	0.75
ENSG00000107815	50	10	684	1	0.105263157895	1	33	0.646274975993	30	1	0	1	0	3	522.990134335	0.666666666667
ENSG00000107816	NA	NA	NA	NA	NA	NA	NA	0.543766773499	52	0	0	0	NA	14	6779.86150834	0.795918367347
ENSG00000107819	NA	NA	NA	NA	NA	6	39	0.356060653095	41	NA	0	0	NA	19	6475.53066414	0.891966759003
ENSG00000107821	NA	NA	NA	NA	NA	6	NA	0.357359512756	55	NA	0	0	NA	NA	NA	NA
ENSG00000107829	190	20	412	3	0.0412621359223	4	NA	0.625298073277	36	1	0	1	NA	10	1610.93652068	0.82
ENSG00000107831	200	10	233	1	0.188841201717	4	1	0.802432681128	8	1	0	1	0	1	0.0	0.0
ENSG00000107833	NA	NA	NA	NA	NA	6	NA	0.604407476623	35	NA	0	0	NA	6	613.691286705	0.777777777778
ENSG00000107854	80	10	1166	5	0.105488850772	3	NA	0.772955797198	47	1	0	0	NA	7	5731.57947333	0.734693877551
ENSG00000107859	NA	10	302	2	0.350993377483	5	NA	0.774316013506	20	0	0	1	0	4	44.4530988514	0.625
ENSG00000107862	NA	10	1859	4	0.291554599247	7	NA	0.700401015361	39	0	0	0	NA	10	2010.39790801	0.84
ENSG00000107863	NA	20	1957	6	0.682166581502	17	NA	0.667906976525	49	NA	0	0	NA	2	70.2317112342	0.5
ENSG00000107864	NA	NA	NA	NA	NA	7	25	0.917332418893	70	NA	0	0	NA	NA	NA	NA
ENSG00000107872	90	10	300	3	0.0466666666667	11	32	0.495381340298	54	NA	0	0	NA	9	3706.50128258	0.79012345679
ENSG00000107874	NA	NA	NA	NA	NA	16	NA	0.744386948841	45	NA	0	0	NA	9	2033.97553452	0.83950617284
ENSG00000107882	110	10	484	2	0.280991735537	7	NA	0.609628144396	56	1	0	1	0	14	17708.3144228	0.75
ENSG00000107890	NA	NA	NA	NA	NA	7	NA	0.353438875565	33	0	0	0	NA	2	0.0	0.0
ENSG00000107897	NA	NA	NA	NA	NA	NA	NA	0.702658675736	56	NA	0	0	NA	NA	NA	NA
ENSG00000107902	NA	60	270	2	0.0444444444444	19	NA	0.35581724901	24	NA	0	0	NA	NA	NA	NA
ENSG00000107929	NA	30	738	1	0.651761517615	14	38	0.656547325005	NA	NA	0	0	NA	3	534.739596499	0.666666666667
ENSG00000107937	60	20	634	2	0.317034700315	4	42	0.601571149113	58	NA	0	0	NA	6	325.768734238	0.722222222222
ENSG00000107938	NA	NA	NA	NA	NA	13	26	0.578761719444	48	NA	0	0	NA	6	575.827397407	0.833333333333
ENSG00000107949	NA	20	314	2	0.235668789809	6	51	0.424744279109	38	NA	0	0	NA	32	18927.7610028	0.806183115339
ENSG00000107951	NA	10	582	3	0.14089347079	3	38	0.478932401912	29	NA	0	1	NA	4	457.436310853	0.75
ENSG00000107954	NA	NA	574	3	0.128919860627	7	NA	0.500894524013	12	0	0	0	NA	3	97.5796195212	0.0
ENSG00000107957	NA	20	1133	4	0.57546337158	4	37	0.61611470704	21	NA	0	0	NA	7	1779.12081259	0.69387755102
ENSG00000107959	NA	290	1038	4	0.104046242775	8	56	0.502748283831	70	NA	0	0	NA	7	306.635707948	0.734693877551
ENSG00000107960	400	20	368	2	0.0163043478261	3	39	0.614848032097	48	NA	0	0	NA	22	12568.3933426	0.27
ENSG00000107968	NA	40	467	1	0.145610278373	3	24	0.629022255883	65	0	1	0	NA	17	8013.9306924	0.747404844291
ENSG00000107984	NA	10	266	1	0.0300751879699	4	NA	0.490940046395	28	1	0	0	NA	5	3778.61655643	0.72
ENSG00000108001	NA	NA	NA	NA	NA	NA	24	0.927932207145	11	1	0	0	NA	1	0.0	0.0
ENSG00000108010	NA	10	335	2	0.0149253731343	15	26	0.564989452358	46	1	0	0	NA	22	21477.3505189	0.909090909091
ENSG00000108018	NA	20	1168	4	0.136130136986	6	11	0.655250166973	9	0	0	0	NA	1	0.0	0.0
ENSG00000108021	NA	NA	NA	NA	NA	8	39	0.466866209302	52	NA	0	0	NA	NA	NA	NA
ENSG00000108039	NA	50	642	2	0.0747663551402	NA	61	0.762989332833	32	1	0	0	NA	35	17579.7625226	0.71383975026
ENSG00000108055	NA	10	1217	2	0.302382908792	5	45	0.879594765696	55	0	0	1	NA	57	87757.2363924	0.897347174164
ENSG00000108061	NA	10	582	4	0.164948453608	5	46	0.814549102471	59	1	0	1	NA	12	1170.05389391	0.776859504132
ENSG00000108064	NA	10	246	2	0.158536585366	11	NA	0.430885435364	60	1	0	0	NA	3	5140.85906092	0.444444444444
ENSG00000108091	NA	NA	474	1	0.616033755274	8	26	0.503263837244	62	NA	0	1	NA	15	4034.83043011	0.826666666667
ENSG00000108094	290	20	745	2	0.0389261744966	11	NA	0.731617540591	36	NA	NA	0	NA	NA	NA	NA
ENSG00000108100	NA	10	341	2	0.1642228739	16	45	0.599953011127	35	NA	0	0	NA	1	0.0	0.0
ENSG00000108106	120	20	222	1	0.346846846847	NA	45	0.542539085472	45	NA	0	0	NA	34	21806.3885413	0.885813148789
ENSG00000108107	NA	50	170	1	0.511764705882	11	49	0.400364542391	47	NA	0	0	NA	24	3744.01872877	0.427083333333
ENSG00000108175	NA	NA	NA	NA	NA	4	42	0.676797227298	58	1	0	0	NA	4	401.776305526	0.666666666667
ENSG00000108176	NA	NA	NA	NA	NA	7	37	0.491230141213	17	NA	0	0	NA	1	0.0	0.0
ENSG00000108179	30	10	207	1	0.0434782608696	3	58	0.403671141	57	0	0	0	NA	22	5593.48580816	0.578512396694
ENSG00000108187	NA	NA	NA	NA	NA	8	20	0.409987938629	73	NA	0	0	NA	2	45.1084453231	0.5
ENSG00000108219	NA	NA	NA	NA	NA	2	47	0.47251708235	35	NA	0	0	NA	1	0.0	0.0
ENSG00000108231	NA	10	557	2	0.00179533213645	18	NA	0.777555740424	5	1	0	1	NA	1	0.0	1.0
ENSG00000108239	NA	NA	NA	NA	NA	10	13	0.515179288017	46	NA	0	0	NA	NA	NA	NA
ENSG00000108242	NA	90	490	1	0.0	7	7	0.237711878799	1	NA	0	0	NA	5	469.626747445	0.56
ENSG00000108244	NA	NA	NA	NA	NA	7	25	0.424178975653	5	NA	0	0	NA	1	0.0	0.0
ENSG00000108255	NA	40	215	1	0.13488372093	4	5	0.92967011779	1	0	0	1	NA	2	0.0	0.0
ENSG00000108256	NA	NA	695	1	0.752517985612	6	39	0.851637452954	54	NA	0	0	NA	8	1103.70749611	0.6875
ENSG00000108262	NA	50	761	4	0.38370565046	6	47	0.723528709896	39	1	0	0	NA	46	53354.2913678	0.941115702479
ENSG00000108264	NA	30	443	2	0.0902934537246	9	22	0.639032114187	29	NA	1	0	NA	106	159754.367182	0.791551882461
ENSG00000108270	NA	10	560	3	0.505357142857	NA	44	0.464773686147	50	1	0	0	NA	24	34657.5387112	0.925619834711
ENSG00000108272	NA	NA	NA	NA	NA	1	31	0.507020497067	20	NA	0	0	NA	NA	NA	NA
ENSG00000108278	NA	NA	155	1	0.2	11	51	0.276993507425	31	NA	0	0	NA	12	9521.91406698	0.791666666667
ENSG00000108292	NA	NA	1093	3	0.63494967978	2	31	0.48722207721	52	0	0	0	NA	8	3292.04662571	0.8125
ENSG00000108294	NA	30	205	1	0.0	2	52	0.693891030218	53	NA	1	0	NA	59	27674.7124355	0.326343004884
ENSG00000108296	NA	NA	NA	NA	NA	9	32	0.5409914478	43	NA	0	0	NA	2	397.880950415	0.5
ENSG00000108298	NA	50	196	1	0.44387755102	NA	48	0.605643470724	38	NA	1	0	NA	105	24356.4494914	0.130643793006
ENSG00000108306	NA	NA	NA	NA	NA	5	20	0.778624875317	34	1	0	0	NA	NA	NA	NA
ENSG00000108309	NA	120	446	2	0.298206278027	15	13	0.630648918606	16	NA	0	0	NA	8	2519.71343135	0.8125
ENSG00000108312	NA	20	764	3	0.527486910995	3	51	0.758928560346	46	NA	0	0	NA	33	14644.5503585	0.86328125
ENSG00000108342	30	10	207	1	0.0048309178744	11	5	0.339441608858	15	0	0	0	NA	NA	NA	NA
ENSG00000108344	NA	30	534	2	0.222846441948	2	45	0.695812305782	57	NA	1	0	NA	68	22009.1118547	0.510813148789
ENSG00000108349	NA	60	703	3	0.977240398293	1	59	0.57235506781	39	NA	0	0	NA	4	1052.78475829	0.625
ENSG00000108352	NA	240	662	2	0.249244712991	16	33	0.681837143951	13	NA	0	0	NA	1	0.0	0.0
ENSG00000108370	NA	20	674	4	0.240356083086	2	15	0.671626249564	19	0	0	1	0	4	11815.4838551	0.5
ENSG00000108375	210	20	783	5	0.4687100894	1	NA	0.622520753301	28	0	0	0	NA	9	2091.47505653	0.716049382716
ENSG00000108379	NA	10	355	1	0.0507042253521	2	2	0.208577552365	14	1	0	1	NA	NA	NA	NA
ENSG00000108381	NA	10	313	1	0.0	13	12	0.593438779708	8	1	0	1	0	NA	NA	NA
ENSG00000108384	310	20	376	1	0.0425531914894	10	36	0.65111915076	31	1	1	1	NA	6	19.2790401689	0.277777777778
ENSG00000108387	50	20	478	2	0.355648535565	19	35	0.64943845644	9	0	1	0	NA	5	645.185750074	0.56
ENSG00000108389	30	30	1195	2	0.27280334728	13	48	0.756679733306	60	NA	0	0	NA	1	0.0	0.0
ENSG00000108395	NA	20	964	3	0.400414937759	20	34	0.729833283758	48	NA	0	1	0	38	32420.9417812	0.833984375
ENSG00000108405	NA	20	399	1	0.00250626566416	5	6	0.312570405924	17	0	0	0	NA	NA	NA	NA
ENSG00000108406	NA	NA	NA	NA	NA	4	52	0.835784633875	31	NA	0	0	NA	11	13290.1500318	0.84
ENSG00000108417	NA	NA	NA	NA	NA	6	1	0.29090565633	NA	NA	0	0	NA	1	0.0	0.0
ENSG00000108423	NA	NA	NA	NA	NA	5	22	0.641020274497	30	NA	0	0	NA	2	73.8834457876	0.5
ENSG00000108424	390	10	876	2	0.0399543378995	14	35	0.812476819222	58	1	0	0	NA	82	120619.283284	0.920013850416
ENSG00000108433	NA	20	232	2	0.418103448276	7	37	0.60340482074	28	NA	0	1	0	2	0.0	0.5
ENSG00000108439	NA	30	261	2	0.095785440613	3	33	0.513158318416	31	0	0	1	NA	1	0.0	0.0
ENSG00000108443	80	10	525	3	0.281904761905	3	44	0.795610286735	30	1	1	0	NA	42	36043.01327	0.925639500297
ENSG00000108448	NA	NA	NA	NA	NA	NA	NA	0.509352262076	NA	NA	0	0	NA	NA	NA	NA
ENSG00000108465	NA	40	531	1	0.114877589454	6	52	0.584517487618	48	NA	NA	0	NA	25	43486.9520505	0.92970521542
ENSG00000108468	NA	NA	185	2	0.572972972973	13	54	0.78581265326	37	0	0	0	NA	69	123316.664581	0.885950413223
ENSG00000108469	NA	10	991	4	0.395560040363	8	39	0.398364602692	33	0	0	0	NA	31	34943.0685487	0.868014268728
ENSG00000108474	NA	10	252	1	0.00396825396825	5	22	0.375154046991	44	NA	0	1	NA	NA	NA	NA
ENSG00000108479	NA	50	422	3	0.0900473933649	3	34	0.555220130748	30	0	1	1	0	4	326.609640366	0.75
ENSG00000108504	NA	NA	NA	NA	NA	NA	NA	NA	NA	NA	0	0	NA	NA	NA	NA
ENSG00000108506	60	10	1204	1	0.0340531561462	7	13	0.672320285545	29	0	0	0	NA	13	4379.6238732	0.579881656805
ENSG00000108509	NA	10	1207	0	0.399337199669	11	40	0.709849927821	37	0	0	0	NA	1	0.0	0.0
ENSG00000108510	NA	30	2174	4	0.316467341306	7	NA	0.716507982311	28	0	0	0	NA	29	716.722426146	0.13079667063
ENSG00000108511	NA	10	224	2	0.299107142857	8	20	0.651494332419	22	0	0	0	NA	6	2287.11173784	0.833333333333
ENSG00000108515	NA	20	434	2	0.00691244239631	5	44	0.605173541528	50	NA	0	1	NA	6	613.446253752	0.777777777778
ENSG00000108518	NA	50	165	0	0.478787878788	13	47	0.74173465981	63	1	1	1	NA	31	32132.970627	0.926118626431
ENSG00000108523	NA	80	350	3	0.245714285714	2	56	0.634600274174	33	NA	0	0	NA	7	471.909655257	0.244897959184
ENSG00000108528	250	20	314	1	0.015923566879	9	49	0.725641985946	33	NA	0	0	NA	11	4054.23700295	0.842975206612
ENSG00000108551	NA	240	281	1	0.0249110320285	NA	29	0.541279875928	21	0	0	0	NA	5	1512.95422525	0.64
ENSG00000108556	70	10	493	2	0.0365111561866	1	31	0.511474951435	38	0	0	1	0	2	1407.0228004	0.5
ENSG00000108557	NA	NA	NA	NA	NA	5	37	0.449122381801	39	1	0	1	NA	14	7153.49848632	0.877551020408
ENSG00000108559	360	20	741	1	0.0674763832659	3	54	0.631898159216	45	0	0	0	NA	15	2819.92103923	0.871111111111
ENSG00000108561	50	10	282	1	0.22695035461	4	53	0.533830094894	27	1	0	0	NA	99	219872.531695	0.891111111111
ENSG00000108576	100	10	630	2	0.0777777777778	3	6	0.51949508675	9	1	0	1	0	4	646.919845193	0.625
ENSG00000108578	NA	80	455	1	0.0	1	47	0.650315343062	20	1	0	0	NA	17	5457.31594638	0.875
ENSG00000108582	NA	NA	NA	NA	NA	6	50	0.730104336252	36	NA	0	0	NA	4	360.684234396	0.75
ENSG00000108587	NA	10	255	1	0.247058823529	10	36	0.610391299262	18	NA	0	0	NA	13	2551.93792808	0.8
ENSG00000108588	NA	NA	NA	NA	NA	2	61	0.609580008066	55	1	0	0	NA	13	9471.59767724	0.828402366864
ENSG00000108590	NA	100	131	1	0.0916030534351	8	33	0.47591337951	20	1	0	0	NA	66	87007.333102	0.881355932203
ENSG00000108591	NA	NA	364	2	0.00274725274725	NA	45	0.548252192648	37	0	0	0	NA	7	12715.991328	0.0
ENSG00000108592	NA	NA	NA	NA	NA	3	NA	0.517546006369	34	NA	0	0	NA	30	21247.6781606	0.525510204082
ENSG00000108599	NA	240	662	2	0.323262839879	7	32	0.781419547946	42	0	0	1	NA	6	2363.50992238	0.833333333333
ENSG00000108602	NA	20	453	1	0.0529801324503	5	22	0.430395016803	17	0	1	0	NA	3	433.505706062	0.666666666667
ENSG00000108604	NA	10	531	3	0.370998116761	1	54	0.683691575642	72	NA	0	0	NA	21	5039.07297221	0.716553287982
ENSG00000108622	NA	430	275	1	0.0254545454545	5	NA	0.182470589601	37	0	0	0	NA	4	1376.08767498	0.625
ENSG00000108639	NA	NA	NA	NA	NA	4	45	0.314749734958	39	NA	0	0	NA	NA	NA	NA
ENSG00000108641	NA	20	213	0	0.0845070422535	11	27	0.475339792843	27	1	0	1	NA	1	0.0	0.0
ENSG00000108651	NA	NA	NA	NA	NA	8	34	0.551739891658	31	NA	0	0	NA	7	3449.60421654	0.816326530612
ENSG00000108654	40	10	614	0	0.195439739414	3	46	0.716634747375	73	1	NA	0	NA	106	122240.656301	0.658838757396
ENSG00000108666	NA	90	396	0	0.161616161616	2	35	0.696480436943	28	NA	1	0	NA	NA	NA	NA
ENSG00000108669	NA	100	398	2	0.113065326633	5	44	0.458587434825	29	NA	0	0	NA	6	7881.01301245	0.666666666667
ENSG00000108671	90	30	422	3	0.0	15	48	0.70801666755	44	NA	1	0	NA	86	104982.32392	0.71169550173
ENSG00000108679	NA	30	585	2	0.00683760683761	2	45	0.29087955282	17	0	0	0	NA	24	28473.1868963	0.771266540643
ENSG00000108684	NA	20	512	1	0.0390625	14	8	0.494833253	8	NA	0	0	NA	3	199.916752878	0.444444444444
ENSG00000108688	260	10	109	1	0.119266055046	2	6	0.100997250634	2	0	0	0	NA	5	3150.15660638	0.72
ENSG00000108691	30	10	99	1	0.141414141414	8	45	0.231866855181	8	NA	0	1	NA	13	44704.0133052	0.545454545455
ENSG00000108700	90	60	99	1	0.0	1	NA	0.111966799404	3	NA	0	0	NA	2	60.6570578271	0.0
ENSG00000108702	190	100	96	1	0.0	10	1	0.156979237054	9	0	1	0	NA	NA	NA	NA
ENSG00000108733	NA	10	359	1	0.025069637883	4	24	0.563235849291	40	NA	0	1	0	4	123.779416313	0.375
ENSG00000108753	40	10	557	3	0.649910233393	7	17	0.71667233413	20	1	0	1	1	5	441.334335449	0.72
ENSG00000108759	NA	70	448	1	0.0424107142857	4	4	0.370880936214	5	NA	0	0	NA	2	87.9378534755	0.5
ENSG00000108771	NA	10	678	3	0.0442477876106	3	29	0.452645208494	14	1	0	0	NA	11	1203.39200437	0.84
ENSG00000108773	NA	10	837	4	0.21027479092	10	46	0.694320685567	15	1	0	0	NA	82	97541.3878519	0.880013149244
ENSG00000108774	NA	60	216	1	0.185185185185	8	50	0.700567803794	34	0	0	0	NA	15	14930.481226	0.875
ENSG00000108784	NA	30	743	3	0.00134589502019	4	32	0.650036461384	37	0	0	1	0	1	0.0	0.0
ENSG00000108785	NA	NA	NA	NA	NA	NA	NA	0.529323039629	NA	NA	0	0	NA	NA	NA	NA
ENSG00000108786	NA	10	328	2	0.131097560976	3	25	0.332397885253	17	NA	0	0	NA	NA	NA	NA
ENSG00000108788	370	70	298	1	0.489932885906	8	52	0.445289486545	35	NA	0	0	NA	8	1080.48577172	0.722222222222
ENSG00000108797	90	20	1384	3	0.0585260115607	12	30	0.652088844437	16	1	0	0	NA	7	3219.32319833	0.775510204082
ENSG00000108798	NA	200	366	4	0.467213114754	NA	24	0.405962442893	15	NA	0	0	NA	13	8693.71352409	0.892561983471
ENSG00000108799	NA	NA	747	2	0.184738955823	8	NA	0.68536367036	30	1	0	0	NA	6	40.7350014753	0.722222222222
ENSG00000108813	NA	NA	240	2	0.420833333333	10	10	0.260401214104	26	NA	0	0	NA	1	0.0	0.0
ENSG00000108819	NA	NA	NA	NA	NA	3	16	0.752152068775	NA	0	NA	0	NA	NA	NA	NA
ENSG00000108821	40	20	1464	3	0.811475409836	10	40	0.494412080564	20	1	1	1	0	21	33350.2912504	0.89
ENSG00000108823	NA	80	387	1	0.0671834625323	5	14	0.516323498579	6	0	0	1	0	2	147.551582178	0.5
ENSG00000108825	NA	NA	NA	NA	NA	10	28	0.765131934013	30	NA	0	0	NA	30	5358.0553563	0.608888888889
ENSG00000108826	NA	150	148	1	0.128378378378	2	45	0.426291693044	32	NA	0	0	NA	NA	NA	NA
ENSG00000108828	140	10	393	2	0.150127226463	5	52	0.651934718128	43	NA	0	0	NA	13	6042.57663827	0.888888888889
ENSG00000108829	NA	NA	NA	NA	NA	2	51	0.302706290308	41	NA	0	0	NA	5	805.309846499	0.72
ENSG00000108830	NA	60	228	1	0.179824561404	NA	NA	0.483233002185	28	NA	NA	0	NA	8	966.314322712	0.5625
ENSG00000108839	30	10	663	2	0.0422322775264	2	6	0.569426490827	8	0	0	0	NA	4	11729.964523	0.625
ENSG00000108840	30	10	1122	2	0.541889483066	NA	42	0.693367518448	31	1	1	0	NA	NA	NA	NA
ENSG00000108846	NA	10	1527	3	0.0347085789129	7	34	0.526989354435	22	0	0	0	NA	1	0.0	0.0
ENSG00000108848	NA	210	489	0	0.58282208589	12	67	0.858957062245	38	NA	0	0	NA	19	2697.23716418	0.637119113573
ENSG00000108849	NA	20	105	0	0.0380952380952	2	4	0.303636880986	4	NA	0	0	NA	NA	NA	NA
ENSG00000108852	70	10	597	4	0.130653266332	8	25	0.560631770117	11	NA	1	0	NA	5	1242.335365	0.8
ENSG00000108854	300	30	748	3	0.199197860963	2	40	0.680668707055	29	1	0	0	NA	83	172171.340395	0.956276975042
ENSG00000108861	NA	10	185	1	0.0108108108108	3	54	0.278533624654	37	NA	0	0	NA	5	1152.14674187	0.72
ENSG00000108878	50	10	222	1	0.0	3	5	0.45636370745	2	0	0	0	NA	NA	NA	NA
ENSG00000108883	NA	60	972	5	0.09670781893	NA	NA	0.623476565352	36	NA	0	1	NA	78	55194.1809888	0.62188365651
ENSG00000108924	NA	250	295	1	0.691525423729	16	23	0.637127754043	25	0	0	0	NA	3	65.7726445379	0.666666666667
ENSG00000108932	NA	40	523	1	0.019120458891	3	14	0.614162916528	46	NA	0	0	NA	NA	NA	NA
ENSG00000108946	200	10	381	2	0.120734908136	14	54	0.668884051977	42	1	0	1	1	49	91950.4683338	0.934240362812
ENSG00000108947	NA	20	340	2	0.411764705882	14	24	0.730873047233	6	0	0	0	NA	6	12168.6160538	0.666666666667
ENSG00000108950	NA	NA	NA	NA	NA	1	26	0.485746805966	14	1	0	1	NA	NA	NA	NA
ENSG00000108953	100	20	255	1	0.0941176470588	9	47	0.765681529099	36	1	1	0	NA	NA	NA	NA
ENSG00000108960	NA	NA	238	1	0.0	10	37	0.640263042266	31	NA	0	0	NA	NA	NA	NA
ENSG00000108961	NA	10	186	1	0.123655913978	9	44	0.571538504911	16	NA	0	0	NA	3	415.839856585	0.5
ENSG00000108963	NA	150	443	1	0.0993227990971	5	53	0.512486025425	31	1	1	0	NA	4	682.266483187	0.625
ENSG00000108984	150	20	334	1	0.110778443114	5	28	0.600224668279	12	0	1	0	NA	13	4122.90691262	0.842975206612
ENSG00000109016	NA	NA	NA	NA	NA	3	41	0.33752691048	25	0	0	0	NA	3	87.77684703	0.666666666667
ENSG00000109046	NA	NA	NA	NA	NA	16	55	0.677039234622	43	NA	0	0	NA	8	2721.38669754	0.6875
ENSG00000109047	NA	20	200	2	0.05	5	14	0.288204175223	5	0	0	0	NA	9	2231.69438052	0.8125
ENSG00000109061	NA	NA	NA	NA	NA	6	13	0.783726645181	NA	0	0	0	NA	NA	NA	NA
ENSG00000109062	30	10	358	3	0.754189944134	4	45	0.487202068822	41	1	0	1	NA	71	191999.037859	0.87109375
ENSG00000109063	NA	20	1940	5	0.269072164948	3	22	0.590992788248	NA	NA	0	1	0	2	0.200333799396	0.0
ENSG00000109065	NA	NA	NA	NA	NA	1	30	0.471488471989	39	NA	0	0	NA	7	2144.75262092	0.612244897959
ENSG00000109066	NA	NA	NA	NA	NA	8	34	0.394442014451	39	NA	0	0	NA	1	0.0	0.0
ENSG00000109072	NA	NA	NA	NA	NA	5	NA	0.420934145845	1	NA	0	0	NA	NA	NA	NA
ENSG00000109079	100	20	316	1	0.0917721518987	5	46	0.645821661576	48	0	0	0	NA	10	5085.69862646	0.86
ENSG00000109083	NA	NA	NA	NA	NA	4	44	0.484134873679	48	NA	0	0	NA	11	5326.93517377	0.86
ENSG00000109084	NA	30	176	1	0.0	12	46	0.341899513501	33	NA	0	0	NA	NA	NA	NA
ENSG00000109089	NA	NA	NA	NA	NA	8	26	0.526083042449	23	NA	0	0	NA	NA	NA	NA
ENSG00000109099	NA	20	161	0	0.273291925466	7	51	0.521453228866	21	1	0	1	0	2	52.2431953975	0.0
ENSG00000109101	250	10	648	4	0.597222222222	4	2	0.671520388844	5	1	0	1	NA	NA	NA	NA
ENSG00000109103	410	100	240	1	0.295833333333	2	42	0.56131911309	12	0	0	0	NA	88	190823.147007	0.892987582177
ENSG00000109107	NA	20	364	1	0.043956043956	17	52	0.656312082821	25	NA	0	0	NA	10	11529.791716	0.88
ENSG00000109111	NA	60	1726	9	0.321552723059	12	55	0.638529069066	30	NA	0	0	NA	9	13157.313739	0.84375
ENSG00000109113	NA	10	316	0	0.00949367088608	4	46	0.66827057144	52	NA	0	0	NA	4	1041.12676064	0.625
ENSG00000109118	NA	190	1004	1	0.471115537849	1	28	0.861130161907	57	NA	0	0	NA	4	11.0256408847	0.375
ENSG00000109132	NA	10	314	2	0.477707006369	9	4	0.76293604618	8	1	0	1	NA	NA	NA	NA
ENSG00000109133	NA	NA	NA	NA	NA	3	28	0.591357649624	43	NA	1	0	NA	8	1052.41972723	0.78125
ENSG00000109158	NA	130	554	2	0.279783393502	10	10	0.760534261237	NA	0	0	0	NA	2	198.330642152	0.5
ENSG00000109163	NA	170	328	1	0.0243902439024	10	1	0.54630153226	1	0	0	1	NA	NA	NA	NA
ENSG00000109171	NA	10	581	3	0.896729776248	9	45	0.819281246713	45	NA	0	0	NA	4	652.471256262	0.375
ENSG00000109180	NA	NA	NA	NA	NA	16	58	0.612513888388	43	NA	0	0	NA	3	173.476870605	0.666666666667
ENSG00000109181	NA	NA	528	1	0.00189393939394	NA	4	0.441905427971	15	NA	0	0	NA	NA	NA	NA
ENSG00000109182	NA	NA	NA	NA	NA	4	9	0.597528438323	4	NA	0	0	NA	NA	NA	NA
ENSG00000109184	NA	NA	NA	NA	NA	11	39	0.72527378604	49	NA	0	0	NA	2	64.419570243	0.5
ENSG00000109189	40	40	366	1	0.0491803278689	19	NA	0.584589311477	32	0	0	0	NA	20	6429.54381391	0.786703601108
ENSG00000109193	NA	10	294	1	0.0170068027211	4	14	0.337616603254	6	0	0	0	NA	9	24379.7903192	0.448979591837
ENSG00000109205	NA	10	279	1	0.401433691756	6	NA	0.308845114314	3	NA	0	0	NA	NA	NA	NA
ENSG00000109208	NA	NA	NA	NA	NA	6	6	0.0508188247681	NA	NA	0	0	NA	NA	NA	NA
ENSG00000109220	NA	NA	NA	NA	NA	4	22	0.894022788655	42	NA	0	0	NA	10	4922.30627154	0.7
ENSG00000109255	70	10	174	1	0.0574712643678	3	13	0.566052504863	25	0	0	0	NA	3	23203.0	0.444444444444
ENSG00000109265	NA	NA	NA	NA	NA	NA	10	0.470837879601	1	NA	0	0	NA	NA	NA	NA
ENSG00000109270	NA	10	124	1	0.0	1	44	0.459429764484	NA	NA	0	0	NA	69	90791.3285963	0.922116527943
ENSG00000109272	NA	NA	NA	NA	NA	NA	1	0.174144920261	4	NA	0	0	NA	1	0.0	0.0
ENSG00000109320	20	10	968	5	0.217975206612	4	51	0.62166263893	50	1	0	0	NA	100	167340.855996	0.911389413989
ENSG00000109321	NA	NA	NA	NA	NA	NA	17	0.500605241181	NA	0	0	0	NA	NA	NA	NA
ENSG00000109323	NA	NA	879	2	0.00227531285552	NA	37	0.424941519455	40	0	0	1	NA	NA	NA	NA
ENSG00000109332	NA	NA	NA	NA	NA	7	74	0.817100390522	NA	NA	0	0	NA	NA	NA	NA
ENSG00000109339	NA	40	464	1	0.153017241379	18	25	0.665166035248	16	0	1	1	0	26	29670.8600032	0.907372400756
ENSG00000109381	NA	370	593	2	0.480607082631	9	36	0.722229232052	62	NA	0	0	NA	3	73.4619040959	0.666666666667
ENSG00000109390	NA	30	76	1	0.0	NA	52	0.25290812659	53	NA	0	0	NA	NA	NA	NA
ENSG00000109424	NA	20	307	1	0.0	1	NA	0.528700743752	2	0	0	0	NA	1	0.0	0.0
ENSG00000109436	NA	NA	NA	NA	NA	6	NA	0.652987870466	31	NA	0	0	NA	4	24.9312699917	0.0
ENSG00000109445	NA	NA	320	1	0.334375	13	30	0.590673723038	24	NA	0	0	NA	NA	NA	NA
ENSG00000109452	NA	30	938	2	0.128997867804	2	22	0.537976032571	5	0	1	0	NA	NA	NA	NA
ENSG00000109458	NA	80	694	4	0.78386167147	4	20	0.661981374039	41	1	1	0	NA	17	3235.27117129	0.6953125
ENSG00000109466	NA	170	593	3	0.0522765598651	12	30	0.843090036442	34	NA	0	0	NA	5	423.332134151	0.72
ENSG00000109471	110	10	153	1	0.0	2	2	0.472962261396	1	0	0	0	NA	2	8.46011802298	0.0
ENSG00000109472	400	10	476	2	0.105042016807	21	NA	0.706057343271	14	0	0	0	NA	9	932.679126474	0.864197530864
ENSG00000109475	NA	50	117	1	0.0769230769231	NA	NA	0.547171173763	40	NA	1	0	NA	11	1107.44918023	0.561983471074
ENSG00000109501	30	10	890	4	0.169662921348	5	44	0.551011315487	22	1	0	1	0	5	1122.21701149	0.8
ENSG00000109511	NA	NA	NA	NA	NA	5	9	0.549760094116	NA	NA	0	0	NA	NA	NA	NA
ENSG00000109519	NA	20	217	1	0.21198156682	8	47	0.398399056647	51	NA	0	0	NA	11	470.298828671	0.545454545455
ENSG00000109534	NA	NA	217	1	0.594470046083	2	9	0.590032753945	39	0	0	0	NA	14	2004.89311252	0.734693877551
ENSG00000109536	NA	100	258	1	0.22480620155	NA	41	0.610400684067	69	NA	0	0	NA	2	71.3311233907	0.5
ENSG00000109572	NA	10	818	2	0.0232273838631	14	47	0.706211638258	64	1	0	0	NA	3	535.133592836	0.444444444444
ENSG00000109576	NA	10	425	1	0.0964705882353	1	23	0.553139313395	24	0	0	0	NA	NA	NA	NA
ENSG00000109586	NA	30	657	3	0.127853881279	2	42	0.732298023588	49	NA	0	0	NA	1	0.0	0.0
ENSG00000109606	NA	210	795	6	0.172327044025	3	62	0.636038917649	45	NA	0	0	NA	81	85472.5653761	0.619666048237
ENSG00000109610	NA	20	240	1	0.270833333333	8	NA	0.156978295439	6	0	0	0	NA	NA	NA	NA
ENSG00000109618	NA	60	501	1	0.0259481037924	2	27	0.523098904813	45	NA	0	1	NA	NA	NA	NA
ENSG00000109625	NA	NA	NA	NA	NA	7	24	0.430288661903	11	NA	0	0	NA	NA	NA	NA
ENSG00000109654	NA	50	744	4	0.129032258065	20	30	0.647230842154	37	0	0	0	NA	17	5070.00267297	0.5
ENSG00000109667	NA	10	540	1	0.0555555555556	9	14	0.401553218688	30	1	0	1	NA	NA	NA	NA
ENSG00000109670	50	10	707	3	0.295615275813	11	34	0.802719506746	60	1	0	0	NA	76	112087.922024	0.771626297578
ENSG00000109674	NA	20	605	4	0.143801652893	5	23	0.448583364854	25	0	0	0	NA	NA	NA	NA
ENSG00000109680	NA	NA	NA	NA	NA	3	19	0.761502076846	34	NA	0	0	NA	1	0.0	0.0
ENSG00000109684	NA	NA	428	1	0.53738317757	5	1	0.190365281514	4	0	0	0	NA	1	0.0	0.0
ENSG00000109685	NA	NA	1365	4	0.320879120879	7	52	0.579508131995	45	1	0	0	NA	122	225613.732908	0.78759840922
ENSG00000109686	40	10	790	4	0.594936708861	2	45	0.61948585501	4	NA	0	0	NA	3	220.786037164	0.444444444444
ENSG00000109689	NA	20	841	2	0.411414982164	1	34	0.616650470173	46	0	0	0	NA	4	506.590393896	0.375
ENSG00000109705	NA	10	333	3	0.489489489489	4	NA	0.429141910108	29	1	0	1	NA	5	271.469105228	0.32
ENSG00000109736	NA	10	480	1	0.0791666666667	6	36	0.543144371605	50	NA	0	0	NA	NA	NA	NA
ENSG00000109738	440	10	497	2	0.0663983903421	15	25	0.693812428724	2	0	0	1	NA	1	0.0	0.0
ENSG00000109743	NA	60	333	1	0.024024024024	2	25	0.331964395897	NA	0	0	0	NA	1	0.0	0.0
ENSG00000109756	NA	10	1499	6	0.422948632422	12	41	0.765824413885	3	1	0	0	NA	10	4365.31792126	0.88
ENSG00000109758	NA	NA	662	5	0.110271903323	7	NA	0.268220730312	19	0	0	0	NA	NA	NA	NA
ENSG00000109762	NA	NA	NA	NA	NA	2	32	0.75141038833	26	NA	0	0	NA	1	0.0	0.0
ENSG00000109771	NA	NA	NA	NA	NA	10	28	0.394818163909	5	NA	0	0	NA	1	0.0	0.0
ENSG00000109775	NA	NA	469	1	0.00639658848614	6	44	0.716765848576	48	NA	0	0	NA	1	0.0	0.0
ENSG00000109787	NA	NA	345	3	0.504347826087	1	28	0.415210098776	43	1	0	0	NA	3	122.271303649	0.666666666667
ENSG00000109790	NA	NA	NA	NA	NA	4	29	0.752180844367	46	NA	NA	0	NA	4	333.696672264	0.625
ENSG00000109794	NA	NA	NA	NA	NA	15	15	0.417513118812	6	NA	0	0	NA	NA	NA	NA
ENSG00000109805	NA	10	1015	1	0.12118226601	4	39	0.71790059683	56	NA	0	0	NA	16	2220.83339357	0.782222222222
ENSG00000109814	NA	10	494	3	0.0465587044534	4	37	0.606803370917	60	1	0	0	NA	22	20157.443163	0.835
ENSG00000109819	20	10	798	2	0.619047619048	4	33	0.698293337564	19	1	0	0	NA	42	20073.8420476	0.7025
ENSG00000109832	90	20	483	2	0.0207039337474	6	10	0.538888513426	19	0	0	0	NA	NA	NA	NA
ENSG00000109846	50	10	175	2	0.228571428571	14	44	0.775410391232	11	0	0	1	0	41	112348.608844	0.854671280277
ENSG00000109851	NA	NA	NA	NA	NA	7	NA	0.761349292202	4	1	0	0	NA	NA	NA	NA
ENSG00000109854	100	70	242	1	0.0123966942149	3	NA	0.452595889965	25	0	0	0	NA	2	11.9353639611	0.5
ENSG00000109861	NA	290	463	2	0.0259179265659	7	48	0.470003766532	40	0	1	1	NA	7	2036.03847008	0.777777777778
ENSG00000109881	NA	NA	NA	NA	NA	6	37	0.434416381267	31	NA	0	0	NA	NA	NA	NA
ENSG00000109906	30	10	673	5	0.301634472511	3	27	0.700651376854	13	0	0	1	NA	90	314074.226866	0.940124810255
ENSG00000109911	NA	40	535	2	0.0336448598131	6	40	0.703688637295	26	NA	0	0	NA	8	2552.90320161	0.6875
ENSG00000109917	NA	210	459	1	0.427015250545	8	38	0.5811233279	19	1	0	0	NA	60	43332.5809597	0.788333333333
ENSG00000109919	NA	NA	NA	NA	NA	5	53	0.774358144614	41	NA	0	0	NA	1	0.0	0.0
ENSG00000109920	NA	NA	NA	NA	NA	3	48	0.709252892721	48	NA	0	0	NA	8	13788.146473	0.625
ENSG00000109927	NA	NA	NA	NA	NA	3	5	0.747309811267	2	0	0	1	NA	NA	NA	NA
ENSG00000109929	NA	20	299	1	0.0167224080268	14	50	0.460210595774	39	1	0	1	NA	NA	NA	NA
ENSG00000109943	NA	10	393	2	0.241730279898	4	7	0.285825393024	4	0	0	0	NA	NA	NA	NA
ENSG00000109944	NA	NA	NA	NA	NA	8	13	0.255700046385	8	NA	0	0	NA	NA	NA	NA
ENSG00000109956	NA	30	347	1	0.149855907781	19	17	0.427545165894	3	0	NA	0	NA	2	82.3442842332	0.0
ENSG00000109971	270	30	646	1	0.210526315789	NA	45	0.754617388944	60	NA	0	0	NA	NA	NA	NA
ENSG00000109991	410	10	397	1	0.0151133501259	2	1	0.399215694925	8	1	0	0	NA	NA	NA	NA
ENSG00000110002	NA	NA	NA	NA	NA	7	26	0.37292686557	23	NA	0	0	NA	1	0.0	0.0
ENSG00000110011	NA	70	249	0	0.497991967871	3	37	0.40354627523	29	NA	0	0	NA	NA	NA	NA
ENSG00000110013	NA	NA	NA	NA	NA	5	39	0.377119212383	23	0	0	1	NA	NA	NA	NA
ENSG00000110025	NA	300	342	3	0.485380116959	9	28	0.630402135791	32	NA	0	0	NA	3	837.83871228	0.666666666667
ENSG00000110031	NA	20	386	1	0.29792746114	8	NA	0.442550553417	80	NA	0	0	NA	12	13220.6217461	0.793388429752
ENSG00000110042	NA	40	619	3	0.355411954766	9	45	0.586628947093	40	NA	0	0	NA	2	0.0	0.0
ENSG00000110046	NA	NA	NA	NA	NA	9	NA	0.567277952518	43	NA	0	0	NA	11	5621.72524834	0.809917355372
ENSG00000110047	70	10	534	2	0.0580524344569	11	53	0.590233086742	65	1	0	0	NA	34	30861.2711749	0.703923900119
ENSG00000110048	NA	NA	807	2	0.318463444857	11	56	0.665431487944	43	NA	0	0	NA	21	2462.45571421	0.721088435374
ENSG00000110057	NA	40	597	2	0.170854271357	NA	38	0.622298855198	32	0	0	1	NA	28	59644.2045841	0.714876033058
ENSG00000110060	NA	NA	NA	NA	NA	5	22	0.568942039762	19	NA	0	0	NA	NA	NA	NA
ENSG00000110063	420	10	337	2	0.115727002967	3	32	0.479024523833	28	NA	0	0	NA	25	21608.3766204	0.708333333333
ENSG00000110066	NA	NA	885	5	0.610169491525	6	38	0.666207921823	36	1	0	0	NA	2	7.40733082799	0.0
ENSG00000110074	NA	NA	NA	NA	NA	NA	43	0.439593779314	41	NA	0	1	NA	NA	NA	NA
ENSG00000110075	NA	20	879	3	0.325369738339	9	54	0.744083749735	56	NA	0	0	NA	24	20025.7462906	0.877126654064
ENSG00000110076	NA	10	1712	4	0.219626168224	23	17	0.790572474343	27	1	0	0	NA	6	4554.96448707	0.666666666667
ENSG00000110077	NA	NA	NA	NA	NA	NA	43	0.0792850047562	3	NA	0	0	NA	NA	NA	NA
ENSG00000110079	NA	NA	NA	NA	NA	2	36	0.11854862534	3	NA	0	0	NA	NA	NA	NA
ENSG00000110080	NA	20	333	1	0.0	8	34	0.626597736917	25	0	0	0	NA	NA	NA	NA
ENSG00000110090	60	10	773	2	0.0388098318241	5	26	0.588989628025	40	1	NA	1	NA	21	14394.0447042	0.897959183673
ENSG00000110092	60	10	295	2	0.0881355932203	1	43	0.687965475089	43	1	1	1	0	66	90075.244116	0.89404296875
ENSG00000110104	NA	NA	NA	NA	NA	5	45	0.313832059863	43	1	0	0	NA	1	0.0	0.0
ENSG00000110107	80	20	504	3	0.0753968253968	13	44	0.677741965016	37	1	0	0	NA	75	44917.5318841	0.492669753086
ENSG00000110108	NA	10	243	1	0.00411522633745	3	54	0.359294237335	36	0	0	0	NA	2	27.30760358	0.5
ENSG00000110148	260	20	447	1	0.0604026845638	15	6	0.493076815786	1	0	0	0	NA	2	23202.0	0.5
ENSG00000110169	NA	20	462	2	0.0757575757576	8	11	0.466461198945	14	0	0	0	NA	3	476.521998153	0.666666666667
ENSG00000110171	NA	NA	744	4	0.220430107527	12	34	0.650935371243	18	0	0	0	NA	8	2483.93183983	0.78125
ENSG00000110172	NA	10	332	2	0.243975903614	NA	44	0.473532671169	24	1	0	0	NA	13	1261.0543607	0.721893491124
ENSG00000110195	NA	10	257	1	0.0233463035019	4	18	0.445370292558	6	1	0	1	NA	11	3859.04899812	0.876033057851
ENSG00000110200	NA	10	190	1	0.473684210526	8	29	0.666186094465	45	NA	NA	0	NA	11	5.78446985735	0.429752066116
ENSG00000110203	NA	10	287	1	0.344947735192	5	5	0.446776959702	1	NA	0	0	NA	1	0.0	0.0
ENSG00000110218	240	10	426	1	0.0962441314554	2	31	0.333836874156	38	0	0	0	NA	NA	NA	NA
ENSG00000110237	NA	120	2063	8	0.610276296655	8	45	0.454814814458	38	NA	0	0	NA	1	0.0	0.0
ENSG00000110243	50	10	366	1	0.352459016393	4	1	0.362935335583	18	0	0	1	0	3	91.8233509198	0.666666666667
ENSG00000110244	30	10	396	1	0.436868686869	1	4	0.387908904406	6	0	0	0	NA	2	590.509930236	0.0
ENSG00000110245	40	10	117	1	0.0769230769231	7	10	0.306556362742	20	0	0	1	NA	4	1075.30294766	0.375
ENSG00000110274	200	40	1460	5	0.699315068493	5	32	0.4326870989	38	NA	0	1	NA	9	3022.48600247	0.65625
ENSG00000110315	NA	NA	NA	NA	NA	5	49	0.503028796506	39	0	0	0	NA	1	0.0	0.0
ENSG00000110318	NA	NA	NA	NA	NA	2	12	0.314842744296	28	NA	0	0	NA	75	111017.692377	0.908888393852
ENSG00000110321	NA	30	907	3	0.321940463065	6	49	0.823977733668	57	1	1	0	NA	16	2869.33612032	0.684444444444
ENSG00000110324	NA	NA	578	2	0.311418685121	4	26	0.268084385559	35	0	0	1	NA	4	12851.7023556	0.625
ENSG00000110328	NA	NA	NA	NA	NA	8	16	0.631031827911	31	NA	0	0	NA	NA	NA	NA
ENSG00000110330	70	20	618	3	0.0857605177994	3	58	0.535135025397	59	1	0	0	NA	76	76645.6167131	0.758101851852
ENSG00000110344	NA	NA	NA	NA	NA	7	46	0.717050171811	32	NA	0	0	NA	7	526.378151538	0.775510204082
ENSG00000110367	180	20	483	2	0.198757763975	8	26	0.704572473569	41	NA	0	0	NA	17	17533.0632891	0.90625
ENSG00000110375	NA	110	184	1	0.0271739130435	2	1	0.445917862832	6	1	0	0	NA	1	0.0	1.0
ENSG00000110395	190	20	906	6	0.511037527594	4	8	0.363831229362	38	1	0	1	NA	180	490613.529579	0.87625
ENSG00000110400	190	10	517	4	0.288201160542	10	23	0.552539973329	33	1	0	1	NA	3	910.797771281	0.444444444444
ENSG00000110422	30	20	1215	2	0.288065843621	4	27	0.836096387728	50	0	1	0	NA	25	36016.4159694	0.855
ENSG00000110427	NA	NA	NA	NA	NA	9	9	0.501949382088	5	0	0	0	NA	NA	NA	NA
ENSG00000110429	NA	170	471	3	0.0849256900212	2	39	0.678948570275	21	NA	0	0	NA	8	1449.47814394	0.75
ENSG00000110435	NA	10	501	3	0.24750499002	8	43	0.588187232831	46	NA	0	1	NA	11	9567.47852387	0.6
ENSG00000110436	NA	10	574	3	0.081881533101	15	27	0.60532998276	4	1	0	0	NA	2	18.2281113062	0.5
ENSG00000110442	NA	NA	NA	NA	NA	3	51	0.374485758925	31	NA	0	0	NA	4	106.127331528	0.625
ENSG00000110446	NA	320	581	1	0.039586919105	2	30	0.527177643179	22	NA	0	0	NA	1	0.0	0.0
ENSG00000110448	NA	40	495	2	0.242424242424	1	11	0.218320840196	3	0	0	0	NA	13	19185.9576372	0.710059171598
ENSG00000110455	NA	NA	501	1	0.0698602794411	NA	21	0.413003641914	43	NA	0	0	NA	1	0.0	0.0
ENSG00000110484	NA	NA	NA	NA	NA	1	4	0.0743307746464	3	NA	0	0	NA	NA	NA	NA
ENSG00000110492	NA	10	156	2	0.192307692308	NA	39	0.487948531174	34	0	0	0	NA	12	8886.56230765	0.859504132231
ENSG00000110497	NA	NA	NA	NA	NA	2	33	0.737238112489	9	1	0	0	NA	14	4900.28399086	0.765306122449
ENSG00000110514	NA	50	1647	5	0.353976927747	16	50	0.7392932017	56	1	0	0	NA	5	12611.9379445	0.75
ENSG00000110536	NA	10	201	1	0.0	NA	55	0.475262340846	30	1	0	0	NA	2	51.2712888854	0.5
ENSG00000110583	NA	NA	NA	NA	NA	5	27	0.58714219648	49	0	0	0	NA	2	68.2843047187	0.5
ENSG00000110619	NA	30	748	2	0.131016042781	9	42	0.570817998352	41	NA	0	0	NA	26	7260.20154534	0.825443786982
ENSG00000110628	NA	10	424	1	0.0377358490566	3	19	0.398545475624	50	NA	0	1	0	NA	NA	NA
ENSG00000110651	50	10	274	1	0.0	4	52	0.478935329133	16	0	0	1	0	184	409557.393933	0.739584845406
ENSG00000110660	NA	NA	NA	NA	NA	2	28	0.608714846038	44	NA	0	0	NA	NA	NA	NA
ENSG00000110665	NA	NA	NA	NA	NA	6	NA	0.0167695290272	21	NA	0	0	NA	NA	NA	NA
ENSG00000110675	NA	110	334	1	0.00898203592814	16	18	0.388107390548	5	0	0	0	NA	1	0.0	0.0
ENSG00000110680	30	10	141	1	0.418439716312	9	4	0.557870731555	5	1	0	0	NA	2	1.54784989308	0.5
ENSG00000110693	NA	10	828	4	0.751207729469	9	8	0.756306411732	11	1	0	0	NA	6	3946.78608075	0.666666666667
ENSG00000110696	60	10	183	1	1.0	3	49	0.540059889489	31	NA	0	0	NA	39	29303.8141186	0.892733564014
ENSG00000110697	110	100	1244	3	0.291800643087	12	38	0.666625846074	36	0	0	0	NA	1	0.0	0.0
ENSG00000110700	NA	40	151	2	0.0662251655629	NA	52	0.61488698364	56	NA	0	0	NA	120	29892.5334651	0.262552079655
ENSG00000110711	40	30	330	1	0.0515151515152	5	53	0.67008138529	38	1	0	1	0	14	3852.9951221	0.867346938776
ENSG00000110713	80	10	1817	3	0.371491469455	8	54	0.734484165915	53	NA	0	0	NA	36	24152.0842762	0.889273356401
ENSG00000110717	90	10	210	1	0.0285714285714	9	48	0.440739400228	40	NA	0	1	0	23	8635.5569447	0.45041322314
ENSG00000110719	30	20	830	1	0.0698795180723	6	29	0.534606416312	54	1	0	1	0	12	14437.7734576	0.743801652893
ENSG00000110721	NA	10	457	1	0.216630196937	9	40	0.567744569876	51	1	1	0	NA	4	341.366192675	0.75
ENSG00000110723	30	20	1989	2	0.709401709402	9	12	0.286694170436	32	NA	0	0	NA	3	932.557783422	0.444444444444
ENSG00000110756	NA	NA	NA	NA	NA	4	36	0.61476472549	52	0	0	1	NA	NA	NA	NA
ENSG00000110768	200	20	548	2	0.0948905109489	11	45	0.615673214157	52	NA	0	0	NA	45	29748.6880517	0.846944294213
ENSG00000110777	NA	60	256	1	0.41796875	5	NA	0.283945811853	18	0	0	0	NA	10	2124.00629877	0.864197530864
ENSG00000110786	NA	60	565	1	0.18407079646	NA	6	0.610477146051	3	NA	0	0	NA	7	16065.779774	0.775510204082
ENSG00000110799	60	10	2813	5	0.00675435478137	NA	53	0.387760339125	1	1	0	1	0	12	7279.97671267	0.888888888889
ENSG00000110801	50	10	223	1	0.443946188341	6	56	0.34878194188	63	NA	NA	0	NA	24	6623.53592055	0.868055555556
ENSG00000110811	NA	130	736	4	0.271739130435	12	33	0.597275573964	20	NA	0	0	NA	NA	NA	NA
ENSG00000110841	NA	220	1011	2	0.337289812067	7	34	0.544610885475	42	NA	0	0	NA	5	818.463761213	0.56
ENSG00000110844	NA	NA	NA	NA	NA	NA	43	0.579473230518	45	NA	0	0	NA	3	236.883227601	0.666666666667
ENSG00000110848	NA	NA	199	1	0.0653266331658	2	32	0.186995258812	11	0	0	0	NA	NA	NA	NA
ENSG00000110851	250	110	801	3	0.279650436954	11	40	0.660913431383	48	NA	0	0	NA	4	492.311835585	0.75
ENSG00000110852	NA	NA	NA	NA	NA	2	38	0.0625228400372	11	NA	0	0	NA	NA	NA	NA
ENSG00000110871	NA	10	327	1	0.0122324159021	NA	46	0.538595475665	26	NA	0	0	NA	NA	NA	NA
ENSG00000110876	NA	10	412	NA	0.650485436893	6	8	0.138595415898	29	0	0	0	NA	4	418.359200926	0.625
ENSG00000110880	NA	100	474	3	0.0253164556962	7	47	0.735798151718	54	0	1	0	NA	40	38978.6273193	0.926223520818
ENSG00000110881	NA	10	528	1	0.0151515151515	10	21	0.615057662069	14	0	0	0	NA	4	1050.32008726	0.75
ENSG00000110887	NA	10	347	1	0.0547550432277	12	12	0.484914787028	5	0	0	0	NA	2	489.597500501	0.5
ENSG00000110888	NA	10	1127	3	0.589174800355	7	43	0.697845068171	45	NA	0	0	NA	2	11.1079575976	0.0
ENSG00000110900	NA	NA	NA	NA	NA	NA	1	0.382893044337	2	NA	NA	0	NA	NA	NA	NA
ENSG00000110906	NA	100	313	1	0.0830670926518	4	49	0.582672015617	25	0	0	0	NA	9	1557.89288267	0.864197530864
ENSG00000110911	60	10	568	2	0.0352112676056	6	52	0.571915646606	55	1	0	1	0	3	166.663644799	0.444444444444
ENSG00000110917	NA	50	292	2	0.147260273973	11	42	0.723246417431	63	NA	0	0	NA	1	0.0	0.0
ENSG00000110921	50	20	396	2	0.00252525252525	12	32	0.477542581146	40	NA	0	1	0	5	3880.94642674	0.72
ENSG00000110925	NA	40	543	3	0.403314917127	11	43	0.777367359026	46	1	0	0	NA	NA	NA	NA
ENSG00000110931	NA	30	588	2	0.380952380952	17	46	0.499219805418	31	0	1	0	NA	20	8849.94686768	0.899653979239
ENSG00000110934	240	10	565	1	0.575221238938	5	21	0.404488363527	14	NA	0	0	NA	3	291.16742627	0.444444444444
ENSG00000110944	NA	10	189	1	0.15873015873	NA	9	0.445444716271	14	0	0	0	NA	4	27006.9098363	0.375
ENSG00000110955	30	10	529	3	0.0453686200378	16	52	0.84485167477	37	NA	0	0	NA	58	90047.8683798	0.859396433471
ENSG00000110958	90	10	160	1	0.26875	2	64	0.852682648389	58	1	NA	0	NA	40	22437.1677786	0.88231426693
ENSG00000110975	NA	NA	NA	NA	NA	6	1	0.459959535454	14	0	0	0	NA	NA	NA	NA
ENSG00000110987	NA	370	210	2	0.895238095238	9	12	0.483175295103	30	NA	NA	0	NA	6	147.873742269	0.5
ENSG00000111011	NA	NA	NA	NA	NA	13	60	0.769445140745	51	NA	0	0	NA	2	436.184465223	0.5
ENSG00000111012	30	10	508	1	0.0728346456693	5	23	0.510072677864	15	0	0	1	NA	NA	NA	NA
ENSG00000111046	NA	10	242	2	0.280991735537	5	10	0.746020386732	5	1	0	1	NA	6	329.608886507	0.666666666667
ENSG00000111049	NA	10	255	3	0.243137254902	2	5	0.643540982297	NA	1	0	0	NA	6	814.439507103	0.777777777778
ENSG00000111052	NA	240	233	2	0.244635193133	5	15	0.680843695095	14	1	0	0	NA	9	930.697570944	0.518518518519
ENSG00000111057	240	10	430	1	0.123255813953	5	NA	0.50515925506	40	1	1	1	NA	63	116196.215846	0.934788853778
ENSG00000111058	NA	NA	NA	NA	NA	7	16	0.573932528482	17	NA	0	0	NA	1	0.0	1.0
ENSG00000111077	NA	200	1409	4	0.444996451384	4	43	0.545497754781	39	0	0	0	NA	8	1587.76080299	0.75
ENSG00000111087	90	10	1106	2	0.789330922242	2	22	0.634528025963	40	1	0	0	NA	12	17784.8599291	0.842975206612
ENSG00000111110	NA	NA	NA	NA	NA	7	8	0.634963291871	38	NA	0	0	NA	NA	NA	NA
ENSG00000111142	210	20	478	1	0.338912133891	4	50	0.817332203071	39	1	0	0	NA	9	827.538029713	0.75
ENSG00000111144	100	10	611	2	0.0212765957447	4	55	0.553489197099	33	0	0	0	NA	8	2680.95150715	0.857142857143
ENSG00000111145	NA	370	407	2	0.240786240786	5	18	0.761479915176	31	1	1	0	NA	2	35.0229940701	0.0
ENSG00000111181	NA	30	614	2	0.0293159609121	6	11	0.461910878954	9	NA	NA	0	NA	1	0.0	0.0
ENSG00000111186	NA	20	359	1	0.016713091922	7	28	0.559345166357	12	1	0	0	NA	1	0.0	0.0
ENSG00000111196	NA	NA	NA	NA	NA	1	31	0.573217299193	32	NA	0	0	NA	5	694.188885898	0.8
ENSG00000111199	30	10	871	2	0.188289322618	4	18	0.700413318479	4	0	0	1	0	9	2348.10509506	0.641975308642
ENSG00000111203	NA	NA	NA	NA	NA	2	31	0.369366619765	48	NA	0	0	NA	1	0.0	0.0
ENSG00000111206	70	10	763	2	0.64875491481	4	46	0.555202341675	28	1	1	0	NA	18	11294.3050986	0.845679012346
ENSG00000111215	NA	30	134	1	0.910447761194	7	20	0.0774666160786	33	NA	0	0	NA	NA	NA	NA
ENSG00000111218	NA	40	394	1	0.11421319797	6	5	0.630449417731	11	0	0	0	NA	12	2333.46001941	0.842975206612
ENSG00000111224	NA	NA	NA	NA	NA	6	9	0.471647873421	16	NA	0	0	NA	7	1274.78084268	0.857142857143
ENSG00000111229	NA	50	178	1	0.0393258426966	2	53	0.496811582778	38	1	1	0	NA	27	12827.6268958	0.7616
ENSG00000111231	NA	NA	NA	NA	NA	NA	45	0.535379259966	57	NA	NA	0	NA	3	20.2567982911	0.444444444444
ENSG00000111237	NA	NA	NA	NA	NA	NA	52	0.672053404049	50	NA	0	0	NA	43	32776.0024842	0.933477555435
ENSG00000111241	470	80	208	2	0.0	1	NA	0.372286729408	NA	0	1	0	NA	NA	NA	NA
ENSG00000111245	90	10	166	2	0.0481927710843	5	20	0.55761280514	1	1	0	1	0	5	650.496147503	0.72
ENSG00000111247	NA	30	352	2	0.849431818182	3	32	0.441860905118	29	NA	0	0	NA	5	201.731068797	0.375
ENSG00000111249	NA	NA	1486	3	0.602960969044	11	17	0.710701538159	7	1	0	0	NA	NA	NA	NA
ENSG00000111252	NA	240	575	3	0.434782608696	2	41	0.449200338995	61	0	0	1	NA	5	345.199979641	0.32
ENSG00000111254	NA	10	853	2	0.396248534584	5	4	0.503026717489	1	NA	NA	0	NA	6	35070.0147126	0.5
ENSG00000111261	NA	NA	NA	NA	NA	2	NA	0.20138115796	17	NA	NA	0	NA	NA	NA	NA
ENSG00000111262	NA	40	495	3	0.0686868686869	2	NA	0.493038572075	6	1	0	1	0	6	377.229165982	0.5
ENSG00000111266	80	10	665	2	0.281203007519	2	28	0.745650138138	40	NA	0	0	NA	6	194.706359451	0.5
ENSG00000111269	NA	20	120	1	0.6	9	51	0.670770986256	44	NA	0	0	NA	NA	NA	NA
ENSG00000111271	NA	NA	NA	NA	NA	6	24	0.460083195673	42	NA	0	0	NA	NA	NA	NA
ENSG00000111275	360	10	517	1	0.0328820116054	2	53	0.715433482347	20	1	0	1	NA	11	2990.72224521	0.793388429752
ENSG00000111276	40	10	205	2	0.751219512195	3	53	0.804243397094	48	1	1	1	NA	49	42300.2051786	0.916251697601
ENSG00000111291	NA	NA	NA	NA	NA	5	4	0.637116151683	NA	NA	0	0	NA	NA	NA	NA
ENSG00000111300	NA	NA	NA	NA	NA	10	35	0.653649064151	28	NA	0	0	NA	2	217.862104599	0.5
ENSG00000111305	NA	NA	NA	NA	NA	4	29	0.558904704036	39	NA	0	0	NA	NA	NA	NA
ENSG00000111319	NA	30	691	2	0.151953690304	13	26	0.530430177512	31	1	0	1	NA	15	4580.69449015	0.657777777778
ENSG00000111321	30	20	435	2	0.381609195402	1	45	0.354019038708	28	0	0	0	NA	9	602.801332346	0.617283950617
ENSG00000111325	NA	NA	NA	NA	NA	8	27	0.450500665734	59	NA	0	0	NA	2	12.4703386655	0.5
ENSG00000111328	NA	10	115	1	0.35652173913	1	50	0.540873945543	33	1	1	0	NA	13	9593.47756124	0.840236686391
ENSG00000111331	NA	20	1087	2	0.0551977920883	NA	28	0.229783845566	23	NA	0	0	NA	14	3295.73845106	0.792899408284
ENSG00000111335	50	40	719	2	0.0236439499305	7	20	0.202822829275	18	NA	0	0	NA	NA	NA	NA
ENSG00000111339	NA	10	314	2	0.0	4	7	0.322352603886	19	NA	0	1	NA	NA	NA	NA
ENSG00000111341	NA	30	103	1	0.0	17	59	0.335325872441	8	0	0	1	NA	1	0.0	0.0
ENSG00000111344	NA	20	804	4	0.0373134328358	5	23	0.592366470657	15	NA	0	0	NA	3	14.6882308474	0.666666666667
ENSG00000111348	NA	20	201	1	0.223880597015	7	58	0.629033067413	22	1	0	0	NA	13	3025.96760935	0.793388429752
ENSG00000111358	150	20	308	1	0.0551948051948	7	35	0.666145265766	40	NA	NA	0	NA	10	2673.62275355	0.518518518519
ENSG00000111361	200	10	305	1	0.0	3	NA	0.598830065457	40	NA	0	1	NA	15	4090.92755186	0.826530612245
ENSG00000111364	NA	NA	NA	NA	NA	3	30	0.657954004554	51	0	0	0	NA	NA	NA	NA
ENSG00000111371	NA	10	503	1	0.0218687872763	4	NA	0.496473620442	57	NA	0	0	NA	NA	NA	NA
ENSG00000111404	NA	NA	NA	NA	NA	1	9	0.640767405613	NA	NA	0	0	NA	NA	NA	NA
ENSG00000111405	NA	30	410	2	0.0292682926829	2	12	0.473520908191	4	NA	0	0	NA	NA	NA	NA
ENSG00000111412	NA	NA	NA	NA	NA	6	34	0.332287078463	50	NA	0	0	NA	NA	NA	NA
ENSG00000111424	60	10	427	2	0.145199063232	8	27	0.451752206168	30	0	1	1	NA	82	117485.403654	0.703696753612
ENSG00000111432	40	10	581	2	0.0481927710843	1	15	0.599837718304	5	0	0	0	NA	NA	NA	NA
ENSG00000111445	NA	20	340	2	0.0294117647059	5	38	0.499610345361	31	NA	0	0	NA	22	10149.2273955	0.818181818182
ENSG00000111450	320	10	288	2	0.229166666667	5	29	0.515881965435	17	0	0	0	NA	9	393.359118444	0.197530864198
ENSG00000111452	NA	240	906	4	0.00662251655629	6	11	0.402514083568	12	NA	NA	0	NA	NA	NA	NA
ENSG00000111481	NA	10	198	1	0.020202020202	3	67	0.726070064353	46	NA	0	0	NA	15	4982.96271458	0.367346938776
ENSG00000111490	NA	NA	NA	NA	NA	7	12	0.599415877075	15	NA	0	0	NA	NA	NA	NA
ENSG00000111530	180	90	1230	3	0.0382113821138	NA	NA	0.565123588478	56	NA	NA	0	NA	NA	NA	NA
ENSG00000111536	NA	30	171	1	0.0	6	1	0.347032901853	6	NA	0	0	NA	NA	NA	NA
ENSG00000111537	40	10	166	1	0.078313253012	7	6	0.340420663455	5	1	0	1	0	3	139.633209824	0.444444444444
ENSG00000111540	NA	60	215	1	0.181395348837	9	54	0.636741450189	53	NA	0	0	NA	23	10471.9652766	0.886426592798
ENSG00000111554	NA	NA	NA	NA	NA	8	33	0.481424003957	25	0	0	0	NA	1	0.0	0.0
ENSG00000111581	90	10	925	1	0.111351351351	5	41	0.649361433125	50	NA	0	0	NA	22	6206.75729701	0.852607709751
ENSG00000111596	140	10	540	3	0.603703703704	4	53	0.801649810738	47	NA	0	0	NA	10	3933.29308646	0.68
ENSG00000111602	120	20	1208	3	0.217715231788	7	45	0.530159765559	26	1	0	0	NA	17	6472.11191771	0.858131487889
ENSG00000111605	240	20	551	4	0.784029038113	3	49	0.871026851592	32	NA	0	0	NA	45	68033.7875081	0.838290968091
ENSG00000111615	NA	NA	NA	NA	NA	3	46	0.627920576622	41	NA	0	0	NA	6	1441.44893939	0.666666666667
ENSG00000111639	NA	150	128	1	0.0	NA	50	0.47882135807	46	NA	0	0	NA	16	628.329349395	0.4140625
ENSG00000111640	20	10	335	2	0.0119402985075	12	33	0.673188990584	77	0	0	0	NA	111	260756.273107	0.914916340335
ENSG00000111641	NA	230	812	2	0.587438423645	NA	26	0.498052550599	40	NA	1	0	NA	47	5063.07893238	0.375735626981
ENSG00000111642	NA	NA	1912	8	0.40690376569	13	47	0.850450398625	39	0	0	0	NA	67	81953.8489642	0.838839413962
ENSG00000111644	NA	NA	NA	NA	NA	NA	12	0.469730190431	4	0	0	0	NA	NA	NA	NA
ENSG00000111647	NA	NA	NA	NA	NA	8	40	0.703020548466	32	NA	0	0	NA	1	0.0	0.0
ENSG00000111652	NA	70	275	1	0.210909090909	9	52	0.700105026557	48	NA	NA	0	NA	34	14070.3156185	0.72491349481
ENSG00000111653	110	10	249	2	0.253012048193	5	38	0.808485946032	39	0	0	0	NA	19	13737.1099251	0.869806094183
ENSG00000111664	60	20	340	1	0.00882352941176	1	18	0.641827758872	1	1	0	0	NA	14	3152.63929993	0.132653061224
ENSG00000111665	NA	NA	NA	NA	NA	6	32	0.408837760804	52	NA	NA	0	NA	5	374.70183781	0.56
ENSG00000111666	110	20	406	1	0.0	2	37	0.581889283743	41	NA	0	0	NA	NA	NA	NA
ENSG00000111667	40	10	858	3	0.170163170163	11	40	0.814109843842	51	0	1	0	NA	54	39663.414844	0.898792169929
ENSG00000111669	NA	20	286	1	0.013986013986	9	39	0.550084372543	34	1	0	1	NA	23	17870.6873089	0.888429752066
ENSG00000111670	NA	NA	NA	NA	NA	11	42	0.496260411782	26	0	0	1	NA	2	378.498249555	0.5
ENSG00000111671	NA	NA	NA	NA	NA	NA	NA	0.395901621149	49	0	0	0	NA	9	15072.3412351	0.40625
ENSG00000111674	NA	20	434	2	0.00230414746544	21	51	0.589411651906	25	0	NA	0	NA	28	50946.918784	0.9312
ENSG00000111676	NA	10	1190	1	0.92268907563	5	60	0.632420901308	36	1	0	1	0	91	302331.245244	0.938657407407
ENSG00000111678	NA	NA	NA	NA	NA	NA	51	0.506752937353	76	NA	NA	0	NA	9	3621.01326704	0.740740740741
ENSG00000111679	30	20	595	2	0.163025210084	2	41	0.641048312111	67	1	0	0	NA	56	85585.5845011	0.722552731206
ENSG00000111684	NA	10	487	1	0.0	1	47	0.597395528048	46	NA	0	0	NA	NA	NA	NA
ENSG00000111696	NA	NA	NA	NA	NA	3	NA	0.40810933473	42	NA	0	0	NA	NA	NA	NA
ENSG00000111700	NA	10	748	2	0.0227272727273	3	7	0.419851975379	7	0	0	1	NA	NA	NA	NA
ENSG00000111701	30	10	236	1	0.0466101694915	1	2	0.375358553716	9	1	0	0	NA	7	13415.9253158	0.612244897959
ENSG00000111704	NA	10	305	1	0.337704918033	5	5	0.30004630667	2	1	0	0	NA	4	437.79445144	0.625
ENSG00000111707	NA	20	329	0	0.617021276596	NA	NA	0.388442194513	35	1	0	0	NA	10	2132.9918707	0.7
ENSG00000111711	NA	70	138	1	0.0	2	42	0.64848311039	36	NA	0	0	NA	1	0.0	0.0
ENSG00000111713	30	10	703	1	0.115220483642	3	5	0.604531425169	NA	0	0	1	NA	2	1537.70182175	0.5
ENSG00000111716	NA	20	334	2	0.0179640718563	16	51	0.533948170635	30	NA	0	1	NA	38	24836.9706389	0.740997229917
ENSG00000111725	400	60	270	1	0.292592592593	8	49	0.406242882035	63	1	0	0	NA	22	19425.7502873	0.84
ENSG00000111726	NA	NA	NA	NA	NA	3	48	0.8188071436	29	NA	0	0	NA	NA	NA	NA
ENSG00000111727	NA	190	792	3	0.224747474747	5	27	0.684415690656	40	NA	1	0	NA	7	63.6550772229	0.448979591837
ENSG00000111728	NA	10	356	2	0.0196629213483	8	14	0.403881906891	16	0	0	0	NA	NA	NA	NA
ENSG00000111729	NA	220	237	2	0.0210970464135	4	12	0.220632580433	NA	NA	0	0	NA	NA	NA	NA
ENSG00000111731	300	10	1054	3	0.128083491461	6	33	0.816623752293	47	NA	NA	0	NA	3	136.883936117	0.666666666667
ENSG00000111732	30	10	198	1	0.0	NA	3	0.644325931996	20	0	0	1	NA	48	75723.8983098	0.850189291509
ENSG00000111737	380	50	276	1	0.18115942029	3	34	0.699484410304	40	NA	1	0	NA	7	5019.93189423	0.816326530612
ENSG00000111752	NA	NA	NA	NA	NA	NA	NA	0.772614742566	14	1	NA	0	NA	14	2387.25734792	0.704081632653
ENSG00000111775	NA	60	109	1	0.284403669725	NA	55	0.400938969317	25	0	1	0	NA	1	0.0	0.0
ENSG00000111780	NA	10	168	2	0.107142857143	NA	NA	0.718636770179	43	NA	0	0	NA	2	14.5398250567	0.5
ENSG00000111783	NA	NA	NA	NA	NA	4	5	0.763306357646	15	1	0	0	NA	2	14.5145735042	0.0
ENSG00000111785	NA	50	560	1	0.185714285714	1	27	0.819507542787	56	NA	0	0	NA	3	385.406739519	0.444444444444
ENSG00000111786	NA	10	221	1	0.266968325792	10	59	0.68511834404	41	NA	0	0	NA	42	23870.2634631	0.669839381321
ENSG00000111788	NA	NA	NA	NA	NA	NA	16	0.616823096123	NA	NA	NA	0	NA	NA	NA	NA
ENSG00000111790	NA	NA	NA	NA	NA	7	38	0.416655635122	47	NA	0	0	NA	18	3674.69857192	0.795847750865
ENSG00000111796	NA	NA	225	1	0.0488888888889	1	15	0.149826583283	NA	NA	0	0	NA	NA	NA	NA
ENSG00000111799	NA	20	3063	6	0.314724126673	4	46	0.819019015634	31	1	1	0	NA	NA	NA	NA
ENSG00000111801	NA	10	584	5	0.16095890411	2	34	0.104285990063	13	NA	1	0	NA	2	75.4892554548	0.0
ENSG00000111802	NA	50	362	2	0.162983425414	9	41	0.371783209967	57	0	NA	0	NA	20	26088.8944697	0.865051903114
ENSG00000111816	NA	200	505	4	0.00990099009901	NA	NA	0.499735755753	12	0	1	0	NA	5	440.558678139	0.72
ENSG00000111817	NA	10	977	4	0.0133060388946	3	34	0.567990581735	48	0	NA	0	NA	2	188.98520719	0.5
ENSG00000111832	NA	NA	NA	NA	NA	4	NA	0.710441885676	52	NA	0	0	NA	3	290.785217438	0.5
ENSG00000111834	NA	10	716	1	0.512569832402	6	8	0.485173617987	16	NA	0	1	0	NA	NA	NA
ENSG00000111837	90	20	623	2	0.357945425361	4	18	0.573325209065	NA	0	1	1	NA	8	6225.0582035	0.875
ENSG00000111843	NA	NA	NA	NA	NA	NA	56	0.383798350787	47	NA	0	0	NA	6	13206.0775118	0.8
ENSG00000111845	NA	NA	NA	NA	NA	3	NA	0.496024799877	44	NA	0	0	NA	2	106.103981196	0.5
ENSG00000111846	NA	50	402	2	0.0	3	15	0.240415271955	28	0	0	1	NA	NA	NA	NA
ENSG00000111850	NA	NA	NA	NA	NA	9	15	0.200002381863	33	NA	0	0	NA	NA	NA	NA
ENSG00000111859	NA	20	834	3	0.471223021583	3	NA	0.224138464982	33	0	0	0	NA	24	10554.8869863	0.723140495868
ENSG00000111860	NA	NA	NA	NA	NA	13	4	0.572898147672	41	NA	0	0	NA	2	50.7580412471	0.5
ENSG00000111863	NA	NA	NA	NA	NA	6	15	0.295487111595	7	NA	0	0	NA	1	0.0	0.0
ENSG00000111875	60	10	204	1	0.171568627451	5	23	0.670725620221	58	1	0	0	NA	30	12986.3955813	0.803571428571
ENSG00000111877	230	20	1143	2	0.395450568679	9	9	0.580631069948	38	1	0	0	NA	NA	NA	NA
ENSG00000111879	NA	NA	NA	NA	NA	7	20	0.837909091952	44	NA	0	0	NA	1	0.0	0.0
ENSG00000111880	NA	20	597	3	0.115577889447	7	27	0.733669938511	34	NA	0	0	NA	2	11602.0	0.0
ENSG00000111885	NA	50	653	2	0.130168453292	4	NA	0.55952995391	57	NA	0	0	NA	NA	NA	NA
ENSG00000111886	NA	130	465	2	0.00645161290323	7	NA	0.666303024546	1	NA	0	0	NA	NA	NA	NA
ENSG00000111897	70	10	453	1	0.0242825607064	13	59	0.484221210459	23	0	0	0	NA	7	1120.42547999	0.612244897959
ENSG00000111906	NA	NA	NA	NA	NA	22	47	0.306970908994	26	NA	0	0	NA	NA	NA	NA
ENSG00000111907	30	20	209	0	0.607655502392	2	29	0.421493269014	25	NA	1	0	NA	7	1008.76392714	0.816326530612
ENSG00000111911	NA	NA	NA	NA	NA	6	32	0.19496660944	47	NA	0	0	NA	NA	NA	NA
ENSG00000111912	NA	270	942	3	0.422505307856	12	39	0.613942237087	58	NA	0	0	NA	5	679.354264667	0.72
ENSG00000111913	NA	NA	NA	NA	NA	7	27	0.602297765887	25	NA	1	0	NA	3	155.607010726	0.666666666667
ENSG00000111961	NA	NA	NA	NA	NA	4	NA	0.369686145426	30	NA	0	0	NA	4	1540.16141653	0.75
ENSG00000111962	NA	10	406	1	0.0689655172414	11	NA	0.532195730023	22	NA	0	0	NA	NA	NA	NA
ENSG00000111971	NA	NA	NA	NA	NA	NA	12	NA	NA	NA	0	0	NA	NA	NA	NA
ENSG00000111981	NA	10	244	1	0.0450819672131	5	7	0.0252080952764	33	NA	0	0	NA	2	1.0	0.0
ENSG00000112029	60	10	447	1	0.131991051454	8	32	0.384283376546	55	1	0	0	NA	20	3303.63954138	0.765
ENSG00000112031	NA	NA	NA	NA	NA	8	NA	0.378885611969	43	0	0	0	NA	NA	NA	NA
ENSG00000112033	20	10	441	2	0.120181405896	7	26	0.522878733586	42	1	0	0	NA	28	10556.0045076	0.858710562414
ENSG00000112038	50	10	400	1	0.08	10	NA	0.614677019682	5	0	0	0	NA	4	332.208962832	0.666666666667
ENSG00000112039	NA	150	536	1	0.263059701493	9	18	0.338800889585	27	NA	0	1	NA	12	1444.70757563	0.611111111111
ENSG00000112041	100	10	542	2	0.618081180812	2	17	0.480781060278	1	0	0	1	0	NA	NA	NA
ENSG00000112053	NA	10	970	3	0.178350515464	4	8	0.389283486309	5	0	0	0	NA	2	40.1603818689	0.5
ENSG00000112062	30	10	360	1	0.0333333333333	9	39	0.633453144476	48	1	1	0	NA	NA	NA	NA
ENSG00000112077	NA	10	409	1	0.0	8	8	0.564958580656	17	0	0	1	0	1	0.0	0.0
ENSG00000112078	NA	NA	NA	NA	NA	5	35	0.399339709382	59	NA	0	0	NA	2	76.4439293268	0.5
ENSG00000112079	NA	NA	NA	NA	NA	8	51	0.568627841521	NA	NA	1	0	NA	NA	NA	NA
ENSG00000112081	NA	30	164	2	0.560975609756	5	36	0.722569104534	56	1	0	0	NA	71	68612.2456924	0.63623046875
ENSG00000112096	100	10	222	2	0.018018018018	13	45	0.476195347402	50	1	0	1	NA	13	7333.0842867	0.727272727273
ENSG00000112110	150	60	180	1	0.1	3	NA	0.393222199457	59	NA	0	0	NA	2	9.35694111769	0.0
ENSG00000112115	100	10	155	1	0.290322580645	8	1	0.211186945599	3	0	0	0	NA	2	0.0	0.5
ENSG00000112116	240	10	163	1	0.0306748466258	7	NA	0.276240296488	7	0	0	1	NA	NA	NA	NA
ENSG00000112118	NA	20	853	3	0.260257913247	2	47	0.705570121257	48	1	1	0	NA	66	65853.951465	0.794792899408
ENSG00000112130	30	10	485	2	0.311340206186	17	35	0.501193251082	20	NA	0	0	NA	31	17675.5246207	0.835555555556
ENSG00000112137	NA	20	580	1	0.589655172414	13	13	0.614412879482	6	NA	0	0	NA	1	0.0	0.0
ENSG00000112139	NA	10	959	0	0.117831074035	12	21	0.531892960351	16	0	0	0	NA	1	0.0	0.0
ENSG00000112144	NA	160	632	1	0.457278481013	NA	41	0.479503255692	32	NA	1	1	NA	8	1769.14230022	0.84375
ENSG00000112146	NA	10	447	1	0.183445190157	17	50	0.596622503504	35	NA	0	0	NA	1	0.0	0.0
ENSG00000112149	NA	60	205	1	0.126829268293	3	NA	0.266444554362	27	0	0	0	NA	1	0.0	0.0
ENSG00000112159	480	40	5596	3	0.137062187277	11	NA	0.714032955428	38	0	0	0	NA	10	3013.03877511	0.82
ENSG00000112164	240	10	463	2	0.00215982721382	11	NA	0.496510024386	1	0	0	0	NA	1	0.0	1.0
ENSG00000112167	NA	NA	NA	NA	NA	7	33	0.200323136319	34	NA	0	0	NA	NA	NA	NA
ENSG00000112175	30	10	454	2	0.176211453744	7	NA	0.796709515193	2	1	0	0	NA	NA	NA	NA
ENSG00000112182	NA	NA	NA	NA	NA	7	31	0.710986494781	22	0	0	0	NA	10	913.401406824	0.32
ENSG00000112183	NA	10	236	2	0.0296610169492	5	15	0.819559713477	4	NA	0	0	NA	1	0.0	0.0
ENSG00000112186	NA	20	477	2	0.255765199161	16	42	0.686529713158	14	NA	0	0	NA	6	238.370567767	0.833333333333
ENSG00000112195	NA	50	321	1	0.264797507788	4	NA	0.130018709357	13	NA	0	0	NA	NA	NA	NA
ENSG00000112200	NA	NA	NA	NA	NA	11	46	0.603174514174	36	NA	0	0	NA	18	20503.1999566	0.858131487889
ENSG00000112208	NA	70	211	1	0.251184834123	7	NA	0.295580228334	47	NA	0	0	NA	33	15474.7985249	0.763787721124
ENSG00000112210	30	10	237	1	0.215189873418	2	31	0.50833833395	30	1	0	1	NA	1	0.0	0.0
ENSG00000112212	NA	NA	170	1	0.0411764705882	5	NA	0.351929077981	17	NA	0	0	NA	NA	NA	NA
ENSG00000112214	NA	NA	NA	NA	NA	1	11	0.524075808829	NA	0	NA	0	NA	8	6363.05055031	0.875
ENSG00000112218	NA	NA	NA	NA	NA	1	3	0.525007007149	21	NA	NA	0	NA	NA	NA	NA
ENSG00000112232	NA	NA	NA	NA	NA	8	3	0.887070281632	11	NA	0	0	NA	46	35859.4929516	0.71930773391
ENSG00000112234	NA	190	621	1	0.0209339774557	1	27	0.552522536233	21	NA	0	0	NA	2	37.2240617241	0.5
ENSG00000112237	NA	50	283	1	0.113074204947	3	41	0.7916225081	43	NA	1	0	NA	23	4030.74145042	0.551984877127
ENSG00000112238	NA	NA	NA	NA	NA	3	NA	0.703790136028	5	NA	0	0	NA	1	0.0	0.0
ENSG00000112242	NA	10	465	2	0.404301075269	9	41	0.774020953324	61	1	1	0	NA	26	11314.841001	0.8576
ENSG00000112245	NA	30	173	1	0.0	14	NA	0.669233088172	69	NA	1	0	NA	7	980.745191688	0.734693877551
ENSG00000112246	NA	NA	NA	NA	NA	6	5	0.520079522046	6	1	0	0	NA	1	0.0	0.0
ENSG00000112249	NA	20	2202	5	0.00953678474114	1	44	0.631413186686	32	0	0	0	NA	9	2090.46958749	0.864197530864
ENSG00000112273	NA	NA	NA	NA	NA	8	1	0.195467151628	NA	NA	0	0	NA	NA	NA	NA
ENSG00000112276	80	10	360	2	0.113888888889	9	15	0.519827631949	5	0	0	0	NA	NA	NA	NA
ENSG00000112280	NA	40	921	2	0.736156351792	8	31	0.617998791165	4	0	1	1	NA	2	0.0	0.0
ENSG00000112282	NA	100	1374	1	0.0160116448326	4	31	0.735155068098	52	1	1	1	NA	40	20975.3587312	0.318211702827
ENSG00000112290	NA	10	559	3	0.692307692308	16	24	0.768717548279	44	1	0	0	NA	13	4378.63149822	0.875
ENSG00000112293	30	10	840	2	0.00952380952381	11	15	0.438592059465	2	NA	0	0	NA	2	95.0314257815	0.0
ENSG00000112294	30	10	535	1	0.00747663551402	20	40	0.487716833029	38	1	0	1	NA	5	116.733774214	0.56
ENSG00000112297	50	10	1723	5	0.513058618688	8	NA	0.582854541084	28	NA	0	0	NA	NA	NA	NA
ENSG00000112299	50	10	513	1	0.0155945419103	1	NA	0.312244941554	12	0	0	0	NA	NA	NA	NA
ENSG00000112303	NA	10	520	1	0.00192307692308	4	12	0.350786449931	7	NA	0	0	NA	1	0.0	0.0
ENSG00000112304	NA	NA	140	1	0.0285714285714	6	36	0.279322479052	57	0	0	0	NA	8	894.521937944	0.6875
ENSG00000112305	NA	NA	NA	NA	NA	3	51	0.639868133205	30	0	0	0	NA	5	409.218461776	0.56
ENSG00000112306	NA	50	132	1	0.0	NA	49	0.810355700249	54	NA	0	0	NA	77	12536.6156559	0.282003710575
ENSG00000112308	NA	NA	NA	NA	NA	5	NA	0.903116140178	69	NA	0	0	NA	NA	NA	NA
ENSG00000112309	NA	30	323	1	0.191950464396	NA	47	0.377070956437	21	NA	0	0	NA	NA	NA	NA
ENSG00000112312	NA	20	209	1	0.818181818182	4	35	0.396016350355	37	1	1	0	NA	18	4927.20639624	0.858024691358
ENSG00000112319	NA	40	645	1	0.390697674419	2	9	0.736374035473	13	1	0	1	0	NA	NA	NA
ENSG00000112320	NA	NA	873	5	0.737686139748	14	4	0.766936131203	12	0	0	1	NA	2	48.8147954002	0.0
ENSG00000112333	NA	100	422	2	0.101895734597	7	NA	0.699480292133	9	0	1	0	NA	9	1679.44636548	0.79012345679
ENSG00000112335	NA	140	162	1	0.0925925925926	12	47	0.718799661808	52	NA	0	1	NA	21	5492.89620528	0.780045351474
ENSG00000112337	NA	10	478	1	0.00836820083682	7	4	0.508604610518	13	NA	0	0	NA	NA	NA	NA
ENSG00000112339	NA	150	684	4	0.238304093567	9	6	0.717698415396	35	NA	0	0	NA	6	3037.97660116	0.833333333333
ENSG00000112343	NA	70	465	4	0.0279569892473	11	33	0.124965569782	27	NA	0	0	NA	7	591.522228832	0.244897959184
ENSG00000112357	220	10	323	1	0.0	7	23	0.603233561594	36	1	0	1	0	6	2779.03296168	0.72
ENSG00000112365	NA	NA	NA	NA	NA	4	33	0.32291360393	23	NA	0	1	NA	4	1073.0963859	0.75
ENSG00000112367	NA	50	907	3	0.146637265711	12	39	0.775747461136	26	0	0	1	0	1	0.0	0.0
ENSG00000112378	NA	40	193	2	0.0	6	NA	0.220783848751	33	1	0	0	NA	NA	NA	NA
ENSG00000112379	40	10	2177	3	0.182361047313	3	26	0.470045672426	14	NA	0	0	NA	2	123.081855582	0.5
ENSG00000112394	NA	50	515	1	0.139805825243	7	NA	0.58384241615	20	NA	0	0	NA	NA	NA	NA
ENSG00000112406	140	20	543	3	0.250460405157	4	NA	0.421163379573	29	NA	0	0	NA	1	0.0	1.0
ENSG00000112414	NA	240	1221	5	0.011466011466	4	27	0.5476564095	23	1	0	1	NA	NA	NA	NA
ENSG00000112419	NA	NA	NA	NA	NA	4	16	0.619776111965	27	NA	0	0	NA	NA	NA	NA
ENSG00000112425	NA	20	331	2	0.0271903323263	5	NA	0.426335920975	56	0	0	1	0	7	2760.6388369	0.32
ENSG00000112462	NA	NA	NA	NA	NA	NA	NA	0.137648961581	NA	NA	0	0	NA	NA	NA	NA
ENSG00000112473	NA	NA	NA	NA	NA	NA	NA	0.621018449566	NA	NA	0	0	NA	NA	NA	NA
ENSG00000112486	60	10	374	1	0.0	2	9	0.197019085815	29	0	0	0	NA	1	0.0	1.0
ENSG00000112493	NA	NA	NA	NA	NA	NA	NA	NA	NA	NA	0	0	NA	NA	NA	NA
ENSG00000112494	NA	NA	NA	NA	NA	NA	6	0.488855942212	16	NA	0	0	NA	NA	NA	NA
ENSG00000112499	NA	10	555	1	0.0234234234234	6	NA	0.422081620973	1	0	0	0	NA	7	12684.0059525	0.816326530612
ENSG00000112511	NA	NA	NA	NA	NA	NA	NA	0.75225180106	NA	NA	0	0	NA	NA	NA	NA
ENSG00000112514	NA	NA	NA	NA	NA	NA	NA	0.514635955247	NA	NA	0	0	NA	NA	NA	NA
ENSG00000112530	NA	NA	NA	NA	NA	8	7	0.708418035822	34	NA	0	1	NA	15	3835.51132325	0.435555555556
ENSG00000112531	NA	NA	NA	NA	NA	25	67	0.786047390898	53	1	0	0	NA	46	35782.9133769	0.805293005671
ENSG00000112539	NA	NA	NA	NA	NA	NA	8	0.164935622495	4	NA	0	0	NA	NA	NA	NA
ENSG00000112541	NA	240	779	2	0.0564826700899	7	17	0.414318053298	9	0	NA	0	NA	1	0.0	0.0
ENSG00000112559	30	10	246	1	0.569105691057	4	17	0.574780757548	7	1	0	0	NA	122	423736.057611	0.919667590028
ENSG00000112561	30	10	562	3	0.67793594306	3	40	0.591461899887	42	1	0	0	NA	NA	NA	NA
ENSG00000112562	NA	NA	NA	NA	NA	6	39	0.39351768902	1	NA	0	1	NA	1	0.0	0.0
ENSG00000112576	NA	10	292	2	0.133561643836	5	NA	0.452102481604	61	1	1	0	NA	36	37069.9629723	0.921875
ENSG00000112578	NA	30	437	2	0.354691075515	1	37	0.670036303198	52	1	1	0	NA	18	5939.48914999	0.765306122449
ENSG00000112584	NA	NA	NA	NA	NA	17	25	0.284885632715	35	NA	NA	0	NA	1	0.0	0.0
ENSG00000112592	NA	30	339	1	0.477876106195	10	37	0.69206936167	47	1	0	1	0	119	211431.16731	0.872565289545
ENSG00000112599	NA	10	200	1	0.0	3	12	0.472695829626	2	0	0	1	NA	NA	NA	NA
ENSG00000112619	NA	NA	NA	NA	NA	5	18	0.337223703619	5	0	0	1	NA	NA	NA	NA
ENSG00000112624	NA	NA	NA	NA	NA	6	35	0.721471689283	3	0	0	0	NA	3	126.973068294	0.666666666667
ENSG00000112640	40	20	602	1	0.230897009967	9	48	0.809561063666	24	1	1	0	NA	25	7221.4694674	0.771266540643
ENSG00000112651	NA	150	305	2	0.190163934426	4	35	0.550569217657	42	NA	0	0	NA	18	3888.25704932	0.539792387543
ENSG00000112655	130	20	1070	3	0.185046728972	1	43	0.629213876066	17	1	0	0	NA	1	0.0	0.0
ENSG00000112658	30	10	508	2	0.718503937008	3	45	0.862746224349	60	1	1	0	NA	45	43374.3861708	0.909297052154
ENSG00000112659	NA	NA	NA	NA	NA	10	31	0.608209398153	28	0	0	0	NA	3	68.3657922414	0.666666666667
ENSG00000112664	NA	20	172	1	0.0813953488372	NA	NA	NA	52	NA	1	0	NA	37	48563.7271415	0.930280957336
ENSG00000112667	230	30	243	1	0.444444444444	10	38	0.422889240449	37	NA	0	0	NA	8	2311.49060723	0.84375
ENSG00000112679	NA	20	184	1	0.0	2	33	0.490730469249	54	NA	1	0	NA	4	1043.28914041	0.75
ENSG00000112685	NA	200	924	6	0.0497835497835	4	38	0.477200736378	42	NA	0	0	NA	12	3310.60947548	0.518518518519
ENSG00000112695	NA	NA	NA	NA	NA	12	35	0.554256246275	36	NA	0	0	NA	1	0.0	0.0
ENSG00000112697	NA	60	361	1	0.0831024930748	NA	46	0.583466109541	41	NA	0	0	NA	6	69596.0	0.277777777778
ENSG00000112699	NA	10	372	1	0.0725806451613	3	NA	0.559999169105	39	NA	0	0	NA	9	748.328717392	0.617283950617
ENSG00000112701	70	20	1112	2	0.372302158273	5	53	0.657500712274	35	0	0	0	NA	5	254.606685045	0.72
ENSG00000112706	NA	40	797	2	0.268506900878	7	NA	0.320790767248	2	NA	0	0	NA	NA	NA	NA
ENSG00000112715	30	10	412	0	0.446601941748	5	47	0.820326182175	52	1	1	1	NA	16	20926.4105591	0.817777777778
ENSG00000112739	NA	100	1007	1	0.606752730884	12	52	0.802811900086	36	NA	1	0	NA	13	1976.23802026	0.591715976331
ENSG00000112742	40	20	857	2	0.218203033839	5	21	0.696431654479	28	0	1	0	NA	14	24681.4240694	0.847222222222
ENSG00000112759	NA	20	535	3	0.173831775701	5	48	0.492962565051	50	0	0	0	NA	1	0.0	0.0
ENSG00000112761	NA	470	354	3	0.0197740112994	3	22	0.591195496299	NA	0	0	1	NA	NA	NA	NA
ENSG00000112763	NA	NA	527	5	0.011385199241	7	32	0.180362110692	17	NA	0	0	NA	NA	NA	NA
ENSG00000112769	NA	130	1823	4	0.137136588042	11	47	0.575894765019	5	1	0	0	NA	11	2063.65633958	0.661157024793
ENSG00000112773	NA	NA	NA	NA	NA	9	48	0.752525844495	47	NA	0	0	NA	15	17188.3435123	0.88
ENSG00000112782	30	20	410	1	0.287804878049	6	18	0.28167851372	5	0	0	0	NA	1	0.0	0.0
ENSG00000112787	NA	NA	NA	NA	NA	10	35	0.567447095267	NA	NA	0	0	NA	4	1.16324716098	0.375
ENSG00000112796	NA	NA	NA	NA	NA	NA	22	0.377444789611	10	NA	0	0	NA	NA	NA	NA
ENSG00000112799	NA	10	162	1	0.0	2	12	0.34505397337	30	0	0	0	NA	1	0.0	1.0
ENSG00000112812	NA	310	514	1	0.0214007782101	3	15	0.365206448665	2	0	0	0	NA	NA	NA	NA
ENSG00000112818	NA	40	746	5	0.0777479892761	5	8	0.487719614641	7	0	0	0	NA	9	48263.9040773	0.641975308642
ENSG00000112837	NA	30	607	1	0.40197693575	2	2	0.499789750426	34	1	0	0	NA	NA	NA	NA
ENSG00000112851	NA	10	1412	5	0.596317280453	4	56	0.759127374594	57	0	0	0	NA	57	168673.019528	0.948960302457
ENSG00000112852	NA	20	798	2	0.0350877192982	NA	12	0.229174083436	6	NA	0	0	NA	NA	NA	NA
ENSG00000112855	NA	30	506	2	0.0118577075099	3	45	0.532856301125	36	NA	0	0	NA	1	0.0	0.0
ENSG00000112874	NA	10	462	4	0.00865800865801	NA	21	0.470285916061	19	NA	0	0	NA	NA	NA	NA
ENSG00000112877	NA	20	647	3	0.404945904173	2	14	0.257286797345	27	NA	0	0	NA	21	13815.2102883	0.920415224913
ENSG00000112893	NA	50	1144	4	0.0244755244755	5	28	0.489265561323	51	1	0	0	NA	4	292.384097303	0.375
ENSG00000112902	NA	150	1074	3	0.00465549348231	6	NA	0.566974262803	13	1	0	0	NA	NA	NA	NA
ENSG00000112936	NA	20	843	5	0.0367734282325	10	25	0.474820180193	4	NA	0	1	NA	3	1970.21968562	0.666666666667
ENSG00000112941	60	10	542	2	0.411439114391	5	43	0.484532088013	55	NA	0	0	NA	1	0.0	0.0
ENSG00000112964	30	10	638	3	0.260188087774	4	32	0.520419609703	9	1	0	1	0	27	29682.4872793	0.677685950413
ENSG00000112972	NA	20	520	3	0.113461538462	9	40	0.615244054965	60	NA	0	0	NA	9	1227.53033331	0.84375
ENSG00000112977	50	10	204	1	0.421568627451	2	45	0.311701440094	38	NA	0	0	NA	1	0.0	0.0
ENSG00000112981	270	20	212	2	0.00943396226415	7	18	0.428845565634	1	0	1	0	NA	2	11602.0	0.0
ENSG00000112983	NA	10	1235	3	0.582995951417	11	53	0.819141899196	48	0	0	0	NA	12	1146.50325435	0.736111111111
ENSG00000112984	NA	20	890	3	0.143820224719	7	NA	0.665569511264	48	NA	0	0	NA	6	707.21099613	0.72
ENSG00000112992	30	20	1086	4	0.00920810313076	4	48	0.53219620518	39	NA	0	1	NA	19	21536.5542464	0.835555555556
ENSG00000112996	NA	310	439	1	0.0592255125285	8	42	0.421437256335	46	NA	0	0	NA	3	200.33579357	0.444444444444
ENSG00000113013	210	30	679	1	0.244477172312	8	53	0.698725844209	57	NA	0	0	NA	96	188280.024993	0.803875236295
ENSG00000113048	NA	NA	NA	NA	NA	6	53	0.491687243823	39	NA	0	0	NA	7	610.869221942	0.571428571429
ENSG00000113068	NA	30	122	1	0.0573770491803	4	53	0.38283481116	13	0	1	0	NA	74	104600.614322	0.915595867977
ENSG00000113070	NA	10	208	1	0.216346153846	4	33	0.585348100414	32	1	0	0	NA	7	2905.80152859	0.734693877551
ENSG00000113073	NA	20	983	2	0.150559511699	3	2	0.640629034334	8	0	0	0	NA	NA	NA	NA
ENSG00000113083	NA	130	417	2	0.352517985612	8	23	0.611910039463	23	1	0	0	NA	5	4563.87277071	0.8
ENSG00000113088	NA	NA	264	1	0.0113636363636	NA	16	0.279488685947	1	NA	0	0	NA	11	2321.06154821	0.892561983471
ENSG00000113100	NA	20	789	2	0.192648922687	4	1	0.563061296448	2	NA	0	0	NA	NA	NA	NA
ENSG00000113108	NA	NA	486	2	0.0905349794239	4	32	0.670947973311	49	NA	1	0	NA	3	60.2184866943	0.666666666667
ENSG00000113119	NA	NA	NA	NA	NA	7	48	0.577855303096	46	NA	0	0	NA	1	0.0	0.0
ENSG00000113140	240	20	303	3	0.128712871287	6	45	0.646775912299	11	0	0	0	NA	8	3558.93049521	0.6875
ENSG00000113141	NA	470	557	2	0.721723518851	6	NA	0.657538003949	49	NA	0	0	NA	54	17816.2408046	0.631687242798
ENSG00000113161	40	20	888	3	0.0461711711712	17	49	0.640661001629	55	1	0	1	NA	6	198.045207321	0.277777777778
ENSG00000113163	60	30	624	2	0.205128205128	6	27	0.693286507809	42	1	0	0	NA	13	4402.26994334	0.887573964497
ENSG00000113194	NA	NA	445	2	0.262921348315	1	56	0.445137441307	46	NA	0	0	NA	59	81731.017882	0.890426758939
ENSG00000113196	NA	10	215	1	0.618604651163	3	9	0.552046174421	5	1	0	0	NA	6	1645.58650893	0.8
ENSG00000113205	NA	20	796	2	0.0502512562814	NA	9	0.189951186146	4	NA	0	0	NA	NA	NA	NA
ENSG00000113209	NA	20	795	2	0.105660377358	NA	12	0.214939541396	3	NA	0	0	NA	1	0.0	1.0
ENSG00000113211	NA	20	794	2	0.0743073047859	3	21	0.212193616673	3	NA	0	0	NA	NA	NA	NA
ENSG00000113212	NA	20	793	2	0.0428751576293	NA	10	0.173625921914	3	NA	0	0	NA	NA	NA	NA
ENSG00000113231	NA	30	885	4	0.168361581921	13	24	0.753430659283	NA	NA	0	1	0	NA	NA	NA
ENSG00000113240	NA	40	481	1	0.135135135135	5	35	0.620820537013	37	NA	1	0	NA	4	318.081643354	0.375
ENSG00000113248	NA	220	787	2	0.114358322745	NA	10	0.221873351686	3	NA	0	0	NA	NA	NA	NA
ENSG00000113249	NA	NA	NA	NA	NA	4	6	0.138223123264	6	0	0	0	NA	1	0.0	0.0
ENSG00000113262	NA	20	877	3	0.0513112884835	10	6	0.524255192218	1	0	0	1	0	2	8.87913151251	0.5
ENSG00000113263	50	30	620	5	0.0403225806452	3	NA	0.445015353109	NA	0	1	1	0	21	8797.05324833	0.675736961451
ENSG00000113269	NA	NA	419	2	0.0143198090692	7	53	0.558347771897	35	NA	0	0	NA	7	1816.05196776	0.408163265306
ENSG00000113272	30	10	298	2	0.0201342281879	6	28	0.509400953878	46	NA	0	0	NA	21	13365.2445808	0.61
ENSG00000113273	30	10	533	2	0.06191369606	7	26	0.32996370239	59	0	0	1	0	NA	NA	NA
ENSG00000113282	NA	40	625	4	0.5616	10	47	0.823525728302	36	NA	0	0	NA	25	19343.3255676	0.881944444444
ENSG00000113296	NA	10	961	4	0.20395421436	9	29	0.536145294231	2	0	0	0	NA	NA	NA	NA
ENSG00000113300	140	10	557	2	0.048473967684	2	41	0.861938052913	42	NA	0	0	NA	9	646.78515744	0.518518518519
ENSG00000113302	30	10	328	1	0.0182926829268	2	1	0.366996709871	12	0	0	1	NA	2	11602.0	0.0
ENSG00000113303	NA	NA	NA	NA	NA	4	6	0.125849274615	NA	NA	0	0	NA	1	0.0	0.0
ENSG00000113312	NA	70	292	2	0.547945205479	9	56	0.57302882207	31	NA	1	0	NA	56	57519.0459405	0.839444642221
ENSG00000113318	230	10	1137	6	0.133685136324	6	20	0.441571837667	40	0	0	1	0	18	4773.15059968	0.586666666667
ENSG00000113319	240	120	1237	4	0.14632174616	4	15	0.541999305891	9	0	0	0	NA	4	589.660594367	0.375
ENSG00000113327	NA	10	467	2	0.017130620985	5	20	0.745755355122	5	1	0	1	0	2	259.244842876	0.0
ENSG00000113328	NA	40	295	2	0.0	3	47	0.59754734099	47	0	1	0	NA	14	5012.78115642	0.809917355372
ENSG00000113356	490	10	223	1	0.645739910314	6	NA	0.518302684554	55	NA	0	0	NA	6	134.66481567	0.277777777778
ENSG00000113360	NA	NA	1374	7	0.404657933042	5	40	0.716166455797	57	0	0	0	NA	4	460.771258137	0.75
ENSG00000113361	NA	30	790	3	0.193670886076	7	16	0.489350588088	2	0	0	0	NA	1	0.0	1.0
ENSG00000113368	NA	50	586	2	0.424914675768	3	37	0.70828681434	73	1	0	1	NA	47	55629.7375787	0.86673553719
ENSG00000113369	NA	NA	414	2	0.106280193237	3	57	0.768598288213	58	1	0	0	NA	11	5224.50037009	0.842975206612
ENSG00000113384	NA	10	298	1	0.211409395973	3	60	0.726096607775	55	NA	0	0	NA	NA	NA	NA
ENSG00000113387	NA	NA	127	1	0.724409448819	16	62	0.603731225941	52	NA	0	0	NA	23	5852.57802157	0.741020793951
ENSG00000113389	30	10	541	3	0.0591497227357	7	20	0.578912409636	19	1	0	0	NA	3	1349.16853912	0.444444444444
ENSG00000113391	NA	NA	NA	NA	NA	13	NA	0.850368763785	26	NA	0	0	NA	1	0.0	0.0
ENSG00000113396	NA	20	619	2	0.0	4	12	0.508161005401	4	NA	0	0	NA	5	1540.61223469	0.72
ENSG00000113407	NA	30	723	4	0.0940525587828	1	43	0.630118376721	59	NA	0	0	NA	34	15320.561387	0.839100346021
ENSG00000113430	NA	NA	NA	NA	NA	3	9	0.684743836521	12	0	0	0	NA	1	0.0	0.0
ENSG00000113441	330	20	1025	2	0.0546341463415	3	23	0.452479927098	78	0	0	0	NA	5	363.991002552	0.8
ENSG00000113448	30	10	809	2	0.452410383189	8	24	0.695736859767	38	NA	1	1	NA	16	6974.27546704	0.871111111111
ENSG00000113456	NA	20	282	1	0.00709219858156	12	32	0.441353983348	59	NA	1	0	NA	14	5758.37609204	0.416666666667
ENSG00000113460	NA	NA	NA	NA	NA	2	40	0.496553140478	59	NA	0	0	NA	12	2914.67553269	0.861111111111
ENSG00000113492	NA	10	514	2	0.00583657587549	10	5	0.464832623898	4	NA	0	0	NA	2	127.880781892	0.5
ENSG00000113494	30	10	622	4	0.366559485531	5	17	0.460960332572	20	0	1	0	NA	11	2424.48488719	0.48
ENSG00000113504	NA	320	1083	4	0.143120960295	3	38	0.512932163806	15	0	0	0	NA	NA	NA	NA
ENSG00000113520	30	10	153	1	0.0	6	2	0.256375014803	20	1	1	1	0	3	11664.450307	0.444444444444
ENSG00000113522	360	10	1312	4	0.276676829268	5	44	0.704171431533	51	1	1	1	NA	38	21614.1239138	0.81957633309
ENSG00000113525	NA	10	134	1	0.0	4	1	0.358064489202	NA	0	0	0	NA	2	16.9650598428	0.5
ENSG00000113532	200	10	359	2	0.0	2	23	0.449379036637	38	1	0	0	NA	NA	NA	NA
ENSG00000113552	230	10	290	1	0.0448275862069	NA	50	0.55191116645	37	NA	0	0	NA	22	13926.7186242	0.786703601108
ENSG00000113555	NA	10	1184	2	0.357263513514	8	20	0.26144584726	14	0	0	0	NA	NA	NA	NA
ENSG00000113558	110	10	163	2	0.337423312883	19	69	0.597512210262	39	NA	0	0	NA	111	303893.646336	0.941049215792
ENSG00000113569	360	20	1391	2	0.0524802300503	4	30	0.682832534398	38	1	0	0	NA	10	3427.90301194	0.84
ENSG00000113575	30	10	309	1	0.00970873786408	21	57	0.625834959055	51	1	1	0	NA	128	293448.62257	0.927319735708
ENSG00000113578	30	10	155	1	0.0645161290323	23	22	0.523591687519	11	0	1	0	NA	11	27251.863164	0.760330578512
ENSG00000113580	NA	100	777	3	0.319176319176	16	51	0.707184577235	62	1	1	1	NA	129	291208.742971	0.913071110797
ENSG00000113583	NA	NA	NA	NA	NA	2	56	0.402349976705	33	NA	0	0	NA	NA	NA	NA
ENSG00000113593	NA	100	646	2	0.168730650155	2	48	0.782707567932	31	NA	0	0	NA	NA	NA	NA
ENSG00000113594	NA	160	1097	4	0.172288058341	1	19	0.443910600939	24	1	0	1	NA	5	12166.5994257	0.48
ENSG00000113595	470	60	574	3	0.0296167247387	3	35	0.686548118212	37	NA	0	0	NA	46	66359.2185222	0.85847107438
ENSG00000113597	NA	NA	NA	NA	NA	2	35	0.672677033026	37	NA	NA	0	NA	3	0.0	0.0
ENSG00000113600	230	20	559	3	0.00894454382826	4	2	0.443483609318	NA	NA	0	1	NA	2	268.270495599	0.5
ENSG00000113615	200	10	1093	6	0.341262580055	4	16	0.730227336276	46	0	0	0	NA	43	27285.3478516	0.61511005354
ENSG00000113621	NA	NA	NA	NA	NA	3	44	0.405985592809	32	NA	0	0	NA	NA	NA	NA
ENSG00000113638	NA	NA	NA	NA	NA	NA	36	0.481554693731	44	NA	0	0	NA	2	132.34841394	0.5
ENSG00000113643	NA	30	660	3	0.0121212121212	NA	53	0.720179324006	34	0	1	0	NA	25	2909.28441779	0.8256
ENSG00000113645	NA	20	1113	7	0.32884097035	3	34	0.701268120151	25	0	0	0	NA	14	6121.35587119	0.877551020408
ENSG00000113648	60	40	372	2	0.252688172043	6	64	0.713426475612	38	0	1	0	NA	18	15107.4004074	0.858024691358
ENSG00000113649	NA	190	1098	2	0.577413479053	3	50	0.812160217794	49	NA	0	0	NA	54	35830.6827838	0.754437869822
ENSG00000113657	60	10	570	1	0.133333333333	9	46	0.688771648837	19	NA	0	0	NA	10	3070.99575479	0.84
ENSG00000113658	NA	30	464	2	0.271551724138	NA	NA	0.497613908864	36	1	1	0	NA	46	49810.8573793	0.928336620644
ENSG00000113712	NA	220	337	1	0.0979228486647	1	56	0.804636734907	55	NA	0	0	NA	NA	NA	NA
ENSG00000113716	NA	440	1538	5	0.326397919376	NA	NA	0.68150951634	49	NA	0	0	NA	6	126.251625584	0.5
ENSG00000113719	NA	20	290	2	0.0310344827586	10	23	0.436564660868	36	NA	0	0	NA	13	5984.11896001	0.816568047337
ENSG00000113721	20	10	1106	5	0.139240506329	3	47	0.525055327967	6	1	1	1	NA	36	39651.6078585	0.835640138408
ENSG00000113722	NA	180	265	2	0.803773584906	6	5	0.403122695658	6	0	0	0	NA	1	0.0	0.0
ENSG00000113732	70	10	81	1	0.0	9	56	0.437470728678	36	NA	0	0	NA	NA	NA	NA
ENSG00000113734	NA	20	228	1	0.0877192982456	11	34	0.464386971619	45	NA	0	0	NA	5	208.532118105	0.64
ENSG00000113739	NA	20	302	1	0.360927152318	3	34	0.645150075659	46	0	1	0	NA	10	17711.5171641	0.76
ENSG00000113742	NA	NA	NA	NA	NA	2	53	0.841939583197	43	NA	0	0	NA	2	11602.0	0.0
ENSG00000113749	NA	80	359	2	0.0807799442897	1	2	0.260546582143	5	0	0	0	NA	NA	NA	NA
ENSG00000113758	50	10	695	3	0.751079136691	1	36	0.640599858668	22	0	0	0	NA	41	41821.9339089	0.945
ENSG00000113761	NA	NA	310	1	0.325806451613	NA	27	0.478253352406	32	NA	0	0	NA	4	511.362366353	0.666666666667
ENSG00000113763	NA	150	842	4	0.0558194774347	NA	22	0.746998694807	15	0	0	0	NA	2	48.2762314625	0.0
ENSG00000113790	NA	20	723	3	0.045643153527	1	25	0.394801673463	19	1	0	0	NA	2	0.0	0.0
ENSG00000113805	NA	NA	NA	NA	NA	2	9	0.602630361336	1	NA	0	0	NA	NA	NA	NA
ENSG00000113810	NA	10	1288	2	0.244565217391	9	47	0.719356657691	44	NA	1	0	NA	16	4553.43206792	0.765625
ENSG00000113811	NA	80	91	1	0.483516483516	2	NA	0.45908229814	37	0	0	0	NA	1	0.0	0.0
ENSG00000113812	NA	NA	NA	NA	NA	2	34	0.709386808392	29	NA	1	0	NA	17	4406.30010393	0.595555555556
ENSG00000113838	NA	40	557	3	0.0412926391382	6	17	0.576079696384	60	NA	0	0	NA	NA	NA	NA
ENSG00000113845	NA	NA	NA	NA	NA	NA	58	0.397150425136	39	0	0	0	NA	2	106.55866478	0.5
ENSG00000113851	NA	100	442	2	0.128959276018	9	45	0.602551233367	38	0	0	1	NA	7	894.944080054	0.69387755102
ENSG00000113889	60	10	644	2	0.388198757764	8	8	0.312166356959	5	0	0	1	NA	10	12857.3003049	0.6
ENSG00000113905	70	10	525	2	0.499047619048	9	11	0.147972386101	3	0	1	1	NA	7	2411.30615638	0.857142857143
ENSG00000113916	160	10	706	3	0.349858356941	4	45	0.698889516489	53	1	0	0	NA	92	293178.830091	0.892669607225
ENSG00000113924	NA	20	445	1	0.0876404494382	13	25	0.675870923837	14	0	0	1	0	5	9131.74396453	0.72
ENSG00000113946	NA	20	305	1	0.0	3	7	0.361744862713	15	0	0	1	NA	NA	NA	NA
ENSG00000113966	200	10	186	1	0.0	6	6	0.469332051116	20	0	0	1	1	6	23482.3620335	0.666666666667
ENSG00000113971	60	10	1330	4	0.0586466165414	6	38	0.670410282764	23	1	0	1	0	2	0.0	0.0
[truncated: 1,896,390 more chars]
