# Supplementary material for: Genome-Wide Detection and Analysis of Multifunctional Genes
Source: PLoS Comput Biol. 2015 Oct 5;11(10):e1004467. doi: 10.1371/journal.pcbi.1004467 (PMC4593560; doi:10.1371/journal.pcbi.1004467)
Supplement: S3 File — (TXT) [file pcbi.1004467.s022.txt]

# This table contains information about multifunctional genes in S. cerevisiae,
# as well as other characteristic of genes used in the analysis.
#
# columns:
# 0: Gene name.
# 1: Minimum specificity level at which a gene is detected as multifunctional.
#    In the paper, all genes for which this number is not greater than 120
#    are called multifunctional. NA stands for genes that are not detected as
#    multifunctional for any specificity level below 200.
# 2: Minimum specificity level at which a gene is annotated with some term
#    selected at this specificity level. In the paper, all genes for which this
#    parameter is not greater than 120, but that are not multifunctional,
#    are referred to as "other annotated genes" and are compared
#    with multifunctional genes with respect to a number of
#    gene features. NA stands for genes that are not annotated by any
#    terms selected for specificity levels below 200.
# 3: Length of protein sequence.
# 4: Number of unique domains in a protein.
# 5: Fraction of disordered residues in a protein.
# 6: Evolutionary conservation.
# 7: Number of transcriptional regulators.
# 8: Number of genetic interactions.
# 9: Essentiality (1 if essential and 0 if not essential).
# 10: Number of conditions in which a gene is essential in homozygous
#     gene deletion screen.
# 11: Number of conditions in which a gene is essential in heterozygous
#     gene deletion screen.
# 12: Degree in protein-protein physical interaction network.
# 13: Betweenness centrality in protein-protein physical interaction network.
# 14: Participation coefficient in protein-protein physical interaction network.
#
# 0	1	2	3	4	5	6	7	8	9	10	11	12	13	14
gene	multifunc-spec	annotated-spec	length	domains	disorder	conservation	reg-degree	genetic-degree	essentiality	essentiality-homozygous	essentiality-heterozygous	degree	betweenness	participation
15S_RRNA	NA	40	NA	NA	NA	NA	NA	NA	NA	NA	NA	NA	NA	NA
21S_RRNA	NA	40	NA	NA	NA	NA	NA	NA	NA	NA	NA	NA	NA	NA
HRA1	NA	50	NA	NA	NA	NA	NA	NA	NA	NA	NA	NA	NA	NA
ICR1	NA	220	NA	NA	NA	NA	NA	NA	NA	NA	NA	NA	NA	NA
LSR1	20	10	NA	NA	NA	NA	NA	NA	NA	NA	NA	6	727.129809673	0.277777777778
MAL62	NA	NA	NA	NA	NA	NA	NA	NA	0	NA	NA	NA	NA	NA
MATA1	NA	NA	NA	NA	NA	NA	NA	NA	0	NA	NA	NA	NA	NA
MPR1	NA	NA	NA	NA	NA	NA	NA	NA	0	NA	NA	NA	NA	NA
NME1	160	150	NA	NA	NA	NA	NA	9	0	NA	NA	6	0.0	0.0
PWR1	NA	220	NA	NA	NA	NA	NA	NA	NA	NA	NA	NA	NA	NA
Q0045	NA	10	534	1	0.0	0.619026790834	NA	16	0	NA	NA	27	3390.24495751	0.247933884298
Q0050	NA	70	834	2	0.0719424460432	0.0668215570812	NA	NA	NA	NA	NA	2	8.82671708543	0.0
Q0055	NA	110	854	3	0.0222482435597	0.0652584797225	NA	NA	NA	NA	NA	NA	NA	NA
Q0065	NA	80	556	2	0.00539568345324	0.29861220885	NA	NA	NA	NA	NA	NA	NA	NA
Q0070	NA	80	630	2	0.0031746031746	0.443834125023	NA	NA	NA	NA	NA	NA	NA	NA
Q0080	NA	10	48	1	0.0	0.994503404413	NA	1	0	NA	NA	8	62.0895659823	0.625
Q0085	NA	10	259	1	0.0	0.911974362628	NA	2	0	NA	NA	19	3149.47974485	0.720221606648
Q0105	NA	10	385	2	0.0	0.888083766919	NA	8	0	NA	NA	17	1635.55874524	0.438775510204
Q0110	NA	110	423	2	0.0	0.453089623461	NA	1	NA	NA	NA	1	0.0	0.0
Q0115	NA	10	517	3	0.0	0.802216218555	NA	1	NA	NA	NA	1	0.0	0.0
Q0120	NA	10	638	2	0.00470219435737	0.430514867767	NA	2	0	NA	NA	2	17.634058478	0.0
Q0130	NA	10	76	1	0.0	0.988562770736	NA	NA	0	NA	NA	9	229.155496165	0.493827160494
Q0140	NA	60	398	1	0.0904522613065	0.0707769424189	NA	1	NA	NA	NA	8	608.25698801	0.59375
Q0160	NA	80	235	1	0.0	0.0	NA	NA	NA	NA	NA	1	0.0	0.0
Q0250	NA	10	251	2	0.0	0.0941626985897	NA	9	0	NA	NA	24	6213.20850588	0.527777777778
Q0275	NA	10	269	1	0.00371747211896	0.496858024119	NA	8	0	NA	NA	14	1489.35488617	0.530612244898
R0010W	NA	NA	NA	NA	NA	NA	NA	NA	0	NA	NA	NA	NA	NA
RDN18-1	NA	30	NA	NA	NA	NA	NA	NA	NA	NA	NA	4	16.3778097634	0.625
RDN18-2	NA	30	NA	NA	NA	NA	NA	NA	NA	NA	NA	4	16.3778097634	0.625
RDN25-1	NA	10	NA	NA	NA	NA	NA	NA	0	NA	NA	11	54.3432994322	0.446280991736
RDN25-2	NA	10	NA	NA	NA	NA	NA	NA	0	NA	NA	11	54.3432994322	0.446280991736
RDN5-1	NA	90	NA	NA	NA	NA	NA	NA	NA	NA	NA	2	4.22423824524	0.5
RDN58-1	NA	90	NA	NA	NA	NA	NA	NA	NA	NA	NA	9	55.900413784	0.37037037037
RDN58-2	NA	90	NA	NA	NA	NA	NA	NA	NA	NA	NA	9	55.900413784	0.37037037037
RNA170	NA	NA	NA	NA	NA	NA	NA	NA	0	NA	NA	NA	NA	NA
RPM1	NA	80	NA	NA	NA	NA	NA	NA	NA	NA	NA	NA	NA	NA
RPR1	NA	10	NA	NA	NA	NA	NA	NA	0	NA	NA	4	0.0	0.0
RTM1	NA	NA	NA	NA	NA	NA	NA	NA	0	NA	NA	NA	NA	NA
SCR1	50	10	NA	NA	NA	NA	NA	NA	0	NA	NA	NA	NA	NA
SNR10	NA	20	NA	NA	NA	NA	NA	NA	NA	NA	NA	NA	NA	NA
SNR11	NA	20	NA	NA	NA	NA	NA	NA	NA	NA	NA	NA	NA	NA
SNR128	NA	30	NA	NA	NA	NA	NA	NA	NA	NA	NA	NA	NA	NA
SNR13	NA	30	NA	NA	NA	NA	NA	NA	NA	NA	NA	NA	NA	NA
SNR14	NA	50	NA	NA	NA	NA	NA	NA	NA	NA	NA	NA	NA	NA
SNR161	NA	20	NA	NA	NA	NA	NA	NA	NA	NA	NA	NA	NA	NA
SNR17A	NA	20	NA	NA	NA	NA	NA	NA	NA	NA	NA	NA	NA	NA
SNR17B	NA	20	NA	NA	NA	NA	NA	NA	NA	NA	NA	NA	NA	NA
SNR18	NA	30	NA	NA	NA	NA	NA	NA	NA	NA	NA	NA	NA	NA
SNR189	NA	20	NA	NA	NA	NA	NA	NA	NA	NA	NA	NA	NA	NA
SNR19	NA	10	NA	NA	NA	NA	NA	NA	NA	NA	NA	NA	NA	NA
SNR191	NA	20	NA	NA	NA	NA	NA	NA	NA	NA	NA	NA	NA	NA
SNR24	NA	30	NA	NA	NA	NA	NA	NA	NA	NA	NA	NA	NA	NA
SNR3	NA	20	NA	NA	NA	NA	NA	NA	NA	NA	NA	NA	NA	NA
SNR30	NA	150	NA	NA	NA	NA	NA	NA	NA	NA	NA	NA	NA	NA
SNR31	NA	20	NA	NA	NA	NA	NA	NA	NA	NA	NA	NA	NA	NA
SNR32	NA	20	NA	NA	NA	NA	NA	NA	NA	NA	NA	NA	NA	NA
SNR33	NA	20	NA	NA	NA	NA	NA	NA	NA	NA	NA	NA	NA	NA
SNR34	NA	20	NA	NA	NA	NA	NA	NA	NA	NA	NA	NA	NA	NA
SNR35	NA	20	NA	NA	NA	NA	NA	NA	NA	NA	NA	NA	NA	NA
SNR36	NA	20	NA	NA	NA	NA	NA	NA	NA	NA	NA	NA	NA	NA
SNR37	NA	20	NA	NA	NA	NA	NA	NA	NA	NA	NA	NA	NA	NA
SNR38	NA	30	NA	NA	NA	NA	NA	NA	NA	NA	NA	NA	NA	NA
SNR39	NA	30	NA	NA	NA	NA	NA	NA	NA	NA	NA	NA	NA	NA
SNR39B	NA	30	NA	NA	NA	NA	NA	NA	NA	NA	NA	NA	NA	NA
SNR40	NA	30	NA	NA	NA	NA	NA	NA	NA	NA	NA	NA	NA	NA
SNR41	NA	30	NA	NA	NA	NA	NA	NA	NA	NA	NA	NA	NA	NA
SNR42	NA	20	NA	NA	NA	NA	NA	NA	NA	NA	NA	NA	NA	NA
SNR43	NA	20	NA	NA	NA	NA	NA	NA	NA	NA	NA	NA	NA	NA
SNR44	NA	20	NA	NA	NA	NA	NA	NA	NA	NA	NA	NA	NA	NA
SNR46	NA	20	NA	NA	NA	NA	NA	NA	NA	NA	NA	NA	NA	NA
SNR47	NA	30	NA	NA	NA	NA	NA	NA	NA	NA	NA	NA	NA	NA
SNR48	NA	30	NA	NA	NA	NA	NA	NA	NA	NA	NA	NA	NA	NA
SNR49	NA	20	NA	NA	NA	NA	NA	NA	NA	NA	NA	NA	NA	NA
SNR5	NA	20	NA	NA	NA	NA	NA	NA	NA	NA	NA	NA	NA	NA
SNR50	NA	30	NA	NA	NA	NA	NA	NA	NA	NA	NA	NA	NA	NA
SNR51	NA	30	NA	NA	NA	NA	NA	NA	NA	NA	NA	NA	NA	NA
SNR52	NA	30	NA	NA	NA	NA	NA	NA	NA	NA	NA	NA	NA	NA
SNR53	NA	30	NA	NA	NA	NA	NA	NA	NA	NA	NA	NA	NA	NA
SNR54	NA	30	NA	NA	NA	NA	NA	NA	NA	NA	NA	NA	NA	NA
SNR55	NA	30	NA	NA	NA	NA	NA	NA	NA	NA	NA	NA	NA	NA
SNR56	NA	30	NA	NA	NA	NA	NA	NA	NA	NA	NA	NA	NA	NA
SNR57	NA	30	NA	NA	NA	NA	NA	NA	NA	NA	NA	NA	NA	NA
SNR58	NA	30	NA	NA	NA	NA	NA	NA	NA	NA	NA	NA	NA	NA
SNR59	NA	30	NA	NA	NA	NA	NA	NA	NA	NA	NA	NA	NA	NA
SNR6	NA	10	NA	NA	NA	NA	NA	NA	NA	NA	NA	NA	NA	NA
SNR60	NA	30	NA	NA	NA	NA	NA	NA	NA	NA	NA	NA	NA	NA
SNR61	NA	30	NA	NA	NA	NA	NA	NA	NA	NA	NA	NA	NA	NA
SNR62	NA	30	NA	NA	NA	NA	NA	NA	NA	NA	NA	NA	NA	NA
SNR63	NA	30	NA	NA	NA	NA	NA	NA	NA	NA	NA	NA	NA	NA
SNR64	NA	30	NA	NA	NA	NA	NA	NA	NA	NA	NA	NA	NA	NA
SNR65	NA	30	NA	NA	NA	NA	NA	NA	NA	NA	NA	NA	NA	NA
SNR66	NA	30	NA	NA	NA	NA	NA	NA	NA	NA	NA	NA	NA	NA
SNR67	NA	30	NA	NA	NA	NA	NA	NA	NA	NA	NA	NA	NA	NA
SNR68	NA	30	NA	NA	NA	NA	NA	NA	NA	NA	NA	NA	NA	NA
SNR69	NA	30	NA	NA	NA	NA	NA	NA	NA	NA	NA	NA	NA	NA
SNR7-L	NA	10	NA	NA	NA	NA	NA	NA	NA	NA	NA	NA	NA	NA
SNR7-S	NA	10	NA	NA	NA	NA	NA	NA	NA	NA	NA	NA	NA	NA
SNR70	NA	30	NA	NA	NA	NA	NA	NA	NA	NA	NA	NA	NA	NA
SNR71	NA	30	NA	NA	NA	NA	NA	NA	NA	NA	NA	NA	NA	NA
SNR72	NA	30	NA	NA	NA	NA	NA	NA	NA	NA	NA	NA	NA	NA
SNR73	NA	30	NA	NA	NA	NA	NA	NA	NA	NA	NA	NA	NA	NA
SNR74	NA	30	NA	NA	NA	NA	NA	NA	NA	NA	NA	NA	NA	NA
SNR75	NA	30	NA	NA	NA	NA	NA	NA	NA	NA	NA	NA	NA	NA
SNR76	NA	30	NA	NA	NA	NA	NA	NA	NA	NA	NA	NA	NA	NA
SNR77	NA	30	NA	NA	NA	NA	NA	NA	NA	NA	NA	NA	NA	NA
SNR78	NA	30	NA	NA	NA	NA	NA	NA	NA	NA	NA	NA	NA	NA
SNR79	NA	30	NA	NA	NA	NA	NA	NA	NA	NA	NA	NA	NA	NA
SNR8	NA	20	NA	NA	NA	NA	NA	NA	NA	NA	NA	NA	NA	NA
SNR80	NA	20	NA	NA	NA	NA	NA	NA	NA	NA	NA	NA	NA	NA
SNR81	NA	20	NA	NA	NA	NA	NA	NA	NA	NA	NA	NA	NA	NA
SNR82	NA	20	NA	NA	NA	NA	NA	NA	NA	NA	NA	NA	NA	NA
SNR83	NA	20	NA	NA	NA	NA	NA	NA	NA	NA	NA	NA	NA	NA
SNR84	NA	20	NA	NA	NA	NA	NA	NA	NA	NA	NA	NA	NA	NA
SNR85	NA	20	NA	NA	NA	NA	NA	NA	NA	NA	NA	NA	NA	NA
SNR86	NA	20	NA	NA	NA	NA	NA	NA	NA	NA	NA	NA	NA	NA
SNR87	NA	30	NA	NA	NA	NA	NA	NA	NA	NA	NA	NA	NA	NA
SNR9	NA	20	NA	NA	NA	NA	NA	NA	NA	NA	NA	NA	NA	NA
SRG1	NA	130	NA	NA	NA	NA	NA	NA	NA	NA	NA	NA	NA	NA
TA(AGC)D	NA	170	NA	NA	NA	NA	NA	NA	NA	NA	NA	NA	NA	NA
TA(AGC)F	NA	170	NA	NA	NA	NA	NA	NA	NA	NA	NA	NA	NA	NA
TA(AGC)G	NA	170	NA	NA	NA	NA	NA	NA	NA	NA	NA	NA	NA	NA
TA(AGC)H	NA	170	NA	NA	NA	NA	NA	NA	NA	NA	NA	NA	NA	NA
TA(AGC)J	NA	170	NA	NA	NA	NA	NA	NA	NA	NA	NA	NA	NA	NA
TA(AGC)K1	NA	170	NA	NA	NA	NA	NA	NA	NA	NA	NA	NA	NA	NA
TA(AGC)K2	NA	170	NA	NA	NA	NA	NA	NA	NA	NA	NA	NA	NA	NA
TA(AGC)L	NA	170	NA	NA	NA	NA	NA	NA	NA	NA	NA	NA	NA	NA
TA(AGC)M1	NA	170	NA	NA	NA	NA	NA	NA	NA	NA	NA	NA	NA	NA
TA(AGC)M2	NA	170	NA	NA	NA	NA	NA	NA	NA	NA	NA	NA	NA	NA
TA(AGC)P	NA	170	NA	NA	NA	NA	NA	NA	NA	NA	NA	NA	NA	NA
TA(UGC)A	NA	170	NA	NA	NA	NA	NA	NA	NA	NA	NA	NA	NA	NA
TA(UGC)E	NA	170	NA	NA	NA	NA	NA	NA	NA	NA	NA	NA	NA	NA
TA(UGC)G	NA	170	NA	NA	NA	NA	NA	NA	NA	NA	NA	NA	NA	NA
TA(UGC)L	NA	170	NA	NA	NA	NA	NA	NA	NA	NA	NA	NA	NA	NA
TA(UGC)O	NA	170	NA	NA	NA	NA	NA	NA	NA	NA	NA	NA	NA	NA
TA(UGC)Q	NA	170	NA	NA	NA	NA	NA	NA	NA	NA	NA	NA	NA	NA
TC(GCA)B	NA	170	NA	NA	NA	NA	NA	NA	NA	NA	NA	NA	NA	NA
TC(GCA)G	NA	170	NA	NA	NA	NA	NA	NA	NA	NA	NA	NA	NA	NA
TC(GCA)P1	NA	170	NA	NA	NA	NA	NA	NA	NA	NA	NA	NA	NA	NA
TC(GCA)P2	NA	170	NA	NA	NA	NA	NA	NA	NA	NA	NA	NA	NA	NA
TC(GCA)Q	NA	170	NA	NA	NA	NA	NA	NA	NA	NA	NA	NA	NA	NA
TD(GUC)B	NA	170	NA	NA	NA	NA	NA	NA	NA	NA	NA	NA	NA	NA
TD(GUC)D	NA	170	NA	NA	NA	NA	NA	NA	NA	NA	NA	NA	NA	NA
TD(GUC)G1	NA	170	NA	NA	NA	NA	NA	NA	NA	NA	NA	NA	NA	NA
TD(GUC)G2	NA	170	NA	NA	NA	NA	NA	NA	NA	NA	NA	NA	NA	NA
TD(GUC)I1	NA	170	NA	NA	NA	NA	NA	NA	NA	NA	NA	NA	NA	NA
TD(GUC)I2	NA	170	NA	NA	NA	NA	NA	NA	NA	NA	NA	NA	NA	NA
TD(GUC)J1	NA	170	NA	NA	NA	NA	NA	NA	NA	NA	NA	NA	NA	NA
TD(GUC)J2	NA	170	NA	NA	NA	NA	NA	NA	NA	NA	NA	NA	NA	NA
TD(GUC)J3	NA	170	NA	NA	NA	NA	NA	NA	NA	NA	NA	NA	NA	NA
TD(GUC)J4	NA	170	NA	NA	NA	NA	NA	NA	NA	NA	NA	NA	NA	NA
TD(GUC)K	NA	170	NA	NA	NA	NA	NA	NA	NA	NA	NA	NA	NA	NA
TD(GUC)L1	NA	170	NA	NA	NA	NA	NA	NA	NA	NA	NA	NA	NA	NA
TD(GUC)L2	NA	170	NA	NA	NA	NA	NA	NA	NA	NA	NA	NA	NA	NA
TD(GUC)M	NA	170	NA	NA	NA	NA	NA	NA	NA	NA	NA	NA	NA	NA
TD(GUC)N	NA	170	NA	NA	NA	NA	NA	NA	NA	NA	NA	NA	NA	NA
TD(GUC)O	NA	170	NA	NA	NA	NA	NA	NA	NA	NA	NA	NA	NA	NA
TD(GUC)Q	NA	60	NA	NA	NA	NA	NA	NA	NA	NA	NA	NA	NA	NA
TE(CUC)D	NA	170	NA	NA	NA	NA	NA	NA	NA	NA	NA	NA	NA	NA
TE(CUC)I	NA	170	NA	NA	NA	NA	NA	NA	NA	NA	NA	NA	NA	NA
TE(UUC)B	NA	170	NA	NA	NA	NA	NA	NA	NA	NA	NA	NA	NA	NA
TE(UUC)C	NA	170	NA	NA	NA	NA	NA	NA	NA	NA	NA	NA	NA	NA
TE(UUC)E1	NA	170	NA	NA	NA	NA	NA	NA	NA	NA	NA	NA	NA	NA
TE(UUC)E2	NA	170	NA	NA	NA	NA	NA	NA	NA	NA	NA	NA	NA	NA
TE(UUC)E3	NA	170	NA	NA	NA	NA	NA	NA	NA	NA	NA	NA	NA	NA
TE(UUC)G1	NA	170	NA	NA	NA	NA	NA	NA	NA	NA	NA	NA	NA	NA
TE(UUC)G2	NA	170	NA	NA	NA	NA	NA	NA	NA	NA	NA	NA	NA	NA
TE(UUC)G3	NA	170	NA	NA	NA	NA	NA	NA	NA	NA	NA	NA	NA	NA
TE(UUC)I	NA	170	NA	NA	NA	NA	NA	NA	NA	NA	NA	NA	NA	NA
TE(UUC)J	NA	170	NA	NA	NA	NA	NA	NA	NA	NA	NA	NA	NA	NA
TE(UUC)K	NA	170	NA	NA	NA	NA	NA	NA	NA	NA	NA	NA	NA	NA
TE(UUC)L	NA	170	NA	NA	NA	NA	NA	NA	NA	NA	NA	NA	NA	NA
TE(UUC)M	NA	170	NA	NA	NA	NA	NA	NA	NA	NA	NA	NA	NA	NA
TE(UUC)P	NA	170	NA	NA	NA	NA	NA	NA	NA	NA	NA	NA	NA	NA
TE(UUC)Q	NA	170	NA	NA	NA	NA	NA	NA	NA	NA	NA	NA	NA	NA
TF(GAA)B	NA	170	NA	NA	NA	NA	NA	NA	NA	NA	NA	NA	NA	NA
TF(GAA)D	NA	170	NA	NA	NA	NA	NA	NA	NA	NA	NA	NA	NA	NA
TF(GAA)F	NA	170	NA	NA	NA	NA	NA	NA	NA	NA	NA	NA	NA	NA
TF(GAA)G	NA	170	NA	NA	NA	NA	NA	NA	NA	NA	NA	NA	NA	NA
TF(GAA)H1	NA	170	NA	NA	NA	NA	NA	NA	NA	NA	NA	NA	NA	NA
TF(GAA)H2	NA	170	NA	NA	NA	NA	NA	NA	NA	NA	NA	NA	NA	NA
TF(GAA)M	NA	170	NA	NA	NA	NA	NA	NA	NA	NA	NA	NA	NA	NA
TF(GAA)N	NA	170	NA	NA	NA	NA	NA	NA	NA	NA	NA	NA	NA	NA
TF(GAA)P1	NA	170	NA	NA	NA	NA	NA	NA	NA	NA	NA	NA	NA	NA
TF(GAA)P2	NA	170	NA	NA	NA	NA	NA	NA	NA	NA	NA	NA	NA	NA
TF(GAA)Q	NA	170	NA	NA	NA	NA	NA	NA	NA	NA	NA	NA	NA	NA
TG(CCC)D	NA	170	NA	NA	NA	NA	NA	NA	NA	NA	NA	NA	NA	NA
TG(CCC)O	NA	170	NA	NA	NA	NA	NA	NA	NA	NA	NA	NA	NA	NA
TG(GCC)B	NA	170	NA	NA	NA	NA	NA	NA	NA	NA	NA	NA	NA	NA
TG(GCC)C	NA	170	NA	NA	NA	NA	NA	NA	NA	NA	NA	NA	NA	NA
TG(GCC)D1	NA	170	NA	NA	NA	NA	NA	NA	NA	NA	NA	NA	NA	NA
TG(GCC)D2	NA	170	NA	NA	NA	NA	NA	NA	NA	NA	NA	NA	NA	NA
TG(GCC)E	NA	170	NA	NA	NA	NA	NA	NA	NA	NA	NA	NA	NA	NA
TG(GCC)F1	NA	170	NA	NA	NA	NA	NA	NA	NA	NA	NA	NA	NA	NA
TG(GCC)F2	NA	170	NA	NA	NA	NA	NA	NA	NA	NA	NA	NA	NA	NA
TG(GCC)G1	NA	170	NA	NA	NA	NA	NA	NA	NA	NA	NA	NA	NA	NA
TG(GCC)G2	NA	170	NA	NA	NA	NA	NA	NA	NA	NA	NA	NA	NA	NA
TG(GCC)J1	NA	170	NA	NA	NA	NA	NA	NA	NA	NA	NA	NA	NA	NA
TG(GCC)J2	NA	170	NA	NA	NA	NA	NA	NA	NA	NA	NA	NA	NA	NA
TG(GCC)M	NA	170	NA	NA	NA	NA	NA	NA	NA	NA	NA	NA	NA	NA
TG(GCC)O1	NA	170	NA	NA	NA	NA	NA	NA	NA	NA	NA	NA	NA	NA
TG(GCC)O2	NA	170	NA	NA	NA	NA	NA	NA	NA	NA	NA	NA	NA	NA
TG(GCC)P1	NA	170	NA	NA	NA	NA	NA	NA	NA	NA	NA	NA	NA	NA
TG(GCC)P2	NA	170	NA	NA	NA	NA	NA	NA	NA	NA	NA	NA	NA	NA
TG(UCC)G	NA	170	NA	NA	NA	NA	NA	NA	NA	NA	NA	NA	NA	NA
TG(UCC)N	NA	170	NA	NA	NA	NA	NA	NA	NA	NA	NA	NA	NA	NA
TG(UCC)O	NA	170	NA	NA	NA	NA	NA	NA	NA	NA	NA	NA	NA	NA
TG(UCC)Q	NA	170	NA	NA	NA	NA	NA	NA	NA	NA	NA	NA	NA	NA
TH(GUG)E1	NA	170	NA	NA	NA	NA	NA	NA	NA	NA	NA	NA	NA	NA
TH(GUG)E2	NA	170	NA	NA	NA	NA	NA	NA	NA	NA	NA	NA	NA	NA
TH(GUG)G1	NA	170	NA	NA	NA	NA	NA	NA	NA	NA	NA	NA	NA	NA
TH(GUG)G2	NA	170	NA	NA	NA	NA	NA	NA	NA	NA	NA	NA	NA	NA
TH(GUG)H	NA	170	NA	NA	NA	NA	NA	NA	NA	NA	NA	NA	NA	NA
TH(GUG)K	NA	170	NA	NA	NA	NA	NA	NA	NA	NA	NA	NA	NA	NA
TH(GUG)M	NA	170	NA	NA	NA	NA	NA	NA	NA	NA	NA	NA	NA	NA
TH(GUG)Q	NA	60	NA	NA	NA	NA	NA	NA	NA	NA	NA	NA	NA	NA
TI(AAU)B	NA	170	NA	NA	NA	NA	NA	NA	NA	NA	NA	NA	NA	NA
TI(AAU)D	NA	170	NA	NA	NA	NA	NA	NA	NA	NA	NA	NA	NA	NA
TI(AAU)E1	NA	170	NA	NA	NA	NA	NA	NA	NA	NA	NA	NA	NA	NA
TI(AAU)E2	NA	170	NA	NA	NA	NA	NA	NA	NA	NA	NA	NA	NA	NA
TI(AAU)G	NA	170	NA	NA	NA	NA	NA	NA	NA	NA	NA	NA	NA	NA
TI(AAU)I1	NA	170	NA	NA	NA	NA	NA	NA	NA	NA	NA	NA	NA	NA
TI(AAU)I2	NA	170	NA	NA	NA	NA	NA	NA	NA	NA	NA	NA	NA	NA
TI(AAU)L1	NA	170	NA	NA	NA	NA	NA	NA	NA	NA	NA	NA	NA	NA
TI(AAU)L2	NA	170	NA	NA	NA	NA	NA	NA	NA	NA	NA	NA	NA	NA
TI(AAU)N1	NA	170	NA	NA	NA	NA	NA	NA	NA	NA	NA	NA	NA	NA
TI(AAU)N2	NA	170	NA	NA	NA	NA	NA	NA	NA	NA	NA	NA	NA	NA
TI(AAU)P1	NA	170	NA	NA	NA	NA	NA	NA	NA	NA	NA	NA	NA	NA
TI(AAU)P2	NA	170	NA	NA	NA	NA	NA	NA	NA	NA	NA	NA	NA	NA
TI(GAU)Q	NA	170	NA	NA	NA	NA	NA	NA	NA	NA	NA	NA	NA	NA
TI(UAU)D	NA	170	NA	NA	NA	NA	NA	NA	NA	NA	NA	NA	NA	NA
TI(UAU)L	NA	170	NA	NA	NA	NA	NA	NA	NA	NA	NA	NA	NA	NA
TK(CUU)C	NA	60	NA	NA	NA	NA	NA	NA	NA	NA	NA	NA	NA	NA
TK(CUU)D1	NA	60	NA	NA	NA	NA	NA	NA	NA	NA	NA	NA	NA	NA
TK(CUU)D2	NA	60	NA	NA	NA	NA	NA	NA	NA	NA	NA	NA	NA	NA
TK(CUU)E1	NA	60	NA	NA	NA	NA	NA	NA	NA	NA	NA	NA	NA	NA
TK(CUU)E2	NA	60	NA	NA	NA	NA	NA	NA	NA	NA	NA	NA	NA	NA
TK(CUU)F	NA	60	NA	NA	NA	NA	NA	NA	NA	NA	NA	NA	NA	NA
TK(CUU)G1	NA	60	NA	NA	NA	NA	NA	NA	NA	NA	NA	NA	NA	NA
TK(CUU)G2	NA	60	NA	NA	NA	NA	NA	NA	NA	NA	NA	NA	NA	NA
TK(CUU)G3	NA	60	NA	NA	NA	NA	NA	NA	NA	NA	NA	NA	NA	NA
TK(CUU)I	NA	60	NA	NA	NA	NA	NA	NA	NA	NA	NA	NA	NA	NA
TK(CUU)J	NA	60	NA	NA	NA	NA	NA	NA	NA	NA	NA	NA	NA	NA
TK(CUU)K	NA	60	NA	NA	NA	NA	NA	NA	NA	NA	NA	NA	NA	NA
TK(CUU)M	NA	60	NA	NA	NA	NA	NA	NA	NA	NA	NA	NA	NA	NA
TK(CUU)P	NA	60	NA	NA	NA	NA	NA	NA	NA	NA	NA	NA	NA	NA
TK(UUU)D	NA	170	NA	NA	NA	NA	NA	NA	NA	NA	NA	NA	NA	NA
TK(UUU)G1	NA	170	NA	NA	NA	NA	NA	NA	NA	NA	NA	NA	NA	NA
TK(UUU)G2	NA	170	NA	NA	NA	NA	NA	NA	NA	NA	NA	NA	NA	NA
TK(UUU)K	NA	170	NA	NA	NA	NA	NA	NA	NA	NA	NA	NA	NA	NA
TK(UUU)L	NA	170	NA	NA	NA	NA	NA	NA	NA	NA	NA	NA	NA	NA
TK(UUU)O	NA	170	NA	NA	NA	NA	NA	NA	NA	NA	NA	NA	NA	NA
TK(UUU)P	NA	170	NA	NA	NA	NA	NA	NA	NA	NA	NA	NA	NA	NA
TK(UUU)Q	NA	170	NA	NA	NA	NA	NA	NA	NA	NA	NA	NA	NA	NA
TL(CAA)A	NA	170	NA	NA	NA	NA	NA	NA	NA	NA	NA	NA	NA	NA
TL(CAA)C	NA	170	NA	NA	NA	NA	NA	NA	NA	NA	NA	NA	NA	NA
TL(CAA)D	NA	170	NA	NA	NA	NA	NA	NA	NA	NA	NA	NA	NA	NA
TL(CAA)G1	NA	170	NA	NA	NA	NA	NA	NA	NA	NA	NA	NA	NA	NA
TL(CAA)G2	NA	170	NA	NA	NA	NA	NA	NA	NA	NA	NA	NA	NA	NA
TL(CAA)G3	NA	170	NA	NA	NA	NA	NA	NA	NA	NA	NA	NA	NA	NA
TL(CAA)K	NA	170	NA	NA	NA	NA	NA	NA	NA	NA	NA	NA	NA	NA
TL(CAA)L	NA	170	NA	NA	NA	NA	NA	NA	NA	NA	NA	NA	NA	NA
TL(CAA)M	NA	170	NA	NA	NA	NA	NA	NA	NA	NA	NA	NA	NA	NA
TL(CAA)N	NA	170	NA	NA	NA	NA	NA	NA	NA	NA	NA	NA	NA	NA
TL(GAG)G	NA	170	NA	NA	NA	NA	NA	NA	NA	NA	NA	NA	NA	NA
TL(UAA)B1	NA	170	NA	NA	NA	NA	NA	NA	NA	NA	NA	NA	NA	NA
TL(UAA)B2	NA	170	NA	NA	NA	NA	NA	NA	NA	NA	NA	NA	NA	NA
TL(UAA)D	NA	170	NA	NA	NA	NA	NA	NA	NA	NA	NA	NA	NA	NA
TL(UAA)J	NA	170	NA	NA	NA	NA	NA	NA	NA	NA	NA	NA	NA	NA
TL(UAA)K	NA	170	NA	NA	NA	NA	NA	NA	NA	NA	NA	NA	NA	NA
TL(UAA)L	NA	170	NA	NA	NA	NA	NA	NA	NA	NA	NA	NA	NA	NA
TL(UAA)N	NA	170	NA	NA	NA	NA	NA	NA	NA	NA	NA	NA	NA	NA
TL(UAA)Q	NA	60	NA	NA	NA	NA	NA	NA	NA	NA	NA	NA	NA	NA
TL(UAG)J	NA	170	NA	NA	NA	NA	NA	NA	NA	NA	NA	NA	NA	NA
TL(UAG)L1	NA	170	NA	NA	NA	NA	NA	NA	NA	NA	NA	NA	NA	NA
TL(UAG)L2	NA	170	NA	NA	NA	NA	NA	NA	NA	NA	NA	NA	NA	NA
TLC1	NA	10	NA	NA	NA	NA	NA	57	0	NA	NA	6	52.2473025884	0.777777777778
TM(CAU)C	NA	30	NA	NA	NA	NA	NA	NA	NA	NA	NA	NA	NA	NA
TM(CAU)D	NA	170	NA	NA	NA	NA	NA	NA	NA	NA	NA	NA	NA	NA
TM(CAU)E	NA	30	NA	NA	NA	NA	NA	NA	NA	NA	NA	NA	NA	NA
TM(CAU)J1	NA	170	NA	NA	NA	NA	NA	NA	NA	NA	NA	NA	NA	NA
TM(CAU)J2	NA	170	NA	NA	NA	NA	NA	NA	NA	NA	NA	NA	NA	NA
TM(CAU)J3	NA	30	NA	NA	NA	NA	NA	NA	NA	NA	NA	NA	NA	NA
TM(CAU)M	NA	170	NA	NA	NA	NA	NA	NA	NA	NA	NA	NA	NA	NA
TM(CAU)O1	NA	30	NA	NA	NA	NA	NA	NA	NA	NA	NA	NA	NA	NA
TM(CAU)O2	NA	170	NA	NA	NA	NA	NA	NA	NA	NA	NA	NA	NA	NA
TM(CAU)P	NA	30	NA	NA	NA	NA	NA	NA	NA	NA	NA	NA	NA	NA
TM(CAU)Q1	NA	170	NA	NA	NA	NA	NA	NA	NA	NA	NA	NA	NA	NA
TM(CAU)Q2	NA	30	NA	NA	NA	NA	NA	NA	NA	NA	NA	NA	NA	NA
TN(GUU)C	NA	170	NA	NA	NA	NA	NA	NA	NA	NA	NA	NA	NA	NA
TN(GUU)F	NA	170	NA	NA	NA	NA	NA	NA	NA	NA	NA	NA	NA	NA
TN(GUU)G	NA	170	NA	NA	NA	NA	NA	NA	NA	NA	NA	NA	NA	NA
TN(GUU)K	NA	170	NA	NA	NA	NA	NA	NA	NA	NA	NA	NA	NA	NA
TN(GUU)L	NA	170	NA	NA	NA	NA	NA	NA	NA	NA	NA	NA	NA	NA
TN(GUU)N1	NA	170	NA	NA	NA	NA	NA	NA	NA	NA	NA	NA	NA	NA
TN(GUU)N2	NA	170	NA	NA	NA	NA	NA	NA	NA	NA	NA	NA	NA	NA
TN(GUU)O1	NA	170	NA	NA	NA	NA	NA	NA	NA	NA	NA	NA	NA	NA
TN(GUU)O2	NA	170	NA	NA	NA	NA	NA	NA	NA	NA	NA	NA	NA	NA
TN(GUU)P	NA	170	NA	NA	NA	NA	NA	NA	NA	NA	NA	NA	NA	NA
TN(GUU)Q	NA	170	NA	NA	NA	NA	NA	NA	NA	NA	NA	NA	NA	NA
TP(AGG)C	NA	170	NA	NA	NA	NA	NA	NA	NA	NA	NA	NA	NA	NA
TP(AGG)N	NA	170	NA	NA	NA	NA	NA	NA	NA	NA	NA	NA	NA	NA
TP(UGG)A	NA	170	NA	NA	NA	NA	NA	NA	NA	NA	NA	NA	NA	NA
TP(UGG)F	NA	170	NA	NA	NA	NA	NA	NA	NA	NA	NA	NA	NA	NA
TP(UGG)H	NA	170	NA	NA	NA	NA	NA	NA	NA	NA	NA	NA	NA	NA
TP(UGG)L	NA	170	NA	NA	NA	NA	NA	NA	NA	NA	NA	NA	NA	NA
TP(UGG)M	NA	170	NA	NA	NA	NA	NA	NA	NA	NA	NA	NA	NA	NA
TP(UGG)N1	NA	170	NA	NA	NA	NA	NA	NA	NA	NA	NA	NA	NA	NA
TP(UGG)N2	NA	170	NA	NA	NA	NA	NA	NA	NA	NA	NA	NA	NA	NA
TP(UGG)O1	NA	170	NA	NA	NA	NA	NA	NA	NA	NA	NA	NA	NA	NA
TP(UGG)O2	NA	170	NA	NA	NA	NA	NA	NA	NA	NA	NA	NA	NA	NA
TP(UGG)O3	NA	170	NA	NA	NA	NA	NA	NA	NA	NA	NA	NA	NA	NA
TP(UGG)Q	NA	170	NA	NA	NA	NA	NA	NA	NA	NA	NA	NA	NA	NA
TQ(CUG)M	NA	60	NA	NA	NA	NA	NA	NA	NA	NA	NA	NA	NA	NA
TQ(UUG)B	NA	170	NA	NA	NA	NA	NA	NA	NA	NA	NA	NA	NA	NA
TQ(UUG)C	NA	170	NA	NA	NA	NA	NA	NA	NA	NA	NA	NA	NA	NA
TQ(UUG)D1	NA	170	NA	NA	NA	NA	NA	NA	NA	NA	NA	NA	NA	NA
TQ(UUG)D2	NA	170	NA	NA	NA	NA	NA	NA	NA	NA	NA	NA	NA	NA
TQ(UUG)D3	NA	170	NA	NA	NA	NA	NA	NA	NA	NA	NA	NA	NA	NA
TQ(UUG)E1	NA	170	NA	NA	NA	NA	NA	NA	NA	NA	NA	NA	NA	NA
TQ(UUG)E2	NA	170	NA	NA	NA	NA	NA	NA	NA	NA	NA	NA	NA	NA
TQ(UUG)H	NA	170	NA	NA	NA	NA	NA	NA	NA	NA	NA	NA	NA	NA
TQ(UUG)L	NA	170	NA	NA	NA	NA	NA	NA	NA	NA	NA	NA	NA	NA
TQ(UUG)Q	NA	170	NA	NA	NA	NA	NA	NA	NA	NA	NA	NA	NA	NA
TR(ACG)D	NA	170	NA	NA	NA	NA	NA	NA	NA	NA	NA	NA	NA	NA
TR(ACG)E	NA	170	NA	NA	NA	NA	NA	NA	NA	NA	NA	NA	NA	NA
TR(ACG)J	NA	170	NA	NA	NA	NA	NA	NA	NA	NA	NA	NA	NA	NA
TR(ACG)K	NA	170	NA	NA	NA	NA	NA	NA	NA	NA	NA	NA	NA	NA
TR(ACG)L	NA	170	NA	NA	NA	NA	NA	NA	NA	NA	NA	NA	NA	NA
TR(ACG)O	NA	170	NA	NA	NA	NA	NA	NA	NA	NA	NA	NA	NA	NA
TR(ACG)Q2	NA	170	NA	NA	NA	NA	NA	NA	NA	NA	NA	NA	NA	NA
TR(CCG)L	NA	170	NA	NA	NA	NA	NA	NA	NA	NA	NA	NA	NA	NA
TR(CCU)J	NA	170	NA	NA	NA	NA	NA	NA	NA	NA	NA	NA	NA	NA
TR(UCU)B	NA	170	NA	NA	NA	NA	NA	NA	NA	NA	NA	NA	NA	NA
TR(UCU)D	NA	170	NA	NA	NA	NA	NA	NA	NA	NA	NA	NA	NA	NA
TR(UCU)E	NA	170	NA	NA	NA	NA	NA	NA	NA	NA	NA	NA	NA	NA
TR(UCU)G1	NA	170	NA	NA	NA	NA	NA	NA	NA	NA	NA	NA	NA	NA
TR(UCU)G2	NA	170	NA	NA	NA	NA	NA	NA	NA	NA	NA	NA	NA	NA
TR(UCU)G3	NA	170	NA	NA	NA	NA	NA	NA	NA	NA	NA	NA	NA	NA
TR(UCU)J1	NA	170	NA	NA	NA	NA	NA	NA	NA	NA	NA	NA	NA	NA
TR(UCU)J2	NA	170	NA	NA	NA	NA	NA	NA	NA	NA	NA	NA	NA	NA
TR(UCU)K	NA	170	NA	NA	NA	NA	NA	NA	NA	NA	NA	NA	NA	NA
TR(UCU)M1	NA	170	NA	NA	NA	NA	NA	NA	NA	NA	NA	NA	NA	NA
TR(UCU)M2	NA	170	NA	NA	NA	NA	NA	NA	NA	NA	NA	NA	NA	NA
TR(UCU)Q1	NA	170	NA	NA	NA	NA	NA	NA	NA	NA	NA	NA	NA	NA
TS(AGA)A	NA	170	NA	NA	NA	NA	NA	NA	NA	NA	NA	NA	NA	NA
TS(AGA)B	NA	170	NA	NA	NA	NA	NA	NA	NA	NA	NA	NA	NA	NA
TS(AGA)D1	NA	170	NA	NA	NA	NA	NA	NA	NA	NA	NA	NA	NA	NA
TS(AGA)D2	NA	170	NA	NA	NA	NA	NA	NA	NA	NA	NA	NA	NA	NA
TS(AGA)D3	NA	170	NA	NA	NA	NA	NA	NA	NA	NA	NA	NA	NA	NA
TS(AGA)E	NA	170	NA	NA	NA	NA	NA	NA	NA	NA	NA	NA	NA	NA
TS(AGA)G	NA	170	NA	NA	NA	NA	NA	NA	NA	NA	NA	NA	NA	NA
TS(AGA)H	NA	170	NA	NA	NA	NA	NA	NA	NA	NA	NA	NA	NA	NA
TS(AGA)J	NA	170	NA	NA	NA	NA	NA	NA	NA	NA	NA	NA	NA	NA
TS(AGA)L	NA	170	NA	NA	NA	NA	NA	NA	NA	NA	NA	NA	NA	NA
TS(AGA)M	NA	170	NA	NA	NA	NA	NA	NA	NA	NA	NA	NA	NA	NA
TS(CGA)C	NA	170	NA	NA	NA	NA	NA	NA	NA	NA	NA	NA	NA	NA
TS(GCU)F	NA	170	NA	NA	NA	NA	NA	NA	NA	NA	NA	NA	NA	NA
TS(GCU)L	NA	170	NA	NA	NA	NA	NA	NA	NA	NA	NA	NA	NA	NA
TS(GCU)O	NA	170	NA	NA	NA	NA	NA	NA	NA	NA	NA	NA	NA	NA
TS(GCU)Q1	NA	170	NA	NA	NA	NA	NA	NA	NA	NA	NA	NA	NA	NA
TS(UGA)E	NA	170	NA	NA	NA	NA	NA	NA	NA	NA	NA	NA	NA	NA
TS(UGA)I	NA	170	NA	NA	NA	NA	NA	NA	NA	NA	NA	NA	NA	NA
TS(UGA)P	NA	90	NA	NA	NA	NA	NA	NA	NA	NA	NA	NA	NA	NA
TS(UGA)Q2	NA	170	NA	NA	NA	NA	NA	NA	NA	NA	NA	NA	NA	NA
TT(AGU)B	NA	170	NA	NA	NA	NA	NA	NA	NA	NA	NA	NA	NA	NA
TT(AGU)C	NA	170	NA	NA	NA	NA	NA	NA	NA	NA	NA	NA	NA	NA
TT(AGU)D	NA	170	NA	NA	NA	NA	NA	NA	NA	NA	NA	NA	NA	NA
TT(AGU)H	NA	170	NA	NA	NA	NA	NA	NA	NA	NA	NA	NA	NA	NA
TT(AGU)I1	NA	170	NA	NA	NA	NA	NA	NA	NA	NA	NA	NA	NA	NA
TT(AGU)I2	NA	170	NA	NA	NA	NA	NA	NA	NA	NA	NA	NA	NA	NA
TT(AGU)J	NA	170	NA	NA	NA	NA	NA	NA	NA	NA	NA	NA	NA	NA
TT(AGU)N1	NA	170	NA	NA	NA	NA	NA	NA	NA	NA	NA	NA	NA	NA
TT(AGU)N2	NA	170	NA	NA	NA	NA	NA	NA	NA	NA	NA	NA	NA	NA
TT(AGU)O1	NA	170	NA	NA	NA	NA	NA	NA	NA	NA	NA	NA	NA	NA
TT(AGU)O2	NA	170	NA	NA	NA	NA	NA	NA	NA	NA	NA	NA	NA	NA
TT(CGU)K	NA	170	NA	NA	NA	NA	NA	NA	NA	NA	NA	NA	NA	NA
TT(UGU)G1	NA	170	NA	NA	NA	NA	NA	NA	NA	NA	NA	NA	NA	NA
TT(UGU)G2	NA	170	NA	NA	NA	NA	NA	NA	NA	NA	NA	NA	NA	NA
TT(UGU)H	NA	170	NA	NA	NA	NA	NA	NA	NA	NA	NA	NA	NA	NA
TT(UGU)P	NA	170	NA	NA	NA	NA	NA	NA	NA	NA	NA	NA	NA	NA
TT(UGU)Q1	NA	170	NA	NA	NA	NA	NA	NA	NA	NA	NA	NA	NA	NA
TT(XXX)Q2	NA	170	NA	NA	NA	NA	NA	NA	NA	NA	NA	NA	NA	NA
TV(AAC)E1	NA	170	NA	NA	NA	NA	NA	NA	NA	NA	NA	NA	NA	NA
TV(AAC)E2	NA	170	NA	NA	NA	NA	NA	NA	NA	NA	NA	NA	NA	NA
TV(AAC)G1	NA	170	NA	NA	NA	NA	NA	NA	NA	NA	NA	NA	NA	NA
TV(AAC)G2	NA	170	NA	NA	NA	NA	NA	NA	NA	NA	NA	NA	NA	NA
TV(AAC)G3	NA	170	NA	NA	NA	NA	NA	NA	NA	NA	NA	NA	NA	NA
TV(AAC)H	NA	170	NA	NA	NA	NA	NA	NA	NA	NA	NA	NA	NA	NA
TV(AAC)J	NA	170	NA	NA	NA	NA	NA	NA	NA	NA	NA	NA	NA	NA
TV(AAC)K1	NA	170	NA	NA	NA	NA	NA	NA	NA	NA	NA	NA	NA	NA
TV(AAC)K2	NA	170	NA	NA	NA	NA	NA	NA	NA	NA	NA	NA	NA	NA
TV(AAC)L	NA	170	NA	NA	NA	NA	NA	NA	NA	NA	NA	NA	NA	NA
TV(AAC)M1	NA	170	NA	NA	NA	NA	NA	NA	NA	NA	NA	NA	NA	NA
TV(AAC)M2	NA	170	NA	NA	NA	NA	NA	NA	NA	NA	NA	NA	NA	NA
TV(AAC)M3	NA	170	NA	NA	NA	NA	NA	NA	NA	NA	NA	NA	NA	NA
TV(AAC)O	NA	170	NA	NA	NA	NA	NA	NA	NA	NA	NA	NA	NA	NA
TV(CAC)D	NA	170	NA	NA	NA	NA	NA	NA	NA	NA	NA	NA	NA	NA
TV(CAC)H	NA	170	NA	NA	NA	NA	NA	NA	NA	NA	NA	NA	NA	NA
TV(UAC)B	NA	170	NA	NA	NA	NA	NA	NA	NA	NA	NA	NA	NA	NA
TV(UAC)D	NA	170	NA	NA	NA	NA	NA	NA	NA	NA	NA	NA	NA	NA
TV(UAC)Q	NA	170	NA	NA	NA	NA	NA	NA	NA	NA	NA	NA	NA	NA
TW(CCA)G1	NA	170	NA	NA	NA	NA	NA	NA	NA	NA	NA	NA	NA	NA
TW(CCA)G2	NA	170	NA	NA	NA	NA	NA	NA	NA	NA	NA	NA	NA	NA
TW(CCA)J	NA	170	NA	NA	NA	NA	NA	NA	NA	NA	NA	NA	NA	NA
TW(CCA)K	NA	170	NA	NA	NA	NA	NA	NA	NA	NA	NA	NA	NA	NA
TW(CCA)M	NA	170	NA	NA	NA	NA	NA	NA	NA	NA	NA	NA	NA	NA
TW(CCA)P	NA	170	NA	NA	NA	NA	NA	NA	NA	NA	NA	NA	NA	NA
TW(UCA)Q	NA	170	NA	NA	NA	NA	NA	NA	NA	NA	NA	NA	NA	NA
TX(XXX)D	NA	170	NA	NA	NA	NA	NA	NA	NA	NA	NA	NA	NA	NA
TX(XXX)L	NA	170	NA	NA	NA	NA	NA	NA	NA	NA	NA	NA	NA	NA
TY(GUA)D	NA	170	NA	NA	NA	NA	NA	NA	NA	NA	NA	NA	NA	NA
TY(GUA)F1	NA	170	NA	NA	NA	NA	NA	NA	NA	NA	NA	NA	NA	NA
TY(GUA)F2	NA	170	NA	NA	NA	NA	NA	NA	NA	NA	NA	NA	NA	NA
TY(GUA)J1	NA	170	NA	NA	NA	NA	NA	NA	NA	NA	NA	NA	NA	NA
TY(GUA)J2	NA	170	NA	NA	NA	NA	NA	NA	NA	NA	NA	NA	NA	NA
TY(GUA)M1	NA	170	NA	NA	NA	NA	NA	NA	NA	NA	NA	NA	NA	NA
TY(GUA)M2	NA	170	NA	NA	NA	NA	NA	NA	NA	NA	NA	NA	NA	NA
TY(GUA)O	NA	170	NA	NA	NA	NA	NA	NA	NA	NA	NA	NA	NA	NA
TY(GUA)Q	NA	170	NA	NA	NA	NA	NA	NA	NA	NA	NA	NA	NA	NA
XDH1	NA	NA	NA	NA	NA	NA	NA	NA	0	NA	NA	NA	NA	NA
YAL001C	320	20	1160	6	0.0991379310345	0.558066609636	32	16	1	NA	64	19	6539.13301031	0.720221606648
YAL002W	NA	20	1274	3	0.030612244898	0.530018039334	47	289	0	107	84	12	701.911158534	0.416666666667
YAL003W	NA	170	206	2	0.223300970874	0.995241547168	113	36	1	NA	32	10	302.557053477	0.86
YAL004W	NA	NA	NA	NA	NA	0.996388890585	NA	NA	0	NA	NA	NA	NA	NA
YAL005C	90	10	642	1	0.253894080997	0.993778643335	91	32	0	6	137	NA	NA	NA
YAL007C	NA	NA	NA	NA	NA	0.882481482225	65	30	0	17	63	42	16004.4178658	0.699583581202
YAL008W	NA	NA	NA	NA	NA	0.681152428871	55	10	0	25	25	3	180.673895107	0.444444444444
YAL009W	NA	10	259	1	0.150579150579	0.924260257989	44	36	0	40	24	8	954.566678545	0.84375
YAL010C	80	10	493	2	0.0344827586207	0.678643724719	30	178	0	0	51	13	2837.89636307	0.804733727811
YAL011W	NA	10	625	5	0.5664	0.651027157047	42	296	0	102	49	33	3385.72987672	0.75390625
YAL012W	NA	10	394	1	0.0659898477157	0.939258229733	78	141	1	46	51	8	1086.72271111	0.875
YAL013W	20	10	405	2	0.444444444444	0.824599344045	109	448	0	16	33	13	130.304108346	0.390532544379
YAL014C	NA	NA	255	2	0.298039215686	0.680292968753	67	15	0	24	52	8	276.28495184	0.5625
YAL015C	50	10	399	2	0.0401002506266	0.427062500085	22	23	0	73	41	13	1747.90595607	0.899408284024
YAL016W	NA	20	635	1	0.0535433070866	0.940231134173	51	13	0	0	39	39	11887.091459	0.90027700831
YAL017W	240	10	1356	1	0.338495575221	0.670414149712	45	56	0	22	21	37	12468.6362174	0.919875130073
YAL018C	NA	NA	NA	NA	NA	0.586572597184	59	12	0	27	33	10	1448.80673707	0.518518518519
YAL019W	110	20	1131	3	0.41290893015	0.766703770238	51	67	0	52	20	14	1624.5108281	0.887573964497
YAL020C	90	20	333	2	0.0540540540541	0.548947106616	65	86	0	15	31	5	226.054190768	0.72
YAL021C	30	10	837	3	0.320191158901	0.877873111901	102	238	0	69	88	46	11707.4001602	0.879394267171
YAL022C	NA	10	517	2	0.119922630561	0.766718147478	67	3	0	13	11	4	29.8978176271	0.375
YAL023C	40	10	759	3	0.100131752306	0.916841668214	88	117	0	22	72	21	4255.38941916	0.731301939058
YAL024C	190	10	1435	4	0.414634146341	0.710698468337	57	337	0	126	7	66	35214.7087749	0.947327950788
YAL025C	NA	20	306	2	0.441176470588	0.942674269123	47	43	1	NA	19	9	19.5334810044	0.197530864198
YAL026C	50	10	1355	2	0.113653136531	0.879643807084	107	164	0	93	68	30	7794.78649661	0.882653061224
YAL027W	20	10	261	1	0.0574712643678	0.577353688953	35	14	0	17	4	28	6118.23029882	0.842249657064
YAL028W	NA	NA	528	2	0.55303030303	0.53733774442	42	17	0	16	22	45	19287.1738879	0.796106003245
YAL029C	110	10	1471	5	0.0428280081577	0.451980299484	48	16	0	43	17	34	5793.7842192	0.908203125
YAL030W	NA	20	117	1	0.222222222222	0.98520339192	66	38	0	11	15	21	1208.13735468	0.784580498866
YAL031C	80	10	760	3	0.360526315789	0.669831362676	72	9	0	18	19	4	100.087249911	0.75
YAL032C	NA	10	379	1	0.622691292876	0.751916667609	59	13	1	NA	30	74	29741.9367492	0.813590449954
YAL033W	NA	10	173	1	0.0462427745665	0.725590039539	58	6	1	NA	43	10	271.696399286	0.18
YAL034C	NA	NA	NA	NA	NA	0.772533816976	62	8	0	42	19	9	336.575056991	0.765432098765
YAL034C-B	NA	NA	NA	NA	NA	0.643019775297	NA	NA	0	NA	NA	NA	NA	NA
YAL034W-A	NA	20	289	2	0.0899653979239	0.534560919803	35	64	1	NA	6	36	6625.41547744	0.870204081633
YAL035W	90	10	1002	4	0.419161676647	0.892190430713	67	6	1	2	148	64	13781.4540456	0.48696586939
YAL036C	NA	90	369	2	0.00813008130081	0.99294955172	100	11	0	27	70	15	1224.56110083	0.87573964497
YAL037W	NA	NA	NA	NA	NA	0.433493780857	28	1	0	23	30	NA	NA	NA
YAL038W	NA	10	500	2	0.06	0.991503660065	141	31	1	NA	22	91	54473.8562598	0.943438551514
YAL039C	NA	10	269	1	0.446096654275	0.792041975666	62	19	0	17	18	1	0.0	0.0
YAL040C	20	10	580	2	0.160344827586	0.790005164256	59	150	0	73	71	11	844.232356618	0.776859504132
YAL041W	NA	20	854	5	0.228337236534	0.815113061299	130	124	1	NA	41	36	8529.40803319	0.873456790123
YAL042C-A	NA	NA	NA	NA	NA	0.83082539763	NA	NA	0	NA	NA	NA	NA	NA
YAL042W	NA	NA	NA	NA	NA	0.794901443654	75	51	0	52	66	12	1676.53121552	0.793388429752
YAL043C	NA	10	785	1	0.196178343949	0.665539440956	85	74	1	NA	67	38	7189.12589931	0.664489795918
YAL044C	NA	20	170	1	0.188235294118	0.903883042547	48	39	0	5	5	1	0.0	1.0
YAL045C	NA	NA	NA	NA	NA	0.701291261215	NA	NA	0	NA	NA	NA	NA	NA
YAL046C	NA	NA	NA	NA	NA	0.677871148001	89	3	0	7	2	4	91.6501608414	0.375
YAL047C	20	10	622	3	0.271704180064	0.614461744732	73	13	0	11	23	114	50036.1398751	0.828369289894
YAL048C	20	20	662	3	0.0151057401813	0.879882856206	41	114	0	29	20	6	383.642891422	0.777777777778
YAL049C	NA	NA	NA	NA	NA	0.860149798997	44	2	0	39	6	2	6.93296159872	0.5
YAL051W	NA	10	1047	2	0.155682903534	0.420975190774	49	30	0	21	24	12	2700.78128342	0.518518518519
YAL053W	80	10	783	2	0.16091954023	0.862320153965	33	29	0	57	40	27	2975.56478874	0.508875739645
YAL054C	120	10	713	3	0.0869565217391	0.921837536531	61	33	0	20	22	3	1255.45467093	0.444444444444
YAL055W	NA	10	180	1	0.183333333333	0.390090239332	41	48	0	37	56	5	223.658233961	0.0
YAL056C-A	NA	NA	NA	NA	NA	0.415601139326	NA	NA	0	NA	NA	NA	NA	NA
YAL056W	60	10	880	2	0.152272727273	0.630298524512	61	43	0	32	12	6	469.731209391	0.666666666667
YAL058W	NA	30	502	2	0.131474103586	0.513857521756	53	101	0	62	11	3	106.961762101	0.0
YAL059W	NA	20	212	1	0.382075471698	0.651294210259	41	44	0	21	24	20	6970.97408315	0.770083102493
YAL060W	NA	10	382	2	0.020942408377	0.851258486272	91	26	0	13	25	2	17.5041288246	0.0
YAL061W	NA	NA	417	2	0.115107913669	0.696500000221	105	4	0	10	10	2	685.135282171	0.5
YAL062W	NA	10	457	2	0.00875273522976	0.931605532957	90	10	0	7	20	10	1803.57475912	0.83950617284
YAL063C	NA	10	1322	3	0.582450832073	0.207886873363	89	6	0	NA	NA	NA	NA	NA
YAL064C-A	NA	NA	NA	NA	NA	0.307847768924	36	5	0	9	NA	NA	NA	NA
YAL065C	NA	NA	NA	NA	NA	0.200917313146	49	11	0	23	30	NA	NA	NA
YAL066W	NA	NA	NA	NA	NA	0.0239482200976	NA	NA	0	NA	NA	NA	NA	NA
YAL067C	NA	NA	593	1	0.00505902192243	0.452066216885	6	10	0	51	29	4	277.973675146	0.625
YAL068C	140	60	120	1	0.0	0.95162534685	23	2	0	24	25	1	0.0	0.0
YAR002C-A	NA	NA	NA	NA	NA	0.862671213987	42	68	0	11	44	46	7464.90083673	0.647727272727
YAR002W	50	10	539	2	0.74025974026	0.445295679037	55	180	0	11	92	24	1347.1100619	0.635416666667
YAR003W	NA	10	426	3	0.0586854460094	0.826122561596	58	228	0	86	29	14	1588.17705542	0.816326530612
YAR007C	230	10	621	3	0.101449275362	0.951075028259	53	75	1	NA	23	91	41852.9919968	0.923201730665
YAR008W	NA	10	275	1	0.0254545454545	0.655957729579	64	6	1	NA	40	2	0.0	0.5
YAR009C	NA	50	1196	2	0.250836120401	0.785619606045	17	1	NA	NA	NA	5	214.675380365	0.8
YAR010C	NA	50	440	2	0.581818181818	0.618912320929	6	NA	NA	NA	NA	15	1513.33196954	0.888888888889
YAR014C	NA	10	709	3	0.816643159379	0.640729108588	71	99	0	56	10	72	67790.5945288	0.956621660442
YAR015W	NA	10	306	1	0.0980392156863	0.906660153144	105	20	0	5	32	4	545.556165214	0.75
YAR018C	NA	10	435	1	0.0505747126437	0.919441897764	49	143	0	50	103	95	36696.5760327	0.733969327376
YAR019C	NA	10	974	3	0.0420944558522	0.69141538452	107	58	1	NA	44	47	20390.7357356	0.899092970522
YAR020C	NA	NA	NA	NA	NA	0.938660716727	36	4	0	7	51	NA	NA	NA
YAR023C	NA	NA	NA	NA	NA	0.121185185228	38	4	0	19	25	2	104.984629162	0.5
YAR027W	NA	NA	NA	NA	NA	0.155980226121	40	8	0	9	27	57	35225.7559176	0.814494321255
YAR028W	NA	NA	NA	NA	NA	0.130036879559	58	8	0	24	29	12	1277.03079635	0.583333333333
YAR029W	NA	NA	NA	NA	NA	0.0122311111824	60	79	0	17	24	NA	NA	NA
YAR030C	NA	NA	NA	NA	NA	0.00251169593655	NA	NA	0	NA	NA	NA	NA	NA
YAR031W	NA	NA	NA	NA	NA	0.0649977701109	46	9	0	3	12	9	542.457030145	0.518518518519
YAR033W	NA	40	234	1	0.102564102564	0.0763631205913	46	1	NA	NA	NA	9	264.632203861	0.21875
YAR035W	NA	50	687	1	0.0960698689956	0.868993217724	137	9	0	27	35	2	9.14557927376	0.0
YAR042W	NA	10	1188	4	0.294612794613	0.616278385269	108	33	0	42	31	19	3570.94481446	0.908587257618
YAR043C	NA	NA	NA	NA	NA	NA	NA	NA	0	NA	NA	NA	NA	NA
YAR044W	NA	NA	NA	NA	NA	NA	NA	NA	0	NA	NA	NA	NA	NA
YAR047C	NA	NA	NA	NA	NA	0.760308410914	NA	NA	0	NA	NA	NA	NA	NA
YAR050W	NA	110	1537	2	0.660377358491	0.211086476158	40	12	0	11	24	NA	NA	NA
YAR061W	NA	NA	NA	NA	NA	NA	1	NA	0	NA	NA	NA	NA	NA
YAR066W	NA	NA	NA	NA	NA	0.642132352379	36	3	0	NA	NA	1	0.0	0.0
YAR068W	NA	NA	NA	NA	NA	0.85555967087	79	NA	0	NA	NA	NA	NA	NA
YAR069W-A	NA	NA	NA	NA	NA	NA	NA	NA	0	NA	NA	NA	NA	NA
YAR070C	NA	NA	NA	NA	NA	0.724999999432	NA	NA	0	NA	NA	NA	NA	NA
YAR070W-A	NA	NA	NA	NA	NA	NA	NA	NA	0	NA	NA	NA	NA	NA
YAR071W	NA	240	467	1	0.00214132762313	0.816651710269	54	3	0	NA	NA	5	5521.67564271	0.56
YAR073W	NA	NA	NA	NA	NA	0.954833334738	NA	NA	0	NA	NA	NA	NA	NA
YBL001C	NA	NA	NA	NA	NA	0.956625400602	69	10	0	11	10	1	0.0	0.0
YBL002W	NA	40	131	1	0.328244274809	0.988886364632	74	13	0	26	18	170	99790.9972951	0.920957336108
YBL003C	NA	40	132	1	0.204545454545	0.992644111315	79	30	1	27	1	NA	NA	NA
YBL004W	NA	20	2493	2	0.0184516646611	0.698573911273	50	3	1	NA	9	75	13521.8485968	0.4544
YBL005W	NA	20	976	4	0.094262295082	0.577477652918	76	36	0	17	2	9	678.699727006	0.79012345679
YBL005W-A	NA	50	440	1	0.6	0.494081632725	1	NA	NA	NA	NA	2	28.0386116447	0.5
YBL005W-B	NA	50	1755	3	0.339031339031	0.674918755534	34	NA	NA	NA	NA	2	0.0	0.5
YBL006C	100	10	180	1	0.138888888889	0.624686924154	82	20	0	122	24	7	39.3419635436	0.571428571429
YBL007C	NA	10	1244	5	0.652733118971	0.809881660899	105	232	0	44	17	154	206413.184706	0.899344991287
YBL008W	NA	10	840	4	0.182142857143	0.723518828074	37	189	0	62	24	13	322.073947514	0.863905325444
YBL009W	NA	70	676	4	0.347633136095	0.572399803049	30	185	0	32	11	9	199.310562932	0.79012345679
YBL010C	NA	NA	NA	NA	NA	0.706962041182	72	7	0	13	13	6	221.517553457	0.666666666667
YBL011W	NA	60	759	1	0.187088274045	0.837235966422	102	51	0	53	36	19	3721.01966641	0.83950617284
YBL012C	NA	NA	NA	NA	NA	0.794034826691	NA	NA	0	NA	NA	NA	NA	NA
YBL013W	NA	40	401	2	0.0798004987531	0.55774046486	65	54	0	24	111	NA	NA	NA
YBL014C	NA	10	894	2	0.185682326622	0.585379516507	61	5	1	NA	0	8	3744.87347143	0.65625
YBL015W	NA	50	526	2	0.102661596958	0.982777357921	131	84	0	11	22	6	171.059557314	0.833333333333
YBL016W	30	10	353	1	0.0679886685552	0.893761772908	82	184	0	NA	5	116	105393.527198	0.952823341559
YBL017C	NA	50	1579	5	0.0639645345155	0.554265190358	63	49	0	30	9	27	5767.71814662	0.919067215364
YBL018C	NA	10	133	1	0.0	0.707243781727	48	105	1	NA	12	9	27.0210920235	0.197530864198
YBL019W	NA	10	520	2	0.0884615384615	0.652809341857	72	36	0	8	0	3	43.9246578169	0.666666666667
YBL020W	NA	30	574	1	0.00696864111498	0.849487537179	48	12	1	NA	19	7	1912.3799972	0.775510204082
YBL021C	NA	10	144	1	0.340277777778	0.97291034484	57	129	0	23	0	7	793.137099558	0.816326530612
YBL022C	80	10	1133	4	0.286849073257	0.875330395752	53	50	0	98	1	14	1541.89433546	0.867346938776
YBL023C	NA	10	868	3	0.294930875576	0.93398274093	99	59	1	NA	66	50	14332.2661992	0.628
YBL024W	NA	10	684	1	0.149122807018	0.875709490315	40	59	0	73	0	23	3955.19745458	0.843100189036
YBL025W	NA	10	145	1	0.00689655172414	0.701337901094	70	11	0	NA	9	7	221.52754656	0.816326530612
YBL026W	NA	NA	95	1	0.0315789473684	0.994652780808	45	3	1	NA	108	83	52268.9694027	0.712035286704
YBL027W	NA	90	189	1	0.365079365079	0.999592983095	82	53	0	51	4	64	4111.79012184	0.118921642731
YBL028C	NA	NA	NA	NA	NA	0.87993457921	71	3	0	21	4	2	12.2508469855	0.0
YBL029W	NA	NA	NA	NA	NA	0.907486296775	105	3	0	14	16	1	0.0	0.0
YBL030C	40	10	318	1	0.0408805031447	0.983434693536	98	62	1	NA	9	54	43261.4880713	0.751700680272
YBL031W	100	10	338	1	0.908284023669	0.679398231144	68	59	0	102	23	8	327.486935337	0.65625
YBL032W	100	10	381	1	0.251968503937	0.754962478795	74	29	0	28	31	NA	NA	NA
YBL033C	NA	20	345	1	0.173913043478	0.759165704197	100	3	0	0	29	1	0.0	1.0
YBL034C	NA	NA	NA	NA	NA	0.621447380452	74	128	1	NA	15	14	1134.79035186	0.826530612245
YBL035C	NA	20	705	2	0.241134751773	0.713905571896	48	85	1	NA	11	19	1438.80678738	0.622837370242
YBL036C	NA	NA	257	1	0.011673151751	0.825254523075	28	38	0	14	7	11	975.19096808	0.909090909091
YBL037W	NA	270	1025	2	0.0468292682927	0.792278428302	51	12	0	42	19	19	5777.1464682	0.825484764543
YBL038W	NA	60	232	1	0.0431034482759	0.793543635119	61	4	0	34	52	37	14768.5661472	0.580348943985
YBL039C	NA	10	579	2	0.00690846286701	0.967773565504	62	84	0	8	16	43	11601.2161936	0.901844140393
YBL040C	NA	20	219	1	0.0	0.906531819238	72	11	1	NA	14	8	108.996882008	0.21875
YBL041W	NA	10	241	1	0.0248962655602	0.994776861727	66	24	1	NA	30	25	1225.70819657	0.288
YBL042C	NA	10	639	2	0.0798122065728	0.73415312625	146	13	0	24	73	7	574.815490635	0.612244897959
YBL043W	NA	NA	NA	NA	NA	0.575693798245	57	4	0	16	11	12	3486.174948	0.75
YBL044W	NA	NA	NA	NA	NA	0.534441734952	123	1	0	17	99	3	43.2708267174	0.666666666667
YBL045C	NA	40	457	3	0.0393873085339	0.783908297543	79	28	0	3	12	96	150572.08406	0.823961937716
YBL046W	NA	30	441	1	0.557823129252	0.532954751431	92	21	0	119	143	11	889.032713217	0.760330578512
YBL047C	80	10	1381	4	0.692976104272	0.716682104521	75	124	0	82	2	35	8551.66932463	0.851211072664
YBL048W	NA	NA	NA	NA	NA	0.316791666517	NA	NA	0	NA	NA	NA	NA	NA
YBL049W	NA	NA	NA	NA	NA	0.976237412122	68	6	0	23	29	9	898.762754436	0.641975308642
YBL050W	410	20	292	1	0.0102739726027	0.932771332467	82	100	1	NA	66	25	2534.66480852	0.6624
YBL051C	30	20	668	2	0.696107784431	0.802389139015	139	77	0	112	28	10	574.562048458	0.864197530864
YBL052C	NA	20	831	2	0.269554753309	0.514540464982	35	78	0	43	23	11	223.490427395	0.677685950413
YBL053W	NA	NA	NA	NA	NA	0.353733333441	NA	NA	0	NA	NA	NA	NA	NA
YBL054W	NA	220	525	3	0.809523809524	0.755400507903	114	27	0	39	15	7	253.373841515	0.734693877551
YBL055C	90	20	418	1	0.0167464114833	0.620991249406	75	7	0	22	5	13	1924.87314044	0.888888888889
YBL056W	270	10	468	1	0.213675213675	0.785327648106	52	24	0	19	17	17	4071.32568828	0.865051903114
YBL057C	NA	10	208	1	0.211538461538	0.814422648634	91	24	0	16	4	10	2292.841978	0.814814814815
YBL058W	40	10	423	3	0.685579196217	0.698754718124	63	235	0	5	5	26	10043.1912837	0.937618147448
YBL059C-A	NA	20	109	1	0.119266055046	0.863960606515	25	NA	0	NA	NA	1	0.0	0.0
YBL059W	NA	NA	NA	NA	NA	0.324692439821	51	21	0	28	11	1	0.0	0.0
YBL060W	NA	10	687	2	0.141193595342	0.502395833158	37	10	0	24	4	4	362.772587201	0.75
YBL061C	NA	10	696	3	0.442528735632	0.733181732576	46	131	0	42	6	17	2297.66652115	0.765625
YBL062W	NA	NA	NA	NA	NA	0.384585302168	NA	NA	0	NA	NA	NA	NA	NA
YBL063W	NA	10	1111	3	0.198919891989	0.577037171229	63	29	0	19	2	14	1000.48696842	0.469387755102
YBL064C	NA	10	261	2	0.00383141762452	0.916998728549	74	26	0	34	4	15	10660.701781	0.710059171598
YBL065W	NA	NA	NA	NA	NA	0.602657969942	NA	NA	0	NA	NA	NA	NA	NA
YBL066C	NA	NA	NA	NA	NA	0.723226574738	31	31	0	25	9	7	480.414111017	0.775510204082
YBL067C	NA	NA	747	3	0.309236947791	0.680038771225	48	46	0	98	74	47	8160.76328445	0.77479338843
YBL068W	NA	50	326	2	0.00613496932515	0.989754334244	75	26	0	22	26	5	52.8508566616	0.56
YBL069W	NA	30	429	2	0.00932400932401	0.786350388437	45	5	0	20	1	2	40.8411416457	0.5
YBL070C	NA	NA	NA	NA	NA	0.485246105513	NA	NA	0	NA	NA	NA	NA	NA
YBL071C	NA	NA	NA	NA	NA	0.143336569876	NA	NA	0	NA	NA	NA	NA	NA
YBL071C-B	NA	NA	NA	NA	NA	0.476313130138	80	1	0	NA	NA	NA	NA	NA
YBL071W-A	NA	20	82	1	0.0487804878049	0.941164660406	51	5	0	NA	NA	15	1312.34552704	0.8
YBL072C	300	50	200	1	0.36	0.998339967348	62	168	0	19	12	115	12904.2227101	0.259156663589
YBL073W	NA	NA	NA	NA	NA	0.386301282071	NA	NA	0	NA	NA	NA	NA	NA
YBL074C	NA	50	355	1	0.0845070422535	0.477211611222	80	3	1	NA	8	16	419.274906861	0.3203125
YBL075C	NA	10	649	1	0.272727272727	0.96101795079	81	29	0	6	0	53	21760.3286992	0.922722029988
YBL076C	NA	20	1072	3	0.00932835820896	0.974316559643	103	9	1	NA	5	19	4953.33204318	0.903047091413
YBL077W	NA	NA	NA	NA	NA	0.827379630963	NA	NA	0	NA	NA	NA	NA	NA
YBL078C	290	10	117	1	0.0	0.993740114789	59	83	0	24	18	24	7672.87569274	0.900826446281
YBL079W	30	10	1502	3	0.0805592543276	0.813484587755	27	94	0	39	24	29	2687.84784995	0.578875171468
YBL080C	NA	60	541	2	0.00924214417745	0.681789668695	48	2	0	49	15	3	133.631098006	0.444444444444
YBL081W	NA	NA	NA	NA	NA	0.80064950475	55	21	0	11	3	2	14.2989675301	0.0
YBL082C	NA	10	458	2	0.0240174672489	0.637896151766	75	66	0	46	5	2	2.60859247244	0.0
YBL083C	NA	NA	NA	NA	NA	0.559518780056	NA	NA	0	NA	NA	NA	NA	NA
YBL084C	NA	10	758	4	0.242744063325	0.74947343042	39	59	1	NA	10	41	13519.0215845	0.78375
YBL085W	20	10	980	3	0.615306122449	0.614749575839	40	26	0	13	12	63	40792.0241691	0.928
YBL086C	NA	NA	NA	NA	NA	0.689817987483	37	12	0	21	44	3	35.6793576633	0.666666666667
YBL087C	NA	90	137	1	0.021897810219	0.999632850649	62	37	0	20	10	42	7730.35582226	0.665532879819
YBL088C	160	30	2787	8	0.0043057050592	0.590068627997	45	106	0	15	9	13	1796.5885597	0.876033057851
YBL089W	NA	NA	459	1	0.0283224400871	0.551666667677	77	52	0	49	8	1	0.0	0.0
YBL090W	NA	30	177	1	0.305084745763	0.711410112706	96	5	0	12	17	28	174.369070521	0.0
YBL091C	NA	20	421	1	0.228028503563	0.906127963359	83	10	0	12	64	3	66.5944820573	0.666666666667
YBL091C-A	90	10	175	2	0.08	0.6104696973	93	11	0	23	NA	5	424.911706129	0.72
YBL092W	NA	90	130	1	0.330769230769	0.999880408058	90	7	1	NA	88	52	919.46426706	0.076124567474
YBL093C	NA	20	220	1	0.536363636364	0.906331826479	54	33	0	11	38	35	2759.58348712	0.361591695502
YBL094C	NA	NA	NA	NA	NA	0.559762763171	NA	NA	0	NA	NA	NA	NA	NA
YBL095W	NA	NA	NA	NA	NA	0.555327184078	124	16	0	23	50	3	537.882549405	0.666666666667
YBL096C	NA	NA	NA	NA	NA	0.494514564365	NA	NA	0	NA	NA	NA	NA	NA
YBL097W	NA	10	754	1	0.397877984085	0.653003974441	106	22	1	NA	64	14	1396.03472528	0.816326530612
YBL098W	NA	10	460	2	0.0	0.853289950061	14	46	0	34	41	NA	NA	NA
YBL099W	NA	10	545	3	0.0183486238532	0.991688035674	36	55	0	1	71	25	7244.10394307	0.88
YBL100C	NA	NA	NA	NA	NA	0.968920636177	NA	NA	0	NA	NA	NA	NA	NA
YBL100W-A	NA	50	438	2	0.559360730594	0.303181473564	NA	NA	NA	NA	NA	1	0.0	0.0
YBL100W-B	NA	50	1770	7	0.349152542373	0.595128929905	9	NA	NA	NA	NA	NA	NA	NA
YBL101C	NA	10	1117	2	0.483437779767	0.706029219638	143	20	0	12	35	6	1072.32788379	0.8
YBL102W	NA	10	215	1	0.0790697674419	0.90538271712	47	72	1	37	31	21	2708.01585665	0.86
YBL103C	30	20	486	3	0.722222222222	0.717686516345	73	239	0	38	23	35	8609.03310949	0.863177226814
YBL104C	NA	NA	NA	NA	NA	0.825617903345	65	42	0	35	68	20	3083.34059797	0.869806094183
YBL105C	40	10	1151	6	0.342311033884	0.866078415786	119	260	1	NA	70	64	36179.3481479	0.854608976082
YBL106C	190	20	1010	2	0.0742574257426	0.677627761845	39	10	0	10	39	15	1969.42488475	0.871111111111
YBL107C	NA	NA	NA	NA	NA	0.60760067715	30	5	0	15	40	NA	NA	NA
YBR001C	NA	10	780	2	0.121794871795	0.877050791194	51	24	0	26	20	8	344.669663884	0.84375
YBR002C	40	40	286	1	0.0244755244755	0.867794426303	99	9	1	NA	48	10	328.256738495	0.53125
YBR003W	NA	10	473	2	0.116279069767	0.896699017226	78	10	0	15	58	3	460.879178994	0.666666666667
YBR004C	NA	20	433	1	0.0	0.750486943992	70	8	1	NA	29	1	0.0	0.0
YBR005W	NA	70	213	2	0.535211267606	0.475590342858	95	15	0	26	18	NA	NA	NA
YBR006W	50	10	497	1	0.0	0.703514056667	32	14	0	39	14	3	17.713382377	0.666666666667
YBR007C	NA	NA	NA	NA	NA	0.567450927689	78	13	0	31	73	1	0.0	0.0
YBR008C	NA	10	548	1	0.0948905109489	0.705281118316	39	6	0	33	46	NA	NA	NA
YBR009C	NA	20	103	1	0.165048543689	0.999112180219	126	170	1	17	47	NA	NA	NA
YBR010W	30	20	136	1	0.338235294118	0.999586375235	94	204	0	28	23	NA	NA	NA
YBR011C	240	20	287	1	0.0871080139373	0.97988657543	60	31	1	NA	31	33	9196.22285745	0.871111111111
YBR012C	NA	NA	NA	NA	NA	0.898590477485	NA	NA	0	NA	NA	NA	NA	NA
YBR012W-A	NA	50	440	2	0.575	0.613604686609	4	NA	0	NA	NA	NA	NA	NA
YBR012W-B	NA	50	1756	4	0.331435079727	0.708062417947	17	1	NA	NA	NA	NA	NA	NA
YBR013C	NA	NA	NA	NA	NA	0.870684616927	48	4	0	33	15	NA	NA	NA
YBR014C	NA	50	203	1	0.295566502463	0.52348039181	63	12	0	15	22	1	0.0	0.0
YBR015C	NA	40	597	2	0.0217755443886	0.647801561079	51	57	0	54	22	6	246.943068037	0.611111111111
YBR016W	NA	NA	NA	NA	NA	0.799206720613	80	9	0	18	21	1	0.0	0.0
YBR017C	NA	30	918	1	0.0381263616558	0.852746464743	27	6	0	3	32	64	47828.2483123	0.863520408163
YBR018C	NA	10	366	2	0.051912568306	0.811311536184	33	29	0	33	34	8	469.18362053	0.6875
YBR019C	NA	10	699	3	0.00286123032904	0.673859048198	68	41	0	18	14	7	349.657123403	0.816326530612
YBR020W	220	10	528	3	0.0	0.877472590898	81	22	0	121	113	7	212.320383015	0.857142857143
YBR021W	NA	110	633	1	0.0	0.895943744393	60	6	0	76	59	3	18.1879762935	0.5
YBR022W	NA	10	177	1	0.0	0.624850187215	69	11	0	20	38	NA	NA	NA
YBR023C	50	10	1165	2	0.150214592275	0.904092911471	56	119	0	64	22	25	3494.76247643	0.81
YBR024W	NA	20	301	2	0.0398671096346	0.659213024521	32	26	1	11	36	5	861.381166458	0.72
YBR025C	NA	NA	394	2	0.0279187817259	0.984558650876	98	21	0	13	24	24	5774.15462931	0.896030245747
YBR026C	NA	10	380	NA	0.0184210526316	0.831819773376	101	146	0	2	7	2	0.0	0.5
YBR027C	NA	NA	NA	NA	NA	0.353453453545	NA	NA	0	NA	NA	NA	NA	NA
YBR028C	NA	NA	525	2	0.152380952381	0.760295944757	26	19	0	15	28	10	735.453048552	0.814814814815
YBR029C	NA	30	457	2	0.0415754923414	0.950653568415	63	12	1	NA	39	3	93.9268580586	0.444444444444
YBR030W	NA	10	552	1	0.0996376811594	0.530383363834	31	25	0	26	24	2	101.307895124	0.5
YBR031W	NA	90	362	2	0.24861878453	0.999650138688	89	21	0	9	28	153	49846.8134382	0.472385734072
YBR032W	NA	NA	NA	NA	NA	0.312801979785	NA	NA	0	NA	NA	NA	NA	NA
YBR033W	NA	NA	919	3	0.22633297062	0.274307246658	85	60	0	17	21	NA	NA	NA
YBR034C	20	20	348	1	0.0775862068966	0.920003823058	99	173	0	20	72	120	134832.075046	0.970655717908
YBR035C	NA	10	228	2	0.0964912280702	0.949184864103	106	97	0	30	13	4	186.601463876	0.75
YBR036C	90	10	410	2	0.0585365853659	0.872265207872	53	307	0	83	11	41	5624.24442187	0.371191135734
YBR037C	200	20	295	2	0.0576271186441	0.586216216571	68	39	0	29	38	4	200.506781251	0.625
YBR038W	100	20	963	5	0.248182762201	0.923269365608	88	23	1	0	25	7	330.438956219	0.816326530612
YBR039W	NA	10	311	1	0.016077170418	0.951452993742	35	3	0	8	38	41	16020.5573233	0.948245092207
YBR040W	NA	10	298	1	0.0	0.684275362394	11	6	0	27	62	1	0.0	0.0
YBR041W	30	20	669	1	0.0119581464873	0.860533334684	17	70	0	20	15	25	4272.69996163	0.632231404959
YBR042C	NA	60	397	1	0.00755667506297	0.730623116257	40	22	0	33	48	8	2152.26455012	0.84375
YBR043C	NA	10	689	2	0.190130624093	0.829937682576	64	5	0	19	65	5	377.006050584	0.75
YBR044C	NA	20	572	1	0.0297202797203	0.556204188239	74	22	0	36	45	12	9364.41586756	0.833333333333
YBR045C	30	10	639	1	0.413145539906	0.669698959452	20	17	0	22	46	5	5354.50968131	0.72
YBR046C	NA	50	334	2	0.0	0.750823880721	48	8	0	7	54	1	0.0	0.0
YBR047W	NA	NA	NA	NA	NA	0.700329545589	32	7	0	13	28	1	0.0	0.0
YBR048W	300	10	156	1	0.0769230769231	0.999726115012	70	50	0	14	15	80	2325.95315587	0.096875
YBR049C	NA	30	810	4	0.655555555556	0.855605015312	78	16	1	NA	16	31	6420.25009797	0.836762688615
YBR050C	NA	70	338	1	0.289940828402	0.602787611121	75	9	0	17	25	3	17.8659291099	0.444444444444
YBR051W	NA	NA	NA	NA	NA	0.449296296627	NA	NA	0	NA	NA	NA	NA	NA
YBR052C	NA	NA	NA	NA	NA	0.86181358729	97	10	0	18	78	27	3076.62358157	0.396449704142
YBR053C	NA	NA	NA	NA	NA	0.599979573331	56	7	0	16	32	4	534.771406434	0.666666666667
YBR054W	NA	NA	NA	NA	NA	0.907299518182	72	10	0	7	19	16	6677.77119852	0.714285714286
YBR055C	NA	NA	NA	NA	NA	0.528864445547	79	37	1	NA	14	87	41008.459955	0.69944598338
YBR056W	NA	NA	NA	NA	NA	0.671714476322	78	24	0	36	34	8	5497.17731076	0.448979591837
YBR057C	NA	100	366	1	0.546448087432	0.851745687053	66	72	0	21	25	108	46306.2956454	0.831683168317
YBR058C	NA	10	781	3	0.147247119078	0.653198636075	75	112	0	46	47	16	2340.07067173	0.915555555556
YBR058C-A	NA	20	80	1	0.0	0.923218106782	60	45	1	NA	NA	4	0.0	0.625
YBR059C	NA	10	1108	6	0.639891696751	0.758601143587	77	44	0	63	24	90	85065.3965784	0.944903581267
YBR060C	80	10	620	2	0.4	0.658995706405	42	257	1	NA	30	32	4454.17992432	0.73046875
YBR061C	NA	10	310	1	0.0741935483871	0.906070742359	53	43	0	45	32	3	99.97357395	0.666666666667
YBR062C	NA	NA	NA	NA	NA	0.72877716412	55	4	0	27	42	1	0.0	0.0
YBR063C	NA	NA	NA	NA	NA	0.0800469133738	46	NA	0	8	76	2	24.7200000061	0.5
YBR064W	NA	NA	NA	NA	NA	0.160333332829	NA	NA	0	NA	NA	NA	NA	NA
YBR065C	NA	50	364	1	0.0906593406593	0.504397259752	43	91	0	20	57	28	1831.54656232	0.607142857143
YBR066C	90	10	220	2	0.372727272727	0.734846154175	69	29	0	20	38	4	5806.02188484	0.625
YBR067C	NA	70	210	1	0.32380952381	0.65882622579	70	10	0	14	34	1	0.0	0.0
YBR068C	NA	30	609	1	0.0935960591133	0.809775957171	101	41	0	36	38	13	6450.46739541	0.847222222222
YBR069C	50	20	619	1	0.117932148627	0.791056990199	70	30	0	119	37	33	10909.8757197	0.7734375
YBR070C	NA	10	237	1	0.0	0.544183473362	83	5	1	NA	61	4	5895.04961504	0.0
YBR071W	NA	NA	NA	NA	NA	0.673506288836	67	6	0	27	24	2	18.9813539066	0.5
YBR072W	NA	50	214	1	0.289719626168	0.817998451485	114	11	0	25	64	31	6340.35437305	0.848989298454
YBR073W	NA	10	958	2	0.152400835073	0.647001390912	64	66	0	49	24	6	166.701997732	0.833333333333
YBR074W	NA	NA	NA	NA	NA	0.520479018152	8	5	0	24	32	1	0.0	0.0
YBR075W	NA	NA	NA	NA	NA	NA	NA	NA	0	NA	NA	NA	NA	NA
YBR076W	NA	NA	NA	NA	NA	0.621967136378	44	45	0	16	37	NA	NA	NA
YBR077C	NA	40	162	NA	0.0555555555556	0.631237219008	116	66	0	61	35	6	5371.49015879	0.56
YBR078W	NA	70	429	1	0.109557109557	0.899872093866	86	201	0	63	29	3	87.770607148	0.444444444444
YBR079C	NA	30	964	6	0.259336099585	0.85278342047	85	25	1	NA	34	81	31620.9895858	0.831597500401
YBR080C	290	10	758	3	0.0435356200528	0.978184894434	78	72	1	NA	62	42	15797.4207503	0.794765020821
YBR081C	150	20	1332	4	0.40015015015	0.657376594975	57	50	0	5	74	160	97167.2028525	0.893688888889
YBR082C	NA	10	148	1	0.0472972972973	0.99881879382	77	213	0	16	21	38	19304.717234	0.92378328742
YBR083W	60	10	486	1	0.33950617284	0.805542095586	129	61	0	23	40	10	1732.26537364	0.82
YBR084C-A	NA	90	189	1	0.365079365079	0.999628070886	85	10	0	3	24	12	254.047723699	0.416666666667
YBR084W	NA	20	975	3	0.0471794871795	0.882442283227	75	43	0	22	22	41	6145.35327058	0.652354570637
YBR085W	120	10	307	1	0.00325732899023	0.917509742581	54	6	0	2	30	14	8400.80768291	0.91124260355
YBR086C	NA	10	946	1	0.349894291755	0.579873636182	120	28	0	29	33	17	4426.71161847	0.885813148789
YBR087W	NA	10	354	2	0.00847457627119	0.802654461715	55	124	1	NA	41	25	5221.67847707	0.760416666667
YBR088C	NA	10	258	2	0.0	0.9749665403	121	195	1	NA	31	46	26240.7369548	0.921761998685
YBR089C-A	NA	20	99	1	0.858585858586	0.97694000115	95	52	1	23	23	46	8764.28069103	0.758979206049
YBR089W	NA	NA	NA	NA	NA	0.956441668872	NA	NA	0	NA	NA	NA	NA	NA
YBR090C	NA	NA	NA	NA	NA	0.963704609158	86	8	0	15	30	NA	NA	NA
YBR091C	NA	10	109	1	0.0	0.852457577467	63	9	1	NA	134	8	871.786084084	0.59375
YBR092C	NA	30	467	2	0.00214132762313	0.85269088398	63	32	0	16	31	NA	NA	NA
YBR093C	240	20	467	2	0.00214132762313	0.867197294993	44	29	0	22	23	7	849.989510893	0.816326530612
YBR094W	NA	NA	NA	NA	NA	0.799412909926	71	54	0	18	15	6	188.992004913	0.722222222222
YBR095C	30	10	430	3	0.346511627907	0.62022737906	52	283	0	53	116	24	3140.28109564	0.673611111111
YBR096W	NA	NA	NA	NA	NA	0.729349207773	73	3	0	NA	8	1	0.0	0.0
YBR097W	30	10	1454	4	0.0405777166437	0.662278580126	46	20	0	10	9	8	3398.07321801	0.40625
YBR098W	NA	10	691	4	0.286541244573	0.497983622453	42	117	0	142	54	7	439.250179442	0.816326530612
YBR099C	NA	NA	NA	NA	NA	0.718046875729	NA	NA	0	NA	NA	NA	NA	NA
YBR100W	NA	NA	NA	NA	NA	NA	NA	NA	0	NA	NA	NA	NA	NA
YBR101C	140	10	290	1	0.0931034482759	0.774357389539	105	5	0	21	30	10	739.918649708	0.84
YBR102C	70	10	753	4	0.324037184595	0.775177277583	69	18	1	NA	79	38	6414.02997781	0.755295836377
YBR103W	50	10	535	2	0.0785046728972	0.671371891103	70	190	0	93	9	23	9500.40864473	0.853185595568
YBR104W	NA	60	329	1	0.0881458966565	0.822542424831	29	31	0	8	34	NA	NA	NA
YBR105C	20	10	362	2	0.245856353591	0.640323232693	98	67	0	41	0	16	2692.67812843	0.8125
YBR106W	NA	20	188	1	0.18085106383	0.953897708919	60	26	1	9	35	130	84154.8004337	0.565289544938
YBR107C	120	10	245	1	0.0	0.858425476741	51	58	0	24	24	25	9604.90271996	0.785123966942
YBR108W	NA	10	947	2	0.978880675818	0.413336498086	32	116	0	25	45	28	7955.73341515	0.660714285714
YBR109C	50	10	147	1	0.047619047619	0.99483783919	54	87	1	NA	86	111	126485.794929	0.953086419753
YBR110W	NA	10	449	1	0.0022271714922	0.761866667611	53	51	1	NA	32	34	2181.64487387	0.119140625
YBR111C	NA	180	231	1	0.0562770562771	0.87453304693	62	51	0	NA	34	2	0.0	0.5
YBR111W-A	30	10	96	1	0.0104166666667	0.772639176031	42	200	0	NA	NA	107	42067.0048627	0.859438660027
YBR112C	90	10	966	2	0.620082815735	0.770337815381	142	64	1	2	72	34	9783.9112341	0.910820451843
YBR113W	NA	NA	NA	NA	NA	0.935695653685	NA	NA	0	NA	NA	NA	NA	NA
YBR114W	340	20	790	3	0.216455696203	0.87851243329	64	40	0	27	45	29	9140.47761375	0.926020408163
YBR115C	NA	20	1392	4	0.0337643678161	0.880182820234	71	13	0	12	22	6	1966.98209326	0.72
YBR116C	NA	NA	NA	NA	NA	0.600719697869	NA	NA	0	NA	NA	NA	NA	NA
YBR117C	NA	10	681	3	0.0660792951542	0.899315250481	47	15	0	NA	12	2	10.090414745	0.5
YBR118W	170	10	458	3	0.106986899563	0.999895425144	72	83	0	11	0	72	49293.4896179	0.950572320499
YBR119W	NA	50	298	2	0.171140939597	0.441712374871	71	57	0	34	19	67	10313.4737713	0.59619140625
YBR120C	NA	10	162	1	0.0555555555556	0.795474438536	43	6	0	30	21	5	1312.45854708	0.72
YBR121C	NA	10	690	3	0.0478260869565	0.990860281085	75	20	1	NA	25	10	910.970314649	0.814814814815
YBR122C	NA	60	177	1	0.440677966102	0.756653559528	56	7	0	NA	NA	31	5463.41922318	0.432882414152
YBR123C	NA	20	649	1	0.258859784284	0.748632308587	47	46	1	NA	83	17	4788.9774647	0.685121107266
YBR124W	NA	NA	NA	NA	NA	0.4892027784	NA	NA	0	NA	NA	NA	NA	NA
YBR125C	NA	20	393	2	0.0432569974555	0.858263115077	53	71	0	46	51	8	1014.25518851	0.78125
YBR126C	NA	10	495	1	0.0222222222222	0.9664845454	129	181	0	1	115	38	29787.7878342	0.916015625
YBR126W-A	NA	NA	NA	NA	NA	0.794526569221	NA	NA	0	NA	NA	NA	NA	NA
YBR127C	NA	10	517	3	0.0773694390716	0.998171816078	100	77	0	13	57	46	20703.611735	0.895895300416
YBR128C	NA	20	344	1	0.0348837209302	0.635839614235	55	37	0	49	52	18	4607.54401435	0.734567901235
YBR129C	NA	NA	NA	NA	NA	0.88954002172	95	46	0	11	25	5	147.111434633	0.72
YBR130C	110	10	425	2	0.621176470588	0.770386541412	55	28	0	28	38	25	9327.60760854	0.8672
YBR131C-A	NA	NA	NA	NA	NA	0.147511110611	NA	NA	0	NA	NA	NA	NA	NA
YBR131W	290	10	704	1	0.113636363636	0.463356501142	58	126	0	69	59	6	174.830782595	0.444444444444
YBR132C	NA	20	596	2	0.0234899328859	0.883468454333	51	16	0	NA	24	3	43.3356952963	0.666666666667
YBR133C	NA	20	827	2	0.0943168077388	0.737315620509	130	19	0	24	49	10	1403.12520958	0.82
YBR134W	NA	NA	NA	NA	NA	0.564778607939	NA	NA	0	NA	NA	NA	NA	NA
YBR135W	70	40	150	1	0.266666666667	0.990909494443	107	133	1	NA	11	41	17944.7726261	0.908950617284
YBR136W	160	10	2368	6	0.00253378378378	0.72596496465	61	169	1	NA	38	35	9877.69459762	0.90612244898
YBR137W	NA	NA	NA	NA	NA	0.608150002129	105	3	0	12	2	7	360.412375223	0.816326530612
YBR138C	NA	NA	NA	NA	NA	0.648237460504	51	3	0	34	14	5	165.651070791	0.8
YBR139W	NA	20	508	1	0.0	0.794977735393	109	19	0	13	5	6	340.738280412	0.833333333333
YBR140C	NA	10	3092	4	0.0892626131953	0.638360491782	30	24	1	NA	93	10	1120.50823995	0.7
YBR141C	NA	NA	337	2	0.0771513353116	0.554289941275	69	90	0	8	14	2	64.4003151104	0.0
YBR142W	NA	20	773	5	0.266494178525	0.725288545038	108	11	1	NA	52	67	13695.0844416	0.438397581255
YBR143C	NA	10	437	3	0.0114416475973	0.986531205056	60	18	1	NA	44	35	11519.0308276	0.836628511967
YBR144C	NA	NA	NA	NA	NA	0.159463491819	NA	NA	0	NA	NA	NA	NA	NA
YBR145W	NA	10	351	2	0.0	0.940489584649	77	11	0	2	6	1	0.0	0.0
YBR146W	NA	60	278	1	0.0863309352518	0.914739546739	49	2	0	8	30	32	1770.07279084	0.119140625
YBR147W	NA	10	296	2	0.0	0.733379350079	67	40	0	0	27	NA	NA	NA
YBR148W	NA	10	609	NA	0.446633825944	0.406699999713	62	2	0	11	22	12	1288.35407467	0.694444444444
YBR149W	NA	60	344	1	0.00872093023256	0.849374879975	78	12	0	2	40	3	71.1010227283	0.666666666667
YBR150C	NA	NA	1094	2	0.247714808044	0.514788127846	95	25	0	16	44	7	540.801833773	0.722222222222
YBR151W	NA	NA	NA	NA	NA	0.700477392662	131	NA	0	34	20	2	19.6408218375	0.5
YBR152W	NA	20	291	1	0.886597938144	0.342498857846	136	47	1	NA	41	24	926.481216	0.34375
YBR153W	NA	20	244	1	0.0819672131148	0.641707483945	57	2	1	NA	16	NA	NA	NA
YBR154C	NA	10	215	2	0.0418604651163	0.995123458681	42	10	1	NA	67	67	10670.4309537	0.534194698151
YBR155W	NA	50	385	4	0.171428571429	0.830959414061	32	4	1	NA	52	22	4868.3729796	0.892561983471
YBR156C	NA	10	698	5	0.825214899713	0.52384644772	130	13	0	47	41	27	4139.15687346	0.695266272189
YBR157C	NA	NA	NA	NA	NA	0.865925782538	98	5	0	27	13	5	142.790565544	0.72
YBR158W	NA	20	549	1	0.158469945355	0.660352121603	119	34	1	22	29	6	422.933920614	0.833333333333
YBR159W	NA	10	347	1	0.0	0.858394637445	83	30	0	10	44	120	113507.114186	0.676462585034
YBR160W	20	10	298	1	0.0	0.985028987345	45	287	1	NA	29	NA	NA	NA
YBR161W	NA	20	376	1	0.0398936170213	0.713619807377	37	11	0	6	23	5	353.637505814	0.75
YBR162C	NA	NA	NA	NA	NA	0.841693714848	96	8	0	54	38	8	437.437937588	0.78125
YBR162W-A	NA	50	65	1	0.107692307692	0.844383838859	95	22	0	20	26	2	41.0623162818	0.5
YBR163W	NA	20	585	2	0.0324786324786	0.475329920094	130	3	0	4	38	3	0.0	0.0
YBR164C	NA	10	183	1	0.0	0.994918480569	88	230	0	113	3	11	809.013976294	0.859504132231
YBR165W	NA	10	277	2	0.220216606498	0.553208634094	73	35	0	6	36	NA	NA	NA
YBR166C	NA	100	452	1	0.0110619469027	0.901216337499	55	11	0	NA	27	5	275.080138703	0.8
YBR167C	NA	10	140	1	0.228571428571	0.636472813136	145	95	1	NA	19	13	1757.85966585	0.272189349112
YBR168W	NA	40	413	1	0.0169491525424	0.544304348121	123	38	1	4	74	5	5467.66876829	0.625
YBR169C	NA	10	693	1	0.1443001443	0.894177235094	56	18	0	14	41	28	8196.2476405	0.832
YBR170C	140	10	580	2	0.0362068965517	0.786158922878	66	28	0	1	1	23	5495.19368601	0.896694214876
YBR171W	110	10	206	1	0.0	0.930088568395	40	288	0	24	8	21	5425.29836092	0.70987654321
YBR172C	NA	40	740	2	0.547297297297	0.61167701363	59	29	0	31	20	16	529.831499117	0.7265625
YBR173C	190	20	148	1	0.608108108108	0.834979867427	123	76	0	13	43	24	1121.24032529	0.238185255198
YBR174C	NA	NA	NA	NA	NA	0.457828571688	NA	NA	0	NA	NA	NA	NA	NA
YBR175W	NA	10	315	2	0.0	0.762802744226	120	221	0	56	32	20	5283.96947441	0.823529411765
YBR176W	NA	20	312	1	0.0	0.697864749591	98	11	0	13	30	6	359.021405689	0.777777777778
YBR177C	NA	10	451	1	0.0509977827051	0.779558260429	62	29	0	25	17	26	8228.58031401	0.772189349112
YBR178W	NA	NA	NA	NA	NA	0.570874666407	NA	NA	0	NA	NA	NA	NA	NA
YBR179C	NA	30	855	4	0.111111111111	0.677474689112	47	39	0	1	27	8	1079.2867969	0.78125
YBR180W	110	30	572	1	0.166083916084	0.723674811701	109	13	0	11	34	3	164.171730796	0.666666666667
YBR181C	NA	50	236	1	0.28813559322	0.999565401325	107	69	0	4	3	71	2531.05717995	0.189876076455
YBR182C	NA	10	452	1	0.595132743363	0.389468727286	77	18	0	26	26	9	412.101403158	0.6875
YBR183W	NA	20	316	1	0.0	0.659752892851	98	29	0	25	40	34	2494.11563471	0.168962350781
YBR184W	NA	NA	NA	NA	NA	0.105013995179	16	2	0	10	7	1	0.0	0.0
YBR185C	20	10	278	1	0.0503597122302	0.797851852246	43	80	0	26	72	5	193.048935801	0.8
YBR186W	80	10	564	3	0.0460992907801	0.573512094415	125	24	0	26	47	6	339.389426404	0.75
YBR187W	NA	10	280	1	0.0	0.649601424269	86	7	0	37	86	8	1356.86604502	0.448979591837
YBR188C	NA	50	140	NA	0.671428571429	0.226144207933	61	19	0	24	57	21	464.490677412	0.462585034014
YBR189W	50	10	195	2	0.246153846154	0.999243198203	72	8	0	2	30	112	18867.0081586	0.31755829904
YBR190W	NA	NA	NA	NA	NA	0.224169872642	NA	NA	0	NA	NA	NA	NA	NA
YBR191W	NA	90	160	1	0.11875	0.999919255451	115	7	0	3	39	49	657.690348292	0.0399833402749
YBR192W	170	10	377	1	0.0212201591512	0.94329012556	117	14	1	NA	65	NA	NA	NA
YBR193C	NA	70	223	1	0.188340807175	0.70504464436	134	135	1	NA	51	39	9841.55434915	0.409972299169
YBR194W	NA	NA	NA	NA	NA	0.220553763467	69	135	0	3	71	150	112580.024491	0.911227930966
YBR195C	NA	10	422	2	0.0473933649289	0.707902285682	69	89	0	47	30	10	1145.63967838	0.84375
YBR196C	NA	10	554	1	0.00902527075812	0.991356758397	86	14	1	NA	43	24	6986.24319743	0.927083333333
YBR197C	NA	NA	NA	NA	NA	0.404596331007	112	5	0	17	37	2	46.2715408336	0.5
YBR198C	NA	20	798	3	0.320802005013	0.879414686266	138	145	1	NA	81	158	95397.5974697	0.865258487654
YBR199W	NA	20	464	1	0.0366379310345	0.621505377364	117	10	0	25	52	4	385.690575531	0.444444444444
YBR200W	NA	10	551	3	0.205081669691	0.835829711802	34	383	1	5	77	79	51610.0877007	0.929180718111
YBR201W	NA	30	211	1	0.0	0.896023584401	49	120	0	33	57	10	60.1753402521	0.58
YBR202W	NA	10	845	2	0.108875739645	0.922775808909	56	15	1	NA	9	25	1994.46566032	0.5632
YBR203W	NA	100	924	2	0.318181818182	0.670610811413	54	3	0	28	29	3	114.144348659	0.666666666667
YBR204C	NA	140	375	1	0.00266666666667	0.511693262835	63	2	0	46	27	NA	NA	NA
YBR205W	NA	10	404	2	0.00247524752475	0.814977778165	72	21	0	18	25	21	6431.85939886	0.857142857143
YBR206W	NA	NA	NA	NA	NA	0.677182099094	NA	NA	0	NA	NA	NA	NA	NA
YBR207W	NA	50	465	1	0.118279569892	0.858162375328	79	18	0	15	35	36	11708.7349562	0.790657439446
YBR208C	NA	40	1835	8	0.0261580381471	0.858512528399	40	7	0	79	67	6	306.890237868	0.777777777778
YBR209W	NA	NA	NA	NA	NA	0.444704402602	NA	NA	0	NA	NA	NA	NA	NA
YBR210W	140	10	142	1	0.0	0.815944055388	116	53	0	24	21	2	16.1500129447	0.5
YBR211C	NA	10	324	1	0.299382716049	0.574540513524	55	69	1	NA	47	39	4812.24867022	0.79684418146
YBR212W	NA	10	672	1	0.556547619048	0.783642893542	103	53	0	32	28	11	2757.92444269	0.864197530864
YBR213W	NA	10	274	3	0.0182481751825	0.764231515255	73	14	0	27	3	1	0.0	0.0
YBR214W	NA	50	527	1	0.370018975332	0.91403219859	95	27	0	33	12	5	425.930439117	0.8
YBR215W	NA	10	625	2	0.8832	0.551164004876	113	104	0	95	51	10	128.062875752	0.78
YBR216C	NA	50	674	1	0.0103857566766	0.502971357707	72	15	0	48	43	2	0.0	0.5
YBR217W	NA	10	186	1	0.408602150538	0.638397504426	48	13	0	31	47	48	23720.3277226	0.945375878853
YBR218C	NA	10	1180	6	0.0313559322034	0.982524416756	51	77	0	18	33	8	495.364417947	0.84375
YBR219C	NA	NA	NA	NA	NA	0.685721355131	84	6	0	43	43	1	0.0	0.0
YBR220C	NA	NA	NA	NA	NA	0.77613309655	53	8	0	45	17	1	0.0	0.0
YBR221C	NA	10	366	2	0.0	0.988664852555	65	121	0	17	30	23	5779.71783676	0.879818594104
YBR222C	NA	NA	543	2	0.0699815837937	0.893517159201	80	14	0	22	42	5	596.234959145	0.8
YBR223C	NA	120	544	1	0.0551470588235	0.44127522959	85	37	0	20	8	5	224.758929866	0.75
YBR224W	NA	NA	NA	NA	NA	0.33343798445	NA	NA	0	NA	NA	NA	NA	NA
YBR225W	NA	NA	NA	NA	NA	0.727949315996	60	15	0	15	10	11	1495.01069562	0.8
YBR226C	NA	NA	NA	NA	NA	0.47306326011	NA	NA	0	NA	NA	NA	NA	NA
YBR227C	NA	10	520	2	0.0865384615385	0.845902112192	80	42	0	30	28	3	56.71161829	0.666666666667
YBR228W	NA	50	304	1	0.0197368421053	0.587151912721	40	39	0	24	11	4	87.5387038292	0.625
YBR229C	NA	50	954	2	0.017819706499	0.607255498293	137	93	0	66	34	7	375.957075146	0.777777777778
YBR230C	NA	NA	NA	NA	NA	0.907461728652	127	4	0	14	19	28	7863.63485343	0.8125
YBR231C	NA	10	303	1	0.574257425743	0.503459429838	75	387	0	83	33	17	607.623905255	0.622837370242
YBR232C	NA	NA	NA	NA	NA	0.701641664758	NA	NA	0	NA	NA	NA	NA	NA
YBR233W	NA	30	413	1	0.193704600484	0.79451046608	105	11	0	12	35	12	1245.38207953	0.847222222222
YBR233W-A	NA	10	94	1	0.31914893617	0.633024560851	72	NA	1	NA	NA	11	624.0612286	0.68
YBR234C	NA	10	384	1	0.0416666666667	0.892490910709	88	40	1	NA	42	39	12004.3946436	0.566837107378
YBR235W	NA	40	1120	6	0.102678571429	0.805912579363	51	40	0	11	35	3	124.698347012	0.666666666667
YBR236C	NA	10	436	1	0.229357798165	0.855678873174	62	122	1	NA	43	5	0.0	0.56
YBR237W	NA	20	849	2	0.254416961131	0.659643922625	72	8	1	NA	32	6	395.714154722	0.72
YBR238C	NA	40	731	1	0.284541723666	0.935297360286	65	95	0	20	1	2	9.51521160204	0.5
YBR239C	NA	NA	529	2	0.249527410208	0.839034592281	65	10	0	8	25	4	72.5948419103	0.375
YBR240C	NA	110	450	3	0.113333333333	0.81748706623	46	11	0	8	22	1	0.0	0.0
YBR241C	NA	110	488	1	0.0696721311475	0.585109066576	35	3	0	2	31	10	514.592505854	0.78
YBR242W	NA	NA	NA	NA	NA	0.787167364733	132	3	0	17	18	1	0.0	0.0
YBR243C	NA	20	448	2	0.0	0.867046029413	88	33	1	NA	59	8	7392.53146936	0.6875
YBR244W	NA	50	162	1	0.0	0.809451943661	141	34	0	73	20	9	490.909227929	0.641975308642
YBR245C	NA	10	1129	5	0.180690876882	0.89112507522	76	117	0	35	56	52	10492.1680216	0.7696
YBR246W	NA	40	387	4	0.0	0.585323023935	33	24	0	51	30	3	130.051966725	0.444444444444
YBR247C	NA	30	483	1	0.331262939959	0.873336778626	41	30	1	NA	22	93	16551.9007184	0.46926699674
YBR248C	NA	50	552	2	0.0217391304348	0.865169983607	74	6	0	15	76	1	0.0	0.0
YBR249C	NA	20	370	1	0.0918918918919	0.973650495679	54	12	0	24	18	8	629.55870369	0.84375
YBR250W	NA	90	523	3	0.0114722753346	0.798674301457	102	5	0	12	33	2	5291.0	0.0
YBR251W	NA	60	307	2	0.100977198697	0.845563854218	53	2	0	8	33	50	16199.5314716	0.518903591682
YBR252W	NA	10	147	1	0.0544217687075	0.951153154174	87	36	1	NA	64	8	646.659504948	0.84375
YBR253W	NA	110	121	1	0.0743801652893	0.809732241581	75	11	1	NA	35	44	2331.46867047	0.316115702479
YBR254C	NA	40	175	1	0.108571428571	0.778155304133	77	76	1	NA	55	14	1810.85206379	0.390532544379
YBR255W	NA	NA	NA	NA	NA	0.683576499131	70	79	0	78	36	1	0.0	0.0
YBR256C	NA	20	238	1	0.0294117647059	0.865234310685	48	14	1	NA	31	NA	NA	NA
YBR257W	NA	10	279	2	0.00716845878136	0.718227381868	56	202	1	NA	50	12	795.868647194	0.152777777778
YBR258C	NA	10	142	1	0.380281690141	0.549111888915	67	16	0	13	53	8	145.391966189	0.5625
YBR259W	NA	NA	NA	NA	NA	0.44372568922	52	6	0	8	54	2	13.3144001948	0.5
YBR260C	NA	10	666	3	0.285285285285	0.858468267417	58	129	0	42	42	19	3010.76296449	0.844444444444
YBR261C	NA	10	232	1	0.0818965517241	0.875876969661	50	29	0	27	33	41	15765.8709653	0.957777777778
YBR262C	NA	10	106	2	0.0377358490566	0.902956387872	67	15	0	13	50	11	1045.35782	0.297520661157
YBR263W	NA	10	490	1	0.034693877551	0.915639512337	95	23	0	19	31	4	31.0621772295	0.625
YBR264C	NA	NA	199	1	0.0100502512563	0.693910000766	56	19	0	36	43	10	679.801057265	0.34
YBR265W	NA	20	320	1	0.0	0.810050883235	102	54	1	NA	104	3	74.8456766819	0.666666666667
YBR266C	NA	NA	NA	NA	NA	0.610441502817	NA	NA	0	NA	NA	NA	NA	NA
YBR267W	50	20	393	1	0.335877862595	0.793806262453	64	201	0	5	7	21	3006.7728699	0.75283446712
YBR268W	NA	60	105	1	0.0761904761905	0.616132076541	91	4	0	2	37	2	9.57786326661	0.0
YBR269C	NA	NA	NA	NA	NA	0.695299761863	116	16	0	23	NA	NA	NA	NA
YBR270C	NA	NA	NA	NA	NA	0.693899267974	93	39	0	32	41	11	670.602366023	0.793388429752
YBR271W	NA	10	419	2	0.0572792362768	0.532984127838	90	2	0	11	NA	NA	NA	NA
YBR272C	20	10	480	NA	0.00625	0.534020097013	59	34	0	19	0	24	1422.85572798	0.361111111111
YBR273C	120	110	436	2	0.415137614679	0.661789473731	97	14	0	2	NA	10	1070.68643306	0.740740740741
YBR274W	240	10	527	3	0.0151802656546	0.80308396507	56	149	0	0	NA	44	17597.8603182	0.941828254848
YBR275C	NA	20	1916	2	0.360647181628	0.353657625069	84	53	0	8	30	14	4733.59280595	0.791666666667
YBR276C	50	10	807	3	0.0532837670384	0.603731848191	57	17	0	18	19	2	13.1393374704	0.5
YBR277C	NA	NA	NA	NA	NA	0.625594527347	NA	NA	0	NA	NA	NA	NA	NA
YBR278W	NA	10	201	1	0.482587064677	0.49716006577	45	168	0	21	NA	8	1477.26369628	0.8125
YBR279W	20	10	445	1	0.343820224719	0.709981316975	78	108	0	18	NA	38	13793.3513651	0.862654320988
YBR280C	NA	10	637	3	0.268445839874	0.657929467314	43	5	0	46	52	7	347.291409258	0.32
YBR281C	NA	10	878	4	0.00341685649203	0.815053850132	46	6	0	41	NA	8	4376.58300821	0.777777777778
YBR282W	NA	60	146	1	0.164383561644	0.768369614102	104	1	0	4	NA	17	417.432379688	0.311418685121
YBR283C	140	20	490	2	0.0	0.90850034124	114	103	0	4	NA	41	5258.10759168	0.418798334325
YBR284W	NA	NA	NA	NA	NA	0.472546366158	126	18	0	34	NA	4	2343.67581638	0.625
YBR285W	NA	NA	NA	NA	NA	0.681689656141	57	4	0	11	NA	5	104.044725724	0.32
YBR286W	NA	10	537	2	0.0670391061453	0.853622677527	47	14	0	33	NA	2	17.7288828714	0.5
YBR287W	NA	NA	NA	NA	NA	0.888943927331	105	15	0	14	46	4	285.534564012	0.75
YBR288C	NA	20	483	2	0.0248447204969	0.917422866436	48	102	0	105	56	4	38.2779452304	0.625
YBR289W	100	10	905	3	0.508287292818	0.691915011692	126	120	0	3	97	33	5582.57698524	0.809917355372
YBR290W	110	50	321	3	0.361370716511	0.805937889342	126	67	0	96	NA	37	7673.17066725	0.470679012346
YBR291C	NA	50	299	1	0.0100334448161	0.974506668366	102	67	0	67	NA	4	70.7348723361	0.75
YBR292C	NA	NA	NA	NA	NA	0.169876344336	NA	NA	0	NA	NA	NA	NA	NA
YBR293W	NA	10	474	1	0.00210970464135	0.798156492903	76	14	0	19	NA	6	183.172591968	0.5
YBR294W	20	10	859	3	0.0488940628638	0.717934884657	78	52	0	20	31	NA	NA	NA
YBR295W	NA	10	1216	3	0.0748355263158	0.431591892896	31	15	0	43	NA	4	289.076785057	0.75
YBR296C	NA	20	574	1	0.0470383275261	0.94821449504	23	19	0	22	NA	4	100.704950427	0.625
YBR297W	NA	10	468	2	0.0042735042735	0.686428571663	75	21	0	42	NA	NA	NA	NA
YBR298C	110	10	614	1	0.115635179153	0.55645420066	66	25	0	66	NA	18	6368.79303855	0.462962962963
YBR299W	NA	10	584	1	0.0291095890411	0.818603419304	45	16	0	12	0	4	361.672364255	0.444444444444
YBR300C	NA	NA	NA	NA	NA	0.230783132602	NA	NA	0	NA	NA	NA	NA	NA
YBR301W	NA	NA	NA	NA	NA	0.950154271993	52	3	0	10	48	NA	NA	NA
YCL001W	NA	20	188	1	0.0106382978723	0.811652558159	46	97	0	41	NA	8	570.595720464	0.59375
YCL001W-A	NA	NA	153	NA	0.0	0.33147619005	50	9	0	53	NA	NA	NA	NA
YCL002C	NA	NA	NA	NA	NA	0.565243686303	91	21	0	32	NA	NA	NA	NA
YCL003W	NA	NA	NA	NA	NA	NA	NA	NA	0	NA	NA	NA	NA	NA
YCL004W	NA	40	521	3	0.00575815738964	0.720957855398	77	43	1	NA	33	1	0.0	1.0
YCL005W	NA	NA	NA	NA	NA	0.857635538196	50	6	0	86	NA	1	0.0	0.0
YCL005W-A	100	10	73	1	0.0	0.992891892388	49	218	0	NA	NA	2	0.0	0.0
YCL006C	NA	NA	NA	NA	NA	NA	NA	NA	0	NA	NA	NA	NA	NA
YCL007C	NA	NA	NA	NA	NA	0.693007634709	NA	NA	0	NA	NA	NA	NA	NA
YCL008C	NA	20	385	2	0.21038961039	0.847871331415	73	101	0	121	NA	47	18910.6472977	0.8
YCL009C	NA	10	309	2	0.174757281553	0.981360217384	123	36	0	11	NA	9	584.209472507	0.864197530864
YCL010C	280	20	259	1	0.266409266409	0.769376924455	139	151	0	101	NA	82	27450.3313849	0.78701444924
YCL011C	330	20	427	1	0.423887587822	0.781552960643	86	70	0	32	NA	45	4356.41792861	0.605371900826
YCL012C	NA	NA	NA	NA	NA	0.638177777194	96	NA	0	NA	NA	NA	NA	NA
YCL012W	NA	NA	NA	NA	NA	NA	NA	NA	0	NA	NA	NA	NA	NA
YCL013W	NA	NA	NA	NA	NA	NA	NA	NA	0	NA	NA	NA	NA	NA
YCL014W	NA	10	1636	3	0.429095354523	0.463356343354	65	22	0	29	NA	34	10373.2994563	0.852941176471
YCL016C	NA	10	380	1	0.00263157894737	0.687769904022	59	311	0	19	NA	5	136.329329749	0.72
YCL017C	70	20	497	1	0.0764587525151	0.944257030322	79	7	1	NA	80	11	3531.63241566	0.68
YCL018W	NA	10	364	1	0.0274725274725	0.994688586612	21	10	0	NA	NA	2	0.0	0.5
YCL019W	NA	50	1770	7	0.35197740113	0.589802372295	1	NA	NA	NA	NA	4	2701.92721381	0.625
YCL020W	NA	50	438	2	0.563926940639	0.302185269989	106	NA	NA	NA	NA	2	1.0	0.0
YCL021W-A	NA	NA	NA	NA	NA	0.354388888163	68	NA	0	NA	NA	5	713.87615476	0.56
YCL022C	NA	NA	NA	NA	NA	0.311215116492	NA	NA	0	NA	NA	NA	NA	NA
YCL023C	NA	NA	NA	NA	NA	0.409795977583	NA	NA	0	NA	NA	NA	NA	NA
YCL024W	80	10	1037	2	0.394406943105	0.548115607275	131	38	0	28	NA	51	11693.8858389	0.744691358025
YCL025C	NA	30	633	1	0.165876777251	0.895916405703	87	84	0	9	NA	35	4065.75507884	0.283203125
YCL026C	NA	NA	NA	NA	NA	NA	NA	NA	0	NA	NA	NA	NA	NA
YCL026C-A	NA	10	193	1	0.0362694300518	0.582663230586	32	9	0	4	28	1	0.0	0.0
YCL026C-B	NA	NA	193	1	0.0777202072539	0.86741065421	24	3	0	NA	NA	NA	NA	NA
YCL027W	80	10	512	1	0.291015625	0.653653022416	53	21	0	10	NA	32	11023.8124905	0.92899408284
YCL028W	NA	NA	NA	NA	NA	0.884650245957	61	17	1	11	NA	62	30552.3847825	0.79
YCL029C	30	10	440	1	0.656818181818	0.74366062074	40	92	0	7	NA	60	18481.0706373	0.78953626635
YCL030C	NA	50	799	4	0.026282853567	0.857559584392	118	10	0	16	NA	7	95.1092529173	0.816326530612
YCL031C	300	10	297	1	0.0774410774411	0.854347876658	50	31	1	NA	0	46	12549.9395866	0.635160680529
YCL032W	NA	10	346	2	0.439306358382	0.776837656346	52	302	0	44	NA	90	44740.3024037	0.844825083466
YCL033C	NA	50	168	1	0.0119047619048	0.8634674572	82	10	0	23	NA	2	0.0	0.5
YCL034W	NA	10	354	1	0.282485875706	0.769861973013	110	3	0	15	NA	5	153.584444702	0.32
YCL035C	NA	50	110	1	0.00909090909091	0.899909910631	123	21	0	9	38	6	140.589965935	0.777777777778
YCL036W	NA	NA	NA	NA	NA	0.754823045707	88	8	0	24	NA	3	38.2341585647	0.666666666667
YCL037C	NA	NA	434	2	0.71198156682	0.851796936572	59	108	0	22	NA	NA	NA	NA
YCL038C	NA	10	528	1	0.0	0.794551985708	44	14	0	18	31	2	9.57352424526	0.5
YCL039W	NA	10	745	4	0.0308724832215	0.75293521062	113	11	0	9	NA	12	1893.17698592	0.708333333333
YCL040W	NA	10	500	2	0.032	0.915196941187	117	10	0	28	NA	7	5726.33032305	0.775510204082
YCL041C	NA	NA	NA	NA	NA	0.486090909762	NA	NA	0	NA	NA	NA	NA	NA
YCL042W	NA	NA	NA	NA	NA	0.603136111513	136	2	0	37	NA	1	0.0	0.0
YCL043C	NA	50	522	2	0.0478927203065	0.90270682104	81	133	1	NA	33	22	5581.14801674	0.91
YCL044C	NA	10	417	1	0.247002398082	0.755787878899	83	111	0	29	NA	5	118.073974015	0.8
YCL045C	NA	10	760	3	0.00394736842105	0.645200613582	61	31	0	35	NA	5	1691.19628097	0.75
YCL046W	NA	NA	NA	NA	NA	0.895753087567	NA	NA	0	NA	NA	NA	NA	NA
YCL047C	30	20	258	2	0.0	0.714651223188	51	2	0	3	NA	4	121.466583545	0.625
YCL048W	NA	30	463	2	0.0172786177106	0.671329023089	25	21	0	18	NA	2	0.0	0.0
YCL049C	NA	NA	NA	NA	NA	0.59148988275	28	5	0	9	NA	NA	NA	NA
YCL050C	50	10	321	1	0.177570093458	0.890208075471	114	10	0	29	NA	2	247.773663387	0.5
YCL051W	NA	70	583	4	0.734133790738	0.606405822928	79	19	0	35	NA	3	17.9660259626	0.666666666667
YCL052C	NA	20	416	2	0.0336538461538	0.56114468461	100	11	1	NA	11	13	1690.36351175	0.579881656805
YCL053C	NA	NA	NA	NA	NA	NA	NA	NA	0	NA	NA	NA	NA	NA
YCL054W	50	20	841	3	0.455410225922	0.927285433392	39	4	1	NA	6	29	715.91532775	0.244946492271
YCL055W	70	10	335	1	0.149253731343	0.921781747691	98	24	0	37	NA	5	180.243739417	0.75
YCL056C	NA	40	144	2	0.0	0.84417241393	82	13	0	11	NA	13	7765.17866116	0.82
YCL057C-A	NA	10	97	1	0.247422680412	0.957897960823	73	1	0	NA	NA	32	28044.5109385	0.810650887574
YCL057W	NA	190	712	3	0.00280898876404	0.781506312545	80	NA	0	22	NA	2	25.3242464257	0.5
YCL058C	NA	20	152	NA	0.0	0.709488018833	1	NA	0	6	42	NA	NA	NA
YCL058W-A	70	20	113	1	0.902654867257	0.753137428289	14	NA	0	NA	NA	NA	NA	NA
YCL059C	NA	30	316	1	0.161392405063	0.982149318903	64	49	1	NA	16	84	5790.98987052	0.2328125
YCL060C	NA	NA	NA	NA	NA	NA	NA	NA	0	NA	NA	NA	NA	NA
YCL061C	160	10	1096	1	0.704379562044	0.47910088141	68	266	0	44	NA	24	4027.24947326	0.756944444444
YCL062W	NA	NA	NA	NA	NA	NA	NA	NA	0	NA	NA	NA	NA	NA
YCL063W	NA	10	423	2	0.562647754137	0.719238207851	119	42	0	37	NA	4	181.036247961	0.75
YCL064C	NA	20	360	1	0.00277777777778	0.784734996225	115	25	0	36	NA	4	24.1766777452	0.625
YCL066W	NA	30	175	1	0.0114285714286	0.48100000006	96	NA	NA	NA	NA	6	560.360648962	0.56
YCL067C	NA	30	210	2	0.0714285714286	0.998524487207	26	2	1	NA	NA	5	2143.12928209	0.75
YCL069W	NA	10	458	1	0.0196506550218	0.552736383411	68	10	0	13	NA	2	8.99910816031	0.5
YCL073C	NA	10	615	1	0.00325203252033	0.300660173252	25	NA	0	NA	NA	2	121.696161652	0.5
YCL074W	NA	50	308	1	0.0	NA	4	16	0	5	11	NA	NA	NA
YCL075W	NA	50	146	NA	0.041095890411	NA	NA	12	0	1	15	NA	NA	NA
YCL076W	NA	NA	NA	NA	NA	0.772911289967	NA	NA	0	NA	NA	NA	NA	NA
YCR001W	NA	NA	NA	NA	NA	0.0287936509439	NA	NA	0	NA	NA	NA	NA	NA
YCR002C	90	10	322	1	0.027950310559	0.943153768978	105	158	0	67	NA	29	3115.46555987	0.737217598098
YCR003W	NA	60	183	1	0.24043715847	0.824317030095	69	2	0	3	NA	3	52.3076833229	0.444444444444
YCR004C	NA	NA	247	1	0.194331983806	0.930604840357	125	3	0	34	NA	7	101.799430135	0.816326530612
YCR005C	NA	10	460	1	0.0239130434783	0.985945771353	88	37	0	21	NA	5	92.5105682523	0.56
YCR006C	NA	NA	NA	NA	NA	0.678970465437	NA	NA	0	NA	NA	NA	NA	NA
YCR007C	NA	NA	NA	NA	NA	0.210244444069	53	7	0	12	NA	8	2331.75964486	0.857142857143
YCR008W	120	20	603	1	0.427860696517	0.884935984206	134	117	0	86	NA	50	22615.6265135	0.905354245538
YCR009C	70	10	265	1	0.0	0.994408523454	50	342	0	42	NA	51	17255.2829409	0.885416666667
YCR010C	NA	20	283	1	0.144876325088	0.937619720935	87	3	0	36	NA	5	6274.51990692	0.56
YCR011C	NA	110	1049	6	0.0438512869399	0.863889207597	77	18	0	22	NA	4	112.968214777	0.5
YCR012W	NA	10	416	1	0.0408653846154	0.999438050411	149	11	1	NA	59	40	15963.2709273	0.914127423823
YCR013C	NA	NA	NA	NA	NA	0.988291667383	NA	NA	0	NA	NA	NA	NA	NA
YCR014C	NA	20	582	3	0.0618556701031	0.567789594664	101	13	0	7	NA	16	1868.71472364	0.524444444444
YCR015C	NA	NA	NA	NA	NA	0.500088050776	70	3	0	4	NA	1	0.0	0.0
YCR016W	NA	NA	NA	NA	NA	0.62981672424	14	55	0	14	NA	16	2439.35847276	0.8828125
YCR017C	90	20	953	2	0.0230849947534	0.734202307072	61	55	0	60	NA	1	0.0	0.0
YCR018C	NA	150	221	1	0.429864253394	0.42809609692	1	8	NA	NA	NA	NA	NA	NA
YCR019W	NA	NA	363	1	0.0110192837466	0.556730769514	117	15	0	30	NA	NA	NA	NA
YCR020C	NA	30	215	1	0.0	0.727253086743	79	6	0	39	NA	1	0.0	0.0
YCR020C-A	NA	10	88	1	0.0	0.672037454289	79	35	0	64	NA	6	514.729306999	0.611111111111
YCR020W-B	NA	10	78	NA	0.576923076923	0.632810125328	102	24	0	2	NA	27	3231.73727494	0.6592
YCR021C	NA	20	332	1	0.120481927711	0.717409409813	104	56	0	5	NA	30	5986.71088768	0.566326530612
YCR022C	NA	NA	NA	NA	NA	0.558405798673	NA	NA	0	NA	NA	NA	NA	NA
YCR023C	NA	NA	NA	NA	NA	0.820704795017	96	4	0	11	NA	NA	NA	NA
YCR024C	NA	10	492	2	0.00813008130081	0.68576064966	157	11	0	19	NA	6	2866.22613428	0.777777777778
YCR024C-A	NA	70	40	1	0.0	0.96992683023	132	28	0	43	NA	17	1571.09715655	0.560553633218
YCR025C	NA	NA	NA	NA	NA	0.858873480831	NA	NA	0	NA	NA	NA	NA	NA
YCR026C	130	30	742	1	0.152291105121	0.579790938477	25	16	0	51	NA	NA	NA	NA
YCR027C	NA	10	209	1	0.0	0.74481111071	88	40	0	24	NA	3	73.9256633238	0.666666666667
YCR028C	NA	10	512	1	0.078125	0.792215725383	136	31	0	14	NA	7	913.865915824	0.612244897959
YCR028C-A	70	10	135	1	0.17037037037	0.988210786207	44	115	0	1	10	57	30809.4820429	0.908284023669
YCR030C	NA	10	870	2	0.422988505747	0.726773823688	71	18	0	5	15	35	8106.40915142	0.785467128028
YCR031C	300	10	137	1	0.416058394161	0.999910628594	82	33	0	13	NA	92	7052.34090762	0.262770196836
YCR032W	NA	70	2167	9	0.00830641439778	0.473444188491	49	30	0	28	34	2	5291.0	0.0
YCR033W	50	10	1226	4	0.713703099511	0.537081499776	57	314	0	78	55	12	612.788982323	0.777777777778
YCR034W	70	10	347	1	0.0374639769452	0.971621649561	54	192	0	59	NA	69	20069.4092036	0.375114784206
YCR035C	300	10	394	1	0.0329949238579	0.681091140134	53	2	1	NA	54	24	3214.63916803	0.527777777778
YCR036W	NA	10	333	1	0.018018018018	0.550742515822	56	78	0	53	NA	1	0.0	0.0
YCR037C	NA	20	923	3	0.110509209101	0.750487735116	99	53	0	20	NA	4	669.890555363	0.375
YCR038C	NA	10	642	1	0.0	0.649059098187	57	6	0	NA	NA	8	947.152424601	0.775510204082
YCR039C	NA	30	210	2	0.0714285714286	0.99913270223	105	4	1	NA	NA	5	3413.62870559	0.625
YCR040W	NA	30	175	1	0.0114285714286	0.441837121119	83	2	0	NA	NA	2	106.491982614	0.5
YCR042C	NA	20	1407	2	0.107320540156	0.574326231509	31	2	0	NA	NA	32	7050.05495772	0.556480380499
YCR043C	NA	NA	NA	NA	NA	0.616377604711	39	9	0	29	NA	24	6716.50438316	0.916666666667
YCR044C	90	20	357	1	0.0	0.658480447413	43	180	0	36	NA	4	72.5923827808	0.625
YCR045C	190	30	491	2	0.0264765784114	0.76142276427	51	3	0	48	NA	1	0.0	0.0
YCR046C	NA	60	169	1	0.0	0.779545099341	83	8	0	2	64	31	1878.57355733	0.397777777778
YCR047C	110	10	275	3	0.181818181818	0.961955316199	86	5	0	3	59	3	6.79446720258	0.444444444444
YCR048W	100	20	610	1	0.14262295082	0.700581560917	108	31	0	24	37	24	1724.10572955	0.805555555556
YCR049C	NA	NA	NA	NA	NA	0.726371365552	NA	NA	0	NA	NA	NA	NA	NA
YCR050C	NA	NA	NA	NA	NA	0.747126214882	NA	5	0	41	NA	1	0.0	0.0
YCR051W	NA	NA	NA	NA	NA	0.860645740645	71	7	0	13	NA	1	0.0	1.0
YCR052W	NA	10	483	1	0.4016563147	0.671304408159	55	89	1	NA	62	28	2013.70519525	0.658163265306
YCR053W	NA	20	514	2	0.0350194552529	0.979884144018	96	327	0	95	59	8	285.334759025	0.8125
YCR054C	NA	NA	NA	NA	NA	0.596572104274	89	NA	1	NA	40	NA	NA	NA
YCR057C	110	20	923	3	0.10292524377	0.925410535357	125	4	1	NA	29	107	19650.0861772	0.221350847956
YCR059C	30	20	258	2	0.139534883721	0.912655084098	89	20	0	39	NA	14	2019.00816579	0.857142857143
YCR060W	70	50	111	1	0.0540540540541	0.603687500829	103	25	0	9	10	10	324.60226644	0.76
YCR061W	NA	20	631	2	0.0855784469097	0.633141350881	46	38	0	68	22	23	16500.0373414	0.89
YCR062W	NA	NA	NA	NA	NA	NA	NA	NA	0	NA	NA	NA	NA	NA
YCR063W	NA	30	157	1	0.0573248407643	0.909282701754	96	161	0	11	NA	32	5700.43727705	0.653983353151
YCR064C	NA	NA	NA	NA	NA	0.47703406361	NA	NA	0	NA	NA	NA	NA	NA
YCR065W	90	10	564	1	0.466312056738	0.707441888784	82	156	0	22	NA	9	2272.41284511	0.8125
YCR066W	NA	10	487	3	0.425051334702	0.571682377331	113	174	0	65	NA	12	1892.68039938	0.892561983471
YCR067C	30	10	1065	4	0.364319248826	0.290263602163	71	29	0	21	29	3	35.0045065809	0.666666666667
YCR068W	NA	20	520	1	0.0846153846154	0.709346130352	64	43	0	64	NA	5	81.2841386485	0.625
YCR069W	NA	NA	318	1	0.0471698113208	0.386228840149	73	3	0	31	45	1	0.0	0.0
YCR071C	NA	60	146	1	0.0	0.584061225625	100	11	0	16	NA	29	921.96065678	0.302021403092
YCR072C	NA	20	515	2	0.0815533980583	0.97719832253	111	4	1	NA	43	27	1128.52608776	0.452662721893
YCR073C	NA	10	1331	3	0.0293012772352	0.534846597316	96	24	0	24	20	28	10479.300782	0.929752066116
YCR073W-A	NA	10	315	1	0.149206349206	0.889221521182	88	22	0	24	NA	17	3470.74893659	0.828125
YCR075C	NA	10	260	1	0.0	0.683283525497	50	47	0	30	20	6	1834.23128405	0.777777777778
YCR076C	NA	NA	250	2	0.636	0.742552457677	105	21	0	46	NA	10	369.702673115	0.34
YCR077C	30	10	796	1	0.477386934673	0.876162277366	97	403	0	25	NA	NA	NA	NA
YCR079W	100	20	442	1	0.0610859728507	0.844912717119	101	51	0	67	NA	23	3396.87009125	0.884353741497
YCR081W	NA	20	1427	4	0.0378416257884	0.657958917514	68	117	0	15	NA	30	507.764596724	0.126666666667
YCR082W	NA	NA	NA	NA	NA	0.603299742112	124	12	0	53	NA	20	7129.14220589	0.795
YCR083W	NA	50	127	1	0.0	0.719757812348	93	20	0	8	5	7	1878.44946412	0.666666666667
YCR084C	40	10	713	2	0.457223001403	0.908516807671	103	23	0	6	114	67	26536.709171	0.815318720081
YCR085W	NA	NA	NA	NA	NA	0.0956468929104	NA	NA	0	NA	NA	NA	NA	NA
YCR086W	410	10	190	1	0.0578947368421	0.756977311991	44	226	0	83	NA	64	38672.6871412	0.947368421053
YCR087C-A	NA	NA	NA	NA	NA	0.755839826977	76	8	0	52	NA	6	98.9778703597	0.833333333333
YCR087W	NA	NA	NA	NA	NA	0.734612403105	NA	NA	0	NA	NA	NA	NA	NA
YCR088W	NA	10	592	4	0.760135135135	0.739013491849	79	40	1	19	45	40	13469.6877208	0.700617283951
YCR089W	NA	10	1609	1	0.208825357365	0.206434575435	43	24	0	7	13	2	5291.0	0.0
YCR090C	NA	NA	NA	NA	NA	0.705790528573	61	37	0	1	17	1	0.0	0.0
YCR091W	80	10	720	2	0.341666666667	0.668600092689	33	134	0	10	4	33	8747.5718991	0.843100189036
YCR092C	340	10	1018	5	0.102161100196	0.586516192681	90	21	0	2	5	11	1899.23597717	0.82
YCR093W	30	20	2108	5	0.0683111954459	0.779715505529	76	22	1	NA	50	52	22938.4090996	0.8792
YCR094W	NA	10	391	1	0.0588235294118	0.808967687605	123	107	0	101	23	5	101.073706884	0.64
YCR095C	NA	NA	NA	NA	NA	0.739977044294	52	43	0	68	23	5	4587.42333521	0.56
YCR096C	NA	NA	119	1	0.168067226891	0.998608334363	47	NA	1	NA	NA	NA	NA	NA
YCR097W	NA	30	126	2	0.15873015873	0.709385827826	21	3	0	NA	NA	2	1.86158177111	0.0
YCR098C	NA	30	518	1	0.0579150579151	0.879659603107	33	9	0	81	7	5	786.907790035	0.56
YCR099C	NA	NA	NA	NA	NA	0.593705129571	33	1	0	15	17	2	19.9959617837	0.5
YCR100C	NA	NA	NA	NA	NA	0.408786539984	43	5	0	3	13	5	698.91541983	0.56
YCR101C	NA	NA	NA	NA	NA	0.404582877938	40	6	0	9	4	3	1155.1993944	0.666666666667
YCR102C	NA	20	368	1	0.0298913043478	0.80125926001	78	14	0	3	1	1	0.0	1.0
YCR102W-A	NA	NA	NA	NA	NA	0.0410353535659	NA	NA	0	NA	NA	NA	NA	NA
YCR105W	NA	70	361	2	0.0	0.785504605327	132	5	0	4	1	4	150.978002379	0.625
YCR106W	280	10	832	2	0.00360576923077	0.27349499832	76	9	0	3	8	14	24779.266216	0.82
YCR107W	NA	20	363	1	0.0192837465565	0.668304945452	74	4	0	20	26	1	0.0	0.0
YDL001W	NA	NA	NA	NA	NA	0.959678270391	50	72	0	64	32	5	5470.13387828	0.64
YDL002C	NA	10	203	1	0.453201970443	0.914598040697	134	285	0	46	24	37	7024.63822896	0.785975164354
YDL003W	NA	10	566	2	0.521201413428	0.601616696148	26	92	1	NA	38	34	17410.0113062	0.890306122449
YDL004W	NA	10	160	1	0.0	0.884942030409	42	NA	1	NA	36	6	186.059579692	0.666666666667
YDL005C	NA	20	431	2	0.800464037123	0.476674383526	63	98	0	NA	37	36	1483.35928107	0.300925925926
YDL006W	20	10	281	2	0.017793594306	0.905486999265	46	385	0	17	20	33	9570.03855186	0.736732570239
YDL007W	20	10	437	1	0.210526315789	0.981181888933	70	135	1	NA	18	37	7494.62022804	0.476851851852
YDL008W	NA	10	165	1	0.10303030303	0.858823294368	55	25	1	NA	11	21	2810.72998712	0.47619047619
YDL009C	NA	NA	NA	NA	NA	0.205320987761	NA	NA	0	18	7	NA	NA	NA
YDL010W	NA	50	231	2	0.142857142857	0.712676725005	45	7	0	4	3	2	56.6695792303	0.5
YDL011C	NA	NA	NA	NA	NA	0.703910494871	NA	NA	0	NA	NA	NA	NA	NA
YDL012C	NA	NA	NA	NA	NA	0.83645370572	86	3	0	17	17	7	6212.06685537	0.612244897959
YDL013W	NA	10	619	3	0.478190630048	0.728402688073	111	386	1	5	36	43	19194.7236709	0.918500892326
YDL014W	NA	20	327	1	0.339449541284	0.984094513853	68	97	1	NA	17	185	79163.4900974	0.551327784384
YDL015C	NA	30	310	1	0.0	0.827654877671	55	85	1	NA	34	48	14182.8531033	0.445179584121
YDL016C	NA	NA	NA	NA	NA	0.69463366336	NA	NA	0	NA	NA	NA	NA	NA
YDL017W	NA	20	507	2	0.0867850098619	0.916408138332	34	165	1	NA	9	44	30383.9227132	0.926829268293
YDL018C	NA	190	225	1	0.102222222222	0.756588497096	53	12	0	22	14	49	8248.99888927	0.678134902671
YDL019C	NA	10	1283	3	0.293842556508	0.727376947597	72	20	0	15	11	16	2037.75652622	0.8984375
YDL020C	NA	10	531	2	0.542372881356	0.706411656224	109	505	0	16	19	17	815.697669387	0.421875
YDL021W	NA	NA	NA	NA	NA	0.706222223622	129	4	0	94	18	2	15.5824151393	0.5
YDL022W	40	10	391	2	0.00511508951407	0.90258333541	125	35	0	37	27	4	72.7287967621	0.75
YDL023C	NA	NA	NA	NA	NA	0.868292834304	NA	NA	0	NA	NA	NA	NA	NA
YDL024C	NA	30	468	1	0.0	0.291852878589	17	10	0	16	9	NA	NA	NA
YDL025C	NA	NA	620	1	0.538709677419	0.825751476971	41	21	0	35	17	41	16387.4895045	0.723183391003
YDL026W	NA	NA	NA	NA	NA	0.125987179534	NA	NA	0	NA	NA	NA	NA	NA
YDL027C	NA	NA	NA	NA	NA	0.726751385062	93	3	0	6	17	2	29.4873472172	0.5
YDL028C	40	10	764	3	0.490837696335	0.795556427865	53	95	1	NA	21	63	34407.6121409	0.89213243147
YDL029W	20	10	391	1	0.0485933503836	0.983822280731	74	129	1	NA	15	64	26078.9749153	0.897608169847
YDL030W	NA	50	530	3	0.150943396226	0.621465161033	43	12	1	NA	19	65	14877.412051	0.530697190427
YDL031W	NA	20	995	6	0.38391959799	0.914130189379	36	7	1	NA	13	57	4181.90883796	0.315789473684
YDL032W	NA	NA	NA	NA	NA	0.562666667695	NA	NA	0	NA	NA	NA	NA	NA
YDL033C	NA	20	417	1	0.0551558752998	0.691747210345	90	146	0	31	11	2	11.3525155581	0.0
YDL034W	NA	NA	NA	NA	NA	0.615434781954	NA	NA	0	NA	NA	NA	NA	NA
YDL035C	NA	10	961	4	0.313215400624	0.533493763149	96	41	0	13	30	5	393.45920779	0.8
YDL036C	NA	40	462	1	0.12987012987	0.544935925975	82	24	0	3	6	1	0.0	0.0
YDL037C	NA	NA	NA	NA	NA	0.348904762326	61	2	0	51	5	1	0.0	0.0
YDL038C	NA	NA	NA	NA	NA	NA	NA	NA	0	NA	NA	NA	NA	NA
YDL039C	NA	70	698	2	0.654727793696	0.107453504999	53	46	0	2	30	3	27.406706487	0.666666666667
YDL040C	NA	10	854	3	0.0632318501171	0.764679533398	62	194	0	31	22	25	3466.16869156	0.694444444444
YDL041W	NA	NA	NA	NA	NA	0.69589548301	NA	NA	0	NA	NA	NA	NA	NA
YDL042C	20	10	562	2	0.14768683274	0.807541151102	111	240	0	NA	24	56	18509.5393927	0.895040369089
YDL043C	NA	20	266	1	0.199248120301	0.619590513322	53	41	1	NA	79	66	24365.7091949	0.710506424792
YDL044C	NA	90	440	1	0.131818181818	0.488432351073	41	8	0	3	25	9	939.815886488	0.740740740741
YDL045C	NA	40	306	1	0.0228758169935	0.815349621032	56	7	1	NA	7	1	0.0	0.0
YDL045W-A	NA	20	95	1	0.0842105263158	0.961788195651	139	2	0	7	7	10	700.41014103	0.34
YDL046W	NA	10	173	1	0.0173410404624	0.713749041823	64	1	0	11	20	NA	NA	NA
YDL047W	70	10	311	1	0.0	0.996229703164	80	107	0	1	17	64	37055.6427084	0.956599286564
YDL048C	NA	NA	490	5	0.530612244898	0.778560760407	103	21	0	70	24	1	0.0	0.0
YDL049C	NA	10	268	2	0.044776119403	0.657610905354	64	39	0	3	7	NA	NA	NA
YDL050C	NA	NA	NA	NA	NA	0.844360214169	NA	NA	0	NA	NA	NA	NA	NA
YDL051W	NA	80	275	2	0.258181818182	0.91287439671	68	58	0	26	18	25	4607.84109214	0.784
YDL052C	NA	40	303	1	0.0990099009901	0.794565789302	102	32	0	78	40	22	5779.03290584	0.871900826446
YDL053C	NA	NA	NA	NA	NA	0.523387096973	41	27	0	55	36	25	4577.07851693	0.9312
YDL054C	NA	NA	486	1	0.0144032921811	0.594009583483	88	16	0	12	32	15	6169.45086317	0.272189349112
YDL055C	NA	10	361	3	0.0	0.997368325625	96	19	1	NA	27	82	35182.2371142	0.936751560128
YDL056W	NA	10	833	2	0.426170468187	0.706595923655	33	79	0	11	13	13	2034.04681736	0.899408284024
YDL057W	NA	NA	NA	NA	NA	0.553651469067	51	1	0	7	9	3	25.1092951689	0.666666666667
YDL058W	NA	10	1790	2	0.410055865922	0.465869347068	106	73	1	NA	25	9	654.358233246	0.888888888889
YDL059C	230	10	238	2	0.0168067226891	0.797376570047	82	68	0	112	14	32	5438.02838117	0.939357907253
YDL060W	NA	150	788	2	0.234771573604	0.854524716549	71	5	1	NA	8	60	8709.61489628	0.431666666667
YDL061C	NA	90	56	1	0.0	0.999935672994	28	33	0	2	8	4	42.5392131157	0.625
YDL062W	NA	NA	NA	NA	NA	0.467183099009	NA	NA	0	NA	NA	NA	NA	NA
YDL063C	NA	50	620	NA	0.0548387096774	0.563932367532	65	3	0	11	15	3	11.223693306	0.5
YDL064W	NA	10	157	1	0.140127388535	0.995565403614	48	26	1	NA	15	123	82106.2487039	0.921128482837
YDL065C	NA	30	342	1	0.836257309942	0.680542274655	86	78	0	26	7	37	19929.8126015	0.840830449827
YDL066W	NA	10	428	1	0.0280373831776	0.94957187537	65	20	0	140	8	14	1702.91634138	0.826530612245
YDL067C	NA	10	59	NA	0.0169491525424	0.992361113098	116	58	1	26	41	5	4.9733577853	0.0
YDL068W	NA	NA	NA	NA	NA	0.200442424947	NA	NA	0	NA	NA	NA	NA	NA
YDL069C	NA	10	229	1	0.0174672489083	0.54081739155	55	8	0	11	0	3	352.815202996	0.5
YDL070W	NA	10	638	6	0.398119122257	0.823609807897	124	39	0	25	16	28	6095.91426218	0.811224489796
YDL071C	NA	NA	NA	NA	NA	0.502714667047	NA	NA	0	NA	NA	NA	NA	NA
YDL072C	NA	NA	NA	NA	NA	0.90875653683	114	12	0	26	27	29	4297.86222613	0.787158145065
YDL073W	NA	NA	NA	NA	NA	0.555540439749	67	5	0	82	36	4	100.404020705	0.625
YDL074C	60	10	700	3	0.171428571429	0.64180076165	34	370	0	102	42	25	9554.06744567	0.876033057851
YDL075W	330	10	113	1	0.0	0.999859649536	92	10	0	1	0	86	2733.6866591	0.196863169281
YDL076C	NA	20	294	2	0.234693877551	0.478122033507	58	73	0	98	22	18	894.890186603	0.615916955017
YDL077C	200	10	1049	2	0.0104861773117	0.52360761909	132	120	0	103	57	28	3336.83270771	0.491083676269
YDL078C	NA	10	343	2	0.0262390670554	0.746907946212	69	40	0	15	27	17	4503.58428896	0.865051903114
YDL079C	NA	10	501	2	0.139720558882	0.672693892156	44	32	0	7	39	10	561.220895843	0.84
YDL080C	NA	110	609	3	0.0344827586207	0.864347541708	24	49	0	10	29	6	5561.96246337	0.56
YDL081C	NA	90	106	1	0.27358490566	0.997573209514	102	104	0	2	7	15	1597.82407657	0.764444444444
YDL082W	NA	90	199	1	0.276381909548	0.999588334163	148	65	0	5	21	100	6509.01226784	0.2414
YDL083C	NA	50	143	1	0.041958041958	0.999930555898	72	52	0	1	12	81	7356.78756679	0.1434375
YDL084W	110	30	446	2	0.134529147982	0.995453394544	50	59	1	NA	81	29	4610.99248816	0.825443786982
YDL085W	NA	10	545	2	0.0110091743119	0.823265568999	78	31	0	37	38	9	960.637494771	0.641975308642
YDL086W	NA	NA	273	1	0.003663003663	0.970147204225	67	5	0	13	30	5	71.6677241032	0.72
YDL087C	NA	10	261	1	0.103448275862	0.840571249029	82	11	1	NA	21	41	4909.77396304	0.56625
YDL088C	30	10	528	2	0.642045454545	0.456711405801	40	61	0	16	24	23	392.919662084	0.378071833648
YDL089W	NA	10	484	1	0.227272727273	0.408635051797	43	17	1	29	25	8	414.187949184	0.816326530612
YDL090C	NA	280	431	1	0.00232018561485	0.6515833341	38	38	0	10	43	4	339.397763	0.625
YDL091C	NA	NA	NA	NA	NA	0.629040936112	77	35	0	33	34	3	1347.47080734	0.666666666667
YDL092W	NA	20	146	1	0.280821917808	0.760163266234	54	NA	1	NA	30	13	1740.33142579	0.721893491124
YDL093W	NA	10	743	4	0.0134589502019	0.427272849804	34	16	0	13	27	5	600.838246383	0.64
YDL094C	NA	NA	NA	NA	NA	0.34369803969	NA	NA	0	NA	NA	NA	NA	NA
YDL095W	40	10	817	2	0.0563035495716	0.726798696685	90	85	0	32	9	42	17983.3978676	0.869806094183
YDL096C	NA	NA	NA	NA	NA	0.43437003138	NA	NA	0	NA	NA	NA	NA	NA
YDL097C	190	20	434	3	0.0414746543779	0.942627587859	68	87	1	NA	19	46	13370.419019	0.575963718821
YDL098C	NA	50	194	2	0.00515463917526	0.529408548493	21	10	1	NA	27	27	117.188020789	0.0713305898491
YDL099W	NA	40	341	1	0.844574780059	0.371406432939	90	54	0	7	6	5	77.9980995728	0.72
YDL100C	20	10	354	1	0.0762711864407	0.969007513384	62	180	0	80	36	46	54477.1638701	0.943359375
YDL101C	240	10	513	2	0.136452241715	0.84170557788	74	420	0	65	23	55	35079.9844896	0.950690335306
YDL102W	70	10	1097	3	0.0756608933455	0.926923498914	50	167	1	NA	39	4	46.4770348418	0.375
YDL103C	NA	10	477	1	0.0461215932914	0.773671549645	50	43	1	NA	16	13	1373.99142137	0.662721893491
YDL104C	NA	20	407	1	0.0	0.614399510423	39	36	0	26	9	NA	NA	NA
YDL105W	NA	120	402	3	0.427860696517	0.682470637494	43	5	1	NA	3	9	564.992288601	0.375
YDL106C	20	10	559	1	0.626118067979	0.775638096167	69	54	0	10	53	26	22994.0277039	0.88
YDL107W	NA	10	351	4	0.0	0.414282197119	29	52	0	3	2	3	0.0	0.444444444444
YDL108W	70	10	306	1	0.0326797385621	0.958939199015	50	35	1	NA	15	51	13570.44413	0.896701388889
YDL109C	NA	130	647	2	0.0850077279753	0.574692387205	47	2	0	7	78	NA	NA	NA
YDL110C	NA	NA	NA	NA	NA	0.96364900779	99	43	0	17	33	12	1631.93940642	0.736111111111
YDL111C	300	10	265	2	0.0	0.858581455534	52	22	1	NA	53	23	1780.40265761	0.491493383743
YDL112W	NA	10	1436	3	0.00696378830084	0.461909997925	39	43	0	5	6	6	404.389959297	0.833333333333
YDL113C	290	10	640	2	0.3453125	0.721540301915	35	21	0	1	8	16	1854.34115959	0.7890625
YDL114W	NA	NA	NA	NA	NA	0.4987637543	61	11	0	11	25	NA	NA	NA
YDL115C	NA	20	353	1	0.512747875354	0.658289077623	49	172	0	3	32	19	916.500461216	0.360110803324
YDL116W	100	10	726	1	0.00137741046832	0.662296653135	131	195	0	4	12	47	4491.37221601	0.526465028355
YDL117W	NA	10	885	1	0.235028248588	0.775261475348	57	133	0	24	14	18	2812.99006568	0.913494809689
YDL118W	NA	NA	NA	NA	NA	0.610338583531	NA	50	0	18	29	1	0.0	0.0
YDL119C	NA	NA	307	1	0.0195439739414	0.771920997115	43	43	0	59	48	NA	NA	NA
YDL120W	140	10	174	1	0.0402298850575	0.643744762735	56	86	1	NA	44	12	2890.04578427	0.76
YDL121C	NA	NA	NA	NA	NA	0.493860001153	44	16	0	2	16	2	190.95336233	0.5
YDL122W	NA	20	809	2	0.344870210136	0.756630453634	77	92	0	26	24	10	1171.40691049	0.78
YDL123W	NA	NA	NA	NA	NA	0.823260047761	64	2	0	9	32	18	1515.8255915	0.66049382716
YDL124W	NA	40	312	1	0.00320512820513	0.670949946968	69	3	0	15	31	4	128.155703691	0.75
YDL125C	NA	90	158	1	0.0	0.91718658517	90	9	0	33	16	5	651.948744868	0.8
YDL126C	30	10	835	3	0.194011976048	0.991368423428	70	167	1	NA	30	82	50408.8755703	0.92728531856
YDL127W	100	10	308	1	0.159090909091	0.671297735614	89	25	0	23	11	5	183.396463269	0.8
YDL128W	NA	10	411	1	0.00729927007299	0.914495955663	118	12	0	22	6	9	1719.06377575	0.83950617284
YDL129W	NA	NA	NA	NA	NA	0.631980594102	83	13	0	4	30	2	9.54095594114	0.5
YDL130W	NA	90	106	1	0.22641509434	0.9980311546	131	35	0	6	4	16	408.385362825	0.6796875
YDL130W-A	NA	20	86	1	0.604651162791	0.664555555912	49	18	0	11	7	8	96.6938201966	0.6875
YDL131W	NA	20	440	1	0.0931818181818	0.924628875282	87	21	0	2	14	13	1988.07005137	0.875
YDL132W	NA	10	815	2	0.0319018404908	0.883066994923	101	29	1	NA	37	49	20695.3662257	0.747431043807
YDL133C-A	NA	90	25	1	1.0	0.999987179652	74	12	0	12	22	2	6.63900644391	0.5
YDL133W	NA	20	437	NA	0.224256292906	0.755682648341	98	106	0	129	9	1	0.0	0.0
YDL134C	240	20	369	1	0.20054200542	0.925132434241	62	105	0	45	52	28	7417.12927355	0.850694444444
YDL135C	NA	10	202	1	0.0742574257426	0.958876849652	57	70	0	41	15	4	123.238174479	0.625
YDL136W	NA	20	120	1	0.0333333333333	0.999793388791	100	36	0	12	13	79	3669.94407222	0.176711111111
YDL137W	290	20	181	1	0.0	0.99738644844	88	47	0	14	33	10	1449.47165674	0.86
YDL138W	NA	10	763	1	0.21756225426	0.716118674551	84	9	0	12	19	3	42.7820485885	0.666666666667
YDL139C	50	10	223	2	0.650224215247	0.52855803587	95	11	1	NA	18	13	2816.52829984	0.804733727811
YDL140C	NA	70	1733	8	0.197922677438	0.935723953738	80	142	1	NA	30	159	136769.42951	0.846618106139
YDL141W	NA	280	690	3	0.0347826086957	0.773788712515	43	15	1	NA	31	4	43.4133558268	0.75
YDL142C	120	30	283	2	0.00706713780919	0.623904930147	39	118	0	35	17	NA	NA	NA
YDL143W	NA	50	528	1	0.0511363636364	0.988809706058	92	24	1	NA	63	32	7722.13247192	0.939453125
YDL144C	NA	NA	NA	NA	NA	0.719528478565	118	7	0	6	3	3	91.0494771977	0.666666666667
YDL145C	NA	20	1201	3	0.0757701915071	0.917142819137	59	111	1	NA	37	51	21332.2540969	0.939236111111
YDL146W	NA	50	491	1	0.150712830957	0.764500678352	71	10	0	62	34	5	5306.95315381	0.0
YDL147W	NA	30	445	1	0.00449438202247	0.930216743246	59	18	1	NA	20	85	47253.1505092	0.588750913075
YDL148C	NA	20	810	1	0.51975308642	0.749399918702	47	5	1	NA	19	79	11401.7519795	0.404452690167
YDL149W	290	10	997	3	0.34704112337	0.699009019114	38	41	0	23	21	22	11022.796509	0.89
YDL150W	NA	10	422	1	0.710900473934	0.679833728063	114	53	1	NA	64	24	1589.35013729	0.427083333333
YDL151C	NA	NA	NA	NA	NA	0.750462199816	NA	NA	0	NA	NA	NA	NA	NA
YDL152W	NA	NA	NA	NA	NA	0.472169399714	NA	NA	0	NA	NA	NA	NA	NA
YDL153C	NA	20	610	2	0.785245901639	0.76788870805	48	5	1	NA	43	44	14128.0394121	0.832644628099
YDL154W	NA	10	901	2	0.0177580466149	0.455875092875	46	15	0	10	15	8	443.154081719	0.777777777778
YDL155W	NA	10	427	2	0.288056206089	0.684208723109	70	71	1	7	14	38	5787.34609305	0.936449963477
YDL156W	NA	NA	522	1	0.2030651341	0.840956661208	116	47	0	17	51	NA	NA	NA
YDL157C	NA	NA	NA	NA	NA	0.836938376804	76	49	0	13	18	1	0.0	0.0
YDL158C	NA	NA	NA	NA	NA	0.55911974165	NA	NA	0	NA	NA	NA	NA	NA
YDL159W	70	10	515	1	0.198058252427	0.861341087189	82	18	0	NA	21	25	10253.3515032	0.895833333333
YDL159W-A	NA	NA	43	NA	0.0	0.624992425499	67	NA	0	NA	NA	1	0.0	0.0
YDL160C	330	10	506	2	0.231225296443	0.977944775378	117	52	0	38	49	NA	NA	NA
YDL160C-A	NA	240	80	1	0.125	0.629613169672	26	3	NA	NA	NA	8	43.237823347	0.71875
YDL161W	NA	10	454	3	0.667400881057	0.871405128761	64	16	0	31	34	12	1194.67536626	0.583333333333
YDL162C	NA	NA	NA	NA	NA	0.254198879961	NA	NA	0	NA	NA	NA	NA	NA
YDL163W	NA	NA	NA	NA	NA	0.370762377066	NA	NA	0	NA	NA	NA	NA	NA
YDL164C	NA	10	755	3	0.164238410596	0.810267638541	81	35	1	NA	50	16	3516.63526942	0.816326530612
YDL165W	80	20	191	2	0.0	0.989880210203	56	62	1	NA	41	33	5901.2805731	0.844811753903
YDL166C	90	50	197	1	0.131979695431	0.906973064493	53	1	1	NA	52	38	5940.99960817	0.78549382716
YDL167C	NA	NA	NA	NA	NA	0.657044444362	41	37	0	42	67	6	1688.66013764	0.72
YDL168W	NA	10	386	2	0.00518134715026	0.957493541463	35	64	0	16	9	10	1386.28135593	0.37037037037
YDL169C	NA	NA	NA	NA	NA	0.550647322276	22	4	0	9	31	1	0.0	0.0
YDL170W	80	10	528	2	0.0265151515152	0.697250158421	67	18	0	33	49	1	0.0	1.0
YDL171C	NA	10	2145	7	0.0606060606061	0.943781610984	86	24	0	22	37	16	1093.56922466	0.8203125
YDL172C	NA	NA	NA	NA	NA	0.809552084648	NA	NA	0	NA	NA	NA	NA	NA
YDL173W	NA	NA	NA	NA	NA	0.858608109502	105	46	0	92	31	3	221.463378021	0.666666666667
YDL174C	NA	40	587	2	0.06132879046	0.846497733705	127	18	0	14	23	1	0.0	0.0
YDL175C	NA	10	344	2	0.563953488372	0.711212561652	45	43	0	19	53	17	2851.90491015	0.795847750865
YDL176W	NA	NA	NA	NA	NA	0.776292431374	39	10	0	21	13	4	124.144474304	0.75
YDL177C	NA	NA	NA	NA	NA	0.712758286005	77	2	0	15	26	3	113.951357549	0.666666666667
YDL178W	NA	50	530	2	0.00943396226415	0.834006906413	107	13	0	8	36	2	20.7725578626	0.5
YDL179W	NA	NA	304	1	0.138157894737	0.620803279315	71	13	0	4	4	8	1381.02757617	0.8125
YDL180W	NA	NA	NA	NA	NA	0.625266423434	90	40	0	34	29	1	0.0	0.0
YDL181W	NA	20	85	1	0.623529411765	0.947174419671	80	28	0	NA	38	17	2225.47452125	0.871972318339
YDL182W	NA	20	428	1	0.0771028037383	0.992598292526	81	60	0	33	38	20	7349.28614259	0.725761772853
YDL183C	NA	10	320	2	0.04375	0.533991693453	34	25	0	87	22	2	6.72041781937	0.5
YDL184C	NA	90	25	1	1.0	0.999974359304	72	24	0	14	21	10	944.871208188	0.34
YDL185W	120	20	1071	5	0.0280112044818	0.810837065533	50	308	0	38	58	59	23945.3945298	0.922975206612
YDL186W	NA	NA	NA	NA	NA	0.752597122782	89	19	0	10	26	4	231.425039085	0.625
YDL187C	NA	NA	NA	NA	NA	0.653724244876	NA	NA	0	NA	NA	NA	NA	NA
YDL188C	240	20	377	1	0.2175066313	0.889868608214	36	52	0	28	19	43	12433.8053328	0.857142857143
YDL189W	NA	10	457	2	0.614879649891	0.619013828686	46	3	0	25	11	7	646.659449257	0.734693877551
YDL190C	NA	30	961	2	0.0551508844953	0.825485102104	95	75	0	78	69	19	3824.79936874	0.8828125
YDL191W	NA	20	120	1	0.0333333333333	0.999264463249	106	61	0	3	0	25	2915.47754463	0.7104
YDL192W	290	20	181	1	0.0	0.999758243015	82	223	0	27	98	73	51407.1372583	0.927536231884
YDL193W	NA	40	375	NA	0.189333333333	0.823138299091	43	27	1	NA	0	6	144.260210211	0.5
YDL194W	20	10	884	2	0.393665158371	0.738696799463	55	26	0	47	10	3	45.358403883	0.666666666667
YDL195W	NA	10	1273	3	0.442262372349	0.770963370814	105	21	1	NA	40	38	8362.28494104	0.788088642659
YDL196W	NA	NA	NA	NA	NA	0.390160606814	NA	NA	0	NA	NA	NA	NA	NA
YDL197C	NA	20	525	1	0.394285714286	0.268698352492	82	6	0	17	17	10	1742.97593325	0.72
YDL198C	100	10	300	1	0.0133333333333	0.964950168896	98	8	0	10	62	9	3981.74375841	0.79012345679
YDL199C	NA	110	687	2	0.212518195051	0.768904554513	68	8	0	17	21	9	2495.06347555	0.864197530864
YDL200C	NA	120	188	2	0.0	0.483827161175	29	14	0	23	15	18	2651.57219965	0.934256055363
YDL201W	NA	10	286	1	0.125874125874	0.942120791829	18	39	0	29	17	1	0.0	0.0
YDL202W	NA	60	249	2	0.136546184739	0.651434667193	59	7	0	8	27	3	674.975976158	0.5
YDL203C	NA	10	623	2	0.349919743178	0.683966880664	70	38	0	48	41	11	1269.07703219	0.909090909091
YDL204W	NA	20	393	1	0.516539440204	0.590504230064	126	6	0	11	22	7	406.845162343	0.734693877551
YDL205C	NA	10	327	2	0.00611620795107	0.937322156845	82	12	1	NA	50	NA	NA	NA
YDL206W	NA	NA	NA	NA	NA	0.566184360212	108	8	0	10	67	4	263.945641578	0.375
YDL207W	50	10	538	3	0.330855018587	0.709883117358	51	23	1	NA	0	37	4979.40462779	0.648163265306
YDL208W	NA	20	156	1	0.192307692308	0.995876859328	82	6	1	NA	10	52	22756.808469	0.621315192744
YDL209C	NA	50	339	1	0.203539823009	0.718263726252	51	7	1	NA	35	52	8398.66497604	0.430603613995
YDL210W	NA	10	571	1	0.00700525394046	0.934347320539	47	21	0	28	8	11	3090.09977658	0.641975308642
YDL211C	NA	NA	NA	NA	NA	0.420380697427	59	4	0	21	99	1	0.0	0.0
YDL212W	NA	40	210	1	0.133333333333	0.863593997263	127	172	1	NA	18	73	30635.8229379	0.587962962963
YDL213C	NA	110	225	2	0.826666666667	0.829268437781	50	27	0	40	11	79	18715.58976	0.557703133796
YDL214C	70	10	699	3	0.157367668097	0.561973333498	76	27	0	21	18	42	17294.570303	0.907407407407
YDL215C	NA	NA	1092	2	0.00732600732601	0.928066485005	75	78	0	8	47	17	3035.38809936	0.927335640138
YDL216C	110	20	440	2	0.222727272727	0.535215419804	74	102	0	26	5	8	149.904552139	0.21875
YDL217C	NA	10	207	1	0.140096618357	0.959532052768	46	52	1	NA	14	10	3645.80371355	0.567901234568
YDL218W	NA	NA	NA	NA	NA	0.720323899996	56	6	0	13	40	1	0.0	0.0
YDL219W	NA	20	150	1	0.0	0.933467992161	37	24	0	17	22	1	0.0	0.0
YDL220C	100	10	924	1	0.128787878788	0.517091531986	38	555	1	NA	21	36	15254.2261474	0.927456382002
YDL221W	NA	NA	NA	NA	NA	0.662557971724	NA	NA	0	NA	NA	NA	NA	NA
YDL222C	NA	60	309	1	0.2071197411	0.787738711354	103	22	0	22	11	44	7402.73380446	0.41760856633
YDL223C	NA	10	1046	4	1.0	0.315586755776	115	33	0	28	1	10	2219.85887984	0.88
YDL224C	NA	20	649	2	0.591679506934	0.826040513765	62	38	0	18	27	5	167.388027201	0.72
YDL225W	80	10	551	1	0.38112522686	0.857070653343	68	131	0	82	17	31	4450.1090572	0.836628511967
YDL226C	310	10	352	1	0.548295454545	0.810388103055	109	133	0	82	70	15	2377.12475885	0.817777777778
YDL227C	NA	10	586	2	0.0358361774744	0.877167519672	40	11	0	37	38	8	243.914940392	0.8125
YDL229W	20	10	613	1	0.0195758564437	0.995970684934	113	54	0	39	36	NA	NA	NA
YDL230W	30	20	335	1	0.0358208955224	0.661345238845	24	52	0	13	0	15	2196.40056907	0.835555555556
YDL231C	NA	50	1125	6	0.0622222222222	0.708760213878	45	12	0	18	24	NA	NA	NA
YDL232W	NA	20	36	1	0.0	0.841702703252	50	21	1	0	49	23	1853.96487049	0.45867768595
YDL233W	NA	NA	NA	NA	NA	0.669147422296	101	36	0	30	53	7	1054.10770869	0.571428571429
YDL234C	NA	10	746	4	0.0576407506702	0.736233824328	46	22	0	23	15	1	0.0	0.0
YDL235C	NA	10	167	1	0.0059880239521	0.890488096574	107	78	1	NA	35	9	1143.31319686	0.641975308642
YDL236W	NA	20	312	1	0.0	0.895299256328	101	44	0	61	23	5	400.364535363	0.75
YDL237W	NA	NA	NA	NA	NA	0.563259164474	43	5	0	21	58	1	0.0	1.0
YDL238C	NA	10	489	3	0.0531697341513	0.642446258972	76	15	0	16	28	2	10.4677394235	0.5
YDL239C	120	20	790	2	0.351898734177	0.47481542406	41	9	0	26	23	45	10667.6189167	0.861392028554
YDL240C-A	NA	NA	NA	NA	NA	0.501500001904	NA	NA	0	NA	NA	NA	NA	NA
YDL240W	NA	30	1017	4	0.0717797443461	0.729598887117	83	47	0	35	8	6	258.250583417	0.72
YDL241W	NA	NA	NA	NA	NA	0.0918575271342	38	4	0	24	9	1	0.0	0.0
YDL242W	NA	NA	NA	NA	NA	0.212915254824	NA	NA	0	NA	NA	NA	NA	NA
YDL243C	NA	20	329	1	0.0699088145897	0.796280808641	46	20	0	21	15	NA	NA	NA
YDL244W	NA	10	340	1	0.0	0.975158359852	22	4	0	NA	NA	NA	NA	NA
YDL245C	NA	20	567	1	0.037037037037	0.736532864331	29	15	NA	NA	NA	3	159.782808335	0.5
YDL246C	NA	50	357	2	0.0112044817927	0.764080074278	87	39	0	NA	NA	4	107.118415296	0.666666666667
YDL247W	NA	30	609	1	0.0755336617406	0.572932241602	69	NA	NA	NA	NA	NA	NA	NA
YDL248W	NA	NA	383	1	0.0	0.251100694589	32	NA	0	NA	NA	2	22.0273924707	0.0
YDR001C	NA	10	751	2	0.121171770972	0.937690161158	66	42	0	46	13	9	767.318884417	0.83950617284
YDR002W	90	30	201	1	0.333333333333	0.964305282512	59	51	1	NA	37	8	339.776659803	0.65625
YDR003W	NA	190	210	1	0.509523809524	0.570428120801	83	6	0	19	14	NA	NA	NA
YDR004W	180	10	460	2	0.0369565217391	0.700078091434	67	134	0	60	27	8	335.617781343	0.78125
YDR005C	NA	130	395	1	0.420253164557	0.785883839587	51	99	0	38	44	16	1486.66680189	0.765625
YDR006C	NA	10	901	3	0.386237513873	0.869992609984	97	28	0	52	78	4	36.900115449	0.625
YDR007W	NA	10	224	1	0.0	0.582534815711	44	29	0	101	31	3	21.8641617831	0.666666666667
YDR008C	NA	NA	NA	NA	NA	0.418601140033	NA	NA	0	NA	NA	NA	NA	NA
YDR009W	110	10	520	3	0.00961538461538	0.76306781928	47	45	0	34	11	4	131.562856013	0.75
YDR010C	NA	NA	NA	NA	NA	0.0779339343155	NA	NA	0	NA	NA	NA	NA	NA
YDR011W	NA	20	1501	4	0.0586275816123	0.830314914282	128	12	0	49	50	22	1508.53458517	0.504132231405
YDR012W	NA	90	362	2	0.240331491713	0.999603306842	60	1	NA	NA	NA	100	16972.9847742	0.385
YDR013W	NA	20	208	1	0.0	0.931529506413	116	55	1	NA	11	21	636.409053065	0.335600907029
YDR014W	30	10	647	3	0.268933539413	0.510785494302	55	91	0	88	22	3	0.0	0.0
YDR014W-A	NA	10	162	2	0.716049382716	0.387871166261	NA	3	NA	NA	NA	2	0.0	0.0
YDR015C	NA	NA	NA	NA	NA	0.379012500376	NA	NA	0	NA	NA	NA	NA	NA
YDR016C	NA	10	94	1	0.276595744681	0.804575439647	94	6	1	NA	40	17	588.672260303	0.671875
YDR017C	NA	10	1050	2	0.51619047619	0.677969553608	60	265	0	3	44	11	424.436988049	0.74
YDR018C	NA	60	396	2	0.0	0.457253568905	48	3	0	16	34	1	0.0	0.0
YDR019C	NA	20	400	2	0.0	0.771088945585	58	16	0	8	26	1	0.0	0.0
YDR020C	NA	NA	NA	NA	NA	0.696319027892	54	3	0	47	49	3	75.0786583571	0.666666666667
YDR021W	NA	50	399	2	0.00751879699248	0.958972501256	59	23	1	NA	39	5	161.008786605	0.8
YDR022C	NA	20	196	1	0.331632653061	0.595389171517	87	19	0	24	21	4	146.411906513	0.666666666667
YDR023W	NA	20	462	2	0.0909090909091	0.974288699003	46	5	1	NA	30	30	10296.5107056	0.872770511296
YDR024W	NA	NA	NA	NA	NA	0.116825102887	NA	NA	0	NA	NA	NA	NA	NA
YDR025W	300	10	156	1	0.0769230769231	0.999295117749	65	29	0	0	11	80	5473.63855634	0.281393819855
YDR026C	20	10	570	1	0.305263157895	0.480815529054	70	26	0	21	25	14	604.377193368	0.840236686391
YDR027C	110	20	889	1	0.151856017998	0.683601873591	33	66	0	0	33	23	3476.41105909	0.835538752363
YDR028C	70	10	1014	2	0.820512820513	0.665657143806	35	67	0	40	27	32	5701.62008593	0.813333333333
YDR029W	NA	NA	NA	NA	NA	0.653038095083	NA	NA	0	NA	NA	NA	NA	NA
YDR030C	NA	120	506	1	0.156126482213	0.594551610513	57	4	0	26	49	4	31.2319130472	0.625
YDR031W	NA	40	121	1	0.0	0.835633881166	46	NA	0	5	21	NA	NA	NA
YDR032C	NA	NA	NA	NA	NA	0.988360136498	59	24	0	12	33	45	20335.8403438	0.729338842975
YDR033W	NA	NA	NA	NA	NA	0.89807061398	41	42	0	19	3	6	819.392538801	0.777777777778
YDR034C	NA	10	790	3	0.288607594937	0.829399917486	72	13	0	49	9	3	51.1711432349	0.666666666667
YDR034C-C	NA	50	438	2	0.559360730594	0.295684131253	6	NA	NA	NA	NA	8	335.807158722	0.5625
YDR034C-D	NA	50	1770	7	0.350847457627	0.587542255859	56	NA	NA	NA	NA	2	36.2439575647	0.5
YDR035W	NA	20	370	1	0.072972972973	0.99063252653	26	8	0	54	35	3	129.373860889	0.666666666667
YDR036C	NA	NA	500	2	0.026	0.748974051985	90	8	0	18	14	24	2588.75935984	0.364583333333
YDR037W	NA	20	591	2	0.213197969543	0.990483109697	92	69	1	NA	11	7	675.84977166	0.816326530612
YDR038C	NA	30	1091	4	0.0403299725023	0.890940477411	19	5	0	NA	NA	4	132.864106269	0.625
YDR039C	NA	10	1091	4	0.0439963336389	0.892934067078	24	9	0	NA	NA	7	344.891730778	0.69387755102
YDR040C	40	10	1091	4	0.0430797433547	0.860914835971	21	31	0	NA	NA	2	0.0	0.0
YDR041W	NA	60	203	1	0.00985221674877	0.764867647534	90	3	1	NA	10	30	869.008960653	0.186666666667
YDR042C	NA	NA	NA	NA	NA	0.292041458645	158	8	0	18	30	1	0.0	0.0
YDR043C	30	10	231	2	0.350649350649	0.879308909585	51	139	0	20	30	6	372.025966998	0.666666666667
YDR044W	NA	10	328	1	0.19512195122	0.983935158334	53	23	1	NA	36	19	2908.02252419	0.903047091413
YDR045C	NA	10	110	2	0.00909090909091	0.995753757052	91	37	1	NA	12	20	1787.40456256	0.35
YDR046C	NA	30	604	1	0.0860927152318	0.692155923173	66	6	0	25	15	8	492.550688746	0.40625
YDR047W	NA	10	362	1	0.00828729281768	0.936626263846	60	21	1	NA	40	3	57.8067861818	0.666666666667
YDR048C	NA	NA	NA	NA	NA	0.192704762121	NA	NA	0	NA	NA	NA	NA	NA
YDR049W	NA	10	632	1	0.292721518987	0.601733544664	48	174	0	67	NA	10	237.613293257	0.82
YDR050C	NA	10	248	1	0.0	0.998817939675	105	6	1	NA	26	17	3716.2050963	0.844290657439
YDR051C	40	10	334	1	0.0778443113772	0.874764180297	65	2	0	12	NA	4	134.092147677	0.625
YDR052C	NA	10	704	3	0.509943181818	0.710435934675	118	112	1	NA	57	18	2701.4735811	0.622837370242
YDR053W	NA	NA	NA	NA	NA	0.859734851208	NA	NA	0	NA	NA	NA	NA	NA
YDR054C	NA	10	295	1	0.559322033898	0.966375002523	106	144	1	NA	68	35	11249.3547113	0.880859375
YDR055W	NA	70	444	1	0.0810810810811	0.724897378632	53	5	0	19	NA	1	0.0	0.0
YDR056C	NA	NA	NA	NA	NA	0.601919094321	40	25	0	7	NA	2	377.231216065	0.5
YDR057W	NA	30	542	6	0.143911439114	0.573979742326	81	32	0	76	NA	14	5795.11271666	0.721893491124
YDR058C	NA	20	326	2	0.00920245398773	0.718656474027	67	45	0	53	44	1	0.0	0.0
YDR059C	NA	20	148	1	0.0202702702703	0.989210293264	70	17	0	8	NA	14	1656.87250521	0.804733727811
YDR060W	NA	20	1025	4	0.434146341463	0.802573750192	107	42	1	NA	68	123	14463.7440598	0.390486428379
YDR061W	NA	NA	NA	NA	NA	0.756050618362	136	8	0	9	NA	4	105.685901371	0.625
YDR062W	20	10	561	1	0.0160427807487	0.919422895666	110	40	1	NA	24	21	3889.96658548	0.784580498866
YDR063W	NA	10	149	1	0.134228187919	0.820711111345	96	15	0	12	NA	8	404.292917672	0.40625
YDR064W	NA	50	151	2	0.00662251655629	0.999879386603	64	NA	1	NA	23	129	9020.27903872	0.193440386881
YDR065W	30	20	365	1	0.0164383561644	0.485211293773	97	19	0	2	NA	1	0.0	0.0
YDR066C	NA	NA	NA	NA	NA	0.215059221333	44	6	0	16	NA	NA	NA	NA
YDR067C	NA	NA	NA	NA	NA	0.810155556189	46	56	0	53	NA	1	0.0	0.0
YDR068W	NA	NA	NA	NA	NA	0.506045016733	53	7	0	17	NA	11	6754.83013057	0.86
YDR069C	50	20	926	4	0.181425485961	0.739296296917	67	94	0	11	NA	20	6687.9501761	0.915
YDR070C	NA	NA	NA	NA	NA	0.76659929035	73	4	0	18	NA	2	61.3165709671	0.0
YDR071C	NA	170	191	1	0.0	0.895907988195	26	124	0	41	59	11	928.000020201	0.876033057851
YDR072C	NA	20	527	2	0.108159392789	0.716719697687	42	82	0	67	NA	3	139.589788639	0.666666666667
YDR073W	NA	110	169	NA	0.384615384615	0.746560786136	68	47	0	26	NA	14	824.081334522	0.625
YDR074W	NA	10	896	3	0.0747767857143	0.927998515238	119	265	0	16	25	10	6206.22573901	0.734693877551
YDR075W	30	10	308	1	0.0	0.94455879397	31	147	0	118	NA	22	2841.70709032	0.904958677686
YDR076W	NA	30	406	1	0.103448275862	0.69667813331	26	151	0	80	NA	9	574.856416831	0.814814814815
YDR077W	NA	20	338	NA	0.721893491124	0.785629302484	113	22	0	27	NA	5	303.957158172	0.56
YDR078C	NA	10	223	1	0.0	0.62394791828	76	15	0	51	NA	3	552.646075961	0.444444444444
YDR079C-A	NA	10	72	1	0.138888888889	0.987894978697	48	2	0	NA	NA	13	577.755672689	0.666666666667
YDR079W	90	10	111	NA	0.0	0.985026786902	47	3	0	12	NA	3	288.7225903	0.666666666667
YDR080W	20	10	992	3	0.135080645161	0.619583417518	49	178	0	63	NA	24	2784.68298212	0.680555555556
YDR081C	NA	10	925	3	0.357837837838	0.800454285094	27	3	1	NA	10	3	292.310023228	0.666666666667
YDR082W	NA	10	494	2	0.0303643724696	0.35572121149	25	24	1	NA	50	5	531.078244561	0.75
YDR083W	50	30	392	2	0.267857142857	0.824636981817	30	101	0	4	NA	1	0.0	0.0
YDR084C	NA	190	199	1	0.0	0.895725000651	112	6	0	43	NA	7	5600.35772292	0.666666666667
YDR085C	60	10	620	7	0.372580645161	0.513725711994	73	7	0	16	NA	9	490.743858691	0.814814814815
YDR086C	NA	10	80	1	0.1375	0.963181071014	49	6	1	NA	36	18	4356.97163775	0.553633217993
YDR087C	NA	150	278	1	0.154676258993	0.73104539992	16	79	1	NA	28	79	23195.9865885	0.573776479182
YDR088C	NA	10	382	2	0.678010471204	0.693316798231	85	90	1	NA	24	19	1132.39854002	0.4140625
YDR089W	NA	110	869	3	0.118527042578	0.607518008156	102	2	0	21	NA	NA	NA	NA
YDR090C	NA	NA	NA	NA	NA	0.73785637807	88	10	0	11	NA	NA	NA	NA
YDR091C	NA	10	608	3	0.0164473684211	0.975964424776	58	59	1	NA	8	49	11656.6387221	0.456597222222
YDR092W	120	10	153	1	0.0915032679739	0.952673162246	37	116	0	0	NA	15	7286.46853067	0.859504132231
YDR093W	NA	10	1612	5	0.208436724566	0.562204381736	32	15	0	31	NA	9	843.230156317	0.79012345679
YDR094W	NA	NA	NA	NA	NA	0.288735119676	NA	NA	0	NA	NA	NA	NA	NA
YDR095C	NA	NA	NA	NA	NA	0.470423356895	NA	NA	0	NA	NA	NA	NA	NA
YDR096W	20	20	894	5	0.555928411633	0.64830800827	44	56	0	24	NA	19	1756.64906946	0.90625
YDR097C	30	10	1242	7	0.233494363929	0.751709038254	45	31	0	18	NA	23	2010.93821389	0.834710743802
YDR098C	90	30	285	2	0.157894736842	0.598046620987	88	18	0	21	NA	11	3831.02265201	0.76
YDR098C-A	NA	50	440	2	0.575	0.691777778118	63	NA	NA	NA	NA	NA	NA	NA
YDR098C-B	NA	50	1755	4	0.337891737892	0.739941724567	64	NA	NA	NA	NA	NA	NA	NA
YDR099W	40	10	273	1	0.249084249084	0.993482970191	91	61	0	27	NA	94	67853.6988618	0.947925012017
YDR100W	NA	190	143	1	0.0	0.698722222479	86	16	0	12	NA	62	43626.4387088	0.93112244898
YDR101C	NA	20	593	1	0.0573355817875	0.863700338123	51	71	0	4	NA	87	7592.40595042	0.520249673392
YDR102C	NA	NA	NA	NA	NA	0.0419519517571	NA	NA	0	NA	NA	NA	NA	NA
YDR103W	NA	10	917	2	0.299890948746	0.451956063989	42	21	0	NA	30	23	3702.86865171	0.89224952741
YDR104C	NA	30	1245	4	0.197590361446	0.518124666086	47	23	0	16	NA	2	7.7088953429	0.5
YDR105C	NA	NA	NA	NA	NA	0.929751759935	70	85	0	10	NA	5	365.836325614	0.72
YDR106W	NA	80	284	1	0.0	0.381680701692	57	1	0	NA	NA	5	102.544844922	0.64
YDR107C	90	10	672	1	0.0178571428571	0.670479446368	49	10	0	5	NA	4	540.382309034	0.666666666667
YDR108W	130	20	698	2	0.0845272206304	0.746862661957	30	257	0	95	NA	21	8660.51648442	0.755
YDR109C	NA	NA	NA	NA	NA	0.541085196212	51	NA	0	17	NA	NA	NA	NA
YDR110W	230	10	566	2	0.335689045936	0.594975897096	27	34	0	36	NA	23	2262.31457084	0.867768595041
YDR111C	NA	NA	507	1	0.0591715976331	0.781269685549	59	24	0	19	NA	5	96.670925677	0.8
YDR112W	NA	NA	NA	NA	NA	0.691129449703	NA	NA	0	NA	NA	NA	NA	NA
YDR113C	410	40	373	1	0.932975871314	0.618685384183	63	76	1	NA	16	38	19008.6589665	0.782006920415
YDR114C	NA	NA	NA	NA	NA	0.178046204872	2	1	0	3	NA	NA	NA	NA
YDR115W	NA	60	105	1	0.0380952380952	0.850374214237	46	3	0	8	NA	3	195.371918052	0.666666666667
YDR116C	NA	60	285	1	0.126315789474	0.716431235514	35	39	0	8	NA	33	4005.90248816	0.375
YDR117C	NA	NA	565	3	0.0548672566372	0.648546526189	30	13	0	19	NA	5	47.3068551312	0.0
YDR118W	NA	10	652	2	0.0352760736196	0.484283307986	47	2	1	NA	31	25	4917.88314771	0.499054820416
YDR119W	NA	NA	NA	NA	NA	0.624443000123	49	6	0	11	NA	8	2076.44113143	0.75
YDR120C	NA	10	570	1	0.157894736842	0.854890252874	39	74	0	99	NA	9	677.071134873	0.814814814815
YDR121W	NA	10	196	1	0.515306122449	0.735900168623	43	78	0	26	NA	17	1177.03401525	0.80276816609
YDR122W	NA	10	1064	2	0.576127819549	0.672242880819	43	72	0	10	NA	31	12505.4794207	0.930041152263
YDR123C	110	60	304	NA	0.75	0.579281967341	85	157	1	73	NA	8	251.172797644	0.59375
YDR124W	NA	NA	NA	NA	NA	0.365301539073	64	52	0	5	NA	12	744.351892373	0.34
YDR125C	NA	NA	NA	NA	NA	0.546289280961	57	2	0	30	NA	NA	NA	NA
YDR126W	30	20	336	2	0.0	0.593593472558	25	183	0	24	NA	2	144.996036834	0.5
YDR127W	NA	20	1588	7	0.0188916876574	0.920720790368	40	301	0	80	NA	31	5224.0040763	0.913631633715
YDR128W	NA	NA	NA	NA	NA	0.716512040214	91	72	0	26	NA	23	5293.94260612	0.865
YDR129C	NA	30	642	1	0.104361370717	0.973109384857	59	69	0	35	NA	30	8237.05184089	0.837777777778
YDR130C	NA	10	291	1	0.649484536082	0.710239726627	45	26	1	15	NA	90	38609.1708001	0.645449137418
YDR131C	NA	10	556	1	0.0	0.489631358687	34	9	0	6	NA	8	275.992257919	0.6875
YDR132C	NA	NA	NA	NA	NA	0.563026209943	49	15	0	15	NA	9	1013.76573548	0.864197530864
YDR133C	NA	NA	NA	NA	NA	0.73713392929	NA	NA	0	NA	NA	NA	NA	NA
YDR134C	NA	NA	NA	NA	NA	NA	5	12	0	11	NA	10	480.321828059	0.68
YDR135C	20	20	1515	2	0.019801980198	0.884533642245	49	10	0	50	NA	19	4139.65404274	0.903047091413
YDR136C	NA	NA	NA	NA	NA	0.138657940662	NA	NA	0	NA	NA	NA	NA	NA
YDR137W	NA	20	663	1	0.0814479638009	0.601893574489	37	325	0	27	NA	7	405.160583768	0.816326530612
YDR138W	90	30	752	1	0.166223404255	0.455536078112	50	96	0	12	NA	35	4678.26507091	0.925605536332
YDR139C	NA	90	77	1	0.0	0.960547010375	37	25	0	30	NA	17	4689.97882532	0.765625
YDR140W	80	20	221	1	0.00452488687783	0.671175676107	20	9	0	3	NA	6	443.107950893	0.777777777778
YDR141C	130	10	1698	7	0.0159010600707	0.669865607971	40	66	1	NA	21	18	3423.201066	0.827160493827
YDR142C	NA	NA	375	2	0.00533333333333	0.757201242452	25	3	0	14	NA	25	10747.486031	0.900826446281
YDR143C	NA	10	610	2	0.854098360656	0.606189852886	65	35	0	23	NA	52	29010.2364232	0.917252568956
YDR144C	NA	70	596	1	0.0671140939597	0.489108878328	96	27	0	56	NA	1	0.0	0.0
YDR145W	NA	20	539	3	0.749536178108	0.740294444967	52	118	1	NA	76	102	44950.4916171	0.756944444444
YDR146C	20	10	709	3	0.62341325811	0.683484038529	27	189	0	32	NA	33	6177.31372801	0.84113865932
YDR147W	NA	10	534	4	0.0861423220974	0.503519003508	34	16	0	5	0	3	43.3408854731	0.666666666667
YDR148C	NA	10	463	3	0.358531317495	0.798760058518	87	144	0	32	5	20	1982.13432274	0.855
YDR149C	NA	NA	NA	NA	NA	0.478298022454	NA	NA	0	NA	NA	NA	NA	NA
YDR150W	NA	10	2748	3	0.179403202329	0.321093488661	85	159	0	32	13	53	19686.7022545	0.845828527489
YDR151C	120	30	325	2	0.329230769231	0.603308793633	112	23	1	50	39	7	742.090759224	0.734693877551
YDR152W	NA	90	265	2	0.301886792453	0.790116542256	75	17	0	28	15	11	1120.84021491	0.859504132231
YDR153C	NA	10	411	3	0.481751824818	0.781574434707	57	74	0	32	2	15	942.660635507	0.836734693878
YDR154C	NA	NA	NA	NA	NA	0.889128205908	NA	NA	0	NA	NA	NA	NA	NA
YDR155C	NA	10	162	1	0.0493827160494	0.996030676097	133	33	0	41	0	40	23426.6573259	0.93351800554
YDR156W	230	10	137	1	0.525547445255	0.726480678636	138	190	0	34	96	13	366.587505537	0.710059171598
YDR157W	NA	NA	NA	NA	NA	0.491527363627	NA	NA	0	NA	NA	NA	NA	NA
YDR158W	NA	10	365	2	0.0657534246575	0.985493626045	130	114	0	41	12	7	615.805252654	0.857142857143
YDR159W	90	10	1301	3	0.312067640277	0.499837174014	81	401	0	6	15	71	18755.5046375	0.822900423257
YDR160W	NA	10	852	1	0.102112676056	0.68987143459	72	96	1	NA	20	2	0.0	0.0
YDR161W	NA	30	387	NA	0.0904392764858	0.794144330958	26	7	0	5	8	7	105.240091727	0.775510204082
YDR162C	60	10	236	1	0.550847457627	0.660534459564	36	272	0	77	22	30	5146.765514	0.839285714286
YDR163W	NA	50	175	1	1.0	0.389742425254	64	29	0	18	12	10	2.17051160207	0.32
YDR164C	NA	20	724	2	0.157458563536	0.737610115593	36	61	1	NA	12	21	2716.54691501	0.743764172336
YDR165W	NA	10	444	1	0.0878378378378	0.534691386305	45	23	0	34	22	3	5406.09549053	0.444444444444
YDR166C	NA	10	971	1	0.0669412976313	0.749282579479	56	35	1	NA	4	20	3293.83640134	0.792243767313
YDR167W	NA	20	206	1	0.480582524272	0.865840581282	45	18	1	NA	46	52	4767.59805732	0.252210688197
YDR168W	50	10	506	3	0.203557312253	0.830900067051	46	172	1	NA	22	25	3527.00797243	0.9216
YDR169C	NA	10	513	2	0.732943469786	0.752108301087	50	16	0	19	17	12	1417.04152957	0.875
YDR170C	290	10	2009	4	0.224489795918	0.850055225299	54	52	1	NA	11	43	18097.3491417	0.91375
YDR170W-A	NA	50	440	1	0.584090909091	0.558220711281	NA	NA	NA	NA	NA	5	509.738741921	0.8
YDR171W	NA	100	375	1	0.658666666667	0.702708334876	112	12	0	3	4	44	17830.5179967	0.93239588967
YDR172W	200	10	685	4	0.383941605839	0.866261420782	84	175	1	NA	18	56	34464.6968254	0.904513888889
YDR173C	20	10	355	1	0.118309859155	0.623781836494	61	28	0	0	37	5	712.395385672	0.72
YDR174W	NA	10	246	2	0.487804878049	0.973720650049	145	188	0	2	17	82	48252.7840721	0.913138809243
YDR175C	NA	60	319	2	0.150470219436	0.73142708409	63	3	0	5	17	35	1492.21558656	0.161632653061
YDR176W	NA	20	702	1	0.632478632479	0.744958275208	47	81	0	14	100	43	5819.34876888	0.5625
YDR177W	NA	20	215	2	0.125581395349	0.945884260567	28	14	1	NA	4	10	347.255673241	0.86
YDR178W	NA	10	181	1	0.0718232044199	0.795677657484	28	31	0	23	9	8	2156.36223773	0.6875
YDR179C	110	20	162	1	0.0	0.330214723596	31	23	0	17	9	19	2804.08191726	0.814404432133
YDR179W-A	NA	NA	NA	NA	NA	0.318261494347	48	12	0	5	7	1	0.0	0.0
YDR180W	330	10	1493	2	0.0361687876758	0.500086791856	40	96	1	NA	16	21	1978.2923825	0.702947845805
YDR181C	NA	30	481	2	0.467775467775	0.443681881262	41	87	0	34	5	7	280.326730912	0.816326530612
YDR182W	120	40	491	4	0.0631364562118	0.694899051937	39	51	1	NA	17	NA	NA	NA
YDR183W	80	10	230	1	0.178260869565	0.659510822447	62	28	0	9	20	4	101.211592677	0.75
YDR184C	NA	10	294	2	0.421768707483	0.759801131939	115	54	0	15	49	10	909.783337016	0.66
YDR185C	NA	60	179	1	0.0	0.786542594485	33	5	0	7	26	1	0.0	0.0
YDR186C	NA	NA	NA	NA	NA	0.682066818851	74	21	0	17	28	3	114.287977341	0.666666666667
YDR187C	NA	NA	NA	NA	NA	0.667420040078	NA	NA	0	NA	NA	NA	NA	NA
YDR188W	NA	50	546	1	0.010989010989	0.964877516113	131	15	1	NA	5	84	34293.5081702	0.942662215126
YDR189W	20	10	666	2	0.0990990990991	0.865183409197	50	108	1	NA	11	23	1845.19374153	0.695652173913
YDR190C	NA	70	463	1	0.0561555075594	0.885777300474	129	73	1	NA	20	71	21756.8271771	0.829387755102
YDR191W	130	20	370	1	0.116216216216	0.823260557708	53	59	0	15	1	2	28.1400759921	0.5
YDR192C	310	10	430	1	0.83488372093	0.479047950363	71	40	0	5	7	50	7965.44017328	0.598084131612
YDR193W	NA	NA	NA	NA	NA	0.3315814531	NA	NA	0	NA	NA	NA	NA	NA
YDR194C	NA	10	664	3	0.167168674699	0.741071178383	110	23	0	6	9	12	2017.44155511	0.763888888889
YDR194W-A	NA	NA	NA	NA	NA	0.0628235293339	29	NA	0	NA	NA	NA	NA	NA
YDR195W	300	10	533	1	0.388367729831	0.662863920277	73	25	0	16	24	32	6036.85261847	0.728515625
YDR196C	NA	20	241	1	0.0705394190871	0.816528926323	74	17	1	NA	17	1	0.0	0.0
YDR197W	NA	10	389	2	0.0154241645244	0.471607692265	81	68	0	24	11	NA	NA	NA
YDR198C	NA	10	479	4	0.0	0.484472916732	28	17	0	13	14	1	0.0	0.0
YDR199W	NA	NA	NA	NA	NA	0.372245900831	NA	NA	0	NA	NA	NA	NA	NA
YDR200C	50	20	604	2	0.508278145695	0.662051791577	40	136	0	16	9	25	8402.96206416	0.725897920605
YDR201W	NA	10	165	1	0.393939393939	0.628415663806	34	2	1	NA	4	38	4283.22842421	0.63988312637
YDR202C	NA	20	351	1	0.045584045584	0.734694130388	40	60	0	105	22	7	9.08203969913	0.448979591837
YDR203W	NA	NA	NA	NA	NA	0.714113210046	NA	NA	0	NA	NA	NA	NA	NA
YDR204W	NA	10	335	1	0.0567164179104	0.785827381872	68	42	0	14	25	3	4.96415970851	0.0
YDR205W	NA	10	724	1	0.078729281768	0.623938391439	117	23	0	21	21	2	12.04482678	0.0
YDR206W	140	10	884	2	0.210407239819	0.416819585745	51	15	0	15	6	24	3387.42554008	0.819444444444
YDR207C	30	10	836	6	0.911483253589	0.779646357036	101	295	0	20	8	24	5583.62084983	0.767485822306
YDR208W	110	10	779	2	0.492939666239	0.863571796724	81	65	1	NA	21	7	429.091134925	0.69387755102
YDR209C	NA	NA	NA	NA	NA	0.669359905012	NA	NA	0	NA	NA	NA	NA	NA
YDR210C-C	NA	50	440	2	0.572727272727	0.675260771467	7	NA	NA	NA	NA	NA	NA	NA
YDR210C-D	NA	50	1755	4	0.336752136752	0.738173691217	43	NA	NA	NA	NA	1	0.0	0.0
YDR210W	NA	NA	NA	NA	NA	0.896973686734	96	17	0	16	13	NA	NA	NA
YDR210W-A	NA	50	438	2	0.570776255708	0.305287776273	NA	1	NA	NA	NA	NA	NA	NA
YDR210W-B	NA	50	1770	7	0.351412429379	0.589641258207	48	NA	NA	NA	NA	2	36.2439575647	0.5
YDR211W	NA	10	712	4	0.10393258427	0.891149604431	77	12	1	NA	54	24	4575.07162063	0.871527777778
YDR212W	NA	10	559	1	0.0250447227191	0.996393454678	72	119	1	NA	46	38	8895.65535439	0.939814814815
YDR213W	NA	10	913	2	0.487404162103	0.785670314682	50	81	0	30	68	4	58.1465507996	0.75
YDR214W	NA	50	350	2	0.165714285714	0.749940171984	84	35	0	9	15	37	7197.15486111	0.927469135802
YDR215C	NA	NA	NA	NA	NA	0.537751208129	NA	NA	0	NA	NA	NA	NA	NA
YDR216W	20	10	1323	5	0.210128495843	0.618195619551	19	59	0	13	8	36	14050.6889204	0.778546712803
YDR217C	NA	10	1309	4	0.546982429335	0.498679643958	40	353	0	84	28	11	941.943406391	0.876033057851
YDR218C	NA	110	423	1	0.186761229314	0.540117924638	48	10	0	2	1	3	156.502564293	0.666666666667
YDR219C	190	10	465	2	0.395698924731	0.689718168785	51	32	0	10	10	4	540.149935258	0.666666666667
YDR220C	NA	NA	NA	NA	NA	0.153071428908	NA	NA	0	NA	NA	NA	NA	NA
YDR221W	NA	20	702	3	0.0612535612536	0.321979137423	47	10	0	24	9	22	1481.59274215	0.574380165289
YDR222W	NA	NA	NA	NA	NA	0.447735577356	75	11	0	5	12	1	0.0	0.0
YDR223W	NA	10	467	2	0.503211991435	0.234606838074	58	8	0	13	29	3	54.6335616645	0.666666666667
YDR224C	NA	20	131	1	0.358778625954	0.997709596849	99	196	1	NA	40	170	108011.544167	0.907297830375
YDR225W	NA	40	132	1	0.204545454545	0.999656642589	78	287	0	38	44	121	57211.7400815	0.886280991736
YDR226W	NA	20	222	2	0.261261261261	0.998370704362	75	37	1	10	16	17	4993.36953059	0.8984375
YDR227W	NA	20	1358	NA	0.60088365243	0.302375521405	34	43	0	NA	7	52	13190.5901002	0.9048
YDR228C	NA	10	626	2	0.218849840256	0.791874004053	107	61	1	NA	36	23	3484.09140941	0.703213610586
YDR229W	NA	20	453	NA	0.472406181015	0.723239354102	76	11	0	9	13	55	11230.0261098	0.711934156379
YDR230W	NA	NA	NA	NA	NA	0.7613908048	NA	NA	0	NA	NA	NA	NA	NA
YDR231C	20	10	205	1	0.287804878049	0.884809061523	88	5	1	17	6	8	1439.57375689	0.65625
YDR232W	NA	10	548	1	0.0602189781022	0.942243474693	101	31	1	NA	28	1	0.0	0.0
YDR233C	NA	10	295	1	0.264406779661	0.926863739422	102	75	1	25	43	26	6104.23011333	0.8896
YDR234W	NA	20	693	2	0.046176046176	0.924717100557	131	13	0	32	6	7	60.9826832738	0.857142857143
YDR235W	NA	50	544	1	0.00183823529412	0.66987645188	39	12	1	NA	13	22	28.9234541002	0.309917355372
YDR236C	NA	40	218	1	0.0	0.782114156623	82	10	1	NA	29	1	0.0	0.0
YDR237W	NA	60	292	2	0.119863013699	0.933630263044	47	4	0	14	34	28	2470.19653438	0.198979591837
YDR238C	NA	40	973	4	0.0400822199383	0.929685491079	77	17	1	NA	41	40	18177.7881381	0.933641975309
YDR239C	NA	NA	NA	NA	NA	0.523398054435	28	5	0	16	14	7	379.907960808	0.816326530612
YDR240C	NA	NA	NA	NA	NA	0.541699121135	30	13	1	NA	10	34	3282.23794569	0.492194674013
YDR241W	NA	NA	NA	NA	NA	0.362100694328	NA	NA	0	NA	NA	NA	NA	NA
YDR242W	NA	NA	549	1	0.00364298724954	0.666161211937	78	20	0	8	21	NA	NA	NA
YDR243C	NA	20	588	5	0.18537414966	0.631454442918	39	67	1	NA	49	7	2810.4733312	0.777777777778
YDR244W	NA	10	612	4	0.40522875817	0.758179990014	47	51	0	18	13	27	8191.77942653	0.51652892562
YDR245W	100	10	393	1	0.0483460559796	0.807132826626	80	347	0	19	23	16	1857.06865154	0.7578125
YDR246W	220	40	219	1	0.178082191781	0.836318182187	43	5	1	NA	35	10	7.36030077434	0.0
YDR247W	NA	30	461	1	0.0889370932755	0.470007215528	77	132	0	41	29	64	36306.0129688	0.957475994513
YDR248C	NA	NA	NA	NA	NA	0.691192440488	40	52	0	17	12	1	0.0	0.0
YDR249C	NA	NA	NA	NA	NA	0.616892156887	44	13	0	37	27	NA	NA	NA
YDR250C	NA	NA	NA	NA	NA	0.44873550717	NA	NA	0	NA	NA	NA	NA	NA
YDR251W	NA	30	830	3	0.501204819277	0.504196550458	75	13	0	29	24	13	739.053023494	0.840236686391
YDR252W	NA	10	149	2	0.469798657718	0.724555556728	30	9	0	25	37	18	1508.40504325	0.692041522491
YDR253C	NA	10	191	2	0.544502617801	0.626291668015	54	38	0	71	7	3	8.52586058488	0.666666666667
YDR254W	80	10	458	1	0.0196506550218	0.604015251003	78	118	0	27	80	24	6722.76722977	0.607709750567
YDR255C	NA	10	421	4	0.021377672209	0.708507899434	52	22	0	44	1	8	195.986518125	0.5625
YDR256C	NA	10	515	2	0.108737864078	0.957229329466	68	19	0	31	56	11	1221.60632599	0.859504132231
YDR257C	NA	10	494	1	0.0344129554656	0.459290236634	54	33	0	58	61	2	4.66912211033	0.5
YDR258C	20	10	811	3	0.059186189889	0.794494253829	72	23	0	27	22	22	3756.45380777	0.901234567901
YDR259C	NA	70	383	2	0.78590078329	0.720907118873	76	12	0	33	79	41	14454.4520621	0.744247205786
YDR260C	30	30	170	1	0.488235294118	0.886107213911	151	76	0	52	27	25	3241.79455814	0.541666666667
YDR261C	NA	70	562	1	0.0	0.626673180226	83	17	0	21	39	2	0.0	0.0
YDR261C-C	NA	50	440	2	0.579545454545	0.538932729136	8	NA	NA	NA	NA	NA	NA	NA
YDR261C-D	NA	50	1604	4	0.365960099751	0.685303012446	76	NA	NA	NA	NA	NA	NA	NA
YDR261W-A	NA	50	438	2	0.568493150685	0.292653759084	1	1	NA	NA	NA	3	8.96226973793	0.0
YDR261W-B	NA	50	1770	7	0.351412429379	0.585034068387	38	NA	NA	NA	NA	4	2651.19248148	0.625
YDR262W	NA	NA	NA	NA	NA	0.661073260731	52	2	0	35	59	NA	NA	NA
YDR263C	NA	120	430	3	0.0325581395349	0.422659706439	43	11	0	21	6	1	0.0	0.0
YDR264C	30	10	764	3	0.115183246073	0.717882353697	142	94	0	20	169	36	14832.5634181	0.874089490114
YDR265W	70	10	337	2	0.00890207715134	0.486937870214	59	39	0	44	37	16	1977.07727823	0.5078125
YDR266C	200	50	639	3	0.367762128326	0.699649479909	57	30	0	23	28	8	1230.96365331	0.816326530612
YDR267C	410	20	330	1	0.0030303030303	0.893276940097	19	3	1	NA	36	8	1255.62412356	0.734693877551
YDR268W	NA	10	379	1	0.0343007915567	0.744627193561	52	3	0	10	19	NA	NA	NA
YDR269C	NA	NA	NA	NA	NA	0.644537037914	NA	NA	0	NA	NA	NA	NA	NA
YDR270W	NA	10	1004	3	0.0	0.626834163225	108	18	0	109	56	4	329.240778568	0.625
YDR271C	NA	NA	NA	NA	NA	0.698838711903	NA	NA	0	NA	NA	NA	NA	NA
YDR272W	NA	20	274	1	0.0620437956204	0.676930909611	42	9	0	14	25	4	88.9960789532	0.375
YDR273W	NA	90	365	2	0.52602739726	0.34560200308	28	10	0	10	10	7	433.803010432	0.857142857143
YDR274C	NA	NA	NA	NA	NA	0.346177420026	NA	NA	0	NA	NA	NA	NA	NA
YDR275W	NA	NA	NA	NA	NA	0.730484463708	114	3	0	27	18	2	52.8402410102	0.5
YDR276C	NA	70	55	1	0.0	0.970309525019	108	165	0	79	41	17	728.771736488	0.214532871972
YDR277C	NA	10	433	1	0.385681293303	0.813493856707	16	45	0	19	10	20	6109.2127981	0.765432098765
YDR278C	NA	NA	NA	NA	NA	0.284660377173	NA	NA	0	NA	NA	NA	NA	NA
YDR279W	NA	10	350	1	0.0828571428571	0.364487179734	49	43	0	41	27	4	1493.92858963	0.625
YDR280W	300	10	305	2	0.0196721311475	0.957489108107	35	2	1	NA	12	32	3344.97188392	0.624349635796
YDR281C	NA	NA	NA	NA	NA	0.538238095049	59	12	0	35	63	NA	NA	NA
YDR282C	NA	NA	NA	NA	NA	0.628868272944	90	1	0	34	65	NA	NA	NA
YDR283C	100	10	1659	5	0.0946353224834	0.866191367208	43	219	0	58	3	53	21782.3527386	0.9
YDR284C	NA	90	289	1	0.0242214532872	0.721563219565	63	12	0	19	23	21	10070.5169186	0.91
YDR285W	NA	10	875	3	0.592	0.51074391197	40	27	0	29	31	35	4217.68220621	0.66955017301
YDR286C	NA	NA	NA	NA	NA	0.585147825854	24	7	0	17	13	NA	NA	NA
YDR287W	NA	10	292	1	0.0102739726027	0.778778158263	78	15	0	9	11	1	0.0	0.0
YDR288W	NA	120	303	1	0.0825082508251	0.543960527119	60	8	1	NA	10	15	3108.54563183	0.733727810651
YDR289C	NA	10	409	1	0.493887530562	0.687012196232	48	287	0	93	66	15	1737.22994677	0.853333333333
YDR290W	NA	NA	NA	NA	NA	0.613469697805	NA	NA	0	NA	NA	NA	NA	NA
YDR291W	NA	10	1077	6	0.0352831940576	0.832114719978	67	7	0	59	23	2	19.5416290987	0.5
YDR292C	NA	20	621	4	0.196457326892	0.792041801773	24	123	1	NA	39	5	553.748334336	0.75
YDR293C	NA	10	1250	3	0.4056	0.842212098371	51	399	1	12	99	63	35022.5299209	0.938181818182
YDR294C	130	10	589	2	0.0237691001698	0.726948588908	68	39	0	34	18	NA	NA	NA
YDR295C	NA	20	674	2	0.268545994065	0.492787654805	32	131	0	49	33	109	24555.1383305	0.705738492445
YDR296W	50	10	226	3	0.0663716814159	0.712888400018	100	8	0	2	33	35	6123.13039806	0.3828125
YDR297W	NA	30	349	1	0.0114613180516	0.867749524552	88	104	0	83	24	34	3808.39527895	0.115702479339
YDR298C	NA	10	212	1	0.00471698113208	0.819140846771	92	99	0	2	33	9	813.754045354	0.716049382716
YDR299W	NA	150	534	3	0.47191011236	0.754930218549	75	6	1	NA	15	40	2959.62097294	0.35375
YDR300C	NA	20	428	2	0.0303738317757	0.918635588376	26	10	0	9	166	9	814.280110873	0.864197530864
YDR301W	NA	10	1357	6	0.0766396462786	0.811388071822	86	7	1	NA	54	28	1902.93790358	0.599489795918
YDR302W	NA	20	219	1	0.0684931506849	0.783493939933	96	9	1	NA	17	NA	NA	NA
YDR303C	100	10	885	3	0.136723163842	0.541239278012	58	10	1	NA	39	38	3242.77562096	0.655953250548
YDR304C	NA	NA	225	1	0.146666666667	0.829914455854	48	21	0	38	24	13	6522.96009969	0.792899408284
YDR305C	NA	10	206	1	0.252427184466	0.698108562144	36	27	0	47	23	NA	NA	NA
YDR306C	NA	10	478	3	0.179916317992	0.82537508753	78	10	0	31	33	10	679.62198336	0.78
YDR307W	NA	NA	NA	NA	NA	0.431015083218	65	17	0	25	32	20	375.257977158	0.185
YDR308C	NA	70	140	1	0.135714285714	0.871423169204	107	12	1	NA	56	39	3037.83203224	0.39842209073
YDR309C	NA	10	383	1	0.691906005222	0.62660937557	106	50	0	22	45	19	1278.56370763	0.770083102493
YDR310C	NA	10	1062	NA	0.691148775895	0.700268737382	67	200	0	86	102	19	3439.00060036	0.888888888889
YDR311W	NA	10	642	2	0.267912772586	0.896993780467	23	38	1	NA	7	31	7723.297119	0.758620689655
YDR312W	70	20	453	1	0.434878587196	0.824684289874	76	32	0	23	30	14	1109.47749435	0.581632653061
YDR313C	NA	50	286	2	0.276223776224	0.727760744451	88	17	0	35	71	2	30.3270249967	0.5
YDR314C	NA	30	692	5	0.0404624277457	0.502750360315	54	23	0	31	22	8	538.523108491	0.75
YDR315C	NA	10	281	1	0.0	0.645509456409	128	236	0	35	19	4	217.36365964	0.75
YDR316W	NA	NA	471	1	0.0509554140127	0.757364407775	43	158	0	23	15	8	4985.81914532	0.84375
YDR316W-A	NA	50	440	2	0.575	0.613053666177	7	NA	NA	NA	NA	NA	NA	NA
YDR316W-B	NA	50	1755	4	0.334472934473	0.717938307803	42	NA	NA	NA	NA	NA	NA	NA
YDR317W	NA	120	414	1	0.00966183574879	0.69019759132	66	12	0	40	42	NA	NA	NA
YDR318W	NA	10	368	2	0.171195652174	0.732293586456	68	103	0	44	41	26	2433.69642659	0.72
YDR319C	NA	60	274	1	0.0	0.667504241965	68	4	0	34	40	1	0.0	0.0
YDR320C	20	10	668	4	0.446107784431	0.462939711599	49	138	0	18	33	12	1051.37504677	0.916666666667
YDR320C-A	NA	10	72	1	0.208333333333	0.958045663355	32	1	1	NA	NA	27	1934.11457879	0.76817558299
YDR321W	NA	10	381	1	0.0	0.880409250821	36	11	0	19	37	NA	NA	NA
YDR322C-A	110	10	96	1	0.0	0.737408935879	66	41	0	NA	NA	6	338.086714885	0.777777777778
YDR322W	NA	60	367	2	0.0245231607629	0.73047645021	46	5	0	2	84	33	2492.46594719	0.376953125
YDR323C	NA	10	515	2	0.0873786407767	0.539368862946	49	76	1	45	37	8	390.837383722	0.53125
YDR324C	220	10	776	1	0.0631443298969	0.860322180354	34	17	1	NA	31	73	8764.67444988	0.417377504463
YDR325W	NA	10	1035	1	0.193236714976	0.760161197692	53	15	1	NA	15	8	174.055827803	0.5625
YDR326C	NA	20	1438	3	0.5	0.733153579653	70	8	0	28	31	11	702.760300494	0.826446280992
YDR327W	NA	NA	NA	NA	NA	0.600256881921	NA	NA	0	NA	NA	NA	NA	NA
YDR328C	20	10	194	2	0.474226804124	0.970355557262	70	35	1	NA	28	104	98811.1161396	0.935368250665
YDR329C	NA	30	441	1	0.0340136054422	0.593984163459	48	37	0	36	19	13	1505.23525555	0.591715976331
YDR330W	NA	60	500	3	0.46	0.740214904722	38	13	0	18	33	13	1784.65039167	0.757396449704
YDR331W	NA	20	411	1	0.0	0.823411005311	49	165	1	NA	19	60	26683.552613	0.488595041322
YDR332W	NA	NA	689	2	0.00580551523948	0.695198551298	46	45	0	2	22	9	850.761412833	0.641975308642
YDR333C	NA	110	723	2	0.269709543568	0.743127072236	101	8	0	30	24	49	2411.11929983	0.447845804989
YDR334W	NA	10	1514	7	0.305812417437	0.674190319997	70	381	0	77	105	26	3671.00740617	0.772189349112
YDR335W	NA	10	1224	NA	0.0334967320261	0.952726260058	82	185	0	56	131	50	14763.0423745	0.787172011662
YDR336W	NA	NA	NA	NA	NA	0.447729100911	56	14	0	14	13	NA	NA	NA
YDR337W	NA	60	286	1	0.0664335664336	0.852686412218	38	NA	0	7	22	32	2758.20590812	0.23046875
YDR338C	NA	110	695	1	0.2	0.906507664462	31	7	0	10	11	NA	NA	NA
YDR339C	NA	20	189	1	0.0899470899471	0.962082458338	58	5	1	NA	33	5	712.449746107	0.56
YDR340W	NA	NA	NA	NA	NA	0.663003300308	NA	NA	0	NA	NA	NA	NA	NA
YDR341C	NA	20	607	3	0.0181219110379	0.626353070955	54	8	1	NA	38	39	106408.919551	0.513888888889
YDR342C	NA	20	570	1	0.0315789473684	0.877006422959	45	19	NA	NA	NA	22	9319.81349546	0.900826446281
YDR343C	NA	20	570	1	0.0315789473684	0.865907181408	58	12	NA	NA	NA	13	3166.04489523	0.863905325444
YDR344C	NA	NA	NA	NA	NA	0.229966216232	NA	NA	0	NA	NA	NA	NA	NA
YDR345C	NA	20	567	1	0.0723104056437	0.813599766089	93	25	0	28	29	4	316.482193967	0.625
YDR346C	NA	50	481	1	0.257796257796	0.813966115398	51	23	0	28	37	15	4366.69497666	0.844444444444
YDR347W	NA	60	321	NA	0.133956386293	0.626783643683	63	3	0	5	44	33	5951.95833781	0.273645546373
YDR348C	NA	20	NA	NA	NA	0.733041333969	57	27	0	55	46	7	233.076530503	0.777777777778
YDR349C	NA	70	596	1	0.0469798657718	0.526345058256	38	38	0	56	24	2	4.85332641725	0.5
YDR350C	NA	10	684	1	0.0131578947368	0.563970802482	51	5	0	23	27	2	11.3125857566	0.5
YDR351W	NA	70	864	4	0.311342592593	0.620580347488	46	15	0	27	37	NA	NA	NA
YDR352W	NA	10	317	1	0.0662460567823	0.713488471163	61	11	0	10	25	4	367.035774934	0.75
YDR353W	NA	10	319	2	0.0376175548589	0.938639584859	85	22	1	NA	33	14	4095.40147071	0.892561983471
YDR354W	NA	10	380	2	0.00526315789474	0.825328959715	47	39	0	103	8	5	442.950700635	0.64
YDR355C	NA	NA	NA	NA	NA	0.735980197654	NA	NA	0	NA	NA	NA	NA	NA
YDR356W	NA	10	944	5	0.463983050847	0.557155555627	50	59	1	NA	31	60	14641.171392	0.849583828775
YDR357C	NA	30	NA	NA	NA	0.798772358376	76	19	0	25	65	10	259.95568449	0.74
YDR358W	190	10	557	3	0.294434470377	0.563771207088	157	56	0	27	23	5	85.1872388055	0.8
YDR359C	120	80	982	6	0.449083503055	0.53843947168	61	446	0	0	63	26	2570.22879711	0.8832
YDR360W	NA	NA	NA	NA	NA	0.378137930922	NA	NA	0	NA	NA	NA	NA	NA
YDR361C	300	10	283	2	0.17667844523	0.885408451319	45	5	1	NA	51	12	2549.06019278	0.84
YDR362C	NA	20	672	2	0.232142857143	0.603185735631	80	3	1	NA	51	15	9765.19612879	0.613333333333
YDR363W	NA	20	456	2	0.491228070175	0.584533917496	52	108	0	10	26	5	141.247884971	0.72
YDR363W-A	80	20	89	1	0.865168539326	0.848270369873	124	305	0	10	1	39	4050.80747708	0.58024691358
YDR364C	70	10	455	2	0.259340659341	0.687917398231	79	53	1	NA	49	26	1674.64110837	0.396449704142
YDR365C	NA	150	628	2	0.697452229299	0.810871225391	59	NA	1	NA	23	56	10874.684258	0.548010973937
YDR365W-A	NA	50	440	2	0.577272727273	0.679256236252	1	NA	NA	NA	NA	NA	NA	NA
YDR365W-B	NA	50	1755	4	0.332193732194	0.734697229576	35	NA	NA	NA	NA	1	0.0	0.0
YDR367W	NA	30	221	1	0.0	0.752277778701	49	5	1	NA	20	4	152.02178654	0.75
YDR368W	NA	10	312	1	0.0	0.903205538562	33	16	0	9	29	2	82.365649482	0.5
YDR369C	120	10	854	3	0.430913348946	0.325262768291	23	215	0	31	34	17	3678.1381337	0.8984375
YDR370C	NA	10	442	2	0.0610859728507	0.539114371824	60	1	0	29	14	NA	NA	NA
YDR371W	NA	110	511	1	0.0293542074364	0.631224609737	54	5	0	22	18	2	4.05085148864	0.5
YDR372C	20	10	345	1	0.11884057971	0.895540463271	71	102	0	73	34	15	11470.3776476	0.88
YDR373W	NA	40	190	1	0.0	0.985153580211	107	25	1	NA	58	5	123.452897054	0.72
YDR374C	NA	NA	NA	NA	NA	0.6132747017	98	9	0	14	34	4	180.117359091	0.75
YDR374W-A	NA	80	89	NA	0.134831460674	0.875648147033	NA	1	0	NA	NA	2	0.0	0.5
YDR375C	NA	10	456	2	0.0679824561404	0.923205691229	40	69	0	19	15	5	113.052994642	0.0
YDR376W	120	10	493	NA	0.0121703853955	0.693116735347	36	1	1	NA	37	2	36.8631377247	0.0
YDR377W	NA	10	101	1	0.00990099009901	0.940235295522	47	35	0	1	21	7	761.537442272	0.69387755102
YDR378C	110	50	86	1	0.0348837209302	0.86865900425	86	325	1	5	50	37	13770.6389253	0.168962350781
YDR379C-A	NA	20	79	1	0.0253164556962	0.864004169342	59	NA	0	NA	NA	NA	NA	NA
YDR379W	80	10	1009	3	0.572844400396	0.538417491807	100	22	0	16	44	16	2366.92338141	0.875
YDR380W	NA	10	635	3	0.0157480314961	0.697040881735	124	5	0	25	17	3	58.5047587392	0.666666666667
YDR381W	120	30	226	1	0.765486725664	0.8749970651	66	35	1	NA	24	NA	NA	NA
YDR382W	NA	90	110	1	0.327272727273	0.999012013634	87	102	0	2	5	89	16422.6516876	0.504648760331
YDR383C	NA	NA	NA	NA	NA	0.793172943676	75	12	0	29	50	17	1024.83136934	0.747404844291
YDR384C	NA	20	275	1	0.0654545454545	0.88877415614	122	8	0	3	17	3	528.998213047	0.5
YDR385W	260	20	842	5	0.0332541567696	0.998924476868	98	76	0	18	47	47	17680.0512943	0.916543209877
YDR386W	NA	10	632	2	0.200949367089	0.606544497124	63	98	0	117	26	33	7152.94591509	0.824141519251
YDR387C	NA	110	555	1	0.0342342342342	0.754363310248	30	1	0	3	20	1	0.0	0.0
YDR388W	NA	10	482	2	0.269709543568	0.892350588704	89	356	0	20	28	184	215635.378708	0.94750148721
YDR389W	NA	30	654	2	0.642201834862	0.739592367601	60	131	1	108	24	3	149.577300123	0.666666666667
YDR390C	NA	10	636	3	0.196540880503	0.683889064399	77	16	1	NA	6	9	669.238925361	0.814814814815
YDR391C	NA	NA	NA	NA	NA	0.583037196711	39	4	0	34	15	NA	NA	NA
YDR392W	40	20	337	1	0.317507418398	0.956511836683	44	362	0	29	57	29	629.129729868	0.252080856124
YDR393W	NA	20	456	2	0.19298245614	0.673924873175	45	57	0	11	40	33	878.988618878	0.455463728191
YDR394W	110	10	428	1	0.035046728972	0.988613055627	64	55	1	NA	45	70	21373.2789418	0.816635160681
YDR395W	NA	30	944	2	0.00635593220339	0.767056085914	69	43	1	68	28	27	2822.50511291	0.778827977316
YDR396W	NA	NA	NA	NA	NA	0.849279441927	NA	NA	0	NA	NA	NA	NA	NA
YDR397C	NA	70	146	1	0.191780821918	0.982562359634	76	28	1	NA	57	5	104.064979653	0.625
YDR398W	220	10	643	4	0.214618973561	0.657831781105	89	2	1	NA	12	30	9403.04084327	0.80612244898
YDR399W	NA	10	221	1	0.10407239819	0.98914865071	45	92	0	19	45	1	0.0	0.0
YDR400W	NA	10	340	1	0.0	0.781624633865	42	20	0	16	37	4	107.857428614	0.75
YDR401W	NA	NA	NA	NA	NA	0.586358156325	NA	NA	0	NA	NA	NA	NA	NA
YDR402C	NA	30	489	1	0.0102249488753	0.656436735096	83	42	0	20	46	NA	NA	NA
YDR403W	NA	30	536	3	0.0205223880597	0.767119801013	54	23	0	49	59	11	0.0	0.0
YDR404C	40	10	171	2	0.0	0.99488953784	67	33	1	NA	82	37	4000.08286284	0.527392257122
YDR405W	NA	60	263	1	0.102661596958	0.774575758108	56	5	0	1	46	24	1279.76965452	0.350694444444
YDR406W	NA	20	1529	7	0.106605624591	0.518067103017	96	7	0	23	43	2	66.2436437698	0.5
YDR407C	40	10	1289	1	0.010861132661	0.546471576886	60	5	1	NA	60	12	161.482454558	0.0
YDR408C	NA	10	214	1	0.0	0.777658914334	56	9	0	29	1	5	94.1264101574	0.625
YDR409W	NA	10	904	3	0.603982300885	0.465765746235	61	56	0	70	5	85	49342.0955498	0.947022160665
YDR410C	NA	20	239	1	0.0	0.640102778677	39	9	0	NA	43	4	90.0962977175	0.625
YDR411C	NA	10	341	2	0.222873900293	0.60499805086	78	26	0	20	39	18	2720.12899532	0.858131487889
YDR412W	NA	150	235	1	0.548936170213	0.863488702263	52	3	1	NA	24	111	16347.5720274	0.445453751419
YDR413C	NA	NA	NA	NA	NA	0.817215279565	NA	NA	0	NA	NA	NA	NA	NA
YDR414C	NA	20	362	1	0.0	0.518043158662	45	158	0	90	31	42	28586.3285427	0.757653061224
YDR415C	NA	NA	NA	NA	NA	0.666563556892	109	12	0	14	29	1	0.0	0.0
YDR416W	NA	20	859	1	0.0221187427241	0.46389573602	54	15	1	NA	66	44	15315.6189997	0.5
YDR417C	NA	NA	NA	NA	NA	0.96558870979	NA	NA	0	NA	NA	NA	NA	NA
YDR418W	NA	20	165	2	0.133333333333	0.99968674767	93	5	0	1	0	68	1965.37621691	0.142570728447
YDR419W	NA	10	632	2	0.0617088607595	0.604189047101	24	68	0	15	24	12	8494.65808573	0.861111111111
YDR420W	40	10	1802	1	0.335738068812	0.233771676862	65	64	1	20	49	4	325.935473831	0.75
YDR421W	130	30	950	2	0.231578947368	0.665445496729	37	21	0	18	13	3	41.0747735231	0.5
YDR422C	70	30	815	3	0.613496932515	0.716963644973	37	44	0	41	22	13	2567.84877892	0.840236686391
YDR423C	NA	20	409	2	0.393643031785	0.148436585299	47	23	0	24	21	7	684.306481626	0.816326530612
YDR424C	NA	10	92	1	0.0	0.886774194577	67	56	0	17	3	11	857.711640346	0.760330578512
YDR425W	NA	20	625	3	0.1936	0.713015442309	40	21	0	29	22	25	2417.3684709	0.586805555556
YDR426C	NA	NA	NA	NA	NA	0.682931215348	NA	NA	0	NA	NA	NA	NA	NA
YDR427W	190	20	393	3	0.00763358778626	0.902195432864	87	5	1	NA	29	46	6468.25448993	0.684310018904
YDR428C	NA	10	261	1	0.0498084291188	0.563765903409	111	2	0	22	28	4	292.674046652	0.75
YDR429C	NA	30	274	2	0.383211678832	0.941009698873	47	38	1	NA	23	37	4352.31206407	0.593204775023
YDR430C	NA	180	989	4	0.0192113245703	0.787947475791	43	26	0	15	15	6	96.8456645648	0.277777777778
YDR431W	NA	NA	NA	NA	NA	0.429179488081	NA	NA	0	NA	NA	NA	NA	NA
YDR432W	30	10	414	1	0.690821256039	0.99318875692	74	1024	1	20	44	105	48769.0965685	0.8552
YDR433W	NA	NA	NA	NA	NA	0.997473924744	NA	NA	0	NA	NA	NA	NA	NA
YDR434W	NA	20	534	1	0.0205992509363	0.796947041232	43	18	1	NA	23	11	6109.48367173	0.694214876033
YDR435C	80	20	328	1	0.0030487804878	0.59866666784	49	91	0	90	47	NA	NA	NA
YDR436W	NA	30	710	1	0.552112676056	0.823219410482	49	35	0	15	59	11	1248.3939958	0.78125
YDR437W	NA	20	140	1	0.0	0.731250591552	74	4	1	NA	38	1	0.0	0.0
YDR438W	NA	NA	NA	NA	NA	0.579902965076	83	12	0	37	56	NA	NA	NA
YDR439W	230	10	347	1	0.671469740634	0.540674330143	25	306	0	78	7	57	31425.6097651	0.920612317551
YDR440W	30	10	582	2	0.348797250859	0.610610634784	52	153	0	15	20	10	559.447310394	0.86
YDR441C	NA	NA	NA	NA	NA	0.811402931204	117	22	0	17	1	1	0.0	1.0
YDR442W	NA	NA	NA	NA	NA	0.736027991165	NA	NA	0	NA	NA	NA	NA	NA
YDR443C	NA	10	1420	6	0.312676056338	0.729827352252	62	159	0	13	32	39	4073.1867404	0.37962962963
YDR444W	NA	NA	NA	NA	NA	0.726855136254	92	6	0	34	37	NA	NA	NA
YDR445C	NA	NA	NA	NA	NA	0.392852941413	NA	NA	0	NA	NA	NA	NA	NA
YDR446W	NA	30	302	2	0.546357615894	0.639211221264	25	4	0	17	9	10	5559.44124998	0.518518518519
YDR447C	180	10	136	1	0.102941176471	0.999564477127	52	30	0	10	2	112	16123.6044654	0.318244170096
YDR448W	NA	10	434	4	0.133640552995	0.950848277776	52	173	0	11	0	101	43509.1330336	0.75502178765
YDR449C	NA	20	440	3	0.075	0.868194257081	50	1	1	NA	14	57	4903.0395612	0.287473068637
YDR450W	100	10	146	1	0.0616438356164	0.999410431536	65	6	0	4	40	51	4517.50417938	0.402897238569
YDR451C	NA	10	353	1	0.679886685552	0.68706873879	126	37	0	67	48	12	1227.12273704	0.291666666667
YDR452W	NA	10	674	4	0.129080118694	0.697964444756	115	3	0	21	7	8	650.930738726	0.6875
YDR453C	NA	10	196	2	0.0102040816327	0.939460239729	48	28	0	10	2	12	8342.73132986	0.777777777778
YDR454C	NA	10	187	1	0.0802139037433	0.966973406652	99	21	1	NA	67	3	107.849895585	0.666666666667
YDR455C	NA	NA	NA	NA	NA	0.556352749653	NA	NA	0	NA	NA	NA	NA	NA
YDR456W	30	10	633	2	0.132701421801	0.889138802317	51	65	0	69	13	20	13803.7910397	0.796875
YDR457W	50	20	3268	6	0.127906976744	0.751757113246	54	132	0	3	15	19	2154.61208342	0.919667590028
YDR458C	NA	NA	NA	NA	NA	0.442949297215	44	19	0	11	55	4	82.7914073588	0.375
YDR459C	NA	30	374	2	0.00267379679144	0.45923733359	61	10	0	16	25	5	596.452012548	0.72
YDR460W	NA	10	321	1	0.0436137071651	0.944513459368	31	6	1	NA	15	18	1924.98745685	0.586419753086
YDR461W	NA	20	36	1	0.416666666667	0.947216217045	60	4	0	37	82	NA	NA	NA
YDR462W	NA	60	147	1	0.0816326530612	0.747162163258	58	6	0	34	19	25	1054.6437248	0.4
YDR463W	110	10	519	1	0.398843930636	0.607692948709	92	74	0	35	75	6	405.501350187	0.72
YDR464W	NA	70	1435	5	0.764459930314	0.534085190837	26	6	1	NA	10	4	98.3636545622	0.75
YDR465C	NA	20	412	1	0.128640776699	0.781506861765	65	12	0	6	45	7	61.1399581329	0.612244897959
YDR466W	NA	10	898	4	0.438752783964	0.597812013678	56	30	0	25	27	41	8713.25737706	0.873961218837
YDR467C	NA	NA	NA	NA	NA	0.635452599857	NA	NA	0	NA	NA	NA	NA	NA
YDR468C	NA	20	224	2	0.522321428571	0.743253333461	78	10	1	NA	70	31	4848.79394492	0.8
YDR469W	30	10	175	1	0.822857142857	0.386482954541	70	194	0	104	20	9	261.735292799	0.641975308642
YDR470C	NA	40	502	1	0.093625498008	0.649512260634	100	44	1	0	28	7	292.679946418	0.612244897959
YDR471W	NA	90	136	1	0.125	0.999447689439	97	13	0	29	6	87	3592.38581972	0.135363321799
YDR472W	NA	40	283	1	0.123674911661	0.747311033717	89	42	1	NA	25	14	1785.5840102	0.367346938776
YDR473C	NA	NA	NA	NA	NA	0.580998581821	43	8	1	NA	26	41	4890.86578388	0.355
YDR474C	NA	NA	NA	NA	NA	NA	NA	NA	0	NA	NA	NA	NA	NA
YDR475C	NA	NA	NA	NA	NA	0.553623337169	105	28	0	52	79	6	326.164762301	0.777777777778
YDR476C	NA	NA	NA	NA	NA	0.926312594083	104	4	0	15	21	4	392.346510099	0.666666666667
YDR477W	30	10	633	2	0.252764612954	0.915287068502	66	370	0	4	31	165	184042.619718	0.95611494765
YDR478W	NA	150	198	1	0.368686868687	0.410442210861	72	11	1	NA	7	8	319.487716025	0.5625
YDR479C	NA	40	554	1	0.263537906137	0.658110511379	61	44	0	33	38	48	45027.6278196	0.911020408163
YDR480W	200	10	323	1	0.625386996904	0.571414609243	59	10	0	17	41	26	6451.27102156	0.881656804734
YDR481C	NA	20	566	2	0.114840989399	0.748032922936	61	9	0	9	43	5	514.77139079	0.72
YDR482C	NA	50	135	1	0.977777777778	0.738142159362	99	37	0	39	26	41	4158.6664062	0.3475
YDR483W	NA	10	442	1	0.0723981900452	0.625075245448	48	3	0	46	26	9	1049.68940991	0.83950617284
YDR484W	NA	20	641	1	0.0748829953198	0.66783541031	22	108	0	125	28	15	1093.55126649	0.8
YDR485C	NA	10	795	2	0.723270440252	0.484680904644	58	339	0	64	0	18	665.870357541	0.648148148148
YDR486C	100	20	229	1	0.781659388646	0.931465219091	72	51	0	61	35	16	542.433924316	0.5
YDR487C	NA	20	208	1	0.0432692307692	0.926377992406	131	5	1	NA	66	1	0.0	1.0
YDR488C	NA	10	533	2	0.285178236398	0.485612359567	72	151	0	46	32	8	995.889780446	0.611111111111
YDR489W	NA	20	294	1	0.146258503401	0.808706216205	49	7	1	NA	17	31	3682.71397168	0.599286563615
YDR490C	50	10	766	3	0.343342036554	0.609832247491	42	92	0	23	14	21	13364.7763134	0.87037037037
YDR491C	NA	NA	NA	NA	NA	0.639302846413	NA	NA	0	NA	NA	NA	NA	NA
YDR492W	140	10	316	1	0.00632911392405	0.772112513684	46	33	0	17	0	NA	NA	NA
YDR493W	NA	10	123	1	0.520325203252	0.775448925599	51	12	0	26	20	1	0.0	0.0
YDR494W	NA	30	361	NA	0.495844875346	0.595202578519	105	12	0	29	24	4	35.6996702102	0.0
YDR495C	140	10	1011	1	0.125618199802	0.49006752304	63	69	0	46	30	12	702.015081164	0.291666666667
YDR496C	50	10	656	2	0.1875	0.871022325025	53	68	0	15	42	83	5274.11538901	0.24747174301
YDR497C	NA	30	584	1	0.0804794520548	0.893280343588	76	53	0	41	33	21	2525.92837585	0.49
YDR498C	NA	20	383	1	0.0496083550914	0.644032986817	39	11	1	NA	45	12	844.831230448	0.791666666667
YDR499W	330	10	747	1	0.174029451138	0.538381016471	45	25	1	NA	22	15	6693.49730412	0.852071005917
YDR500C	NA	90	88	1	0.738636363636	0.999048689555	94	12	0	3	32	1	0.0	0.0
YDR501W	NA	240	521	4	0.31669865643	0.436765645348	72	45	0	11	0	32	7204.10005034	0.60353798127
YDR502C	NA	20	384	3	0.03125	0.982146322592	68	13	0	11	30	16	3626.42767219	0.90625
YDR503C	NA	90	274	1	0.0	0.772122425314	62	24	0	10	31	5	315.857901811	0.8
YDR504C	NA	NA	NA	NA	NA	0.212270833508	21	3	0	12	15	2	17.2042896074	0.5
YDR505C	NA	NA	NA	NA	NA	0.726549089833	83	47	1	35	42	13	435.491009179	0.556213017751
YDR506C	NA	10	608	3	0.0378289473684	0.61139025753	97	13	0	19	25	4	18.8339281087	0.375
YDR507C	80	10	1142	2	0.4176882662	0.609655585344	60	267	0	2	0	76	30250.2205306	0.886611717532
YDR508C	NA	30	663	1	0.209653092006	0.878223394534	70	67	0	35	12	19	9304.7443329	0.869806094183
YDR509W	NA	NA	NA	NA	NA	0.717425288424	NA	NA	0	NA	NA	NA	NA	NA
YDR510W	NA	10	101	1	0.524752475248	0.969679739643	88	172	1	NA	34	NA	NA	NA
YDR511W	NA	10	133	1	0.195488721805	0.731982586887	48	17	0	9	15	NA	NA	NA
YDR512C	80	20	187	1	0.0588235294118	0.640035463364	59	150	0	10	21	NA	NA	NA
YDR513W	NA	50	143	1	0.0	0.886763889553	87	27	0	14	29	4	6009.91165862	0.666666666667
YDR514C	NA	NA	NA	NA	NA	0.621106061126	144	18	0	20	6	1	0.0	0.0
YDR515W	NA	10	447	2	0.592841163311	0.409984375361	51	8	0	24	15	NA	NA	NA
YDR516C	140	60	500	2	0.012	0.915397207333	121	63	0	52	26	11	2015.23438139	0.909090909091
YDR517W	NA	40	372	1	0.244623655914	0.776375336703	89	11	0	21	20	15	1648.92857544	0.763888888889
YDR518W	NA	50	517	2	0.0348162475822	0.662986486553	64	114	0	28	0	3	89.1820926083	0.5
YDR519W	NA	60	135	1	0.0	0.652897059171	55	9	0	2	25	4	132.670080888	0.75
YDR520C	NA	10	772	2	0.178756476684	0.637532988965	39	23	0	21	14	11	3562.52974972	0.859504132231
YDR521W	NA	NA	NA	NA	NA	0.459550594994	NA	NA	0	NA	NA	NA	NA	NA
YDR522C	NA	30	502	3	0.0677290836653	0.486748840172	30	41	0	19	19	NA	NA	NA
YDR523C	110	30	490	2	0.114285714286	0.878031908457	23	44	0	5	54	55	35726.6301392	0.961937716263
YDR524C	100	20	482	1	0.165975103734	0.738945480486	97	36	0	30	27	1	0.0	0.0
YDR524C-B	NA	NA	66	1	0.212121212121	0.967781096845	57	NA	0	NA	NA	NA	NA	NA
YDR524W-C	NA	NA	NA	NA	NA	0.993233336343	22	NA	0	NA	NA	NA	NA	NA
YDR525W	NA	NA	NA	NA	NA	0.720578788287	NA	NA	0	NA	NA	NA	NA	NA
YDR525W-A	NA	NA	NA	NA	NA	0.875850001063	130	10	0	24	9	NA	NA	NA
YDR526C	NA	NA	NA	NA	NA	0.488707006379	NA	NA	0	NA	NA	NA	NA	NA
YDR527W	NA	70	439	4	0.371298405467	0.629575000973	60	NA	1	NA	78	5	11.3512821824	0.0
YDR528W	NA	70	423	2	0.468085106383	0.689283018832	96	13	0	16	37	1	0.0	0.0
YDR529C	90	10	127	1	0.00787401574803	0.968476563692	111	45	0	3	26	7	1622.18711452	0.612244897959
YDR530C	NA	10	325	1	0.116923076923	0.51098466332	87	22	0	14	26	1	0.0	0.0
YDR531W	NA	20	367	1	0.0354223433243	0.864601450191	40	71	1	NA	56	1	0.0	0.0
YDR532C	NA	NA	NA	NA	NA	0.430753886842	22	47	1	4	82	8	249.257967325	0.78125
YDR533C	NA	NA	237	2	0.0	0.73924509889	128	6	0	3	30	4	1284.54024643	0.5
YDR534C	NA	10	528	1	0.736742424242	0.334994328799	75	11	0	2	5	NA	NA	NA
YDR535C	NA	NA	NA	NA	NA	0.053860279566	NA	NA	0	NA	NA	NA	NA	NA
YDR536W	NA	30	569	1	0.0702987697715	0.88975497192	54	24	0	8	24	NA	NA	NA
YDR537C	NA	NA	NA	NA	NA	0.700198022424	NA	NA	0	NA	NA	NA	NA	NA
YDR538W	NA	20	242	1	0.0123966942149	0.804591223117	37	10	0	20	4	2	21.8950078402	0.5
YDR539W	NA	20	503	1	0.00397614314115	0.936827381761	38	5	0	13	3	NA	NA	NA
YDR540C	NA	20	179	1	0.0502793296089	0.86280925704	58	7	0	49	14	NA	NA	NA
YDR541C	NA	NA	344	1	0.031976744186	0.403028019242	80	8	0	6	7	3	59.8526056523	0.666666666667
YDR545W	NA	10	1796	5	0.121380846325	0.935640145268	50	1	NA	NA	NA	3	31.8259921962	0.444444444444
YEL001C	NA	NA	NA	NA	NA	0.491376106413	102	7	0	19	25	7	294.590759441	0.775510204082
YEL002C	NA	NA	430	1	0.00232558139535	0.705639598808	89	234	1	NA	23	54	16478.4106144	0.421597633136
YEL003W	NA	10	111	1	0.00900900900901	0.868145835586	52	456	0	52	37	23	1180.89656228	0.589792060491
YEL004W	30	10	342	1	0.00584795321637	0.576724004461	40	10	0	5	8	2	0.0	0.0
YEL005C	NA	30	282	1	0.0709219858156	0.553441696138	43	3	0	20	23	32	3440.54554073	0.557752341311
YEL006W	NA	10	335	1	0.0388059701493	0.843022817815	112	23	0	34	38	NA	NA	NA
YEL007W	NA	NA	NA	NA	NA	0.729076962143	75	11	0	61	54	4	174.905569693	0.375
YEL008W	NA	NA	NA	NA	NA	0.409091863914	NA	NA	0	NA	NA	NA	NA	NA
YEL009C	200	10	281	2	0.473309608541	0.768834517139	73	42	0	70	29	51	9717.63784488	0.6664
YEL010W	NA	NA	NA	NA	NA	0.0794074075463	NA	NA	0	NA	NA	NA	NA	NA
YEL011W	NA	10	704	3	0.00284090909091	0.948626006351	67	8	0	30	61	NA	NA	NA
YEL012W	20	10	218	2	0.371559633028	0.87944140138	32	70	0	30	26	10	635.400970753	0.82
YEL013W	NA	10	578	1	0.0692041522491	0.974398965547	31	63	0	31	47	35	19754.0016207	0.908888888889
YEL014C	NA	NA	NA	NA	NA	0.35584967528	NA	NA	0	NA	NA	NA	NA	NA
YEL015W	330	50	551	4	0.304900181488	0.771689613889	63	26	0	32	27	32	8945.2094707	0.844387755102
YEL016C	NA	30	493	1	0.00608519269777	0.649453441635	70	8	0	8	21	1	0.0	0.0
YEL017C-A	NA	70	43	1	0.0	0.99125757678	141	8	0	20	13	30	8934.21794952	0.664444444444
YEL017W	NA	NA	NA	NA	NA	0.774398422443	138	3	0	19	96	4	148.786298318	0.75
YEL018W	NA	120	279	1	0.172043010753	0.792746429625	76	227	0	41	43	14	413.396529334	0.857142857143
YEL019C	NA	120	267	2	0.149812734082	0.578771145037	23	33	1	NA	34	8	116.615562867	0.40625
YEL020C	NA	NA	NA	NA	NA	0.623903149742	14	66	0	28	6	NA	NA	NA
YEL020W-A	NA	10	87	1	0.0114942528736	0.996276516354	52	5	1	NA	NA	8	2524.16904783	0.65625
YEL021W	NA	10	267	1	0.00749063670412	0.946486320715	61	6	0	NA	NA	2	47.0817092225	0.5
YEL022W	130	20	1459	3	0.0774503084304	0.808346119518	43	15	0	NA	NA	27	6572.14945848	0.849112426036
YEL023C	NA	NA	NA	NA	NA	0.703240117845	56	1	0	8	9	18	4290.42653149	0.924444444444
YEL024W	40	10	215	2	0.0790697674419	0.978841051137	61	76	0	27	43	17	7044.45311481	0.435555555556
YEL025C	NA	NA	NA	NA	NA	0.368079057874	88	1	0	8	10	2	14.4638288344	0.5
YEL026W	110	50	126	1	0.0	0.999839895823	86	NA	1	NA	44	39	11570.9574399	0.817901234568
YEL027W	50	10	160	1	0.0	0.998184266298	66	161	0	21	105	15	949.983468378	0.506666666667
YEL028W	NA	NA	NA	NA	NA	0.143311688334	NA	NA	0	NA	NA	NA	NA	NA
YEL029C	NA	30	312	1	0.0	0.816167201195	30	10	0	6	49	9	954.396566379	0.78125
YEL030C-A	NA	NA	NA	NA	NA	0.633415874885	NA	NA	0	NA	NA	NA	NA	NA
YEL030W	NA	10	644	1	0.204968944099	0.895018606874	56	12	0	20	8	25	4861.47069603	0.942148760331
YEL031W	120	10	1215	4	0.0411522633745	0.949106909623	70	256	0	101	22	7	291.786900987	0.734693877551
YEL032W	NA	10	971	2	0.280123583934	0.9181738701	88	17	1	NA	26	32	4673.59351769	0.625
YEL033W	NA	NA	NA	NA	NA	0.509195238665	3	NA	0	3	41	NA	NA	NA
YEL034W	200	10	157	1	0.261146496815	0.999362869605	131	72	1	NA	49	65	21492.1454789	0.885245901639
YEL035C	NA	NA	NA	NA	NA	0.772365269459	135	2	0	NA	20	NA	NA	NA
YEL036C	NA	20	500	2	0.21	0.937354625601	96	488	0	32	41	19	2519.82009779	0.753462603878
YEL037C	340	30	398	3	0.610552763819	0.798065164274	124	127	0	120	87	62	24545.8363784	0.857799482907
YEL038W	NA	10	227	NA	0.00881057268722	0.608616959482	79	23	0	11	32	NA	NA	NA
YEL039C	NA	10	113	1	0.256637168142	0.963564328762	72	5	0	16	23	7	1086.92651372	0.775510204082
YEL040W	NA	20	467	2	0.286937901499	0.758556268762	107	65	0	0	9	3	245.497820752	0.444444444444
YEL041W	NA	20	495	1	0.113131313131	0.615022850251	42	7	0	7	0	9	2231.13211479	0.814814814815
YEL042W	NA	40	518	2	0.0791505791506	0.720592164774	31	81	0	47	16	6	401.878259938	0.56
YEL043W	NA	NA	NA	NA	NA	0.584022988989	80	40	0	37	29	37	4746.56110326	0.739225712199
YEL044W	NA	NA	NA	NA	NA	0.707718561528	89	19	1	7	30	10	0.0	0.46
YEL045C	NA	NA	NA	NA	NA	0.635755870322	NA	NA	0	NA	NA	NA	NA	NA
YEL046C	NA	10	387	1	0.00258397932817	0.950729383066	157	8	0	7	48	9	1238.71824104	0.83950617284
YEL047C	NA	10	470	1	0.0553191489362	0.832727532022	112	15	0	30	7	7	270.017017842	0.816326530612
YEL048C	NA	10	152	1	0.0	0.669488017851	82	14	0	30	27	17	4162.8164671	0.65625
YEL049W	NA	NA	NA	NA	NA	0.940964188622	44	1	0	8	19	NA	NA	NA
YEL050C	NA	30	393	3	0.249363867684	0.910765653232	79	290	0	19	51	6	1001.52228885	0.722222222222
YEL051W	NA	20	256	1	0.1328125	0.980337226383	107	154	0	14	40	43	13821.0199886	0.849107625744
YEL052W	90	10	509	1	0.0176817288802	0.835838563047	73	8	0	29	93	NA	NA	NA
YEL053C	NA	10	733	2	0.0	0.562722071265	67	23	0	81	15	7	756.13238112	0.734693877551
YEL054C	NA	20	165	2	0.133333333333	0.999636546914	78	10	0	3	6	60	9024.8108026	0.6297322253
YEL055C	NA	30	1022	1	0.109589041096	0.660879765817	66	55	1	NA	33	21	1534.24125757	0.585034013605
YEL056W	NA	20	401	2	0.192019950125	0.803621891383	41	43	0	6	6	19	1832.51239199	0.83044982699
YEL057C	NA	NA	NA	NA	NA	0.724209401976	53	102	0	7	30	1	0.0	0.0
YEL058W	NA	10	557	3	0.00359066427289	0.718910992167	70	7	1	NA	18	3	72.2564075773	0.666666666667
YEL059C-A	190	20	74	1	0.162162162162	0.844311111396	94	3	0	NA	NA	1	0.0	0.0
YEL059W	NA	NA	NA	NA	NA	0.3073398065	NA	NA	0	NA	NA	NA	NA	NA
YEL060C	120	10	635	3	0.302362204724	0.785504194552	86	48	0	38	28	22	9069.85646021	0.91156462585
YEL061C	NA	10	1000	5	0.27	0.718175491595	98	227	0	5	26	19	3533.11502799	0.858725761773
YEL062W	30	10	615	2	0.164227642276	0.668088203864	40	13	0	77	49	12	571.161706415	0.819444444444
YEL063C	NA	10	590	1	0.115254237288	0.86520699468	62	14	0	35	53	48	18908.1728757	0.405624661979
YEL064C	NA	NA	480	2	0.0458333333333	0.735577270023	100	4	0	25	19	2	57.3041546136	0.5
YEL065W	NA	10	628	3	0.0015923566879	0.785391098379	92	22	0	10	20	3	238.250530969	0.666666666667
YEL066W	NA	100	179	1	0.156424581006	0.676229630431	56	8	0	19	24	2	31.3304579333	0.5
YEL067C	NA	NA	NA	NA	NA	0.144215986288	3	5	0	26	19	NA	NA	NA
YEL068C	NA	NA	NA	NA	NA	0.186381381579	1	NA	0	17	23	NA	NA	NA
YEL069C	NA	20	564	1	0.0106382978723	0.84017345285	43	NA	NA	NA	NA	NA	NA	NA
YEL070W	NA	NA	NA	NA	NA	0.933074222743	81	28	0	NA	NA	1	0.0	0.0
YEL071W	80	50	496	2	0.00403225806452	0.938442657425	81	1	0	32	45	6	1412.23482169	0.777777777778
YEL072W	NA	NA	NA	NA	NA	0.907669540259	62	3	0	34	16	1	0.0	0.0
YEL073C	NA	NA	NA	NA	NA	0.689697531101	47	NA	0	NA	NA	NA	NA	NA
YEL075C	NA	NA	NA	NA	NA	0.998124667461	25	NA	0	NA	NA	NA	NA	NA
YEL077C	NA	NA	1277	4	0.209083790133	0.884774912539	44	1	0	NA	NA	NA	NA	NA
YER001W	NA	10	762	1	0.0524934383202	0.507198776938	76	17	0	15	46	6	635.614186578	0.666666666667
YER002W	NA	50	231	1	0.528138528139	0.786073276289	50	38	0	22	64	19	249.320870785	0.193905817175
YER003C	NA	10	429	1	0.137529137529	0.922694574946	99	7	1	NA	16	4	92.9548654517	0.444444444444
YER004W	NA	NA	NA	NA	NA	0.711354887246	101	22	0	34	40	7	942.336474721	0.816326530612
YER005W	NA	40	630	1	0.0444444444444	0.71357580611	84	50	1	36	26	10	470.213003538	0.76
YER006W	NA	20	520	2	0.296153846154	0.934553424074	50	60	1	NA	30	99	19401.1701348	0.377320054323
YER007C-A	NA	300	181	1	0.0	0.991423079273	39	29	0	27	35	7	121.088291999	0.5
YER007W	NA	10	518	4	0.015444015444	0.416951189156	21	46	0	43	138	6	344.02528781	0.56
YER008C	NA	10	1336	5	0.348053892216	0.667038395019	67	97	1	NA	63	21	1769.51569597	0.705
YER009W	NA	30	125	1	0.008	0.997997356786	74	8	1	NA	27	8	627.862674703	0.84375
YER010C	NA	NA	NA	NA	NA	0.705788652782	41	1	0	29	19	NA	NA	NA
YER011W	NA	NA	254	2	0.51968503937	0.647214380232	47	9	0	18	20	2	27.7333446318	0.5
YER012W	NA	10	198	1	0.0	0.981340036171	63	38	1	NA	58	98	56960.8671277	0.746117914405
YER013W	NA	10	1145	6	0.173799126638	0.798200990012	159	146	1	NA	12	41	3922.76907324	0.56936226167
YER014C-A	NA	30	153	1	0.0	0.701898268336	47	5	0	2	74	NA	NA	NA
YER014W	NA	10	539	1	0.0649350649351	0.605953704172	54	24	0	13	8	2	144.077641116	0.5
YER015W	NA	30	744	2	0.0	0.763754810991	32	3	0	NA	NA	5	162.020603259	0.72
YER016W	20	10	344	2	0.354651162791	0.746441547649	68	436	1	40	34	32	4852.93967806	0.864444444444
YER017C	30	20	761	4	0.143232588699	0.817132985154	84	73	0	14	51	10	2113.06346756	0.79012345679
YER018C	NA	80	221	1	0.307692307692	0.883339339742	98	12	1	NA	17	98	47714.3219863	0.80328462746
YER019C-A	NA	20	88	1	0.25	0.978501874186	121	42	1	29	32	11	606.395591784	0.462809917355
YER019W	20	20	477	1	0.0691823899371	0.800011855605	105	160	0	49	34	2	16.486965517	0.5
YER020W	140	10	449	1	0.314031180401	0.720021481721	114	34	0	33	48	48	17182.3677684	0.622222222222
YER021W	NA	110	523	4	0.0726577437859	0.842193385886	50	26	1	NA	19	73	62114.998925	0.800473372781
YER022W	NA	40	687	1	0.28384279476	0.717807171044	39	46	1	NA	73	56	5936.22724038	0.321428571429
YER023W	NA	20	286	2	0.020979020979	0.939089432747	57	11	1	NA	20	10	1867.48275143	0.88
YER024W	NA	50	923	1	0.22210184182	0.798012627181	45	2	0	12	11	3	4547.59187097	0.666666666667
YER025W	40	10	527	3	0.172675521822	0.997717173375	117	69	1	NA	18	56	20974.2478753	0.803966942149
YER026C	NA	20	276	2	0.130434782609	0.972742479487	13	18	0	NA	NA	19	703.841768785	0.214532871972
YER027C	70	10	417	1	0.645083932854	0.85263397351	54	31	0	18	36	18	6919.70946378	0.791111111111
YER028C	NA	20	394	2	0.664974619289	0.284356962227	86	7	0	22	28	2	20.4816506489	0.5
YER030W	NA	NA	NA	NA	NA	0.658238097005	59	22	0	29	21	11	600.237110424	0.760330578512
YER031C	NA	10	223	1	0.224215246637	0.957081847885	55	191	0	101	1	24	6488.46932988	0.775510204082
YER032W	NA	10	876	NA	0.835616438356	0.53230140709	53	37	0	23	30	26	5266.86340704	0.917159763314
YER033C	NA	70	NA	NA	NA	0.517121634429	56	23	0	34	30	5	77.8535287082	0.72
YER034W	NA	NA	NA	NA	NA	0.519129033075	87	4	0	38	20	NA	NA	NA
YER035W	140	10	145	1	0.979310344828	0.589954338533	118	43	0	NA	31	8	139.982618938	0.59375
YER036C	NA	10	610	2	0.083606557377	0.950351883736	97	2	1	NA	60	60	19368.5191031	0.772290809328
YER037W	130	10	321	NA	0.0280373831776	0.629454450821	68	27	0	3	79	NA	NA	NA
YER038C	NA	120	464	1	0.191810344828	0.387540501426	33	NA	1	NA	54	4	9.74471543384	0.0
YER038W-A	NA	NA	NA	NA	NA	0.675582677726	NA	NA	0	NA	NA	NA	NA	NA
YER039C	NA	NA	NA	NA	NA	0.743585334406	39	NA	0	16	42	7	2242.61360103	0.734693877551
YER039C-A	NA	NA	NA	NA	NA	0.70502283324	134	2	0	8	5	NA	NA	NA
YER040W	NA	10	730	3	0.806849315068	0.762223439508	72	135	0	5	35	13	1418.67275176	0.887573964497
YER041W	NA	120	759	2	0.252964426877	0.453460087857	127	10	0	99	20	3	18.6816163576	0.666666666667
YER042W	NA	50	184	1	0.0652173913043	0.851553154488	89	8	0	21	30	5	444.641138462	0.72
YER043C	NA	20	449	2	0.0	0.99682296413	105	5	1	NA	10	16	2643.33497011	0.887755102041
YER044C	NA	20	148	1	0.0	0.990859062213	63	9	0	20	27	12	27.3316920586	0.402777777778
YER044C-A	NA	10	408	1	0.0171568627451	0.580575387612	27	7	0	46	10	6	1830.98412474	0.777777777778
YER045C	NA	110	489	4	0.535787321063	0.331864626341	32	22	0	17	22	11	297.427860835	0.677685950413
YER046W	NA	30	143	NA	0.0	0.779604168492	96	7	0	7	16	NA	NA	NA
YER046W-A	NA	NA	NA	NA	NA	0.528803031468	NA	NA	0	NA	NA	NA	NA	NA
YER047C	NA	NA	897	1	0.535117056856	0.60172383143	77	13	0	21	11	19	7243.63497216	0.847645429363
YER048C	NA	50	391	2	0.306905370844	0.883288266594	77	82	0	69	22	6	169.325743214	0.611111111111
YER048W-A	NA	20	94	1	0.0531914893617	0.777557895813	113	1	1	NA	17	5	1100.10807898	0.72
YER049W	200	10	644	2	0.0791925465839	0.819451163506	102	40	0	12	14	12	1426.0140902	0.847222222222
YER050C	NA	60	138	1	0.289855072464	0.750796164404	36	3	0	2	32	33	7447.17475912	0.46875
YER051W	NA	50	492	2	0.0609756097561	0.660629480252	75	5	0	15	9	NA	NA	NA
YER052C	NA	10	527	2	0.0550284629981	0.945133208752	43	147	0	49	23	8	626.355486759	0.875
YER053C	NA	20	300	1	0.0	0.905318938134	53	12	0	11	28	5	342.812696704	0.8
YER054C	NA	20	548	1	0.552919708029	0.677996964367	37	13	0	0	26	16	2172.60517383	0.8828125
YER055C	NA	50	297	2	0.0	0.957996646288	30	1	0	17	34	NA	NA	NA
YER056C	NA	10	533	1	0.0168855534709	0.920642947874	118	39	0	23	37	5	773.31023745	0.56
YER056C-A	NA	90	121	1	0.454545454545	0.999486339385	93	6	0	4	31	11	1557.47016971	0.7
YER057C	NA	NA	NA	NA	NA	0.967979488369	88	1	0	26	11	2	8.40823864099	0.0
YER058W	NA	10	107	1	0.728971962617	0.873126545907	97	NA	0	35	23	1	0.0	0.0
YER059W	NA	10	420	1	0.545238095238	0.745337292895	51	21	0	74	49	10	663.806355213	0.75
YER060W	NA	110	528	1	0.030303030303	0.83813169586	81	23	1	35	24	1	0.0	0.0
YER060W-A	NA	110	530	1	0.00377358490566	0.796009416916	20	11	0	7	26	2	0.0	0.0
YER061C	NA	10	442	2	0.00452488687783	0.726584651169	79	165	0	14	23	1	0.0	0.0
YER062C	40	10	250	1	0.036	0.994057107573	54	44	0	24	35	15	2470.20388068	0.867346938776
YER063W	120	20	218	1	0.97247706422	0.545257230421	61	12	0	13	32	9	283.783408354	0.765432098765
YER064C	NA	380	505	1	0.358415841584	0.559899210461	134	3	0	22	33	15	2585.53180548	0.87573964497
YER065C	NA	20	557	1	0.064631956912	0.940066907976	104	20	0	21	31	7	329.036173957	0.69387755102
YER066C-A	NA	NA	NA	NA	NA	0.355960080653	NA	NA	0	NA	NA	NA	NA	NA
YER066W	NA	NA	NA	NA	NA	0.6245035847	20	8	0	9	39	NA	NA	NA
YER067C-A	NA	NA	NA	NA	NA	0.616811728888	NA	NA	0	NA	NA	NA	NA	NA
YER067W	NA	90	161	1	0.173913043478	0.604002058325	72	6	0	12	21	3	70.8291085986	0.444444444444
YER068C-A	NA	NA	NA	NA	NA	0.747803241548	NA	NA	0	NA	NA	NA	NA	NA
YER068W	20	20	587	2	0.468483816014	0.812066327841	86	129	0	8	48	40	7745.28117084	0.809993425378
YER069W	380	10	863	4	0.0254924681344	0.924436344445	102	5	0	42	38	3	46.3553514807	0.444444444444
YER070W	NA	50	888	3	0.0743243243243	0.935643046607	55	36	1	3	22	13	1601.3732673	0.828402366864
YER071C	NA	NA	NA	NA	NA	0.595485563778	84	5	0	24	42	7	5490.25832694	0.734693877551
YER072W	NA	10	129	1	0.0	0.994766670313	105	71	0	60	14	13	1557.40439126	0.847222222222
YER073W	NA	20	520	1	0.00576923076923	0.9234331428	74	41	0	46	18	1	0.0	0.0
YER074W	300	50	135	1	0.17037037037	0.999774509931	109	101	0	17	29	81	2059.83581875	0.164304221917
YER074W-A	NA	40	85	1	0.0117647058824	0.9615038789	30	1	1	NA	NA	2	0.0	0.0
YER075C	270	10	928	4	0.196120689655	0.625434518491	103	72	0	17	10	5	121.113793467	0.72
YER076C	NA	NA	NA	NA	NA	0.589862486834	68	NA	0	NA	NA	NA	NA	NA
YER077C	NA	NA	NA	NA	NA	0.49499274324	48	2	0	10	37	3	40.3666436853	0.444444444444
YER078C	NA	10	511	3	0.0	0.774246745782	73	24	0	27	19	6	790.482747931	0.777777777778
YER079W	NA	NA	NA	NA	NA	0.772774092978	76	2	0	21	39	3	76.6103737743	0.666666666667
YER080W	NA	NA	NA	NA	NA	0.735298832971	49	9	0	23	30	NA	NA	NA
YER081W	NA	10	469	3	0.0319829424307	0.988639009466	88	12	0	61	39	17	14613.3235379	0.899408284024
YER082C	NA	20	554	2	0.328519855596	0.933128529828	80	2	1	NA	27	73	15966.9449284	0.478476492759
YER083C	NA	10	285	1	0.385964912281	0.652280887045	75	611	0	67	31	2	0.0	0.0
YER084W	NA	NA	NA	NA	NA	0.384400517075	NA	NA	0	70	9	NA	NA	NA
YER085C	NA	NA	NA	NA	NA	0.436250958298	68	6	0	14	27	NA	NA	NA
YER086W	NA	10	576	3	0.00173611111111	0.990805895101	40	169	0	126	20	32	5966.22693492	0.921875
YER087C-A	NA	NA	NA	NA	NA	0.504815218233	NA	NA	0	NA	NA	NA	NA	NA
YER087C-B	NA	10	82	1	0.365853658537	0.907297190649	109	55	0	25	41	30	8214.77208645	0.692033293698
YER087W	NA	NA	576	3	0.0138888888889	0.709191219252	45	25	0	7	15	5	79.5823922872	0.8
YER088C	90	20	670	2	0.850746268657	0.660358668686	102	52	0	47	56	5	134.353167757	0.72
YER089C	20	10	464	1	0.258620689655	0.82539283291	108	111	0	56	26	9	525.012453594	0.83950617284
YER090W	NA	10	507	2	0.0848126232742	0.925776904439	117	53	0	116	13	12	1142.44213633	0.902777777778
YER091C	NA	10	767	2	0.00521512385919	0.991796008492	102	64	0	48	43	10	892.565682322	0.84
YER091C-A	NA	NA	73	NA	0.027397260274	0.983747749447	NA	NA	0	NA	NA	NA	NA	NA
YER092W	NA	NA	NA	NA	NA	0.592624339634	71	151	0	59	54	16	1084.62326064	0.640625
YER093C	90	10	1430	4	0.195804195804	0.754566271353	45	85	1	NA	126	90	19659.3773337	0.614152892562
YER093C-A	NA	NA	137	1	0.029197080292	0.844949276819	110	43	0	26	12	1	0.0	0.0
YER094C	NA	10	205	1	0.0	0.990469258387	108	4	1	NA	65	20	939.021592216	0.185
YER095W	NA	10	400	2	0.2025	0.949682462468	111	334	0	53	90	46	22669.9605896	0.942130881558
YER096W	NA	20	512	3	0.216796875	0.618529564969	32	12	0	21	11	2	36.1846623344	0.5
YER097W	NA	NA	NA	NA	NA	0.769096970809	NA	NA	0	NA	NA	NA	NA	NA
YER098W	NA	20	754	2	0.407161803714	0.567614569957	76	22	0	17	29	14	3206.80190791	0.775510204082
YER099C	NA	50	318	2	0.0	0.986365728322	114	5	0	NA	NA	7	328.48731681	0.734693877551
YER100W	NA	10	250	1	0.28	0.768571049701	64	66	0	NA	NA	16	5025.73089957	0.8671875
YER101C	NA	30	430	2	0.0418604651163	0.667862335516	88	4	0	18	NA	3	182.843536708	0.666666666667
YER102W	300	50	200	1	0.36	0.999174130002	31	1	0	NA	NA	77	3353.38683664	0.125346260388
YER103W	NA	10	642	1	0.249221183801	0.983791603897	143	5	0	32	NA	30	7320.58115079	0.894173602854
YER104W	NA	10	208	2	0.831730769231	0.514835726899	84	21	1	NA	18	2	0.0	0.0
YER105C	90	10	1391	3	0.0352264557872	0.54452346778	120	24	0	NA	NA	36	3253.87876961	0.572530864198
YER106W	NA	20	302	1	0.304635761589	0.377143014847	66	11	1	11	NA	8	2119.6315181	0.75
YER107C	30	10	365	2	0.172602739726	0.974573772435	46	54	0	6	NA	25	2207.48209519	0.5664
YER108C	NA	NA	NA	NA	NA	NA	NA	NA	0	NA	NA	NA	NA	NA
YER109C	110	10	799	1	0.851063829787	0.642145000201	61	43	0	15	NA	5	229.601992133	0.64
YER110C	200	10	1113	3	0.0413297394429	0.973387494833	82	58	0	4	NA	106	66311.3024139	0.906080799667
YER111C	50	10	1093	2	0.585544373285	0.685766301237	69	406	0	16	NA	16	4732.28222787	0.857142857143
YER112W	330	50	187	1	0.609625668449	0.620650710497	126	95	1	NA	20	82	42344.6612957	0.711081126666
YER113C	90	10	706	1	0.0070821529745	0.883759076618	58	14	0	21	NA	6	637.88356599	0.777777777778
YER114C	NA	10	1040	4	0.648076923077	0.669776817653	76	39	0	44	NA	27	5134.63384994	0.868055555556
YER115C	NA	60	191	1	0.0837696335079	0.627348958879	61	3	0	19	NA	5	105.843683218	0.8
YER116C	NA	10	274	3	0.697080291971	0.49225818282	76	304	0	7	NA	20	4820.28748957	0.855
YER117W	NA	90	137	1	0.021897810219	0.999816425469	98	5	0	12	NA	10	631.985655733	0.64
YER118C	NA	10	367	2	0.359673024523	0.877525362937	72	71	0	10	NA	69	66275.292493	0.931111111111
YER119C	NA	10	448	1	0.00223214285714	0.609193021724	106	26	0	18	NA	1	0.0	0.0
YER119C-A	NA	NA	123	NA	0.154471544715	0.850682797902	NA	NA	0	NA	NA	NA	NA	NA
YER120W	20	10	244	1	0.360655737705	0.96045986568	93	129	0	67	NA	46	16632.086288	0.845804988662
YER121W	NA	NA	NA	NA	NA	0.0976550727543	NA	3	0	24	NA	1	0.0	0.0
YER122C	NA	10	493	1	0.602434077079	0.868138328145	67	129	0	8	NA	32	11809.3969735	0.84765625
YER123W	NA	70	524	2	0.312977099237	0.897157461822	67	84	0	75	NA	12	889.397233174	0.876033057851
YER124C	50	10	573	1	0.0314136125654	0.703141696337	61	26	0	26	NA	7	137.15538161	0.775510204082
YER125W	20	10	809	3	0.372064276885	0.973635804727	82	139	1	NA	44	NA	NA	NA
YER126C	NA	20	261	1	0.375478927203	0.992756998873	57	4	1	NA	5	42	1784.14498029	0.1875
YER127W	NA	50	357	2	0.658263305322	0.813651771002	66	54	1	NA	5	21	2107.50496384	0.607709750567
YER128W	NA	100	203	1	0.320197044335	0.521614379092	26	8	0	20	NA	13	753.214918974	0.591715976331
YER129W	NA	40	1142	1	0.591943957968	0.678927967913	33	44	0	71	NA	19	1361.99075506	0.775623268698
YER130C	NA	NA	443	2	0.34762979684	0.686463214873	75	16	0	42	NA	2	13.7357146312	0.5
YER131W	330	10	119	1	0.436974789916	0.999483333859	64	20	0	17	NA	19	1664.87251678	0.654320987654
YER132C	NA	110	1753	2	0.472903593839	0.597201634585	26	9	0	12	NA	12	1433.23562441	0.875
YER133W	20	10	312	1	0.0288461538462	0.99916826625	85	404	1	NA	158	152	125647.487711	0.859111714702
YER134C	NA	NA	178	1	0.0	0.802605214547	46	8	0	23	NA	2	141.451175129	0.5
YER135C	NA	NA	NA	NA	NA	0.0295139949436	NA	NA	0	NA	NA	NA	NA	NA
YER136W	NA	190	451	1	0.0266075388027	0.988738202971	84	15	1	NA	30	15	1269.73046884	0.533333333333
YER137C	NA	NA	NA	NA	NA	0.551290828021	126	4	0	16	NA	NA	NA	NA
YER137C-A	NA	50	440	2	0.577272727273	0.470053666362	10	3	NA	NA	NA	NA	NA	NA
YER138C	NA	50	1755	4	0.336182336182	0.67925607556	91	1	NA	NA	NA	8	533.201859436	0.78125
YER139C	NA	20	226	2	0.070796460177	0.843519824203	24	51	0	12	NA	34	4885.05915593	0.655709342561
YER140W	NA	10	556	3	0.091726618705	0.666952723738	52	62	0	23	NA	1	0.0	1.0
YER141W	NA	10	486	1	0.0	0.871161533799	67	4	0	21	NA	6	2427.63625941	0.64
YER142C	NA	10	296	1	0.0	0.637618407041	36	53	0	46	NA	17	5152.98964705	0.81660899654
YER143W	190	50	428	2	0.233644859813	0.700467755348	94	23	0	49	NA	16	2352.82177338	0.857142857143
YER144C	NA	20	805	4	0.135403726708	0.594924730931	63	17	0	4	2	7	468.433583156	0.734693877551
YER145C	NA	10	404	1	0.049504950495	0.932679836521	145	32	0	114	NA	29	4500.85093144	0.499405469679
YER146W	NA	50	93	1	0.0860215053763	0.888436172144	145	4	1	NA	1	50	15577.6080441	0.703213610586
YER147C	330	10	624	1	0.0	0.581562133872	123	3	1	NA	6	11	687.975142831	0.64
YER148W	NA	10	240	1	0.195833333333	0.98674135683	47	47	1	NA	64	126	72642.2605399	0.805169126474
YER149C	40	10	420	1	0.516666666667	0.58141488567	58	58	0	32	NA	15	539.90703942	0.711111111111
YER150W	NA	10	148	2	0.277027027027	0.735380313099	123	15	0	33	NA	1	0.0	0.0
YER151C	50	10	912	2	0.436403508772	0.677679445717	117	464	0	70	NA	NA	NA	NA
YER152C	NA	NA	443	1	0.097065462754	0.632320571316	103	6	0	27	NA	2	5.92932596799	0.5
YER153C	NA	10	254	1	0.00787401574803	0.703227450815	121	82	0	21	NA	4	511.108317262	0.375
YER154W	NA	10	402	2	0.0771144278607	0.867584782079	69	24	0	6	NA	18	5412.03708957	0.553633217993
YER155C	NA	10	2167	8	0.23765574527	0.72698078179	45	245	0	13	NA	45	13336.5180629	0.890210924824
YER156C	NA	NA	NA	NA	NA	0.864499509193	72	40	0	22	NA	1	0.0	0.0
YER157W	290	20	801	3	0.0574282147316	0.636120533062	108	215	1	NA	51	41	13815.5337981	0.836406900654
YER158C	NA	NA	NA	NA	NA	0.667390243845	67	3	0	18	NA	6	254.85377798	0.777777777778
YER159C	NA	70	142	1	0.591549295775	0.781659674301	55	28	1	NA	4	6	275.037308889	0.72
YER159C-A	NA	50	440	2	0.575	0.612867725004	44	NA	NA	NA	NA	NA	NA	NA
YER160C	NA	50	1755	4	0.332193732194	0.702615035253	44	NA	NA	NA	NA	5	138.278300015	0.72
YER161C	70	20	333	2	0.888888888889	0.767002995109	45	140	0	41	NA	34	5433.91295716	0.84703433923
YER162C	NA	30	754	4	0.244031830239	0.648159382229	66	102	0	93	NA	22	5821.69478713	0.907029478458
YER163C	NA	10	232	1	0.159482758621	0.692899858444	94	14	0	33	NA	NA	NA	NA
YER164W	20	10	1468	6	0.361035422343	0.85324120836	62	182	0	57	NA	42	3585.53468451	0.751700680272
YER165W	NA	10	577	2	0.303292894281	0.99781430352	130	58	1	NA	61	164	151707.770398	0.860012032024
YER166W	NA	10	1571	6	0.192870782941	0.78312553085	107	10	0	31	NA	20	2511.3002203	0.725
YER167W	NA	30	851	5	0.894242068155	0.632330203962	81	74	0	73	NA	13	1296.50678973	0.87573964497
YER168C	NA	30	546	2	0.0238095238095	0.717817185102	70	12	1	NA	19	5	405.515552254	0.8
YER169W	NA	50	796	5	0.428391959799	0.76383019753	61	29	0	30	NA	NA	NA	NA
YER170W	NA	90	225	2	0.0266666666667	0.704174042317	94	11	0	14	NA	2	18.841555316	0.5
YER171W	NA	10	778	3	0.0668380462725	0.979197691829	73	122	1	NA	19	44	16808.9098043	0.866151100535
YER172C	NA	20	2163	5	0.0836800739713	0.621999538419	74	23	1	NA	23	89	25388.2143119	0.481009070295
YER173W	NA	20	659	1	0.200303490137	0.470506565529	54	136	0	69	NA	21	3435.34325193	0.87074829932
YER174C	90	30	244	2	0.122950819672	0.788114286219	87	19	0	15	NA	14	6431.30932363	0.84693877551
YER175C	NA	NA	299	1	0.0	0.516418888869	31	21	0	12	NA	2	31.4195270215	0.5
YER176W	NA	20	1121	5	0.265834076717	0.622903744058	108	13	0	8	NA	NA	NA	NA
YER177W	40	10	267	1	0.205992509363	0.994422887466	104	204	0	80	NA	85	59952.9922064	0.935635203603
YER178W	NA	10	420	1	0.097619047619	0.99155898837	70	195	0	28	NA	13	1897.08473644	0.819444444444
YER179W	NA	30	334	2	0.0359281437126	0.951007963354	30	34	0	8	NA	22	3758.12826618	0.925170068027
YER180C	NA	110	267	NA	0.164794007491	0.661850745713	27	1	0	10	NA	3	35.5150273652	0.5
YER180C-A	NA	NA	85	1	0.505882352941	0.637069768299	26	9	0	NA	NA	1	0.0	0.0
YER181C	NA	NA	NA	NA	NA	0.702138890014	NA	NA	0	NA	NA	NA	NA	NA
YER182W	NA	NA	NA	NA	NA	0.73040680327	79	10	0	32	NA	3	77.5166688064	0.666666666667
YER183C	NA	20	211	1	0.0521327014218	0.686443396553	44	16	0	21	NA	1	0.0	0.0
YER184C	NA	NA	794	2	0.00377833753149	0.10208385737	73	7	0	28	NA	2	5291.0	0.0
YER185W	NA	10	303	1	0.0	0.213297149245	67	1	0	14	NA	NA	NA	NA
YER186C	NA	NA	NA	NA	NA	0.735968512463	84	3	0	14	NA	1	0.0	0.0
YER187W	NA	NA	NA	NA	NA	0.996009393197	53	3	0	8	NA	NA	NA	NA
YER188W	NA	NA	NA	NA	NA	0.407230556178	NA	NA	0	NA	NA	NA	NA	NA
YER189W	NA	NA	NA	NA	NA	0.998230358288	41	NA	0	NA	NA	NA	NA	NA
YER190W	NA	10	1681	5	0.133254015467	0.931495842397	35	NA	NA	NA	NA	NA	NA	NA
YFL001W	NA	40	442	2	0.110859728507	0.718735892947	45	293	0	5	17	3	45.4884722211	0.666666666667
YFL002C	300	20	606	3	0.0214521452145	0.838700715173	38	10	1	NA	15	NA	NA	NA
YFL002W-A	NA	50	1770	7	0.35197740113	0.589612649053	NA	NA	NA	NA	NA	3	5317.28168783	0.666666666667
YFL002W-B	NA	50	438	2	0.563926940639	0.295810175171	56	NA	NA	NA	NA	NA	NA	NA
YFL003C	NA	10	878	5	0.0273348519362	0.689535837218	74	72	0	16	28	9	7285.5143022	0.78125
YFL004W	410	10	828	3	0.106280193237	0.876651790632	44	5	0	16	6	5	1737.67357623	0.75
YFL005W	110	10	215	1	0.0325581395349	0.990192903275	49	56	1	NA	87	35	11706.2294648	0.81640625
YFL006W	NA	NA	NA	NA	NA	NA	NA	NA	0	NA	NA	NA	NA	NA
YFL007W	NA	10	2143	7	0.0466635557629	0.724970927511	70	81	0	38	46	30	4046.37593688	0.691111111111
YFL008W	NA	20	1225	2	0.100408163265	0.760206907305	41	119	1	NA	6	40	6050.28663708	0.859960552268
YFL009W	NA	10	779	5	0.223363286264	0.761137181046	45	94	1	NA	23	30	8054.98530572	0.891632373114
YFL010C	NA	NA	NA	NA	NA	0.801360063007	78	30	0	9	25	63	33496.061269	0.854214876033
YFL010W-A	NA	30	94	NA	0.31914893617	0.669757892892	51	4	0	13	0	1	0.0	0.0
YFL011W	NA	20	546	1	0.0	0.902992079578	28	43	0	7	29	2	85.7993283274	0.0
YFL012W	NA	NA	NA	NA	NA	0.305357942265	35	4	0	23	19	NA	NA	NA
YFL012W-A	NA	NA	NA	NA	NA	0.310912000203	NA	NA	0	NA	NA	NA	NA	NA
YFL013C	NA	10	692	4	0.414739884393	0.618276576441	73	164	0	44	34	29	2142.37154089	0.81807372176
YFL013W-A	NA	NA	NA	NA	NA	0.57746020048	NA	NA	0	NA	NA	NA	NA	NA
YFL014W	110	10	109	1	0.990825688073	0.975039394606	99	17	0	9	14	6	353.284828278	0.833333333333
YFL015C	NA	NA	NA	NA	NA	0.370993940566	NA	NA	0	NA	NA	NA	NA	NA
YFL016C	190	10	511	3	0.166340508806	0.836014975516	164	28	0	1	23	15	4127.24022632	0.888888888889
YFL017C	NA	10	159	2	0.0	0.643145834167	80	39	1	NA	50	8	822.080028087	0.816326530612
YFL017W-A	NA	NA	NA	NA	NA	0.909166668566	32	3	1	NA	20	45	5959.63624122	0.251033057851
YFL018C	NA	10	499	3	0.0060120240481	0.976534001201	49	29	0	8	25	16	3610.18505228	0.7578125
YFL019C	NA	NA	NA	NA	NA	0.101963276649	NA	NA	0	NA	NA	NA	NA	NA
YFL020C	NA	NA	NA	NA	NA	0.942850949157	35	4	0	11	55	NA	NA	NA
YFL021W	NA	10	510	3	0.53137254902	0.864263536226	135	25	0	28	14	4	440.915751786	0.75
YFL022C	NA	20	503	2	0.00198807157058	0.9323683884	89	6	1	NA	15	9	1040.95152719	0.888888888889
YFL023W	NA	30	796	6	0.677135678392	0.451523630938	102	160	1	5	21	87	36509.5602102	0.862811791383
YFL024C	40	10	832	4	0.359375	0.794528612808	71	171	1	NA	20	28	1508.77616588	0.803571428571
YFL025C	40	20	1029	6	0.00583090379009	0.58810744364	43	188	0	69	54	5	100.338622925	0.64
YFL026W	NA	20	431	2	0.164733178654	0.842127315682	64	19	0	NA	58	13	8808.8610618	0.809917355372
YFL027C	NA	190	497	2	0.00201207243461	0.553299866237	50	61	0	6	14	2	1.87154220611	0.5
YFL028C	NA	220	289	1	0.0173010380623	0.859460920138	46	8	0	10	22	4	95.7474046713	0.75
YFL029C	NA	20	368	1	0.0244565217391	0.586607046215	64	112	1	NA	62	10	401.37724621	0.88
YFL030W	NA	10	385	1	0.0	0.725289292669	78	14	0	20	6	1	0.0	0.0
YFL031W	140	10	238	2	0.554621848739	0.944284520306	83	245	0	26	27	9	718.546858272	0.75
YFL032W	NA	NA	NA	NA	NA	0.345501557391	NA	NA	0	NA	NA	NA	NA	NA
YFL033C	20	20	1770	4	0.397740112994	0.737715227315	51	299	0	45	5	21	9357.82886108	0.924444444444
YFL034C-A	NA	90	122	1	0.0573770491803	0.954073170457	56	9	0	19	52	2	0.788368388073	0.5
YFL034C-B	40	10	287	1	0.289198606272	0.929833334375	75	22	1	NA	28	9	682.560689569	0.775510204082
YFL034W	NA	NA	NA	NA	NA	0.749670392047	40	10	0	33	50	7	317.970251736	0.734693877551
YFL036W	NA	20	1351	2	0.0510732790526	0.783062870926	73	104	0	4	36	14	2095.67754304	0.852071005917
YFL037W	NA	10	457	2	0.0940919037199	0.997297673159	65	52	1	NA	34	60	22338.1905779	0.887860448558
YFL038C	290	10	206	1	0.106796116505	0.991363930721	84	58	1	NA	29	40	12388.6246732	0.73306122449
YFL039C	30	10	375	1	0.0293333333333	0.999799645909	103	595	1	NA	29	118	73579.6757484	0.920461240636
YFL040W	NA	110	540	1	0.0481481481481	0.643508317859	33	12	0	12	27	5	311.485147667	0.48
YFL041W	NA	10	622	3	0.0289389067524	0.77106634655	67	27	0	11	30	21	4244.88282592	0.555
YFL042C	NA	NA	NA	NA	NA	0.66626469186	57	4	0	19	63	6	87.4265207615	0.777777777778
YFL043C	NA	NA	NA	NA	NA	NA	NA	NA	0	NA	NA	NA	NA	NA
YFL044C	NA	20	301	1	0.169435215947	0.76730574012	66	13	0	20	34	56	13680.8656582	0.843621399177
YFL045C	NA	30	254	1	0.0275590551181	0.990819610061	49	25	1	NA	23	20	3371.71412598	0.876543209877
YFL046W	NA	NA	NA	NA	NA	0.912177885578	65	8	0	15	36	28	1765.58472849	0.686224489796
YFL047W	NA	30	714	3	0.0420168067227	0.733167833306	71	9	0	14	46	8	1145.5881878	0.857142857143
YFL048C	NA	NA	445	1	0.0966292134831	0.619904335537	51	6	0	25	18	35	13083.0121186	0.854671280277
YFL049W	NA	110	623	4	0.224719101124	0.61204113292	48	16	0	37	32	13	210.531044092	0.650887573964
YFL050C	NA	10	858	3	0.421911421911	0.50597206112	85	10	0	26	32	3	195.577234627	0.666666666667
YFL051C	NA	NA	NA	NA	NA	0.493505176507	35	18	0	22	21	NA	NA	NA
YFL052W	NA	NA	465	2	0.0215053763441	0.682029328005	54	27	0	7	48	NA	NA	NA
YFL053W	NA	10	591	3	0.0406091370558	0.6912905406	25	14	0	33	37	2	16.9830232257	0.0
YFL054C	NA	110	646	2	0.475232198142	0.590832046136	73	11	0	14	42	6	689.618153458	0.777777777778
YFL055W	NA	30	558	1	0.00537634408602	0.626454979714	38	18	0	23	32	1	0.0	0.0
YFL056C	NA	20	212	2	0.0	0.673359937491	46	4	0	80	32	1	0.0	0.0
YFL057C	NA	20	152	1	0.105263157895	0.481891067105	25	6	NA	NA	NA	NA	NA	NA
YFL058W	NA	10	340	1	0.0	0.96719843828	31	NA	NA	NA	NA	NA	NA	NA
YFL059W	NA	10	298	1	0.00335570469799	0.834860647905	125	2	NA	NA	NA	9	3197.10611288	0.716049382716
YFL060C	NA	10	222	1	0.0	0.350451419949	43	2	0	NA	40	4	0.0	0.375
YFL062W	NA	NA	NA	NA	NA	0.267664035053	9	1	0	NA	NA	26	11086.0627004	0.826388888889
YFL063W	NA	NA	NA	NA	NA	0.395460526279	NA	NA	0	NA	NA	NA	NA	NA
YFR001W	410	20	204	NA	0.642156862745	0.857372359577	19	16	0	2	29	62	3557.70783054	0.293444328824
YFR002W	300	10	839	2	0.0452920143027	0.842910715167	39	40	1	NA	7	41	3204.75555319	0.5775
YFR003C	20	10	155	1	0.98064516129	0.837155984041	68	26	1	NA	35	6	342.377074394	0.8
YFR004W	190	20	306	2	0.127450980392	0.983148753967	73	133	1	NA	49	NA	NA	NA
YFR005C	NA	50	448	2	0.03125	0.53593986677	69	7	1	NA	35	2	0.0	0.5
YFR006W	NA	NA	NA	NA	NA	0.816579603277	84	7	0	18	33	NA	NA	NA
YFR007W	NA	140	353	3	0.014164305949	0.669978342872	49	3	0	66	27	1	0.0	0.0
YFR008W	NA	20	221	NA	0.248868778281	0.548489490471	80	60	0	27	23	13	1503.28746589	0.777777777778
YFR009W	NA	20	752	2	0.0252659574468	0.961613990625	43	113	0	39	29	40	7910.55118289	0.865220249836
YFR010W	110	10	499	1	0.10621242485	0.925972001651	105	307	0	62	48	43	18985.3166254	0.7525
YFR011C	NA	10	170	1	0.123529411765	0.832136454082	82	46	0	27	34	7	1068.37906326	0.448979591837
YFR012W	NA	NA	NA	NA	NA	0.253422003283	21	15	0	16	32	NA	NA	NA
YFR013W	NA	NA	787	1	0.336721728081	0.714173858335	84	32	0	54	48	17	845.828165078	0.685121107266
YFR014C	NA	70	446	1	0.199551569507	0.769813572723	52	70	0	23	13	178	226628.062021	0.967551020408
YFR015C	NA	10	708	1	0.0819209039548	0.913549602078	90	12	0	11	7	14	2456.15954331	0.710059171598
YFR016C	NA	NA	NA	NA	NA	0.142938951967	14	7	0	20	10	7	140.964935794	0.816326530612
YFR017C	NA	10	195	2	0.897435897436	0.79467687291	156	7	0	9	14	8	571.498468858	0.84375
YFR018C	NA	NA	NA	NA	NA	0.672922161298	99	10	0	6	14	NA	NA	NA
YFR019W	NA	20	2278	3	0.434591747147	0.770451368964	48	171	0	6	14	17	4480.66544249	0.851211072664
YFR020W	NA	NA	NA	NA	NA	0.109443490196	NA	NA	0	20	27	NA	NA	NA
YFR021W	30	20	500	1	0.194	0.933276115791	47	24	0	35	21	26	13570.990521	0.905
YFR022W	NA	10	733	2	0.354706684857	0.748197093993	49	14	0	19	24	5	354.275407059	0.72
YFR023W	NA	NA	NA	NA	NA	0.650645970227	30	21	0	19	83	NA	NA	NA
YFR024C	NA	NA	NA	NA	NA	NA	NA	NA	0	NA	NA	NA	NA	NA
YFR024C-A	NA	10	459	2	0.420479302832	0.886519567275	79	18	0	22	27	94	85941.2843602	0.888177777778
YFR025C	NA	50	335	1	0.0507462686567	0.634529761681	61	NA	0	4	17	3	116.126453929	0.666666666667
YFR026C	NA	10	169	NA	0.147928994083	0.0771686274716	59	2	0	10	64	NA	NA	NA
YFR027W	40	10	281	2	0.256227758007	0.75801418483	49	30	1	NA	31	21	2764.16308583	0.757369614512
YFR028C	NA	10	551	2	0.328493647913	0.87916546045	84	94	1	NA	4	159	176612.318035	0.962866512346
YFR029W	NA	10	678	1	0.157817109145	0.797667158846	84	63	1	NA	38	8	5117.14394038	0.84375
YFR030W	NA	10	1035	3	0.0048309178744	0.786941120499	22	22	0	30	14	13	2008.16493068	0.91124260355
YFR031C	NA	10	1170	2	0.122222222222	0.743155423952	43	32	1	NA	27	20	6106.7826426	0.897506925208
YFR031C-A	NA	90	254	2	0.314960629921	0.999946405763	105	23	0	17	28	128	14974.8335581	0.375110989686
YFR032C	NA	NA	NA	NA	NA	0.715367816709	87	6	0	10	13	2	5.48916769119	0.5
YFR032C-A	NA	90	59	1	1.0	0.999833333161	94	38	0	7	0	29	1715.00478151	0.135204081633
YFR033C	NA	10	147	1	0.877551020408	0.798833334234	120	52	0	16	23	9	3993.524251	0.59375
YFR034C	60	20	312	2	0.836538461538	0.827620874324	150	36	0	35	17	146	137849.723107	0.881291547958
YFR035C	NA	NA	NA	NA	NA	0.718321739591	97	10	0	3	4	1	0.0	0.0
YFR036W	190	10	124	1	0.991935483871	0.876386667331	54	68	0	5	7	14	561.21208536	0.255102040816
YFR037C	NA	10	557	3	0.190305206463	0.85412903358	87	88	1	NA	88	60	12401.2391959	0.738888888889
YFR038W	NA	20	853	4	0.21101992966	0.73646526222	88	27	0	10	4	6	349.175794943	0.777777777778
YFR039C	NA	NA	NA	NA	NA	0.51951793907	42	5	0	11	16	3	89.4267456546	0.666666666667
YFR040W	NA	30	1002	3	0.35628742515	0.692289798159	46	128	0	36	11	21	3339.60430254	0.916099773243
YFR041C	NA	50	295	2	0.122033898305	0.65067792779	50	15	0	13	6	1	0.0	0.0
YFR042W	220	10	200	NA	0.0	0.659260365337	20	7	1	NA	5	7	4479.70416534	0.611111111111
YFR043C	NA	NA	NA	NA	NA	0.434403361016	54	9	0	25	26	5	116.058380882	0.72
YFR044C	NA	10	481	2	0.0	0.929011065926	54	14	0	16	2	5	1788.84770501	0.75
YFR045W	NA	NA	309	1	0.0	0.72299677493	126	18	0	6	11	NA	NA	NA
YFR046C	NA	NA	361	NA	0.673130193906	0.609603130933	50	16	0	15	7	25	4464.04906815	0.777777777778
YFR047C	NA	10	295	2	0.0	0.934556308765	39	15	0	16	11	1	0.0	0.0
YFR048W	NA	NA	NA	NA	NA	0.761124686785	32	21	0	45	1	1	0.0	0.0
YFR049W	NA	90	123	1	0.0	0.624989247047	45	13	0	19	9	5	86.6936968653	0.56
YFR050C	190	10	266	1	0.0225563909774	0.936388266444	70	48	1	NA	37	27	2304.81465433	0.491083676269
YFR051C	NA	20	546	2	0.289377289377	0.832718464829	84	78	1	NA	33	36	11892.8771001	0.905417814509
YFR052W	NA	110	274	1	0.036496350365	0.842732122454	80	125	1	NA	12	56	19890.0696267	0.663590926567
YFR053C	NA	10	485	2	0.0824742268041	0.93114266293	135	35	0	8	50	12	1622.60946629	0.861111111111
YFR054C	NA	NA	NA	NA	NA	0.0537012091063	NA	NA	0	NA	NA	NA	NA	NA
YFR055W	NA	10	340	1	0.0	0.929913002095	33	20	0	17	62	1	0.0	0.0
YFR056C	NA	NA	NA	NA	NA	0.303056910108	NA	NA	0	NA	NA	NA	NA	NA
YFR057W	NA	NA	NA	NA	NA	0.156936404245	21	11	0	8	9	1	0.0	0.0
YGL001C	NA	20	349	1	0.0315186246418	0.960625717076	108	53	1	NA	7	19	2965.34409177	0.709141274238
YGL002W	NA	40	216	1	0.0	0.745562212942	65	5	0	14	10	9	371.238967643	0.493827160494
YGL003C	50	10	566	2	0.325088339223	0.917623751767	49	212	1	20	48	77	36887.8977093	0.917052469136
YGL004C	190	10	417	1	0.0167865707434	0.492570973136	26	11	0	19	5	18	133.420756804	0.203703703704
YGL005C	NA	20	279	1	0.136200716846	0.491547619023	55	175	0	132	7	10	344.676015022	0.76
YGL006W	NA	10	1173	4	0.0656436487639	0.786575242732	57	21	0	13	0	31	10145.0016582	0.499054820416
YGL007C-A	NA	NA	NA	NA	NA	0.572022989851	102	1	0	NA	NA	NA	NA	NA
YGL007W	NA	NA	NA	NA	NA	0.757277779198	NA	NA	0	NA	NA	NA	NA	NA
YGL008C	NA	20	918	3	0.119825708061	0.995671745678	109	157	1	NA	17	54	31080.458621	0.939638600538
YGL009C	NA	10	779	3	0.132220795892	0.968849146767	46	34	0	6	19	11	2259.47752594	0.842975206612
YGL010W	NA	NA	NA	NA	NA	0.585316191441	66	15	0	12	6	NA	NA	NA
YGL011C	NA	10	252	2	0.0238095238095	0.972557314103	78	41	1	NA	48	39	19823.1876451	0.569795918367
YGL012W	NA	20	473	1	0.0190274841438	0.932049228139	107	93	0	167	27	20	4090.07011325	0.731301939058
YGL013C	NA	20	1068	4	0.219101123596	0.644223573494	89	86	0	78	82	15	1516.37267628	0.88
YGL014W	30	10	888	1	0.55518018018	0.769881140787	19	61	1	33	40	54	10596.4718352	0.657439446367
YGL015C	NA	NA	NA	NA	NA	0.30396692173	38	7	0	8	4	2	0.0	0.5
YGL016W	230	20	1081	1	0.00462534690102	0.767667899517	39	64	0	39	39	23	2999.73719841	0.892561983471
YGL017W	NA	110	503	2	0.0	0.598631613769	38	3	0	6	7	9	855.427680876	0.84375
YGL018C	NA	20	184	2	0.20652173913	0.735048647875	50	27	1	NA	5	2	16.8948313902	0.5
YGL019W	NA	20	278	1	0.212230215827	0.990446835222	54	213	0	58	25	69	22307.0592158	0.910034602076
YGL020C	NA	10	235	1	0.0	0.608511299652	51	536	0	51	7	4	373.209197835	0.444444444444
YGL021W	NA	70	760	3	0.344736842105	0.701795445051	12	4	0	3	11	2	28.8508846764	0.0
YGL022W	NA	NA	NA	NA	NA	0.935758462927	89	49	1	NA	10	16	2685.47807964	0.65625
YGL023C	NA	NA	NA	NA	NA	0.694585430555	86	81	0	2	0	10	1262.9398098	0.74
YGL024W	NA	NA	NA	NA	NA	0.728464286746	NA	NA	0	NA	NA	NA	NA	NA
YGL025C	NA	20	397	1	0.690176322418	0.757989112938	96	121	0	26	56	66	10549.8465812	0.63085399449
YGL026C	NA	10	707	2	0.01414427157	0.975675142923	35	1	0	87	8	9	1498.37065477	0.84375
YGL027C	NA	20	833	1	0.0228091236495	0.791733014673	48	107	0	51	6	9	10477.8793946	0.864197530864
YGL028C	NA	10	542	3	0.40221402214	0.632253530221	27	7	0	11	7	2	0.0	0.0
YGL029W	NA	150	120	1	0.958333333333	0.828561984783	32	130	1	NA	8	5	24.9234290498	0.32
YGL030W	150	10	105	1	0.0	0.999908805456	92	2	1	NA	8	119	11082.2710803	0.380494110888
YGL031C	NA	90	155	1	0.670967741935	0.999568376276	48	49	0	15	10	62	2511.31609932	0.211238293444
YGL032C	NA	10	87	1	0.0	0.523117423099	63	8	0	25	0	NA	NA	NA
YGL033W	NA	10	218	1	0.114678899083	0.717452055971	34	24	0	17	28	2	5291.0	0.0
YGL034C	NA	NA	NA	NA	NA	0.68389617669	NA	NA	0	NA	NA	NA	NA	NA
YGL035C	NA	10	504	5	0.962301587302	0.824065347243	79	116	0	73	1	33	10697.7361519	0.914600550964
YGL036W	NA	NA	NA	NA	NA	0.576802197886	137	41	0	0	0	4	178.341699706	0.444444444444
YGL037C	70	10	216	1	0.0416666666667	0.866274963276	63	22	0	4	1	8	1165.80948936	0.875
YGL038C	NA	20	480	2	0.1125	0.565699238113	139	15	0	2	7	4	124.144767256	0.625
YGL039W	NA	330	348	1	0.0	0.688672398267	98	5	0	4	14	6	942.060624744	0.8
YGL040C	NA	10	342	1	0.0116959064327	0.967653063494	58	57	1	NA	8	1	0.0	0.0
YGL041C	NA	NA	NA	NA	NA	0.621833334005	NA	NA	0	NA	NA	NA	NA	NA
YGL041C-B	NA	NA	NA	NA	NA	0.0854644812217	16	NA	0	NA	NA	NA	NA	NA
YGL042C	NA	NA	NA	NA	NA	0.431709150839	NA	NA	0	NA	NA	NA	NA	NA
YGL043W	20	10	309	3	0.352750809061	0.889316129947	51	256	0	43	7	22	1453.84142404	0.634920634921
YGL044C	NA	10	296	3	0.277027027027	0.808444445122	61	94	1	NA	0	21	6422.58007784	0.725
YGL045W	60	10	542	3	0.289667896679	0.686332719861	80	206	0	84	37	8	2415.88426416	0.775510204082
YGL046W	NA	NA	NA	NA	NA	NA	NA	NA	0	NA	NA	NA	NA	NA
YGL047W	NA	10	202	1	0.0	0.464642036586	74	7	1	NA	31	2	0.0	0.0
YGL048C	60	10	405	1	0.0246913580247	0.992636291436	75	42	1	NA	24	80	22884.8873924	0.826149655504
YGL049C	NA	30	914	4	0.663019693654	0.560929326807	114	19	0	16	13	46	10745.495073	0.749433106576
YGL050W	NA	10	273	1	0.128205128205	0.686972020784	54	6	0	15	11	2	17.278529415	0.5
YGL051W	NA	40	234	1	0.0726495726496	0.0788510640314	52	11	0	5	3	44	20592.2288467	0.65125
YGL053W	NA	NA	NA	NA	NA	0.122921568502	39	11	0	11	1	15	3390.42309722	0.847222222222
YGL054C	110	10	138	1	0.0	0.604462830297	50	178	0	82	19	24	5633.48146127	0.916666666667
YGL055W	NA	10	510	4	0.0666666666667	0.946532943283	80	69	1	NA	23	19	3956.73756891	0.604938271605
YGL056C	NA	50	527	3	0.407969639469	0.883067551659	102	11	0	6	6	19	1432.00462748	0.432132963989
YGL057C	NA	NA	NA	NA	NA	0.391960648593	29	21	0	14	2	1	0.0	0.0
YGL058W	40	10	172	1	0.331395348837	0.981362237062	46	337	0	34	57	22	4926.80342125	0.875346260388
YGL059W	NA	20	491	1	0.0	0.880619242656	75	25	0	14	3	88	86117.6647784	0.938934802571
YGL060W	NA	20	641	1	0.0374414976599	0.375315160864	40	35	0	38	25	21	2639.39807214	0.757369614512
YGL061C	NA	10	247	1	0.514170040486	0.59814650639	70	144	1	NA	13	21	3973.89069872	0.655
YGL062W	NA	10	1178	6	0.0263157894737	0.984159176361	116	13	0	35	11	14	2108.97484175	0.857142857143
YGL063W	NA	40	370	1	0.0	0.694229110901	43	28	0	16	25	2	0.0	0.5
YGL064C	NA	NA	561	2	0.142602495544	0.653104389495	127	28	0	11	11	3	100.714264263	0.666666666667
YGL065C	NA	10	503	2	0.0	0.641747355015	69	4	1	NA	17	3	46.5803233104	0.444444444444
YGL066W	30	10	657	4	0.873668188737	0.708195036205	60	265	0	19	54	96	32493.8567666	0.823885872996
YGL067W	NA	20	384	4	0.0	0.669541991307	59	21	0	15	21	4	110.763190064	0.75
YGL068W	NA	40	194	1	0.231958762887	0.878878633636	73	4	1	NA	49	12	1186.59666014	0.446280991736
YGL069C	NA	NA	NA	NA	NA	0.797623657337	NA	NA	0	NA	NA	NA	NA	NA
YGL070C	NA	30	122	2	0.0491803278689	0.998176152629	70	45	0	7	87	37	13740.6036388	0.323232323232
YGL071W	20	10	690	3	0.615942028986	0.624356488386	34	213	0	93	20	16	6573.1806926	0.888888888889
YGL072C	NA	NA	NA	NA	NA	0.547455554855	NA	NA	0	NA	NA	NA	NA	NA
YGL073W	20	20	833	5	0.785114045618	0.757780176225	128	42	1	NA	14	21	2626.81063995	0.8
YGL074C	NA	NA	NA	NA	NA	0.767636088705	NA	NA	0	NA	NA	NA	NA	NA
YGL075C	NA	10	387	4	0.12661498708	0.562477663968	42	26	1	NA	12	43	9632.16260806	0.643664485425
YGL076C	NA	90	244	3	0.094262295082	0.999850341009	56	3	0	4	6	111	10489.609615	0.310851391932
YGL077C	NA	20	563	2	0.0301953818828	0.886046101279	59	34	0	32	4	55	10028.6474497	0.450909090909
YGL078C	NA	20	523	3	0.17017208413	0.946328882358	60	80	0	3	10	29	4626.53168946	0.463733650416
YGL079W	NA	30	218	1	0.5	0.672035007851	35	9	0	10	4	17	1483.38374091	0.80276816609
YGL080W	20	20	130	1	0.0692307692308	0.930089059765	41	33	0	54	29	5	1212.02258437	0.32
YGL081W	NA	NA	NA	NA	NA	0.588932502636	26	50	0	12	2	10	295.926263473	0.82
YGL082W	NA	NA	NA	NA	NA	0.782554101918	57	2	0	3	0	3	137.55043169	0.5
YGL083W	NA	NA	NA	NA	NA	0.688287371603	83	11	0	6	5	8	6182.23471289	0.78125
YGL084C	30	10	560	1	0.00892857142857	0.82705644857	51	213	1	17	19	8	518.522964623	0.75
YGL085W	NA	NA	NA	NA	NA	0.680126062159	55	5	0	12	11	NA	NA	NA
YGL086W	NA	10	749	3	0.357810413885	0.581407556304	33	266	0	21	19	45	6490.0136562	0.703209876543
YGL087C	120	20	137	1	0.204379562044	0.976644929121	64	106	0	70	25	6	207.423809091	0.666666666667
YGL088W	NA	NA	NA	NA	NA	0.613950820429	NA	NA	0	NA	NA	NA	NA	NA
YGL089C	NA	20	120	2	0.00833333333333	0.550008264854	68	3	0	11	12	1	0.0	0.0
YGL090W	NA	20	421	2	0.342042755344	0.409147708956	61	15	0	12	20	11	1107.5344907	0.892561983471
YGL091C	410	20	328	1	0.109756097561	0.98035967738	75	4	1	NA	24	6	578.777349297	0.777777777778
YGL092W	120	10	1317	5	0.302961275626	0.48132827512	34	14	1	NA	27	30	1306.9164953	0.295555555556
YGL093W	NA	10	917	1	0.474372955289	0.445635802615	63	12	1	NA	144	60	7338.51867176	0.629704108015
YGL094C	NA	20	1115	3	0.0206278026906	0.761904421857	33	26	0	22	16	6	138.652689473	0.833333333333
YGL095C	20	10	577	2	0.0207972270364	0.737979816481	73	58	0	34	20	12	659.34351026	0.512396694215
YGL096W	NA	NA	276	3	0.510869565217	0.477255114806	113	15	0	17	25	5	223.496232373	0.64
YGL097W	NA	10	482	2	0.190871369295	0.899110422706	97	54	1	NA	12	26	3156.75555877	0.854166666667
YGL098W	NA	20	245	1	0.228571428571	0.617682926617	59	59	1	NA	1	13	1048.40801787	0.733727810651
YGL099W	60	20	640	1	0.2703125	0.939493501857	33	6	1	NA	11	54	4023.93206522	0.457100591716
YGL100W	NA	120	349	1	0.0830945558739	0.905658097173	25	165	0	NA	NA	44	11556.0273877	0.730124391563
YGL101W	NA	NA	NA	NA	NA	0.805141977444	59	13	0	12	0	1	0.0	0.0
YGL102C	NA	NA	NA	NA	NA	0.977645687672	NA	NA	0	NA	NA	NA	NA	NA
YGL103W	NA	90	149	1	0.281879194631	0.998297777971	90	2	1	NA	6	102	6758.26727726	0.207529843893
YGL104C	NA	50	486	1	0.0	0.545433265357	56	14	0	9	0	28	25683.7335758	0.608
YGL105W	20	20	376	1	0.295212765957	0.91191423648	58	121	0	5	29	45	31716.8249289	0.92875
YGL106W	NA	10	149	NA	0.0	0.905244444004	71	14	1	NA	NA	62	30539.8906432	0.922314049587
YGL107C	90	10	646	2	0.0851393188854	0.553681092696	133	11	0	30	7	NA	NA	NA
YGL108C	NA	NA	NA	NA	NA	0.606099289871	112	2	0	25	40	12	1619.49219188	0.527777777778
YGL109W	NA	NA	NA	NA	NA	0.607580245494	NA	NA	0	NA	NA	NA	NA	NA
YGL110C	NA	NA	624	1	0.310897435897	0.611022399963	34	28	0	7	21	2	422.864039959	0.5
YGL111W	NA	50	463	2	0.0496760259179	0.493083333968	37	2	1	NA	12	69	6763.28411507	0.225895316804
YGL112C	NA	20	516	2	0.0736434108527	0.894597679802	63	86	1	NA	34	110	47115.3874339	0.744632879129
YGL113W	NA	10	668	1	0.37874251497	0.551045839707	81	14	1	NA	15	16	11181.9260968	0.642857142857
YGL114W	NA	NA	725	1	0.0289655172414	0.869441232064	69	7	0	12	6	1	0.0	0.0
YGL115W	40	10	322	1	0.0124223602484	0.988474719173	45	236	0	40	9	35	14068.0173947	0.890738813736
YGL116W	60	10	610	2	0.222950819672	0.805193672559	40	215	1	NA	130	38	17430.0071042	0.927346938776
YGL117W	NA	NA	NA	NA	NA	0.434852129945	56	1	0	40	10	1	0.0	0.0
YGL118C	NA	NA	NA	NA	NA	0.121605022297	NA	NA	0	NA	NA	NA	NA	NA
YGL119W	NA	10	501	1	0.061876247505	0.807390439348	64	47	0	NA	NA	3	43.1755821485	0.666666666667
YGL120C	50	20	767	4	0.153846153846	0.970649741747	73	8	1	NA	9	158	62723.9538867	0.696502770083
YGL121C	NA	30	126	NA	0.0	0.8504094489	58	13	0	17	15	10	875.996693987	0.84
YGL122C	230	10	525	2	0.478095238095	0.789420787127	66	26	1	NA	8	NA	NA	NA
YGL123W	120	10	254	2	0.177165354331	0.999844445123	80	5	1	NA	13	45	3110.32895467	0.422716049383
YGL124C	NA	10	644	2	0.114906832298	0.704096124613	41	131	0	64	22	11	768.963264235	0.58
YGL125W	NA	10	600	1	0.0216666666667	0.881457571845	131	16	0	49	18	1	0.0	0.0
YGL126W	NA	60	380	1	0.00526315789474	0.800935258584	120	76	0	20	2	1	0.0	0.0
YGL127C	NA	20	127	1	0.133858267717	0.905661460691	79	300	0	3	30	33	5580.08232235	0.343392299688
YGL128C	NA	30	283	2	0.0812720848057	0.675820423587	61	12	1	NA	39	21	49.4141663572	0.253968253968
YGL129C	NA	60	450	3	0.0311111111111	0.700117517189	90	2	0	2	6	34	8648.84477813	0.311418685121
YGL130W	110	10	459	2	0.132897603486	0.893229712314	97	63	1	NA	15	23	1944.1316323	0.854442344045
YGL131C	200	50	1403	6	0.12188168211	0.456862298894	85	15	0	1	5	5	215.703880309	0.75
YGL132W	NA	NA	NA	NA	NA	0.25691964335	NA	NA	0	NA	NA	NA	NA	NA
YGL133W	140	10	1264	4	0.257120253165	0.651455863693	18	108	0	55	11	30	10013.447076	0.806183115339
YGL134W	NA	10	433	1	0.251732101617	0.501094470153	34	8	0	NA	NA	18	3310.07013852	0.8125
YGL135W	NA	90	217	1	0.0414746543779	0.999761468227	62	50	0	1	10	84	3370.00637929	0.0934823631877
YGL136C	NA	30	320	1	0.009375	0.835434061015	74	46	0	4	8	1	0.0	0.0
YGL137W	NA	20	889	3	0.101237345332	0.854390263557	101	120	1	NA	15	112	119564.381062	0.967256235828
YGL138C	NA	NA	NA	NA	NA	0.257155105623	130	3	0	3	18	NA	NA	NA
YGL139W	NA	10	802	2	0.228179551122	0.815201743996	117	3	0	14	8	NA	NA	NA
YGL140C	NA	NA	NA	NA	NA	0.771380602268	33	NA	0	35	16	1	0.0	0.0
YGL141W	NA	20	910	2	0.056043956044	0.644153311979	48	9	0	38	1	11	2862.01238141	0.68
YGL142C	NA	20	616	1	0.0	0.586456510304	79	6	1	NA	22	1	0.0	0.0
YGL143C	NA	10	413	3	0.259079903148	0.754447666778	102	6	0	3	48	4	274.023087217	0.666666666667
YGL144C	NA	130	685	1	0.0919708029197	0.80349222636	53	22	0	31	7	3	242.057663807	0.666666666667
YGL145W	NA	20	701	3	0.018544935806	0.488083096125	27	10	1	NA	0	21	1660.03779149	0.766439909297
YGL146C	NA	NA	NA	NA	NA	0.677654914857	57	5	0	14	2	2	4.27634877128	0.5
YGL147C	NA	90	191	1	0.0	0.9945920147	46	30	0	28	9	72	1712.28895109	0.134497123587
YGL148W	NA	20	376	1	0.287234042553	0.990662248866	55	143	0	152	14	3	29.7719460999	0.444444444444
YGL149W	NA	NA	NA	NA	NA	0.967205884897	NA	NA	0	NA	NA	NA	NA	NA
YGL150C	NA	10	1489	6	0.364002686367	0.787578524776	34	52	1	NA	19	30	2469.08923264	0.76
YGL151W	NA	70	1132	1	0.0936395759717	0.611302736709	31	243	0	62	6	31	728.284973174	0.0624349635796
YGL152C	NA	NA	NA	NA	NA	0.532747787681	NA	NA	0	NA	NA	NA	NA	NA
YGL153W	NA	10	341	2	0.434017595308	0.649793372889	48	32	0	40	20	51	33288.4956299	0.848072562358
YGL154C	NA	20	272	3	0.0	0.451387057435	55	NA	0	22	2	3	26.6798286568	0.666666666667
YGL155W	NA	10	376	1	0.00531914893617	0.595236958871	58	29	1	NA	9	14	1642.15521688	0.877551020408
YGL156W	NA	20	1083	3	0.0258541089566	0.846757996577	46	6	0	8	13	8	356.678489398	0.6875
YGL157W	NA	NA	347	1	0.0115273775216	0.697638889558	40	4	0	12	27	5	787.98277779	0.72
YGL158W	NA	20	512	1	0.064453125	0.42872644612	67	42	0	4	0	139	133640.474012	0.890283553875
YGL159W	NA	NA	NA	NA	NA	0.551701706989	45	4	0	17	14	NA	NA	NA
YGL160W	NA	20	570	3	0.0964912280702	0.625416812889	68	16	0	23	46	NA	NA	NA
YGL161C	NA	NA	NA	NA	NA	0.78376205804	107	16	0	19	11	10	1271.25707737	0.66
YGL162W	NA	20	299	2	0.200668896321	0.578300000116	104	47	0	11	2	6	451.245618663	0.611111111111
YGL163C	30	10	898	3	0.230512249443	0.90358324192	49	182	0	56	10	10	891.046756534	0.814814814815
YGL164C	NA	NA	440	2	0.281818181818	0.690377173713	37	1	0	9	9	2	0.0	0.0
YGL165C	NA	NA	NA	NA	NA	0.356074265798	NA	NA	0	NA	NA	NA	NA	NA
YGL166W	NA	20	225	1	0.408888888889	0.541188791663	65	16	1	26	10	7	858.731738868	0.816326530612
YGL167C	NA	10	950	4	0.0621052631579	0.934275501661	32	422	0	17	34	22	5760.47361924	0.900826446281
YGL168W	NA	100	110	1	0.0	0.665528527269	131	193	0	28	34	NA	NA	NA
YGL169W	50	10	426	2	0.0586854460094	0.829995317447	94	15	1	NA	15	NA	NA	NA
YGL170C	NA	60	413	1	0.409200968523	0.569332528724	24	6	0	27	0	4	147.132949141	0.75
YGL171W	460	20	564	3	0.221631205674	0.862669027769	49	4	1	NA	15	26	2271.11637125	0.275147928994
YGL172W	300	10	472	3	0.544491525424	0.703858351393	81	12	1	NA	6	37	7436.26900807	0.66512345679
YGL173C	20	10	1528	1	0.202879581152	0.813342709195	79	382	0	NA	10	74	32743.6978882	0.737764791819
YGL174W	90	30	266	1	0.714285714286	0.457624220739	52	170	0	NA	21	12	469.060105036	0.527777777778
YGL175C	NA	10	345	1	0.408695652174	0.573327553382	27	61	0	74	9	10	1690.35905839	0.88
YGL176C	NA	NA	NA	NA	NA	0.38272612623	31	3	0	13	6	NA	NA	NA
YGL177W	NA	NA	NA	NA	NA	0.977784484454	NA	NA	0	NA	NA	NA	NA	NA
YGL178W	30	10	859	2	0.43888242142	0.830943024785	84	22	0	NA	NA	19	3319.87305194	0.891966759003
YGL179C	NA	40	560	1	0.0482142857143	0.608628045386	104	29	0	12	13	85	34735.6845734	0.952985518746
YGL180W	130	10	897	2	0.204013377926	0.808273942962	28	174	1	6	3	NA	NA	NA
YGL181W	190	10	396	2	0.292929292929	0.797491184557	89	30	0	10	1	29	22161.1111482	0.850694444444
YGL183C	NA	30	219	1	0.00913242009132	0.542327273608	19	19	0	NA	NA	1	0.0	1.0
YGL184C	NA	10	465	1	0.0537634408602	0.867880544367	78	23	0	NA	NA	6	468.808529929	0.833333333333
YGL185C	NA	NA	379	1	0.00263852242744	0.511220175586	115	NA	NA	NA	NA	2	60.6622366964	0.5
YGL186C	NA	450	579	2	0.0345423143351	0.816278161887	38	5	0	NA	NA	1	0.0	0.0
YGL187C	NA	10	155	1	0.167741935484	0.96889530065	40	16	0	NA	NA	21	3861.3797309	0.382716049383
YGL188C-A	NA	NA	NA	NA	NA	0.0982127655339	44	1	0	NA	NA	NA	NA	NA
YGL189C	330	10	119	1	0.46218487395	0.999969444838	36	5	1	NA	NA	8	409.911150027	0.5625
YGL190C	NA	10	526	2	0.21102661597	0.950931690425	39	145	0	NA	NA	54	18827.8418517	0.928104575163
YGL191W	90	40	129	1	0.0697674418605	0.9852923083	68	11	0	NA	NA	9	116.436939831	0.197530864198
YGL192W	NA	50	600	2	0.118333333333	0.64462673408	53	4	0	NA	NA	5	1476.72988764	0.625
YGL194C	50	10	452	1	0.0685840707965	0.932515822101	37	230	0	69	2	11	872.634138928	0.743801652893
YGL195W	NA	20	2672	3	0.00486526946108	0.770822298198	49	206	0	0	0	70	29220.1493377	0.931228373702
YGL196W	NA	20	428	2	0.0	0.625721834236	34	38	0	16	57	NA	NA	NA
YGL197W	NA	10	1487	4	0.408204438467	0.711939068984	86	56	0	49	19	16	2725.02528811	0.897777777778
YGL198W	NA	NA	NA	NA	NA	0.670843220856	111	9	0	33	76	19	1366.86069884	0.58024691358
YGL199C	NA	NA	NA	NA	NA	0.690917197964	NA	NA	0	NA	NA	NA	NA	NA
YGL200C	NA	20	203	1	0.0147783251232	0.963102944098	95	75	0	13	0	62	31459.2764824	0.664090368609
YGL201C	NA	10	1017	2	0.271386430678	0.861132942032	62	13	1	NA	25	48	16260.7915134	0.794929832503
YGL202W	NA	130	500	1	0.064	0.916724552493	90	36	0	34	2	3	46.8898197237	0.444444444444
YGL203C	NA	20	729	2	0.293552812071	0.581573516517	80	48	0	49	5	48	14163.3147318	0.78449905482
YGL205W	NA	10	748	3	0.0374331550802	0.833002671695	61	45	0	22	2	6	937.724645116	0.833333333333
YGL206C	NA	50	1653	4	0.0151240169389	0.961269046717	75	43	0	0	0	45	13325.8239835	0.902109248242
YGL207W	60	10	1035	5	0.23961352657	0.932172138038	53	72	1	NA	50	99	63610.4766661	0.916343490305
YGL208W	30	30	415	1	0.607228915663	0.612903847477	80	21	0	20	42	17	2421.27275734	0.899653979239
YGL209W	NA	10	382	2	0.70942408377	0.755231506063	105	17	0	25	106	9	8438.21250946	0.84375
YGL210W	NA	10	222	1	0.171171171171	0.930866967948	56	33	0	18	3	18	3351.73088494	0.7578125
YGL211W	NA	20	359	1	0.00557103064067	0.934622224275	117	116	0	5	6	5	181.956299985	0.32
YGL212W	NA	20	316	3	0.351265822785	0.710741325073	72	174	0	112	15	56	32172.5579214	0.801708793165
YGL213C	50	10	397	1	0.00755667506297	0.811716919134	110	108	1	23	11	27	13949.2241626	0.8128
YGL214W	NA	NA	NA	NA	NA	0.880588478477	NA	NA	0	NA	NA	NA	NA	NA
YGL215W	NA	10	452	1	0.179203539823	0.839093452198	47	59	0	34	13	7	471.768538278	0.816326530612
YGL216W	30	10	805	4	0.219875776398	0.719067412133	53	99	0	31	41	16	2103.19580787	0.91124260355
YGL217C	NA	NA	NA	NA	NA	0.637014621833	NA	NA	0	NA	NA	NA	NA	NA
YGL218W	NA	NA	NA	NA	NA	0.837841783486	NA	NA	0	NA	NA	NA	NA	NA
YGL219C	NA	10	459	1	0.276688453159	0.774213769636	30	67	0	6	17	14	2908.58351473	0.887755102041
YGL220W	NA	20	120	1	0.0	0.644303030968	75	2	0	0	11	4	58.2814920419	0.375
YGL221C	NA	NA	NA	NA	NA	0.69542560616	84	NA	0	19	14	3	70.3497941784	0.666666666667
YGL222C	140	10	175	NA	1.0	0.808721590939	72	23	0	8	7	2	0.0	0.0
YGL223C	NA	20	417	1	0.0287769784173	0.587591706591	78	32	0	22	5	13	429.74959522	0.674556213018
YGL224C	NA	10	280	2	0.0178571428571	0.828623962071	129	23	0	40	0	NA	NA	NA
YGL225W	NA	10	337	1	0.00890207715134	0.930911244086	93	26	1	NA	21	9	2445.44230913	0.716049382716
YGL226C-A	NA	NA	NA	NA	NA	0.650521073134	79	54	0	19	1	7	0.0	0.489795918367
YGL226W	NA	NA	NA	NA	NA	0.806319893332	125	25	0	10	15	1	0.0	0.0
YGL227W	NA	10	958	3	0.31732776618	0.68926451167	103	40	0	34	8	20	5204.82995471	0.792243767313
YGL228W	NA	NA	NA	NA	NA	0.600592849096	141	21	0	32	43	NA	NA	NA
YGL229C	NA	30	818	2	0.130806845966	0.572184372036	46	21	0	11	3	14	2198.72631315	0.833333333333
YGL230C	NA	NA	NA	NA	NA	0.347878378692	17	2	0	2	8	3	123.324966931	0.5
YGL231C	NA	10	190	1	0.152631578947	0.716706807318	55	33	0	31	16	1	0.0	0.0
YGL232W	NA	40	289	1	0.23875432526	0.812336782978	95	26	0	42	1	4	92.2087022334	0.375
YGL233W	NA	10	910	1	0.0659340659341	0.773564216816	55	122	1	NA	33	20	1334.62925876	0.615
YGL234W	NA	10	802	5	0.0211970074813	0.926901621055	61	11	0	28	0	14	3892.60855392	0.867346938776
YGL235W	NA	NA	NA	NA	NA	0.69608938677	55	114	0	13	53	NA	NA	NA
YGL236C	NA	20	669	2	0.0149476831091	0.741982090708	86	79	1	44	7	1	0.0	0.0
YGL237C	110	10	265	1	0.894339622642	0.635491229585	95	89	0	33	1	41	25806.924014	0.925605536332
YGL238W	NA	10	960	3	0.00104166666667	0.908505030347	86	24	1	NA	23	14	1354.58164369	0.795918367347
YGL239C	NA	NA	NA	NA	NA	0.904895238542	NA	NA	0	NA	NA	NA	NA	NA
YGL240W	20	10	250	1	0.028	0.664924303004	43	43	0	5	6	26	8888.1448865	0.5632
YGL241W	NA	30	1004	4	0.0189243027888	0.533140298854	35	24	0	22	5	20	2506.67531925	0.79
YGL242C	NA	NA	NA	NA	NA	0.901031136557	49	19	0	15	12	5	178.408659903	0.48
YGL243W	NA	40	400	1	0.005	0.450441397034	28	6	0	7	4	NA	NA	NA
YGL244W	60	10	558	2	0.586021505376	0.893100180666	100	296	0	22	45	27	5629.85926645	0.810650887574
YGL245W	NA	20	708	2	0.0508474576271	0.969981195465	56	21	1	NA	14	76	64851.1044981	0.929180718111
YGL246C	50	20	387	2	0.00258397932817	0.841369416192	45	17	0	4	46	44	3630.39255732	0.260770975057
YGL247W	130	10	197	2	0.00507614213198	0.58736868652	30	19	1	NA	21	3	187.782883958	0.0
YGL248W	NA	10	369	1	0.0379403794038	0.829817116945	42	22	0	31	32	NA	NA	NA
YGL249W	NA	10	704	4	0.0326704545455	0.389742316479	69	7	0	23	3	3	89.4549316605	0.444444444444
YGL250W	NA	30	241	1	0.257261410788	0.640143250791	53	8	0	76	5	6	165.152997245	0.72
YGL251C	NA	10	1187	3	0.154170176917	0.64129208843	87	7	0	41	15	6	192.56979853	0.777777777778
YGL252C	30	10	588	1	0.00850340136054	0.927960952519	36	140	0	63	14	25	4709.35430699	0.8448
YGL253W	20	10	486	2	0.0987654320988	0.981669405943	46	129	0	59	21	11	2247.5353077	0.793388429752
YGL254W	NA	20	299	2	0.438127090301	0.465797777695	59	13	0	11	7	7	2951.79476207	0.816326530612
YGL255W	NA	20	376	1	0.0505319148936	0.666268789137	106	111	0	27	12	NA	NA	NA
YGL256W	NA	10	382	1	0.0104712041885	0.974471716494	86	40	0	4	0	13	6560.58639193	0.840236686391
YGL257C	NA	10	558	2	0.0	0.500235539926	66	14	0	11	5	NA	NA	NA
YGL258W	NA	NA	NA	NA	NA	0.627913044267	17	1	0	21	11	NA	NA	NA
YGL259W	NA	NA	165	1	0.0181818181818	0.30116064297	39	1	0	22	12	2	0.0	0.0
YGL260W	NA	NA	NA	NA	NA	0.12411255407	2	2	0	3	3	NA	NA	NA
YGL261C	NA	NA	NA	NA	NA	0.89083195723	87	7	0	17	6	NA	NA	NA
YGL262W	NA	NA	NA	NA	NA	0.771704546395	43	3	0	15	8	1	0.0	0.0
YGL263W	NA	NA	NA	NA	NA	0.0714601925395	7	4	0	6	5	2	7.90069150707	0.0
YGR001C	NA	NA	248	2	0.0524193548387	0.924788489043	24	5	0	14	0	6	312.024415514	0.722222222222
YGR002C	NA	10	476	2	0.306722689076	0.753772886477	57	197	1	NA	49	26	757.906683443	0.789940828402
YGR003W	NA	20	744	2	0.00940860215054	0.501727069032	38	7	0	7	12	10	706.738276601	0.76
YGR004W	NA	40	462	1	0.121212121212	0.71624838066	43	38	0	40	7	4	95.6457749641	0.75
YGR005C	NA	20	400	1	0.5125	0.93949543006	50	87	1	NA	14	46	6417.36603801	0.511604938272
YGR006W	330	10	251	1	0.243027888446	0.546961641209	45	38	0	0	6	7	134.123548045	0.612244897959
YGR007W	NA	40	323	1	0.0402476780186	0.69321913798	48	22	0	40	9	NA	NA	NA
YGR008C	NA	20	84	1	1.0	0.917984315724	80	6	0	19	14	4	392.249167844	0.625
YGR009C	NA	20	651	3	0.930875576037	0.6653210643	31	105	1	NA	23	30	4714.01403036	0.846666666667
YGR010W	NA	10	395	1	0.210126582278	0.968706231397	31	11	0	20	6	3	25.1216198895	0.444444444444
YGR011W	NA	NA	NA	NA	NA	0.739544345323	NA	NA	0	NA	NA	NA	NA	NA
YGR012W	NA	NA	NA	NA	NA	0.839873944527	26	45	0	28	20	8	424.691443752	0.78125
YGR013W	NA	NA	620	3	0.412903225806	0.510221149163	75	13	1	NA	16	38	3845.56473734	0.439058171745
YGR014W	NA	10	1306	NA	0.461715160796	0.327440704277	43	30	0	7	17	15	4086.13869903	0.862222222222
YGR015C	NA	NA	NA	NA	NA	0.679654509528	29	2	0	18	6	NA	NA	NA
YGR016W	NA	NA	NA	NA	NA	0.495844677785	41	6	0	0	7	3	49.0193152419	0.666666666667
YGR017W	NA	NA	NA	NA	NA	0.863157718119	81	7	0	34	15	11	952.570250673	0.5625
YGR018C	NA	NA	NA	NA	NA	0.925103030351	4	NA	0	13	10	NA	NA	NA
YGR019W	NA	20	471	1	0.0615711252654	0.946043787074	67	33	0	2	14	1	0.0	0.0
YGR020C	NA	20	118	1	0.14406779661	0.990806726514	109	19	0	22	74	24	2463.71187621	0.475694444444
YGR021W	NA	NA	NA	NA	NA	0.772538374072	41	49	0	2	1	9	296.297269824	0.814814814815
YGR022C	NA	NA	NA	NA	NA	0.370181818542	NA	NA	0	NA	NA	NA	NA	NA
YGR023W	90	50	551	1	0.255898366606	0.347487923088	80	28	0	22	16	3	76.5990778517	0.666666666667
YGR024C	NA	40	237	2	0.0	0.909250701478	73	41	1	NA	28	6	695.334011404	0.777777777778
YGR025W	NA	NA	NA	NA	NA	0.156825082919	NA	NA	0	NA	NA	NA	NA	NA
YGR026W	NA	NA	NA	NA	NA	0.780225807508	51	4	0	20	8	1	0.0	0.0
YGR027C	NA	90	108	1	0.203703703704	0.999877677051	49	53	0	30	4	15	883.102056192	0.586666666667
YGR027W-A	NA	50	440	2	0.579545454545	0.696853363654	1	NA	NA	NA	NA	1	0.0	0.0
YGR027W-B	NA	50	1755	4	0.333903133903	0.731654518772	50	2	NA	NA	NA	1	0.0	0.0
YGR028W	NA	30	362	1	0.0276243093923	0.799052342839	55	26	0	26	21	8	1647.16231222	0.84375
YGR029W	90	30	189	1	0.26455026455	0.734405263636	46	10	1	NA	35	7	1787.36696439	0.69387755102
YGR030C	NA	10	158	1	0.00632911392405	0.511094340808	42	4	1	NA	13	12	3780.35370146	0.291666666667
YGR031C-A	NA	70	163	1	0.0490797546012	0.524020325603	NA	NA	0	NA	NA	NA	NA	NA
YGR031W	NA	NA	NA	NA	NA	0.566456754763	59	6	0	14	10	2	9.18592785584	0.5
YGR032W	50	10	1895	3	0.112928759894	0.896881858453	71	28	0	15	25	10	520.841052776	0.84
YGR033C	NA	20	239	1	0.100418410042	0.729183334384	76	12	0	2	18	19	2214.95085672	0.214532871972
YGR034W	NA	90	127	1	0.0708661417323	0.999838542659	90	44	0	22	5	77	4160.52014682	0.128
YGR035C	NA	NA	NA	NA	NA	0.575156694883	135	11	0	10	17	NA	NA	NA
YGR036C	NA	20	239	2	0.0	0.662344446394	39	43	0	3	5	1	0.0	0.0
YGR037C	50	20	87	1	0.0229885057471	0.972731061985	63	34	0	102	0	25	15489.8088088	0.884688090737
YGR038C-A	NA	50	440	2	0.579545454545	0.693058957327	5	2	NA	NA	NA	4	106.798172591	0.625
YGR038C-B	NA	50	1755	4	0.336182336182	0.64971602186	6	1	NA	NA	NA	NA	NA	NA
YGR038W	NA	20	222	1	0.18018018018	0.935273543688	48	47	0	32	19	13	2179.85669099	0.828402366864
YGR039W	NA	NA	NA	NA	NA	0.252397436138	NA	NA	0	NA	NA	NA	NA	NA
YGR040W	280	10	368	1	0.0108695652174	0.938726288539	95	60	0	21	23	127	122854.993166	0.962515618492
YGR041W	NA	30	547	3	0.616087751371	0.378154501579	52	6	0	0	4	8	1087.97335183	0.6875
YGR042W	NA	NA	NA	NA	NA	0.429810049525	46	2	0	2	10	NA	NA	NA
YGR043C	NA	NA	333	1	0.0810810810811	0.874799402529	80	20	0	6	2	5	383.343252935	0.8
YGR044C	NA	10	300	2	0.143333333333	0.377729789422	68	29	0	11	5	NA	NA	NA
YGR045C	NA	NA	NA	NA	NA	0.428473828764	NA	NA	0	NA	NA	NA	NA	NA
YGR046W	NA	40	385	1	0.012987012987	0.808992228968	43	18	1	NA	58	3	84.773379951	0.666666666667
YGR047C	NA	20	1025	3	0.126829268293	0.839281677323	69	9	1	NA	23	28	10634.8569676	0.760204081633
YGR048W	360	10	361	1	0.260387811634	0.86151012916	129	45	1	NA	47	33	5028.79028771	0.90368608799
YGR049W	NA	NA	NA	NA	NA	0.884498227738	46	2	0	9	6	3	71.023125812	0.666666666667
YGR050C	NA	NA	NA	NA	NA	0.167663865092	19	NA	0	17	53	NA	NA	NA
YGR051C	NA	NA	NA	NA	NA	0.678453702994	NA	NA	0	NA	NA	NA	NA	NA
YGR052W	NA	70	369	1	0.0	0.700918919178	48	17	0	15	10	46	16596.6614713	0.920447074293
YGR053C	NA	NA	NA	NA	NA	0.532278169816	30	9	0	23	14	NA	NA	NA
YGR054W	NA	30	642	3	0.275700934579	0.868699327955	131	33	0	40	31	36	3612.22222629	0.641975308642
YGR055W	NA	10	574	1	0.00174216027875	0.924059711718	109	48	0	44	16	54	8975.88370993	0.308431952663
YGR056W	NA	10	928	2	0.362068965517	0.730632221787	66	146	0	89	38	25	3177.63415572	0.656
YGR057C	NA	20	242	1	0.0	0.850495200354	40	9	0	98	14	2	46.7910684161	0.5
YGR058W	30	10	335	2	0.432835820896	0.765824405478	31	70	0	59	3	7	389.637917247	0.777777777778
YGR059W	NA	60	512	3	0.123046875	0.523944119484	36	38	0	9	43	53	11527.3778266	0.8144
YGR060W	NA	20	309	3	0.0679611650485	0.988862367215	76	118	1	NA	9	73	15814.221188	0.502448979592
YGR061C	NA	10	1358	5	0.0508100147275	0.918139319621	62	42	0	54	13	4	78.3518658062	0.625
YGR062C	NA	10	316	1	0.0	0.612580442035	109	7	0	8	1	7	2854.98500259	0.69387755102
YGR063C	50	10	102	1	0.0294117647059	0.994284791468	78	198	0	17	22	33	2276.23373488	0.65234375
YGR064W	NA	NA	NA	NA	NA	0.574514906061	NA	NA	0	NA	NA	NA	NA	NA
YGR065C	NA	10	593	1	0.026981450253	0.874111112005	46	9	1	NA	11	9	36.1514373197	0.197530864198
YGR066C	NA	NA	NA	NA	NA	0.658236632584	38	2	0	12	5	2	20.9605395808	0.5
YGR067C	NA	NA	804	1	0.0385572139303	0.702541201133	42	13	0	12	21	9	875.177937938	0.814814814815
YGR068C	NA	10	586	1	0.170648464164	0.751180580042	90	12	0	27	78	6	224.824293541	0.833333333333
YGR069W	NA	NA	NA	NA	NA	0.181294642993	NA	NA	0	NA	NA	NA	NA	NA
YGR070W	NA	10	1155	5	0.188744588745	0.656739043288	112	32	0	19	27	3	53.2077766647	0.666666666667
YGR071C	NA	20	860	1	0.0511627906977	0.495437088777	63	42	0	53	14	6	196.758938927	0.777777777778
YGR072W	NA	10	387	1	0.498708010336	0.630710481534	45	116	0	33	13	3	19.2008587798	0.666666666667
YGR073C	NA	NA	NA	NA	NA	0.54168548424	NA	NA	0	NA	NA	NA	NA	NA
YGR074W	NA	50	146	1	0.205479452055	0.732197279013	46	24	1	NA	62	58	15739.9315726	0.300411522634
YGR075C	NA	20	242	1	0.095041322314	0.674397805682	60	21	1	NA	84	16	436.183466744	0.328125
YGR076C	NA	60	157	NA	0.0573248407643	0.759417721797	60	1	0	15	36	8	21.8996125813	0.53125
YGR077C	NA	10	589	1	0.0	0.54329039625	62	48	0	25	8	13	6161.79969124	0.291666666667
YGR078C	NA	10	199	1	0.0603015075377	0.87513500141	49	308	0	17	18	16	1783.13469211	0.8515625
YGR079W	NA	NA	NA	NA	NA	0.728355795862	37	9	0	14	22	NA	NA	NA
YGR080W	20	10	332	1	0.168674698795	0.502687688279	55	22	0	8	3	9	434.918268464	0.740740740741
YGR081C	NA	50	210	1	0.666666666667	0.636511848728	77	149	0	4	15	12	3226.60067097	0.513888888889
YGR082W	90	20	183	1	0.289617486339	0.92654710429	57	5	1	NA	39	20	9308.16133635	0.858725761773
YGR083C	NA	10	651	2	0.321044546851	0.807832312433	37	39	1	NA	51	11	654.015980564	0.561983471074
YGR084C	NA	60	339	NA	0.100294985251	0.603785293853	65	12	0	9	3	36	20328.8111958	0.273645546373
YGR085C	NA	20	174	2	0.120689655172	0.999297144299	132	26	0	5	4	100	3671.3937073	0.1158
YGR086C	50	10	339	1	0.374631268437	0.976277453335	86	86	0	34	11	69	34839.3004016	0.9423828125
YGR087C	NA	10	563	3	0.0213143872114	0.832897755616	86	19	0	17	9	9	477.442037166	0.83950617284
YGR088W	NA	10	562	2	0.067615658363	0.880387804227	91	28	0	14	17	3	55.2811009816	0.666666666667
YGR089W	NA	NA	NA	NA	NA	0.681088225577	84	68	0	52	33	72	8340.59332008	0.532830787542
YGR090W	150	10	1237	2	0.0824575586095	0.880829834472	66	10	1	NA	17	121	27353.9547992	0.523843723068
YGR091W	NA	50	494	3	0.279352226721	0.440084848921	31	40	1	NA	0	50	10794.6587536	0.464806330696
YGR092W	120	20	572	3	0.157342657343	0.908311229395	86	221	0	105	53	121	93803.1786618	0.969448134283
YGR093W	NA	NA	NA	NA	NA	0.546330709106	57	26	0	22	3	1	0.0	0.0
YGR094W	NA	20	1104	2	0.0797101449275	0.938123681892	133	16	1	NA	5	19	3647.82596268	0.87037037037
YGR095C	300	10	223	2	0.0	0.695212798138	36	7	1	NA	31	19	1205.34894874	0.437673130194
YGR096W	NA	10	314	1	0.0	0.798491006291	39	12	0	8	1	1	0.0	0.0
YGR097W	190	20	1146	3	0.498254799302	0.759034002306	74	162	0	21	3	31	5550.96421146	0.830385015609
YGR098C	20	10	1630	2	0.0251533742331	0.503824851902	76	25	1	NA	74	10	855.50712557	0.88
YGR099W	410	10	688	2	0.0174418604651	0.418280116157	56	394	1	NA	14	13	4877.86822558	0.887573964497
YGR100W	NA	270	950	3	0.0894736842105	0.890329829544	38	26	0	11	6	7	177.57818903	0.612244897959
YGR101W	20	20	346	1	0.0	0.755946206778	57	104	0	3	2	3	49.449279607	0.0
YGR102C	NA	110	183	1	0.0491803278689	0.395240942019	78	5	0	19	6	2	351.851140291	0.5
YGR103W	NA	50	605	3	0.393388429752	0.926607812312	93	11	1	NA	6	125	40194.3382804	0.465527147371
YGR104C	NA	20	307	1	0.162866449511	0.593034633011	61	27	0	15	18	63	6990.50122987	0.40096748186
YGR105W	NA	80	77	1	0.116883116883	0.912012822226	66	567	0	23	3	19	4193.57019936	0.685185185185
YGR106C	NA	150	265	1	0.0603773584906	0.697427318804	87	444	0	98	46	10	1145.08527841	0.617283950617
YGR107W	NA	NA	NA	NA	NA	0.225493333417	NA	NA	0	NA	NA	NA	NA	NA
YGR108W	20	10	471	3	0.165605095541	0.788361583457	133	56	0	10	38	8	2797.54352424	0.816326530612
YGR109C	100	10	380	3	0.178947368421	0.652297462976	64	39	0	11	7	8	334.975230172	0.6875
YGR109W-A	NA	50	290	1	0.179310344828	0.812698741104	2	NA	0	NA	NA	NA	NA	NA
YGR109W-B	NA	50	1547	5	0.137685843568	0.757978036719	22	NA	NA	NA	NA	NA	NA	NA
YGR110W	NA	60	445	2	0.0606741573034	0.684076981392	48	7	0	14	7	1	0.0	0.0
YGR111W	NA	20	400	NA	0.005	0.561767249202	88	4	0	22	14	5	40.6218481557	0.56
YGR112W	90	10	389	1	0.146529562982	0.670275213037	67	30	0	18	41	15	5776.11316847	0.0
YGR113W	NA	10	343	1	0.64139941691	0.701198643761	58	69	1	NA	8	36	9182.3321962	0.790204081633
YGR114C	NA	NA	NA	NA	NA	0.740838463191	NA	NA	0	NA	NA	NA	NA	NA
YGR115C	NA	NA	NA	NA	NA	0.840784617165	NA	NA	0	NA	NA	NA	NA	NA
YGR116W	20	10	1451	6	0.222605099931	0.954834483025	43	47	1	NA	16	23	3477.70017676	0.855371900826
YGR117C	NA	NA	NA	NA	NA	0.459911949906	43	1	0	6	6	1	0.0	0.0
YGR118W	90	10	145	1	0.158620689655	0.999552512006	78	52	0	7	7	26	1227.4010785	0.396449704142
YGR119C	NA	10	541	2	0.597042513863	0.777851784591	75	108	1	NA	7	43	5148.27339288	0.680272108844
YGR120C	290	20	262	1	0.0190839694656	0.739256020472	86	56	1	NA	9	41	13847.9204243	0.886377156454
YGR121C	NA	20	492	1	0.105691056911	0.871574038151	88	41	0	18	8	13	1370.40004207	0.485207100592
YGR122C-A	NA	NA	NA	NA	NA	0.62249612482	NA	NA	0	NA	NA	NA	NA	NA
YGR122W	70	10	402	3	0.0	0.480644334575	58	117	0	80	35	2	23.3100721241	0.5
YGR123C	NA	20	513	4	0.0311890838207	0.877330740329	40	11	0	15	NA	9	668.707252197	0.816326530612
YGR124W	NA	20	572	2	0.0314685314685	0.952534033165	19	10	0	15	NA	4	56.8710519033	0.444444444444
YGR125W	NA	NA	NA	NA	NA	0.871982000126	80	100	0	36	NA	2	49.3820334214	0.5
YGR126W	NA	NA	NA	NA	NA	0.795494950384	40	5	0	10	NA	9	750.360620618	0.716049382716
YGR127W	NA	NA	NA	NA	NA	0.605659212532	40	4	0	10	NA	NA	NA	NA
YGR128C	150	10	713	1	0.0532959326788	0.650114846732	40	4	1	NA	33	58	53979.8888579	0.454876033058
YGR129W	NA	50	215	1	0.744186046512	0.528121913874	50	38	0	25	NA	21	949.70194174	0.403628117914
YGR130C	NA	NA	NA	NA	NA	0.66216687094	80	15	0	19	NA	87	51600.689016	0.871822606814
YGR131W	NA	110	174	1	0.0	0.646948572436	89	1	0	20	NA	1	0.0	0.0
YGR132C	30	10	287	1	0.0940766550523	0.908722224141	105	118	0	31	NA	17	3564.82849195	0.5
YGR133W	70	10	183	1	0.0	0.613396738374	121	58	0	42	NA	5	32.2275897173	0.32
YGR134W	NA	20	1122	1	0.0882352941176	0.625205106202	110	42	0	32	19	15	953.070774785	0.561224489796
YGR135W	190	10	258	2	0.0581395348837	0.978797943373	95	282	0	53	NA	43	15617.5292473	0.6275
YGR136W	NA	10	241	1	0.54356846473	0.661495868462	42	8	0	7	NA	16	1596.05811575	0.728888888889
YGR137W	NA	NA	NA	NA	NA	0.557048000611	NA	NA	0	NA	NA	NA	NA	NA
YGR138C	NA	10	614	1	0.245928338762	0.827465042406	25	15	0	4	NA	23	866.82403731	0.340264650284
YGR139W	NA	NA	NA	NA	NA	0.417595869277	NA	NA	0	NA	NA	NA	NA	NA
YGR140W	80	10	956	2	0.173640167364	0.677502612683	84	85	1	NA	26	32	13140.9637301	0.893333333333
YGR141W	NA	50	467	2	0.0449678800857	0.668545585023	118	6	0	9	NA	NA	NA	NA
YGR142W	50	20	410	2	0.470731707317	0.296993511902	146	17	0	15	NA	26	8348.89086185	0.899810964083
YGR143W	90	10	771	2	0.32944228275	0.849167099185	56	50	0	28	NA	3	182.87267521	0.666666666667
YGR144W	170	10	326	1	0.0184049079755	0.981857290387	135	6	0	22	NA	3	220.537116051	0.666666666667
YGR145W	NA	110	707	2	0.322489391796	0.897624766767	79	1	1	NA	41	47	2964.22048154	0.269805341784
YGR146C	NA	NA	NA	NA	NA	0.879929247218	140	1	0	33	NA	2	24.3820647337	0.5
YGR147C	NA	10	288	1	0.15625	0.548958477788	74	13	1	NA	52	NA	NA	NA
YGR148C	NA	90	155	1	0.670967741935	0.999243590694	47	23	0	6	NA	12	138.47964135	0.291666666667
YGR149W	NA	NA	NA	NA	NA	0.819561972634	40	2	0	6	NA	2	51.3331968512	0.0
YGR150C	NA	20	864	4	0.0601851851852	0.438217726337	36	9	0	32	NA	19	785.351213719	0.443213296399
YGR151C	NA	NA	NA	NA	NA	0.291312500328	NA	NA	0	NA	NA	NA	NA	NA
YGR152C	NA	10	272	2	0.363970588235	0.722705740362	113	28	0	26	NA	10	661.78319206	0.68
YGR153W	NA	NA	NA	NA	NA	0.24266055066	42	3	0	8	NA	3	76.6977882769	0.444444444444
YGR154C	NA	10	356	4	0.0	0.396049486931	98	2	0	18	NA	1	0.0	0.0
YGR155W	20	10	507	2	0.0552268244576	0.948577429655	104	94	1	32	39	33	19216.8429348	0.9453125
YGR156W	NA	10	425	2	0.494117647059	0.779953834473	111	26	1	NA	51	20	1090.65475089	0.395
YGR157W	NA	10	869	2	0.00805523590334	0.732563985021	137	324	0	58	NA	5	1001.48624292	0.625
YGR158C	300	10	250	1	0.228	0.677130145725	41	7	1	NA	28	19	1067.91069701	0.360110803324
YGR159C	40	10	414	1	0.809178743961	0.966689960898	71	13	1	3	NA	39	6480.22704032	0.635108481262
YGR160W	NA	NA	NA	NA	NA	0.942810458429	NA	NA	0	NA	NA	NA	NA	NA
YGR161C	NA	NA	NA	NA	NA	0.766002525974	99	47	0	11	NA	13	899.968525182	0.861111111111
YGR161C-C	NA	50	440	2	0.575	0.613802721119	3	NA	NA	NA	NA	3	70.4570959263	0.666666666667
YGR161C-D	NA	50	1755	4	0.332763532764	0.69023139787	10	NA	NA	NA	NA	NA	NA	NA
YGR161W-A	NA	50	438	2	0.563926940639	0.29633864895	1	1	0	NA	NA	NA	NA	NA
YGR161W-B	NA	50	1770	7	0.35197740113	0.589404480396	57	NA	NA	NA	NA	2	36.2439575647	0.5
YGR162W	NA	30	952	4	0.725840336134	0.842987059651	60	51	0	3	29	79	19509.4030366	0.817520775623
YGR163W	110	40	341	1	0.0205278592375	0.941224173376	59	17	0	46	NA	16	7790.31635324	0.674556213018
YGR164W	NA	NA	NA	NA	NA	0.223833333376	NA	NA	0	NA	NA	NA	NA	NA
YGR165W	NA	60	345	1	0.217391304348	0.848303470663	27	NA	0	1	NA	32	4097.68490363	0.23046875
YGR166W	NA	20	560	1	0.101785714286	0.573751634432	20	101	0	67	NA	13	2517.66297338	0.272189349112
YGR167W	NA	50	233	1	0.656652360515	0.763371795779	65	367	0	19	NA	36	12027.7908948	0.919183673469
YGR168C	NA	NA	NA	NA	NA	0.513068081045	54	NA	0	29	NA	2	8.60739418372	0.5
YGR169C	NA	40	404	1	0.0123762376238	0.647286421174	55	6	0	7	NA	NA	NA	NA
YGR170W	NA	10	1138	2	0.211775043937	0.742249049637	46	93	0	78	NA	3	162.19968609	0.5
YGR171C	NA	20	575	1	0.0260869565217	0.604732060623	55	43	0	8	NA	2	22.0537555918	0.5
YGR172C	NA	20	248	1	0.0524193548387	0.907050871656	32	25	1	NA	38	28	9235.97822163	0.7264
YGR173W	NA	90	368	3	0.0326086956522	0.929888890627	75	11	0	7	NA	10	662.175787399	0.86
YGR174C	NA	10	147	1	0.183673469388	0.758060430548	97	71	0	19	NA	10	3920.35484677	0.76
YGR175C	NA	20	496	2	0.0	0.993722336753	82	16	1	NA	27	18	2957.57696851	0.703703703704
YGR176W	NA	NA	NA	NA	NA	0.934192529698	NA	NA	0	NA	NA	NA	NA	NA
YGR177C	NA	20	535	1	0.0	0.575840796245	107	33	0	8	NA	7	223.929015011	0.734693877551
YGR178C	20	10	722	4	0.65512465374	0.77173720695	96	87	0	45	NA	36	7779.76361538	0.89306122449
YGR179C	NA	10	406	1	0.485221674877	0.488054054367	47	21	1	NA	39	35	6822.4552014	0.78892733564
YGR180C	NA	50	345	1	0.00579710144928	0.947366090438	106	50	0	14	NA	27	8087.10024277	0.8864
YGR181W	NA	10	105	1	0.152380952381	0.805364781266	74	84	0	44	NA	7	3981.04695019	0.734693877551
YGR182C	NA	NA	NA	NA	NA	0.460336159548	NA	NA	0	NA	NA	NA	NA	NA
YGR183C	NA	10	66	1	0.0151515151515	0.990527364152	142	114	0	19	NA	5	450.438731391	0.72
YGR184C	60	10	1950	4	0.0923076923077	0.771047156391	51	125	0	121	NA	25	6232.91756408	0.911153119093
YGR185C	NA	20	394	1	0.152284263959	0.950672575954	119	86	1	NA	43	13	1775.86485127	0.777777777778
YGR186W	20	10	735	2	0.760544217687	0.740832881636	80	44	1	NA	46	33	1454.66454949	0.411386593205
YGR187C	NA	NA	NA	NA	NA	0.870648102652	27	32	0	25	NA	7	155.527418059	0.734693877551
YGR188C	50	10	1021	5	0.327130264447	0.598949120044	26	456	0	0	23	16	2684.44384813	0.9140625
YGR189C	NA	20	507	1	0.276134122288	0.608285433999	85	5	0	37	NA	1	0.0	0.0
YGR190C	NA	NA	NA	NA	NA	0.406928962737	NA	NA	0	NA	NA	NA	NA	NA
YGR191W	NA	10	603	1	0.0912106135987	0.880145696997	44	8	1	NA	20	11	425.156765201	0.561983471074
YGR192C	NA	10	332	2	0.0692771084337	0.98991191247	136	45	0	33	NA	87	67771.7184154	0.962016070124
YGR193C	NA	10	410	1	0.119512195122	0.587448500447	123	20	0	20	NA	8	581.11180811	0.6875
YGR194C	NA	10	600	2	0.0166666666667	0.655770383068	74	14	0	7	NA	1	0.0	0.0
YGR195W	300	10	246	2	0.0975609756098	0.976315790544	48	13	1	NA	41	23	1997.06550467	0.499054820416
YGR196C	NA	NA	NA	NA	NA	0.489333333791	20	29	0	39	NA	6	589.450238488	0.666666666667
YGR197C	NA	100	547	1	0.126142595978	0.320053528282	67	10	0	39	NA	3	171.307211075	0.666666666667
YGR198W	80	50	817	2	0.0220318237454	0.558606357331	141	41	1	NA	66	10	525.293457239	0.78
YGR199W	NA	10	759	3	0.0461133069829	0.581945175939	27	44	0	8	NA	3	275.468212191	0.444444444444
YGR200C	300	20	788	2	0.0520304568528	0.791356992976	44	267	0	4	NA	29	10162.6196605	0.861454046639
YGR201C	NA	NA	NA	NA	NA	0.528129794007	76	1	0	19	47	1	0.0	0.0
YGR202C	NA	10	424	2	0.445754716981	0.884182746688	84	41	0	14	NA	4	2341.40551944	0.75
YGR203W	NA	40	148	1	0.0	0.743431766759	88	14	0	23	NA	9	1353.75046188	0.864197530864
YGR204C-A	NA	NA	NA	NA	NA	0.0140964910796	42	NA	0	NA	NA	NA	NA	NA
YGR204W	NA	10	946	3	0.0750528541226	0.814274904171	119	11	0	51	24	14	1542.72091431	0.804733727811
YGR205W	NA	NA	290	NA	0.00689655172414	0.653345933829	60	6	0	10	NA	4	75.2021039055	0.625
YGR206W	200	10	101	1	0.118811881188	0.814898692711	96	27	0	51	NA	2	0.0	0.5
YGR207C	NA	NA	NA	NA	NA	0.85658905853	88	4	0	1	NA	9	1191.24802829	0.816326530612
YGR208W	NA	10	309	1	0.0	0.701534409085	97	152	0	85	NA	4	127.853844594	0.5
YGR209C	160	10	104	1	0.0	0.968361905075	81	15	0	28	NA	19	5106.22540033	0.930747922438
YGR210C	NA	NA	NA	NA	NA	0.982430423119	104	3	0	10	15	7	370.449235246	0.816326530612
YGR211W	70	50	486	1	0.195473251029	0.914614647976	108	11	1	NA	40	3	168.319237415	0.666666666667
YGR212W	NA	20	468	1	0.0128205128205	0.413743425759	141	3	0	5	NA	NA	NA	NA
YGR213C	NA	NA	NA	NA	NA	0.50671907827	90	7	0	9	NA	1	0.0	0.0
YGR214W	20	10	252	1	0.170634920635	0.999575758561	77	37	0	8	NA	54	7470.3119652	0.760412958348
YGR215W	NA	60	110	1	0.327272727273	0.943054055219	69	1	0	7	NA	27	241.943454557	0.0713305898491
YGR216C	NA	20	609	2	0.0	0.602234426688	38	57	1	NA	37	3	49.5075124371	0.444444444444
YGR217W	NA	10	2039	4	0.141736145169	0.795745099164	62	48	0	11	NA	1	0.0	1.0
YGR218W	300	10	1084	3	0.00184501845018	0.9758261154	58	40	1	NA	25	89	60724.5872127	0.91450137901
YGR219W	NA	NA	NA	NA	NA	0.885853803319	NA	NA	0	NA	NA	NA	NA	NA
YGR220C	NA	90	269	2	0.137546468401	0.924825927192	53	1	0	42	8	45	32550.4389079	0.628533859303
YGR221C	NA	20	622	1	0.490353697749	0.37276350998	50	21	0	3	4	3	14.9630578933	0.666666666667
YGR222W	100	10	293	1	0.0341296928328	0.372437642068	132	12	0	27	10	7	674.648809594	0.489795918367
YGR223C	NA	20	448	NA	0.109375	0.713039346971	52	18	0	80	69	17	4623.70106071	0.90625
YGR224W	NA	10	613	2	0.0179445350734	0.386346905988	44	9	0	9	16	5	754.580859523	0.8
YGR225W	170	10	593	2	0.133220910624	0.727554433864	79	13	0	17	7	6	300.131139575	0.666666666667
YGR226C	NA	NA	NA	NA	NA	0.772161906541	NA	NA	0	NA	NA	NA	NA	NA
YGR227W	NA	10	525	1	0.00761904761905	0.84142839134	59	67	0	28	4	4	15.9531538079	0.0
YGR228W	NA	NA	NA	NA	NA	0.151423187986	NA	NA	0	NA	NA	NA	NA	NA
YGR229C	NA	60	505	2	0.586138613861	0.670766799115	93	212	0	151	50	35	10174.8073031	0.853277835588
YGR230W	NA	90	137	1	0.445255474453	0.284125604009	125	23	0	11	6	1	0.0	0.0
YGR231C	100	10	310	1	0.0225806451613	0.938385853722	76	138	0	31	21	22	5867.50247398	0.698412698413
YGR232W	NA	10	228	1	0.0	0.784852983926	47	10	0	4	6	33	3030.06450883	0.499479708637
YGR233C	NA	240	1178	3	0.0687606112054	0.660251626287	58	15	0	36	3	16	3981.42910245	0.888888888889
YGR234W	NA	NA	399	3	0.0	0.735238333609	51	8	0	2	1	32	11574.0850942	0.931640625
YGR235C	NA	10	233	1	0.0300429184549	0.614192307482	81	5	0	4	12	7	2896.60902621	0.448979591837
YGR236C	NA	NA	NA	NA	NA	0.871642362461	65	2	0	1	0	NA	NA	NA
YGR237C	NA	NA	NA	NA	NA	0.722488974798	75	21	0	55	10	7	222.309666987	0.734693877551
YGR238C	70	20	882	4	0.298185941043	0.475030200783	39	31	0	23	19	35	5507.46142912	0.673010380623
YGR239C	100	10	288	2	0.416666666667	0.556386389346	68	11	0	22	19	4	60.8547383951	0.666666666667
YGR240C	100	10	987	1	0.0395136778116	0.96085526475	77	159	0	14	26	47	15597.2333081	0.928021729289
YGR241C	NA	50	568	3	0.515845070423	0.642608084424	130	7	0	8	15	35	4824.53325696	0.77387755102
YGR242W	NA	NA	NA	NA	NA	0.517284790071	NA	NA	0	NA	NA	NA	NA	NA
YGR243W	NA	20	146	1	0.013698630137	0.887090702216	130	9	0	6	8	2	0.0	0.0
YGR244C	NA	10	427	2	0.0866510538642	0.858137073268	65	63	1	17	0	2	96.0106569159	0.0
YGR245C	20	10	767	2	0.383311603651	0.909924914387	23	39	1	NA	8	45	1484.32315118	0.400216333153
YGR246C	100	20	596	4	0.354026845638	0.869785596349	122	22	1	NA	6	9	326.667543543	0.79012345679
YGR247W	90	10	239	1	0.0585774058577	0.68089027784	77	2	0	4	17	2	17.5182114539	0.5
YGR248W	NA	10	255	1	0.0	0.651372396063	46	36	0	22	6	1	0.0	1.0
YGR249W	NA	80	456	1	0.581140350877	0.682145150113	55	18	0	2	2	10	995.77513431	0.8
YGR250C	NA	NA	781	3	0.29833546735	0.726284314417	70	27	0	12	21	24	5344.07636333	0.904958677686
YGR251W	NA	20	196	2	0.602040816327	0.635140441463	47	3	1	NA	2	12	388.695962185	0.611570247934
YGR252W	280	10	439	2	0.182232346241	0.932796214485	84	317	0	34	110	NA	NA	NA
YGR253C	NA	10	260	2	0.0769230769231	0.995674332668	43	33	1	NA	63	30	3214.64144072	0.402222222222
YGR254W	100	10	437	2	0.0160183066362	0.998714612499	89	21	0	9	28	20	5010.55941963	0.886426592798
YGR255C	NA	10	479	1	0.0062630480167	0.77039930605	59	12	0	57	90	4	4113.02501934	0.625
YGR256W	NA	10	492	2	0.00813008130081	0.944344153877	33	23	0	30	40	5	164.146778239	0.72
YGR257C	NA	20	366	1	0.0218579234973	0.825171662693	65	5	0	42	36	3	185.992230556	0.5
YGR258C	NA	30	1031	5	0.383123181377	0.658722222995	48	25	0	66	11	12	1670.92337202	0.777777777778
YGR259C	NA	NA	NA	NA	NA	0.929011339081	NA	NA	0	NA	NA	NA	NA	NA
YGR260W	NA	10	534	1	0.129213483146	0.939941434587	85	45	0	27	12	38	24699.8584003	0.546296296296
YGR261C	NA	20	809	2	0.124845488257	0.660644033355	105	58	0	130	61	15	5734.19045845	0.887573964497
YGR262C	70	30	261	1	0.00766283524904	0.835947838042	46	62	0	0	18	36	20662.4275794	0.940312213039
YGR263C	NA	20	424	1	0.0	0.589989020261	58	16	0	17	17	3	61.2039554451	0.666666666667
YGR264C	NA	20	751	2	0.00798934753662	0.871572696591	76	16	1	NA	36	10	1006.22173622	0.76
YGR265W	NA	NA	NA	NA	NA	0.548503650078	NA	NA	0	NA	NA	NA	NA	NA
YGR266W	NA	NA	NA	NA	NA	0.686671415893	77	17	0	29	3	5	416.309148982	0.8
YGR267C	NA	20	243	1	0.20987654321	0.99093716042	86	16	1	NA	62	15	2676.62189923	0.88
YGR268C	NA	NA	NA	NA	NA	0.757291458142	95	5	0	39	39	12	722.070321253	0.666666666667
YGR269W	NA	NA	NA	NA	NA	0.271012232527	NA	NA	0	NA	NA	NA	NA	NA
YGR270W	NA	20	1379	5	0.43654822335	0.651934783387	98	206	0	53	26	98	40784.6765412	0.888671875
YGR271C-A	120	20	233	3	0.227467811159	0.723551283309	47	8	0	3	34	4	17.8448917969	0.0
YGR271W	NA	50	1967	5	0.00711743772242	0.809389736639	96	32	0	25	9	5	719.449527074	0.56
YGR272C	NA	NA	NA	NA	NA	NA	NA	NA	0	NA	NA	NA	NA	NA
YGR273C	NA	NA	NA	NA	NA	0.564920001416	76	8	0	5	10	1	0.0	0.0
YGR274C	NA	20	1066	4	0.310506566604	0.767160263418	86	669	1	NA	36	99	35502.8659647	0.82836565097
YGR275W	NA	10	157	1	0.700636942675	0.64989873442	75	15	0	8	4	49	10968.4458741	0.729338842975
YGR276C	NA	10	553	1	0.0958408679928	0.650276173404	48	46	0	18	15	20	2568.35491232	0.66
YGR277C	NA	20	305	1	0.0229508196721	0.484429194052	50	NA	1	NA	55	3	648.519081099	0.5
YGR278W	NA	50	577	2	0.166377816291	0.383220299678	49	10	1	NA	23	24	2507.03845481	0.298676748582
YGR279C	NA	70	386	2	0.212435233161	0.867950043849	120	24	0	20	20	5	444.082526775	0.8
YGR280C	30	10	271	1	0.627306273063	0.859503677764	46	6	1	NA	19	14	1415.7350325	0.710059171598
YGR281W	NA	20	1477	2	0.0778605280975	0.749202752196	116	95	0	19	61	35	10527.5204164	0.750865051903
YGR282C	NA	70	313	1	0.00319488817891	0.971269640842	105	45	0	27	21	13	3132.58980794	0.902777777778
YGR283C	NA	NA	341	1	0.049853372434	0.428365497177	55	14	0	34	17	4	0.0	0.0
YGR284C	NA	NA	NA	NA	NA	0.938207932575	108	42	0	21	15	69	29201.8856749	0.549307958478
YGR285C	50	10	433	3	0.295612009238	0.975435485122	105	50	0	19	32	45	7423.97729034	0.732686980609
YGR286C	NA	20	375	2	0.0346666666667	0.913420214346	67	33	0	36	28	2	17.940077739	0.0
YGR287C	NA	10	589	1	0.0424448217317	0.822329944504	38	24	0	34	29	9	730.068024552	0.864197530864
YGR288W	NA	60	473	2	0.0169133192389	0.647752461326	69	14	0	26	26	1	0.0	0.0
YGR289C	NA	10	616	1	0.0892857142857	0.465283090695	94	51	0	94	216	13	757.944130276	0.497041420118
YGR290W	NA	NA	NA	NA	NA	0.15332432446	NA	NA	0	NA	NA	NA	NA	NA
YGR291C	NA	NA	NA	NA	NA	0.279373873038	NA	NA	0	NA	NA	NA	NA	NA
YGR292W	NA	10	584	1	0.0291095890411	0.633181766202	62	69	0	4	14	2	70.4029809407	0.0
YGR294W	NA	NA	NA	NA	NA	0.969614327282	29	19	1	NA	NA	1	0.0	0.0
YGR295C	NA	NA	NA	NA	NA	0.248286212966	96	NA	0	20	25	16	2392.48829003	0.578125
YGR296W	NA	10	1859	5	0.118881118881	0.937528140248	41	NA	NA	NA	NA	1	0.0	0.0
YHL001W	NA	90	138	1	0.0	0.999501199888	52	13	0	NA	NA	70	3097.32752668	0.136326530612
YHL002W	NA	30	452	4	0.449115044248	0.647717440096	47	45	0	31	46	47	19161.0590146	0.888888888889
YHL003C	130	20	411	2	0.0486618004866	0.788408576912	57	20	0	19	11	19	3706.31281265	0.462962962963
YHL004W	NA	60	394	1	0.251269035533	0.770876794128	82	NA	0	NA	NA	76	59241.4833454	0.762448979592
YHL005C	NA	NA	NA	NA	NA	0.176470738213	NA	NA	0	NA	NA	NA	NA	NA
YHL006C	NA	10	150	1	0.0	0.690335540407	71	25	0	39	23	6	6167.81787574	0.32
YHL007C	20	10	939	5	0.695420660277	0.830656029637	74	118	0	22	20	122	91788.7955308	0.935790608764
YHL008C	NA	20	627	1	0.468899521531	0.668159766764	75	14	0	39	13	4	303.586400687	0.625
YHL009C	NA	220	330	3	0.472727272727	0.38353575083	31	26	0	96	28	11	2337.89266923	0.876033057851
YHL009W-A	NA	50	413	NA	0.147699757869	0.250035427309	2	1	NA	NA	NA	14	378.367591025	0.666666666667
YHL009W-B	NA	50	1802	2	0.225860155383	0.574144574548	6	1	NA	NA	NA	5	162.572912365	0.72
YHL010C	NA	30	585	4	0.206837606838	0.800889648752	76	3	0	6	34	49	8792.81047733	0.752376641014
YHL011C	230	20	320	2	0.0	0.961142265274	57	23	0	5	69	15	681.866179037	0.862222222222
YHL012W	NA	NA	NA	NA	NA	0.346867746491	72	21	0	45	38	1	0.0	0.0
YHL013C	NA	NA	NA	NA	NA	0.71556060705	52	10	0	40	35	3	30.7524994353	0.666666666667
YHL014C	NA	NA	405	2	0.00987654320988	0.804279968041	73	5	0	40	60	8	250.099267657	0.84375
YHL015W	NA	50	121	1	0.264462809917	0.999603825514	117	10	1	NA	21	34	1511.71805759	0.283203125
YHL016C	70	10	735	1	0.0231292517007	0.921011777145	74	10	0	26	14	14	597.835460409	0.132653061224
YHL017W	NA	NA	NA	NA	NA	0.698507192629	59	3	0	16	2	4	130.564672162	0.75
YHL019C	NA	20	605	2	0.201652892562	0.713152365882	87	3	0	17	50	6	452.635734072	0.666666666667
YHL020C	70	10	404	2	0.50495049505	0.782153910636	121	155	0	51	39	14	2347.93141268	0.887755102041
YHL021C	NA	NA	NA	NA	NA	0.84753719688	54	7	0	33	23	9	2836.08278795	0.740740740741
YHL022C	NA	10	398	2	0.072864321608	0.692664995977	86	62	0	27	37	5	717.819910493	0.72
YHL023C	60	10	1146	4	0.431937172775	0.718762859915	70	92	0	76	31	10	892.443732759	0.74
YHL024W	120	30	713	3	0.575035063114	0.797959850974	53	26	0	8	26	18	3869.90634431	0.845679012346
YHL025W	100	10	332	1	0.439759036145	0.790183184194	78	114	0	1	50	27	2667.62817043	0.807692307692
YHL026C	NA	NA	NA	NA	NA	0.858781646049	129	3	0	29	26	NA	NA	NA
YHL027W	70	10	625	4	0.4144	0.654666134203	75	281	0	121	71	5	314.2487501	0.56
YHL028W	110	30	605	1	0.532231404959	0.582051155103	105	14	0	16	41	NA	NA	NA
YHL029C	NA	NA	NA	NA	NA	0.726001961073	138	65	0	43	54	4	5291.0	0.0
YHL030W	NA	20	1868	5	0.0176659528908	0.605672909488	52	35	0	24	33	152	83895.8217165	0.848612125639
YHL031C	NA	20	223	1	0.156950672646	0.91504910803	54	113	0	29	43	17	759.781572446	0.546712802768
YHL032C	NA	10	709	2	0.0479548660085	0.828255400531	48	18	0	29	31	7	358.659519435	0.775510204082
YHL033C	NA	90	256	1	0.24609375	0.991680935296	67	73	0	3	18	100	13011.6778492	0.357
YHL034C	NA	10	294	2	0.520408163265	0.932438419519	132	64	0	48	85	NA	NA	NA
YHL035C	NA	10	1592	3	0.0113065326633	0.456262188932	101	5	0	54	23	4	211.656410059	0.75
YHL036W	NA	30	546	1	0.0	0.758348568668	89	22	0	40	54	NA	NA	NA
YHL037C	NA	NA	NA	NA	NA	0.454445274484	NA	NA	0	NA	NA	NA	NA	NA
YHL038C	NA	10	630	NA	0.0047619047619	0.521615425252	97	15	0	16	22	3	262.223493411	0.444444444444
YHL039W	NA	10	585	2	0.0	0.490766780721	84	19	0	6	3	3	19.9843766412	0.666666666667
YHL040C	NA	10	627	2	0.0446570972887	0.802695330104	86	15	0	21	22	1	0.0	0.0
YHL041W	NA	NA	NA	NA	NA	0.0737155559232	NA	NA	0	NA	NA	NA	NA	NA
YHL042W	NA	NA	NA	NA	NA	0.0493598234617	46	6	0	26	45	43	27404.0182118	0.610124917817
YHL043W	NA	NA	NA	NA	NA	0.126877193342	66	4	0	10	23	NA	NA	NA
YHL044W	NA	NA	NA	NA	NA	0.0673587570848	57	2	0	83	18	NA	NA	NA
YHL045W	NA	NA	NA	NA	NA	0.0774454021988	NA	NA	0	NA	NA	NA	NA	NA
YHL046C	NA	NA	NA	NA	NA	0.946272729103	32	4	0	13	17	1	0.0	0.0
YHL047C	120	10	620	1	0.0629032258065	0.34934514222	66	9	0	23	25	2	19.005452853	0.5
YHL048W	NA	NA	NA	NA	NA	0.266363874662	27	4	0	NA	NA	47	18179.4575409	0.404542996214
YHL049C	NA	NA	NA	NA	NA	0.998627455942	30	NA	0	NA	NA	NA	NA	NA
YHR001W	40	10	437	1	0.114416475973	0.86743988011	125	9	0	NA	NA	20	2096.02542145	0.495
YHR001W-A	NA	10	77	1	0.155844155844	0.950905983774	66	48	0	24	50	2	42.2706773802	0.5
YHR002W	NA	10	357	1	0.0504201680672	0.897658288732	74	41	0	NA	NA	1	0.0	0.0
YHR003C	NA	40	429	1	0.0	0.798838761177	36	21	0	15	11	6	306.276173639	0.666666666667
YHR004C	NA	10	446	2	0.206278026906	0.7219753928	40	99	0	9	30	3	64.8874236441	0.666666666667
YHR005C	20	10	472	1	0.103813559322	0.902911207933	123	23	1	NA	38	24	11191.556859	0.915
YHR005C-A	NA	10	93	1	0.0	0.99133688148	58	3	1	NA	58	14	2278.93596901	0.622448979592
YHR006W	NA	110	541	3	0.513863216266	0.633132226388	75	61	0	40	19	1	0.0	0.0
YHR007C	NA	20	530	1	0.0132075471698	0.975966731618	93	167	1	NA	79	79	34108.2604273	0.766372677801
YHR008C	NA	10	233	2	0.0472103004292	0.912914530844	110	58	0	7	50	10	4105.56738513	0.88
YHR009C	NA	20	523	1	0.185468451243	0.839973919859	99	17	0	27	30	7	371.13902118	0.816326530612
YHR010W	NA	90	136	1	0.0661764705882	0.999990267765	137	3	0	4	0	74	5229.73693597	0.406830549822
YHR011W	30	10	446	2	0.00448430493274	0.667674869459	71	49	0	19	160	36	4596.2105002	0.638408304498
YHR012W	NA	NA	282	2	0.347517730496	0.714672557156	26	142	0	76	37	8	630.841053914	0.5625
YHR013C	NA	10	238	1	0.193277310924	0.90711715597	46	286	0	16	27	26	2099.93795904	0.6656
YHR014W	NA	20	291	NA	0.59793814433	0.680022832127	47	45	1	9	15	7	260.679964206	0.816326530612
YHR015W	NA	NA	659	3	0.112291350531	0.492542424141	47	12	0	14	15	4	87.0091886014	0.625
YHR016C	NA	10	468	2	0.455128205128	0.701547265019	34	7	0	12	35	65	22946.599538	0.819615912209
YHR017W	NA	NA	NA	NA	NA	0.450405872081	54	27	0	48	41	NA	NA	NA
YHR018C	NA	10	463	2	0.00863930885529	0.963705460897	39	5	0	34	34	2	6.2821772733	0.5
YHR019C	NA	20	554	2	0.0397111913357	0.953672073383	86	139	1	NA	26	35	5532.64804422	0.915918367347
YHR020W	NA	20	688	4	0.0973837209302	0.935740204311	47	49	1	NA	41	21	1886.62449034	0.87074829932
YHR021C	300	10	82	1	0.0609756097561	0.999947791597	68	107	0	3	24	3	71.179596783	0.444444444444
YHR021W-A	NA	NA	NA	NA	NA	0.116945175631	41	2	0	12	6	NA	NA	NA
YHR022C	NA	NA	NA	NA	NA	0.328566796318	42	4	0	41	24	3	70.2428062417	0.666666666667
YHR023W	NA	10	1928	2	0.161825726141	0.656980646588	63	63	1	NA	42	71	20904.9611647	0.846040747742
YHR024C	NA	20	482	3	0.0601659751037	0.91997239612	48	3	1	NA	58	5	87.2746082576	0.32
YHR025W	NA	20	357	1	0.109243697479	0.977920858956	34	83	0	147	17	5	422.405970154	0.8
YHR026W	NA	20	213	1	0.0	0.986906544535	41	17	0	21	84	35	9739.09509814	0.517551020408
YHR027C	NA	110	993	6	0.188318227593	0.91948524678	76	10	0	NA	NA	NA	NA	NA
YHR028C	NA	20	818	3	0.0232273838631	0.677430199878	43	37	0	15	43	4	179.971730228	0.625
YHR029C	NA	10	294	1	0.0	0.475896045585	45	13	0	12	19	10	181.164660757	0.7
YHR030C	20	10	484	1	0.22520661157	0.901422682353	25	576	0	142	35	81	44166.7936715	0.957027584913
YHR031C	NA	20	723	2	0.233748271093	0.739140883744	50	149	0	49	32	5	108.576163043	0.72
YHR032W	160	20	581	1	0.225473321859	0.83793127295	65	6	0	7	21	3	520.754467947	0.666666666667
YHR033W	NA	NA	NA	NA	NA	0.771835692525	95	7	0	14	35	22	4344.25889075	0.909090909091
YHR034C	70	20	344	1	0.171511627907	0.477823188849	35	85	0	3	22	13	1260.33069955	0.792899408284
YHR035W	NA	NA	NA	NA	NA	0.431695192873	46	6	0	25	98	3	110.601100022	0.666666666667
YHR036W	110	10	471	2	0.456475583864	0.719307203377	32	10	1	NA	52	3	1973.13609019	0.666666666667
YHR037W	NA	10	575	2	0.0208695652174	0.930802663921	45	17	0	28	18	NA	NA	NA
YHR038W	NA	20	230	2	0.0521739130435	0.725958153202	49	26	0	6	68	1	0.0	0.0
YHR039C	NA	30	644	2	0.00621118012422	0.877759692012	26	22	0	11	15	18	2687.02518395	0.771604938272
YHR039C-A	NA	20	114	1	0.0614035087719	0.958884059778	71	8	0	11	76	18	1834.24471076	0.560553633218
YHR040W	NA	410	366	2	0.29781420765	0.693040872387	59	5	1	NA	12	NA	NA	NA
YHR041C	80	10	210	1	0.00952380952381	0.830748817444	68	270	0	12	29	47	3040.53593106	0.270710728837
YHR042W	NA	20	691	3	0.0115774240232	0.871560212868	104	31	1	NA	70	18	9974.21313787	0.84693877551
YHR043C	NA	40	246	1	0.00813008130081	0.758407557436	28	10	0	29	30	5	139.825578408	0.72
YHR044C	NA	40	246	NA	0.00813008130081	0.779858299789	35	20	0	33	13	5	449.437129528	0.8
YHR045W	NA	NA	NA	NA	NA	0.536708853903	31	18	0	76	31	2	27.3890309964	0.5
YHR046C	NA	10	295	1	0.0	0.907230856503	50	27	0	14	6	2	9.41100872609	0.0
YHR047C	20	10	856	2	0.0105140186916	0.688778685834	68	11	0	16	13	6	3425.53086557	0.833333333333
YHR048W	NA	10	514	1	0.0369649805447	0.772394822707	89	4	0	18	4	3	72.500019907	0.444444444444
YHR049C-A	NA	NA	NA	NA	NA	0.375707070502	NA	NA	0	NA	NA	NA	NA	NA
YHR049W	NA	NA	243	1	0.0617283950617	0.93146721516	87	8	0	13	16	1	0.0	0.0
YHR050W	NA	20	549	1	0.105646630237	0.811984243379	51	26	0	27	3	2	0.0	0.0
YHR051W	NA	10	148	1	0.0	0.897610739915	57	95	0	8	14	6	603.509154625	0.32
YHR052W	NA	200	376	1	0.199468085106	0.770032716115	70	2	0	NA	NA	127	19926.2693727	0.414807847353
YHR053C	NA	10	61	1	0.0	0.941709680577	24	4	0	NA	NA	NA	NA	NA
YHR055C	NA	10	61	1	0.0	0.94172580961	21	NA	0	NA	NA	1	0.0	0.0
YHR056C	NA	10	883	1	0.139297848245	0.672786953588	52	7	0	NA	NA	23	1866.64981403	0.684310018904
YHR057C	NA	NA	205	1	0.0292682926829	0.786637541726	95	11	0	10	15	2	88.8632987225	0.5
YHR058C	NA	20	295	1	0.335593220339	0.84100225235	91	4	1	NA	84	38	2665.84872506	0.242382271468
YHR059W	NA	NA	NA	NA	NA	0.636730281318	68	84	0	11	21	5	190.627806034	0.625
YHR060W	90	20	181	1	0.232044198895	0.431344322778	22	36	0	24	9	11	859.007112764	0.809917355372
YHR061C	NA	10	314	NA	0.710191082803	0.601120635461	65	42	0	23	18	18	2720.8513271	0.83044982699
YHR062C	NA	10	293	1	0.0921501706485	0.809195011868	47	4	1	NA	110	14	4254.96084499	0.469387755102
YHR063C	NA	20	379	2	0.00263852242744	0.713643860297	125	14	NA	NA	NA	8	588.809851404	0.8125
YHR064C	150	10	538	1	0.0855018587361	0.976988870252	45	14	0	15	42	71	31313.2290341	0.900390625
YHR065C	NA	50	501	2	0.225548902196	0.901404384517	25	4	1	NA	38	7	221.66038304	0.734693877551
YHR066W	30	10	453	1	0.439293598234	0.847232014074	31	128	0	4	7	61	3613.97624777	0.288088642659
YHR067W	NA	10	280	1	0.0	0.589046263299	61	132	0	8	43	5	720.703758765	0.8
YHR068W	NA	20	387	1	0.0	0.989823884827	51	74	1	NA	22	5	457.133390769	0.8
YHR069C	110	10	359	1	0.194986072423	0.902811113417	44	23	1	NA	32	19	1166.92200324	0.443213296399
YHR070W	NA	10	499	1	0.0821643286573	0.699012000451	101	5	1	NA	7	4	66.2008705422	0.625
YHR071W	NA	10	229	1	0.227074235808	0.484291304379	44	7	0	NA	NA	2	9.36425086456	0.5
YHR072W	NA	20	731	5	0.0328317373461	0.915801003169	47	6	1	NA	5	19	831.226596205	0.509695290859
YHR072W-A	NA	20	58	1	0.362068965517	0.997774013355	50	NA	1	NA	NA	18	373.5226645	0.530864197531
YHR073W	30	10	996	3	0.282128514056	0.782054163363	42	33	0	38	7	7	635.751752243	0.734693877551
YHR074W	NA	10	714	2	0.00840336134454	0.962938463756	15	19	1	NA	32	3	138.57811981	0.666666666667
YHR075C	NA	60	400	1	0.1025	0.721806317531	45	29	0	17	18	3	43.4006868595	0.666666666667
YHR076W	NA	NA	343	1	0.0349854227405	0.805696706795	59	17	0	16	16	10	1495.35963138	0.88
YHR077C	NA	10	1089	2	0.202938475666	0.745685628017	50	146	0	50	25	11	2191.01036148	0.84375
YHR078W	NA	NA	NA	NA	NA	0.665635322777	53	43	0	24	5	3	2820.37192939	0.444444444444
YHR079C	20	10	1115	2	0.0834080717489	0.689211171429	25	207	0	32	5	90	71571.744841	0.932892561983
YHR079C-A	NA	30	91	1	0.0989010989011	0.456387682293	13	6	0	7	10	7	161.383280627	0.69387755102
YHR080C	NA	NA	NA	NA	NA	0.417047796141	37	1	0	16	6	48	1817.26877149	0.468085106383
YHR081W	300	10	184	1	0.440217391304	0.460160361087	44	242	0	6	48	17	543.717589397	0.359861591696
YHR082C	300	10	1029	1	0.625850340136	0.840340454123	58	174	1	34	12	NA	NA	NA
YHR083W	NA	10	329	2	0.0121580547112	0.625291918963	77	25	1	NA	14	16	3626.40529503	0.78125
YHR084W	70	10	688	1	0.59738372093	0.810935173476	53	54	1	NA	27	36	14472.7420892	0.89306122449
YHR085W	50	10	334	1	0.161676646707	0.78698408069	76	4	1	NA	14	20	144.464155926	0.415
YHR086W	410	10	523	2	0.158699808795	0.724365140691	105	49	1	22	5	56	8496.19879847	0.571900826446
YHR087W	NA	NA	111	1	0.234234234234	0.892324404015	88	67	0	24	7	13	1787.53273804	0.840236686391
YHR088W	NA	20	295	2	0.189830508475	0.986102479871	137	25	1	NA	0	52	2410.65998835	0.312869822485
YHR089C	NA	20	205	1	0.49756097561	0.981333334831	42	6	0	NA	NA	80	19590.0136962	0.709642074507
YHR090C	NA	20	282	2	0.432624113475	0.795932863697	57	265	0	NA	NA	20	1597.26648763	0.88
YHR091C	NA	10	643	4	0.00311041990669	0.609879917226	81	5	0	5	10	2	15.8738087929	0.5
YHR092C	NA	20	576	1	0.0972222222222	0.952333334562	32	20	0	12	22	4	179.190647459	0.625
YHR093W	NA	NA	NA	NA	NA	0.662420765782	NA	NA	0	NA	NA	NA	NA	NA
YHR094C	NA	10	570	1	0.0877192982456	0.95208698355	63	47	0	16	5	47	11191.9112344	0.698053417836
YHR095W	NA	NA	NA	NA	NA	0.260232323816	NA	NA	0	NA	NA	NA	NA	NA
YHR096C	NA	10	592	1	0.108108108108	0.867254076655	90	16	0	10	4	27	7520.28959953	0.612426035503
YHR097C	NA	NA	NA	NA	NA	0.761079927624	76	6	0	21	13	5	424.685865784	0.8
YHR098C	NA	10	929	6	0.145317545748	0.851384588611	82	7	1	NA	NA	10	981.842004725	0.82
YHR099W	280	20	3744	10	0.0347222222222	0.847982021595	45	133	1	NA	NA	62	11610.4962274	0.711666666667
YHR100C	NA	40	185	1	0.0	0.806813621246	53	43	0	10	12	1	0.0	0.0
YHR101C	NA	50	335	1	0.0119402985075	0.489101191104	74	38	1	NA	49	1	0.0	0.0
YHR102W	90	10	1080	2	0.617592592593	0.670565218337	88	15	0	NA	NA	19	2370.01206465	0.876543209877
YHR103W	NA	70	852	2	0.420187793427	0.597748339713	54	19	0	68	58	5	994.116008987	0.8
YHR104W	50	10	327	1	0.0	0.924002033817	52	114	0	84	34	7	1344.96284971	0.857142857143
YHR105W	NA	NA	214	2	0.257009345794	0.63758449698	43	10	0	23	1	19	4148.8913272	0.530612244898
YHR106W	NA	10	342	2	0.00584795321637	0.906706513445	36	19	0	4	29	3	25.7876045673	0.5
YHR107C	20	10	407	1	0.213759213759	0.929522059955	96	126	1	NA	44	48	11569.5055022	0.827479338843
YHR108W	190	10	585	4	0.338461538462	0.786484642137	124	51	0	42	53	30	7715.422356	0.894173602854
YHR109W	NA	10	585	3	0.0017094017094	0.459061433542	124	2	0	19	18	NA	NA	NA
YHR110W	NA	190	212	1	0.0283018867925	0.684532082579	74	15	0	14	14	23	4504.19360034	0.433884297521
YHR111W	20	10	440	3	0.0363636363636	0.757332579025	51	110	0	9	18	24	7551.64801403	0.831758034026
YHR112C	NA	50	378	1	0.0	0.938435356944	45	6	0	26	26	7	989.155669604	0.816326530612
YHR113W	NA	190	490	1	0.0224489795918	0.83583571071	52	5	0	17	15	15	2879.21932907	0.928571428571
YHR114W	NA	20	633	4	0.363349131122	0.747887488208	80	30	0	17	25	94	100969.997376	0.934338424916
YHR115C	80	10	416	1	0.329326923077	0.773191048187	74	35	0	36	34	26	19832.3833184	0.877551020408
YHR116W	NA	20	151	1	0.622516556291	0.668192982939	104	107	0	41	22	2	50.349590687	0.5
YHR117W	NA	30	639	3	0.134585289515	0.668586979657	55	12	0	15	34	15	4764.34883512	0.826666666667
YHR118C	NA	10	435	1	0.367816091954	0.685198777116	41	36	1	NA	47	23	2485.67322625	0.695652173913
YHR119W	40	10	1080	5	0.382407407407	0.669991983572	87	90	0	NA	NA	38	10306.8788713	0.917457998539
YHR120W	NA	20	959	4	0.0260688216893	0.700206945338	86	27	0	3	22	17	4053.00952455	0.678200692042
YHR121W	NA	NA	187	1	0.048128342246	0.871563830101	45	24	0	45	40	71	34723.2224324	0.904006046863
YHR122W	NA	20	231	2	0.307359307359	0.809543104774	51	2	1	NA	39	5	229.150975206	0.32
YHR123W	NA	10	391	1	0.0	0.81759098812	52	49	0	16	40	19	1272.09143003	0.376543209877
YHR124W	NA	90	627	1	0.277511961722	0.796570064883	51	41	0	30	30	5	92.8816549681	0.72
YHR125W	NA	NA	NA	NA	NA	0.259643790279	NA	NA	0	NA	NA	NA	NA	NA
YHR126C	NA	NA	NA	NA	NA	0.421456250127	28	3	0	15	18	NA	NA	NA
YHR127W	NA	10	243	1	0.489711934156	0.466066939577	37	5	0	6	40	7	160.830120548	0.775510204082
YHR128W	NA	10	216	1	0.0	0.976476191364	52	2	1	NA	NA	11	2404.2729709	0.776859504132
YHR129C	NA	10	384	1	0.0	0.805658876294	33	252	0	129	42	8	2184.99044819	0.65625
YHR130C	NA	NA	NA	NA	NA	0.0684821430498	NA	NA	0	NA	NA	NA	NA	NA
YHR131C	NA	NA	NA	NA	NA	0.594608696149	43	4	0	20	40	8	589.129563898	0.8125
YHR132C	NA	190	430	1	0.0116279069767	0.82022737966	73	5	0	19	50	NA	NA	NA
YHR132W-A	NA	10	131	1	0.717557251908	0.948063133115	112	21	0	21	26	2	104.436544742	0.5
YHR133C	NA	30	291	1	0.0790378006873	0.539151826278	112	6	0	21	62	35	13567.9375696	0.482830385016
YHR134W	90	10	269	1	0.137546468401	0.67166666628	53	46	0	24	32	15	6853.7978031	0.84693877551
YHR135C	70	10	538	1	0.408921933086	0.836588127796	99	62	0	60	28	NA	NA	NA
YHR136C	NA	50	148	2	0.398648648649	0.48001789785	143	7	0	49	13	3	58.0622133544	0.444444444444
YHR137W	NA	130	513	1	0.0155945419103	0.643866407276	56	10	0	9	25	5	386.773622867	0.8
YHR138C	NA	20	114	NA	0.0	0.648446377061	58	10	0	20	26	2	8.44230607981	0.5
YHR139C	NA	30	326	1	0.0153374233129	0.637355759613	31	5	0	16	20	2	7.30721298597	0.0
YHR139C-A	NA	NA	103	1	0.0	0.15198397444	NA	NA	0	NA	NA	NA	NA	NA
YHR140W	NA	NA	NA	NA	NA	0.521976388928	21	5	0	11	42	61	13061.6524321	0.366230677765
YHR141C	NA	90	106	1	0.188679245283	0.999915888191	85	6	0	NA	NA	50	711.754457801	0.0807291666667
YHR142W	40	10	316	1	0.0	0.874077813717	68	88	0	67	32	25	3255.32086932	0.423611111111
YHR143W	NA	10	325	3	0.267692307692	0.483527608353	102	12	0	26	28	1	0.0	0.0
YHR143W-A	NA	10	70	1	0.0	0.994474180428	43	16	1	NA	1	37	3744.39211474	0.344135802469
YHR144C	NA	20	312	1	0.0	0.702831737171	64	16	0	NA	NA	2	18.8880948995	0.5
YHR146W	NA	NA	465	2	0.767741935484	0.428195994872	81	25	0	36	3	4	117.242321479	0.75
YHR147C	NA	60	214	1	0.0607476635514	0.876093023648	57	4	0	6	17	15	224.65255932	0.24
YHR148W	NA	150	183	2	0.0218579234973	0.98670290038	121	NA	1	NA	21	44	394.074955999	0.129132231405
YHR149C	NA	NA	NA	NA	NA	0.522307937335	20	4	0	NA	NA	4	101.56640592	0.625
YHR150W	NA	40	579	2	0.13816925734	0.620693103845	44	9	0	11	42	1	0.0	1.0
YHR151C	NA	NA	NA	NA	NA	0.515785579037	59	50	0	35	9	NA	NA	NA
YHR152W	NA	20	173	1	0.57225433526	0.744072798479	75	63	0	29	33	55	30462.3461748	0.955061728395
YHR153C	60	10	198	NA	0.0	0.416492462389	86	4	0	11	25	1	0.0	1.0
YHR154W	NA	10	1070	2	0.281308411215	0.46749735503	114	125	0	20	22	41	16284.0670775	0.859021183346
YHR155W	NA	NA	NA	NA	NA	0.544415785024	28	29	0	47	33	2	45.0259057494	0.5
YHR156C	NA	NA	NA	NA	NA	0.38461485884	70	39	0	35	84	13	3519.54663893	0.842975206612
YHR157W	NA	10	182	2	0.010989010989	0.540408014763	78	30	0	12	13	9	4649.62012729	0.666666666667
YHR158C	70	10	1164	3	0.462199312715	0.675570244188	32	41	0	26	24	60	30363.0379459	0.792727272727
YHR159W	NA	NA	NA	NA	NA	0.626756435851	48	16	0	24	16	4	11.6062028501	0.375
YHR160C	NA	10	283	2	0.243816254417	0.237807511717	25	42	0	37	62	5	39.63657715	0.375
YHR161C	NA	50	637	2	0.481946624804	0.645700105277	77	31	0	33	52	18	1942.57365304	0.83950617284
YHR162W	NA	20	129	1	0.031007751938	0.934946156561	113	14	0	30	20	7	5319.23419786	0.571428571429
YHR163W	NA	10	249	1	0.0240963855422	0.624532000779	76	40	0	42	0	NA	NA	NA
YHR164C	130	20	1522	4	0.235216819974	0.631108996198	57	63	1	NA	36	16	3511.8635593	0.88
YHR165C	NA	10	2413	7	0.0874430169913	0.90225973677	68	25	1	NA	NA	93	33346.947571	0.470254191455
YHR166C	NA	10	626	5	0.0399361022364	0.772565125853	54	86	1	NA	0	25	1910.87433559	0.5595463138
YHR167W	90	30	261	1	0.0727969348659	0.667072520366	33	222	0	9	32	25	2047.84425187	0.861111111111
YHR168W	NA	90	518	2	0.129343629344	0.661573539718	89	4	0	6	115	2	39.7993988551	0.5
YHR169W	NA	20	431	2	0.141531322506	0.969632718735	37	NA	1	NA	NA	49	8878.59040739	0.831145314622
YHR170W	NA	20	518	2	0.146718146718	0.977016058869	69	16	1	NA	12	49	7327.40320617	0.668887963349
YHR171W	130	20	630	1	0.0047619047619	0.619218173256	103	17	0	14	58	7	451.510029774	0.666666666667
YHR172W	NA	50	823	1	0.0388821385176	0.6481237862	79	8	1	NA	102	12	715.135604167	0.777777777778
YHR174W	100	10	437	2	0.0343249427918	0.996670472409	103	71	0	NA	NA	67	43006.0684616	0.95565708143
YHR175W	NA	10	189	2	0.037037037037	0.545422808163	96	10	0	NA	NA	5	17.8880531977	0.72
YHR175W-A	NA	NA	49	1	0.0	0.15959999912	35	2	0	NA	NA	NA	NA	NA
YHR176W	NA	50	432	2	0.0	0.517912240477	117	14	0	29	45	NA	NA	NA
YHR177W	NA	NA	NA	NA	NA	0.434424376336	65	2	0	17	30	1	0.0	0.0
YHR178W	280	40	743	2	0.298788694482	0.817165324295	133	222	0	65	70	4	164.348514453	0.75
YHR179W	NA	20	400	1	0.12	0.95634497233	145	39	0	79	34	22	11382.2373217	0.91
YHR180W	NA	NA	NA	NA	NA	0.956040641823	NA	NA	0	NA	NA	NA	NA	NA
YHR181W	100	10	228	1	0.0263157894737	0.886036391227	38	42	0	11	31	8	275.365393328	0.53125
YHR182W	NA	NA	NA	NA	NA	0.412576335853	74	9	0	27	0	8	541.877322947	0.6875
YHR183W	50	10	489	2	0.0204498977505	0.995771430382	102	101	0	3	10	22	4162.14963658	0.885
YHR184W	150	30	571	1	0.450087565674	0.715631701612	18	13	0	23	29	5	114.586546201	0.56
YHR185C	NA	30	237	1	0.160337552743	0.9052689081	39	33	0	10	3	12	2598.35116981	0.876033057851
YHR186C	NA	10	1557	4	0.116249197174	0.836939239806	72	10	1	NA	65	60	19834.5751943	0.854340071344
YHR187W	NA	40	309	1	0.135922330097	0.588622580923	117	107	0	NA	NA	11	601.111634049	0.611570247934
YHR188C	NA	20	610	1	0.0229508196721	0.724304419594	70	75	1	NA	43	11	2143.24228496	0.578512396694
YHR189W	190	10	190	1	0.0105263157895	0.960219895913	73	146	0	19	42	1	0.0	0.0
YHR190W	NA	20	444	1	0.0	0.970481650369	77	8	1	NA	28	14	1425.73381991	0.765306122449
YHR191C	NA	10	133	1	0.142857142857	0.63889801128	66	342	0	5	27	7	159.554400505	0.448979591837
YHR192W	NA	20	278	1	0.0863309352518	0.742120668809	57	4	0	NA	NA	24	2064.55198589	0.538194444444
YHR193C	NA	10	174	2	0.390804597701	0.960468572587	119	33	0	18	74	27	10595.445187	0.795138888889
YHR194W	100	20	579	1	0.0120898100173	0.850758622309	70	47	0	4	48	3	61.5750877033	0.5
YHR195W	NA	40	321	NA	0.439252336449	0.646067288505	67	15	0	34	50	9	917.134580044	0.888888888889
YHR196W	220	10	575	2	0.139130434783	0.596909722327	49	20	1	NA	19	65	5803.17028933	0.384765625
YHR197W	30	10	763	2	0.159895150721	0.615014834804	29	4	1	NA	12	85	9680.38703106	0.382058353898
YHR198C	NA	NA	NA	NA	NA	0.578493788898	62	31	0	36	30	3	743.788489222	0.444444444444
YHR199C	NA	NA	NA	NA	NA	0.73941800639	118	9	0	12	31	6	636.460443977	0.777777777778
YHR199C-A	NA	80	73	1	0.479452054795	0.677333332084	91	1	1	NA	NA	3	0.0	0.0
YHR200W	NA	110	268	1	0.350746268657	0.876845106634	121	306	0	52	43	NA	NA	NA
YHR201C	NA	10	397	2	0.00251889168766	0.646294807809	96	8	0	NA	NA	3	52.9360298389	0.666666666667
YHR202W	NA	NA	NA	NA	NA	0.627253178983	90	5	0	30	49	3	220.899290616	0.666666666667
YHR203C	NA	90	261	4	0.0344827586207	0.999895674658	147	78	0	2	19	91	9884.99115256	0.232696280992
YHR204W	NA	30	796	1	0.0188442211055	0.579688415123	67	12	0	57	32	6	358.953859528	0.777777777778
YHR205W	50	10	824	3	0.436893203883	0.893711920631	36	99	0	NA	NA	30	7020.59364549	0.940828402367
YHR206W	30	10	622	4	0.466237942122	0.833132156548	47	137	0	60	43	40	6567.06110507	0.715318869165
YHR207C	NA	20	526	2	0.188212927757	0.67240607278	42	35	0	102	45	5	225.36452329	0.8
YHR208W	NA	10	393	1	0.0636132315522	0.920426396946	102	57	0	NA	NA	5	270.004647757	0.75
YHR209W	NA	140	291	1	0.0	0.603285388009	83	74	0	25	32	2	19.69432922	0.5
YHR210C	NA	NA	NA	NA	NA	0.585692008288	86	12	0	29	30	NA	NA	NA
YHR211W	NA	10	1075	3	0.546046511628	0.197105328488	48	NA	0	NA	NA	3	21.0395748369	0.0
YHR212W-A	NA	NA	NA	NA	NA	0.101892156956	47	NA	0	NA	NA	NA	NA	NA
YHR214C-B	NA	50	1793	4	0.331288343558	0.715277778792	14	NA	NA	NA	NA	2	0.0	0.5
YHR214C-C	NA	50	478	2	0.546025104603	0.644788448382	23	NA	NA	NA	NA	7	407.976301218	0.816326530612
YHR215W	NA	NA	467	1	0.00214132762313	0.80856695224	89	5	0	NA	NA	2	27.2176205352	0.5
YHR216W	NA	10	523	2	0.0172084130019	0.948587151661	84	23	0	NA	NA	28	4896.55469337	0.757653061224
YIL001W	NA	NA	NA	NA	NA	0.612940986543	55	4	0	41	0	1	0.0	0.0
YIL002C	NA	20	946	2	0.0369978858351	0.889815910707	72	57	0	65	14	10	12149.6282307	0.82
YIL003W	410	20	293	1	0.0887372013652	0.800437643791	80	5	1	NA	18	3	0.0	0.666666666667
YIL004C	NA	20	142	1	0.197183098592	0.779958043088	27	24	1	NA	39	32	8455.1090361	0.7578125
YIL005W	230	20	701	2	0.0328102710414	0.519812915516	58	18	0	59	23	4	10720.1422887	0.625
YIL006W	NA	10	373	1	0.0268096514745	0.794553476475	77	8	0	33	64	1	0.0	0.0
YIL007C	190	10	220	1	0.0636363636364	0.770346908768	49	12	0	9	20	19	1656.93277225	0.537037037037
YIL008W	80	20	99	1	0.0	0.908813333915	68	113	0	2	33	5	425.030523496	0.32
YIL009C-A	NA	10	181	1	0.0110497237569	0.531100733356	72	22	0	31	7	3	20.5433480067	0.444444444444
YIL009W	NA	30	694	2	0.0446685878963	0.748517986051	89	15	0	14	17	4	112.585832069	0.75
YIL010W	NA	10	215	2	0.213953488372	0.780266976006	20	23	0	10	28	4	166.551924095	0.625
YIL011W	NA	NA	NA	NA	NA	0.75159135799	73	17	0	36	26	1	0.0	0.0
YIL012W	NA	NA	NA	NA	NA	0.362040936597	NA	NA	0	NA	NA	NA	NA	NA
YIL013C	NA	10	1411	3	0.0297661233168	0.806771246946	68	11	0	30	38	4	598.530559827	0.75
YIL014C-A	NA	NA	NA	NA	NA	0.211568253724	62	4	0	9	34	NA	NA	NA
YIL014W	NA	10	630	1	0.0238095238095	0.519842578709	68	5	0	15	15	1	0.0	0.0
YIL015W	40	20	587	1	0.192504258944	0.519574263581	71	11	0	64	35	1	0.0	0.0
YIL016W	NA	10	159	1	0.182389937107	0.589079167753	51	16	0	53	0	84	48784.6667424	0.59012492564
YIL017C	110	10	921	NA	0.0890336590662	0.675785249796	96	80	0	39	38	10	2186.88212994	0.48
YIL018W	NA	90	254	2	0.314960629921	0.999942484167	100	9	0	34	6	81	2417.27316644	0.163999390337
YIL019W	NA	50	346	1	0.763005780347	0.70196349687	41	4	1	NA	24	45	1100.12616792	0.25419145484
YIL020C	NA	50	261	1	0.0114942528736	0.816386770075	130	11	0	23	43	2	14.3652327799	0.0
YIL021W	NA	20	318	2	0.229559748428	0.985936262017	92	107	1	NA	36	73	17649.3375663	0.640645524489
YIL022W	NA	20	431	2	0.215777262181	0.925553243458	54	6	1	NA	25	19	4902.00280846	0.539792387543
YIL023C	NA	20	346	1	0.0433526011561	0.619653218386	92	21	0	45	51	2	1.35738283671	0.0
YIL024C	NA	NA	NA	NA	NA	0.982880704758	53	3	0	27	22	NA	NA	NA
YIL025C	NA	NA	NA	NA	NA	0.190602666734	NA	NA	0	NA	NA	NA	NA	NA
YIL026C	NA	20	1150	2	0.204347826087	0.633416160382	47	10	1	NA	51	13	1110.47285639	0.674556213018
YIL027C	NA	10	141	1	0.0	0.687741784042	30	37	0	43	65	29	16116.3744929	0.707100591716
YIL028W	NA	NA	NA	NA	NA	0.0923884711564	NA	NA	0	NA	NA	NA	NA	NA
YIL029C	NA	NA	NA	NA	NA	0.284249416824	28	15	0	76	7	1	0.0	0.0
YIL030C	NA	30	1319	2	0.145564821835	0.729053788696	62	71	0	38	7	86	49888.9765741	0.938271604938
YIL031W	30	20	1034	3	0.508704061896	0.661549759366	73	35	1	NA	19	NA	NA	NA
YIL032C	NA	NA	NA	NA	NA	0.180285714793	NA	NA	0	NA	NA	NA	NA	NA
YIL033C	NA	10	416	2	0.293269230769	0.894320545114	87	165	0	4	128	32	13668.1576611	0.9609375
YIL034C	100	10	287	1	0.0592334494774	0.84620717664	68	59	0	16	26	18	2644.62846582	0.768166089965
YIL035C	110	20	372	1	0.0	0.957594282642	28	93	0	102	52	156	114790.12767	0.882096924055
YIL036W	NA	10	587	5	0.781942078365	0.534496599394	85	39	0	28	24	12	926.159230936	0.861111111111
YIL037C	NA	10	656	2	0.0	0.334995941279	50	11	0	20	13	1	0.0	0.0
YIL038C	220	20	836	3	0.525119617225	0.76463241851	65	48	0	40	9	68	17914.7016353	0.711202938476
YIL039W	NA	40	473	1	0.0105708245243	0.765314347607	48	70	0	30	39	5	689.345956486	0.64
YIL040W	110	30	138	1	0.0	0.869474821061	56	412	0	0	37	NA	NA	NA
YIL041W	NA	40	326	2	0.21472392638	0.915070337402	78	55	0	93	0	5	148.177290722	0.72
YIL042C	NA	60	394	2	0.0253807106599	0.717427005009	94	28	0	1	3	3	99.2567132668	0.666666666667
YIL043C	NA	NA	284	2	0.00704225352113	0.828914620567	89	23	0	29	23	22	4851.37470449	0.839002267574
YIL044C	NA	20	298	3	0.446308724832	0.710280937093	93	76	0	72	0	3	44.1273779625	0.666666666667
YIL045W	NA	10	538	2	0.446096654275	0.573142238815	99	11	0	32	33	13	896.832705458	0.87573964497
YIL046W	20	10	640	2	0.2078125	0.828356215979	52	85	1	NA	91	25	11276.6478331	0.839002267574
YIL047C	NA	100	902	5	0.069844789357	0.73343447876	99	30	0	33	56	5	225.795560995	0.64
YIL048W	NA	20	1151	6	0.0929626411816	0.931465568749	74	70	1	NA	92	10	1987.99859404	0.86
YIL049W	40	10	253	2	0.0	0.692725722335	68	10	0	0	43	NA	NA	NA
YIL050W	NA	10	285	1	0.245614035088	0.61088345019	58	9	0	35	14	6	874.488542585	0.777777777778
YIL051C	170	10	145	1	0.0275862068966	0.937817354319	93	60	1	NA	68	15	8981.72335564	0.861111111111
YIL052C	NA	90	121	1	0.471074380165	0.995674864028	83	20	0	55	16	4	271.991967136	0.75
YIL053W	40	10	250	1	0.02	0.997598940474	63	53	0	78	4	20	4379.70227472	0.925
YIL054W	NA	NA	NA	NA	NA	0.71166666652	1	NA	0	21	62	NA	NA	NA
YIL055C	NA	NA	NA	NA	NA	0.656313694313	95	9	0	39	41	2	26.6436488839	0.5
YIL056W	NA	40	640	1	0.2734375	0.624019761627	121	8	0	20	17	2	9.29728341047	0.5
YIL057C	NA	90	164	1	0.189024390244	0.839276768653	33	7	0	47	17	2	7.62356708215	0.5
YIL058W	NA	NA	NA	NA	NA	0.145091227723	NA	NA	0	NA	NA	NA	NA	NA
YIL059C	NA	NA	NA	NA	NA	0.400278689111	NA	NA	0	NA	NA	NA	NA	NA
YIL060W	NA	NA	NA	NA	NA	0.475004598187	62	NA	0	7	13	6	75.8503227148	0.5
YIL061C	NA	NA	NA	NA	NA	0.762460687687	70	2	1	NA	22	75	54581.7514653	0.82245488973
YIL062C	NA	10	154	1	0.0909090909091	0.927531182591	81	96	1	NA	51	19	1148.2790342	0.462962962963
YIL063C	30	10	327	1	0.56880733945	0.556043699528	69	20	1	NA	19	21	3680.27109508	0.91156462585
YIL064W	NA	10	257	2	0.124513618677	0.818705428211	72	16	0	48	114	2	2.43223125446	0.0
YIL065C	NA	20	155	2	0.0	0.926247864611	75	91	0	106	24	13	3260.44336933	0.899408284024
YIL066C	NA	50	869	3	0.0690448791715	0.914228737461	92	14	0	27	21	14	6009.30028183	0.852071005917
YIL067C	NA	NA	NA	NA	NA	0.819577321125	126	1	0	17	7	1	0.0	0.0
YIL068C	30	10	805	2	0.00745341614907	0.875842432825	87	39	1	NA	58	21	2617.91386042	0.698412698413
YIL069C	300	50	135	1	0.17037037037	0.999392157822	96	22	0	14	17	88	26237.9970465	0.44678200692
YIL070C	NA	40	266	1	0.139097744361	0.805164794202	34	1	0	6	11	77	69004.1879975	0.89306122449
YIL071C	NA	30	444	1	0.0495495495495	0.571379026758	99	24	0	26	12	12	935.504542543	0.666666666667
YIL072W	NA	10	605	2	0.102479338843	0.685491199677	62	39	0	34	13	4	75.8678501515	0.75
YIL073C	NA	10	975	3	0.0	0.479397882932	38	7	0	58	79	2	5291.0	0.0
YIL074C	NA	10	469	3	0.0511727078891	0.935728370145	38	17	0	22	13	6	1002.14677499	0.833333333333
YIL075C	190	20	945	2	0.0952380952381	0.909588796473	107	27	1	NA	33	60	11640.0565643	0.683137029589
YIL076W	NA	10	296	1	0.0	0.740939393813	61	312	0	52	132	30	6664.73217051	0.901307966706
YIL077C	NA	NA	NA	NA	NA	0.531273105709	66	36	0	96	120	3	363.982230071	0.666666666667
YIL078W	NA	20	734	4	0.0708446866485	0.983065761433	70	36	1	NA	24	13	7220.74555395	0.887573964497
YIL079C	NA	10	360	3	0.322222222222	0.624725762905	82	64	0	26	88	14	1002.06672266	0.804733727811
YIL080W	NA	50	NA	NA	NA	NA	1	NA	NA	NA	NA	NA	NA	NA
YIL082W	NA	NA	NA	NA	NA	0.815122566901	NA	NA	0	NA	NA	NA	NA	NA
YIL082W-A	NA	50	1498	5	0.14953271028	0.762986658601	33	NA	NA	NA	NA	2	6.88946386065	0.5
YIL083C	NA	20	365	1	0.0767123287671	0.851053735296	41	50	1	NA	91	NA	NA	NA
YIL084C	280	10	327	1	0.56880733945	0.918354675666	74	307	0	7	33	25	2929.83466899	0.691871455577
YIL085C	100	20	517	1	0.0	0.789498069543	51	12	0	25	19	1	0.0	0.0
YIL086C	NA	NA	NA	NA	NA	0.22029449917	NA	NA	0	NA	NA	NA	NA	NA
YIL087C	NA	NA	NA	NA	NA	0.931333334197	76	13	0	46	44	1	0.0	0.0
YIL088C	NA	30	490	1	0.0612244897959	0.675902919511	62	9	0	31	17	2	3.79819393125	0.5
YIL089W	NA	NA	NA	NA	NA	0.0851165050534	85	3	0	12	25	NA	NA	NA
YIL090W	80	10	491	1	0.0	0.892904472779	71	261	0	55	8	NA	NA	NA
YIL091C	NA	50	721	1	0.252427184466	0.791993075836	97	NA	1	NA	9	16	1731.73641728	0.7890625
YIL092W	NA	NA	NA	NA	NA	0.221161935178	64	3	0	27	18	2	16.2395264983	0.5
YIL093C	NA	60	264	1	0.238636363636	0.833210064215	71	2	0	4	36	32	1231.80682825	0.060546875
YIL094C	NA	20	371	1	0.010781671159	0.98675089941	50	14	0	37	34	49	13926.1500248	0.911157024793
YIL095W	40	10	810	2	0.458024691358	0.627255652008	48	65	0	47	24	88	50028.16758	0.895935233598
YIL096C	NA	NA	336	1	0.190476190476	0.758032641658	89	15	0	40	34	4	52.3527387031	0.75
YIL097W	NA	10	516	1	0.0717054263566	0.55169374617	73	89	0	56	43	8	65.9781429498	0.40625
YIL098C	NA	10	155	1	0.154838709677	0.694290598015	42	95	0	12	3	2	39.2070750272	0.0
YIL099W	60	20	549	1	0.00728597449909	0.544569697096	77	7	0	25	33	1	0.0	0.0
YIL100W	NA	NA	NA	NA	NA	0.433039548601	NA	NA	0	NA	NA	NA	NA	NA
YIL101C	NA	NA	647	3	0.346213292117	0.769498971764	120	19	0	24	21	8	1218.03212005	0.775510204082
YIL102C	NA	NA	NA	NA	NA	0.230333333878	100	4	0	27	80	NA	NA	NA
YIL103W	NA	60	425	1	0.0823529411765	0.913970268207	34	17	0	22	26	19	2997.44149936	0.864265927978
YIL104C	NA	70	507	1	0.138067061144	0.722746064605	31	6	1	NA	59	10	669.294970562	0.7
YIL105C	NA	10	686	2	0.395043731778	0.885135857504	23	68	0	65	70	44	20447.9711858	0.897959183673
YIL106W	NA	20	314	1	0.429936305732	0.823926985453	32	33	1	NA	19	36	13977.5677978	0.932525951557
YIL107C	NA	180	827	4	0.422007255139	0.843543479307	62	21	0	60	49	20	8468.8960831	0.871972318339
YIL108W	NA	NA	NA	NA	NA	0.780711622012	88	4	0	34	20	7	1619.82006237	0.857142857143
YIL109C	NA	10	926	7	0.190064794816	0.882272924558	65	34	1	NA	71	33	13321.0667207	0.919921875
YIL110W	NA	20	377	1	0.0503978779841	0.552571429108	28	22	0	15	27	NA	NA	NA
YIL111W	NA	10	151	1	0.0794701986755	0.725767543206	19	13	0	29	20	7	1108.55905988	0.448979591837
YIL112W	NA	20	1083	2	0.567867036011	0.580191267643	76	53	0	65	57	14	995.496538397	0.642857142857
YIL113W	70	10	209	1	0.205741626794	0.463700000264	75	10	0	31	23	6	95.2739723048	0.833333333333
YIL114C	NA	10	281	1	0.00355871886121	0.632329787636	85	5	0	50	63	10	1191.37083213	0.48
YIL115C	300	10	1460	5	0.464383561644	0.349838923375	109	47	1	NA	25	40	2859.99344502	0.555
YIL116W	NA	50	385	1	0.0337662337662	0.787803972545	51	2	0	54	26	1	0.0	0.0
YIL117C	NA	NA	NA	NA	NA	0.364339603038	104	4	0	36	36	1	0.0	0.0
YIL118W	NA	10	231	1	0.108225108225	0.983114943508	74	40	1	NA	49	11	589.042523223	0.76
YIL119C	130	20	407	2	0.506142506143	0.795568628053	131	40	0	42	31	4	190.172495752	0.625
YIL120W	NA	10	563	2	0.0834813499112	0.396431441913	75	11	0	21	36	6	808.995767726	0.444444444444
YIL121W	30	10	542	1	0.0184501845018	0.714750767464	95	17	0	32	29	18	565.246544182	0.376543209877
YIL122W	NA	20	351	1	0.803418803419	0.810286932324	72	27	0	0	28	6	217.690398285	0.777777777778
YIL123W	NA	70	476	2	0.300420168067	0.774396227997	85	22	0	36	42	2	30.2522269924	0.5
YIL124W	NA	40	297	2	0.047138047138	0.813469798884	142	19	0	69	38	18	3380.85097298	0.78892733564
YIL125W	NA	10	1014	2	0.043392504931	0.937144500903	57	13	0	38	27	29	4718.13221753	0.841854934602
YIL126W	NA	10	1359	6	0.247240618102	0.84001519706	76	38	1	NA	50	52	10567.2334545	0.7368
YIL128W	NA	20	1032	2	0.0077519379845	0.63426234322	30	213	0	0	36	22	11107.5579559	0.934240362812
YIL129C	NA	10	2376	5	0.106060606061	0.876414950205	61	10	1	NA	32	8	1296.10437043	0.875
YIL130W	NA	NA	964	2	0.350622406639	0.61770777222	25	18	0	23	24	3	35.5830380445	0.666666666667
YIL131C	30	10	484	2	0.359504132231	0.674060481539	56	62	0	23	16	27	5346.71824792	0.908284023669
YIL132C	NA	10	213	1	0.0328638497653	0.738166667489	62	37	0	75	39	8	2819.39764967	0.6875
YIL133C	NA	90	199	1	0.0	0.99944333454	76	40	0	15	29	102	3972.71812192	0.167820069204
YIL134W	NA	10	311	1	0.0032154340836	0.600024573052	95	73	0	0	50	1	0.0	0.0
YIL135C	NA	30	436	1	0.901376146789	0.84343783491	80	23	0	69	42	15	2379.6039021	0.746666666667
YIL136W	NA	NA	NA	NA	NA	0.934797802124	81	20	0	16	69	13	4069.72748211	0.698224852071
YIL137C	NA	300	946	2	0.00528541226216	0.541339317702	75	28	1	52	32	4	40.7686736031	0.0
YIL138C	100	10	161	1	0.88198757764	0.97938683396	36	28	0	17	14	5	41.5330533089	0.72
YIL139C	NA	10	245	2	0.0408163265306	0.758771003642	61	31	0	22	1	11	1807.85065608	0.876033057851
YIL140W	NA	10	823	3	0.3390036452	0.610371764375	61	27	0	34	22	12	1380.75178984	0.861111111111
YIL141W	NA	NA	NA	NA	NA	0.538158974577	NA	NA	0	NA	NA	NA	NA	NA
YIL142W	NA	50	527	1	0.0208728652751	0.986088385854	104	27	1	NA	27	37	11408.3072524	0.93387755102
YIL143C	20	10	843	3	0.219454329775	0.943987363668	113	10	1	NA	0	24	4412.58641059	0.793950850662
YIL144W	NA	20	691	2	0.186685962373	0.626329480216	34	18	1	NA	15	77	36039.6381107	0.868830925127
YIL145C	NA	20	309	1	0.00323624595469	0.759976344567	82	14	0	46	31	NA	NA	NA
YIL146C	NA	20	529	2	0.323251417769	0.692376100963	66	43	0	24	18	3	26.3341049873	0.444444444444
YIL147C	20	10	1220	4	0.297540983607	0.751178816787	56	23	1	NA	29	13	3636.51514722	0.777777777778
YIL148W	300	50	128	2	0.1875	0.999948320617	75	15	0	38	5	43	18764.0437854	0.926592797784
YIL149C	50	10	1679	1	0.240619416319	0.348395238473	49	53	0	34	65	38	14035.6825082	0.881172839506
YIL150C	NA	10	571	3	0.388791593695	0.647010490426	67	47	1	NA	13	26	1900.41820898	0.6848
YIL151C	NA	NA	NA	NA	NA	0.714215669708	63	11	0	NA	NA	6	937.211545163	0.777777777778
YIL152W	NA	NA	NA	NA	NA	0.759180791767	72	6	0	42	47	6	482.659866683	0.777777777778
YIL153W	50	10	393	1	0.175572519084	0.736390863842	65	108	0	96	40	17	1856.71535842	0.913494809689
YIL154C	NA	60	346	NA	0.329479768786	0.888895294754	138	61	0	129	64	8	569.050837815	0.75
YIL155C	70	10	649	1	0.0631741140216	0.870171795905	73	28	0	33	28	4	1504.34034142	0.625
YIL156W	NA	20	1071	3	0.216619981326	0.691532028105	66	18	0	71	43	23	7260.80781342	0.570247933884
YIL157C	NA	10	197	1	0.0406091370558	0.714755894555	74	7	0	31	40	5	0.0	0.0
YIL158W	NA	NA	NA	NA	NA	0.498988619563	72	3	0	38	36	NA	NA	NA
YIL159W	NA	10	1375	3	0.248727272727	0.57384714175	54	63	0	45	20	42	10678.5969256	0.859960552268
YIL160C	NA	10	417	2	0.0575539568345	0.874739235506	89	64	0	31	53	4	353.26562754	0.625
YIL161W	NA	NA	NA	NA	NA	0.376244350619	110	10	0	44	39	12	590.752980009	0.416666666667
YIL162W	NA	10	532	2	0.0131578947368	0.907325830643	31	17	0	27	18	6	334.412069299	0.666666666667
YIL163C	NA	NA	NA	NA	NA	0.346573445919	NA	NA	0	16	9	NA	NA	NA
YIL164C	NA	NA	199	1	0.0	0.9604733351	63	1	0	16	42	NA	NA	NA
YIL165C	NA	20	119	1	0.0168067226891	0.914902778146	34	9	0	38	57	1	0.0	0.0
YIL166C	NA	NA	542	1	0.0	0.753610191212	53	7	0	27	30	2	5291.0	0.0
YIL167W	NA	20	127	1	0.0314960629921	NA	NA	11	0	24	28	2	17.9828437267	0.5
YIL168W	NA	20	210	1	0.0047619047619	NA	NA	10	0	35	47	NA	NA	NA
YIL170W	NA	NA	NA	NA	NA	NA	9	4	0	49	126	1	0.0	0.0
YIL171W	NA	NA	NA	NA	NA	NA	9	NA	0	NA	98	9	865.687345277	0.5625
YIL172C	NA	10	589	1	0.0458404074703	0.872545198802	52	NA	NA	NA	NA	3	479.738059346	0.666666666667
YIL173W	NA	20	1549	5	0.0671400903809	0.493853763631	56	3	0	14	58	5	1022.92921296	0.8
YIL176C	NA	NA	NA	NA	NA	0.942190084288	42	NA	0	NA	NA	NA	NA	NA
YIR001C	NA	160	250	2	0.644	0.732770253175	82	46	0	25	31	21	1935.24206757	0.795
YIR002C	20	10	993	3	0.134944612286	0.760622737747	68	75	0	69	46	16	3295.64574556	0.8828125
YIR003W	NA	20	679	2	0.988217967599	0.27531127459	62	19	0	44	51	11	1661.94717959	0.743801652893
YIR004W	NA	10	432	2	0.384259259259	0.792394150522	37	2	1	24	15	6	576.307159189	0.833333333333
YIR005W	120	20	148	1	0.0202702702703	0.666776287366	53	183	0	2	28	19	17501.8728661	0.742382271468
YIR006C	50	10	1480	6	0.741216216216	0.701278641118	95	30	1	NA	18	29	8456.6112018	0.673469387755
YIR007W	NA	NA	NA	NA	NA	0.733121570005	36	8	0	30	32	10	342.016756855	0.88
YIR008C	NA	20	409	2	0.0684596577017	0.862376424342	49	132	1	NA	30	11	422.586688684	0.644628099174
YIR009W	NA	50	111	1	0.171171171171	0.844101190375	40	35	0	3	44	39	8767.26737526	0.754847645429
YIR010W	NA	80	576	1	0.609375	0.714549393527	46	79	1	NA	33	NA	NA	NA
YIR011C	30	10	319	3	0.28526645768	0.869345834638	69	6	1	NA	49	2	0.0	0.0
YIR012W	NA	20	431	3	0.136890951276	0.864506174928	72	7	1	NA	28	8	393.79270899	0.59375
YIR013C	NA	140	121	1	0.231404958678	0.803803279853	59	6	0	16	43	NA	NA	NA
YIR014W	NA	NA	NA	NA	NA	0.7817805219	83	3	0	24	39	2	63.3245218936	0.5
YIR015W	NA	10	144	1	0.229166666667	0.730714943244	107	3	1	NA	24	10	1407.60455183	0.34
YIR016W	NA	NA	NA	NA	NA	0.402708019269	126	135	0	18	19	3	26.0990056759	0.666666666667
YIR017C	NA	10	187	1	0.497326203209	0.672921986726	114	40	0	30	4	10	300.502433087	0.6
YIR018W	20	10	245	2	0.571428571429	0.629634146248	123	14	0	37	54	6	121.699856429	0.777777777778
YIR019C	NA	10	1367	5	0.724213606437	0.593527290784	30	75	0	22	34	1	0.0	0.0
YIR020C	NA	NA	NA	NA	NA	0.227128712633	13	NA	0	29	34	NA	NA	NA
YIR020W-A	NA	NA	NA	NA	NA	0.675316871679	NA	NA	0	NA	NA	NA	NA	NA
YIR021W	NA	10	363	1	0.0	0.719200549418	68	15	0	20	11	4	5370.18463595	0.625
YIR022W	NA	20	167	1	0.0	0.944948414001	61	93	1	NA	17	11	1205.54778071	0.545454545455
YIR023W	NA	10	970	5	0.426804123711	0.817225198768	61	79	0	74	41	7	5597.63277006	0.777777777778
YIR024C	NA	NA	NA	NA	NA	0.668336405719	71	11	0	10	25	4	226.23719911	0.666666666667
YIR025W	30	30	368	1	0.633152173913	0.783401987936	62	35	0	32	6	19	1873.82135399	0.437673130194
YIR026C	50	10	364	1	0.0467032967033	0.839776256432	58	33	0	4	39	30	5637.19815142	0.699167657551
YIR027C	NA	40	460	2	0.0652173913043	0.758744758402	43	22	0	33	25	NA	NA	NA
YIR028W	140	40	635	1	0.00314960629921	0.893740567422	20	15	0	51	68	1	0.0	0.0
YIR029W	NA	40	343	1	0.0612244897959	0.813016473576	30	18	0	20	14	NA	NA	NA
YIR030C	NA	NA	244	1	0.016393442623	0.636497960169	27	1	0	23	21	1	0.0	0.0
YIR031C	NA	40	554	1	0.0451263537906	0.955340542083	61	6	0	32	30	NA	NA	NA
YIR032C	NA	40	195	1	0.0410256410256	0.671573129887	65	11	0	22	10	1	0.0	0.0
YIR033W	20	10	1113	3	0.389038634322	0.702929982839	73	184	0	90	12	26	10663.4893981	0.903047091413
YIR034C	NA	20	373	2	0.029490616622	0.96631194489	21	5	0	49	19	8	1321.84153259	0.84375
YIR035C	NA	NA	NA	NA	NA	0.873664052045	45	5	0	16	39	4	690.468755708	0.75
YIR036C	NA	NA	263	1	0.0342205323194	0.658473485444	86	3	0	25	43	NA	NA	NA
YIR037W	NA	50	163	1	0.0	0.760384147736	101	13	0	45	28	23	13474.7784244	0.905
YIR038C	NA	10	234	2	0.0	0.89955319283	113	15	0	21	38	61	27474.099999	0.817580340265
YIR039C	NA	70	537	1	0.0204841713222	0.239885997141	46	5	0	12	19	1	0.0	0.0
YIR042C	NA	NA	NA	NA	NA	0.900908580435	59	7	0	14	58	NA	NA	NA
YIR043C	NA	NA	NA	NA	NA	NA	NA	8	0	6	10	NA	NA	NA
YIR044C	NA	NA	NA	NA	NA	NA	NA	2	0	1	16	1	0.0	0.0
YJL001W	NA	10	215	1	0.0	0.989185187276	70	25	1	NA	60	24	1253.75641173	0.361111111111
YJL002C	NA	20	476	1	0.0063025210084	0.607576520349	55	41	1	NA	11	27	5578.44248005	0.64201183432
YJL003W	NA	10	118	1	0.0	0.966985997366	56	1	0	28	27	1	0.0	0.0
YJL004C	NA	10	203	1	0.0	0.799549020973	51	177	0	145	14	21	9130.15123482	0.891966759003
YJL005W	NA	20	2026	9	0.320335636723	0.881862194913	36	31	1	NA	66	25	5772.41825754	0.885416666667
YJL006C	220	10	323	2	0.015479876161	0.823897119681	58	149	0	0	17	27	7798.60475437	0.718934911243
YJL007C	NA	NA	NA	NA	NA	0.664482540121	NA	NA	0	NA	NA	NA	NA	NA
YJL008C	NA	50	568	1	0.0457746478873	0.977616288328	78	10	1	NA	0	26	4534.59450924	0.8864
YJL009W	NA	NA	NA	NA	NA	0.870694191183	NA	NA	0	NA	NA	NA	NA	NA
YJL010C	110	10	666	1	0.108108108108	0.88353823222	17	11	1	NA	13	54	4385.95848823	0.21449704142
YJL011C	NA	10	161	1	0.211180124224	0.689740740868	72	12	1	NA	50	25	2311.16397649	0.364583333333
YJL012C	NA	10	721	3	0.0970873786408	0.964129272193	54	22	1	23	10	14	4440.39866368	0.805555555556
YJL012C-A	NA	NA	NA	NA	NA	NA	NA	NA	0	NA	NA	NA	NA	NA
YJL013C	NA	10	515	3	0.295145631068	0.468251292242	103	83	0	17	5	10	693.937185036	0.83950617284
YJL014W	NA	50	534	1	0.0168539325843	0.98883177768	46	13	1	NA	87	82	53100.9090149	0.9565376187
YJL015C	NA	NA	NA	NA	NA	0.454245615093	NA	NA	0	NA	NA	NA	NA	NA
YJL016W	NA	NA	NA	NA	NA	0.803092528212	47	14	0	42	26	4	56.6926740125	0.375
YJL017W	NA	NA	NA	NA	NA	NA	NA	NA	0	NA	NA	NA	NA	NA
YJL018W	NA	NA	NA	NA	NA	NA	NA	NA	0	NA	NA	NA	NA	NA
YJL019W	110	10	682	2	0.25366568915	0.593880430226	73	118	1	NA	28	60	25173.6531777	0.784023668639
YJL020C	NA	50	1157	2	0.726015557476	0.437196603682	55	57	0	63	44	65	30501.2162993	0.870555555556
YJL021C	NA	NA	NA	NA	NA	NA	NA	NA	0	NA	NA	NA	NA	NA
YJL022W	NA	NA	NA	NA	NA	0.436110031482	NA	NA	0	NA	NA	NA	NA	NA
YJL023C	NA	NA	NA	NA	NA	0.661880269246	85	40	0	19	30	4	172.22840344	0.375
YJL024C	NA	20	194	1	0.00515463917526	0.895533335163	64	59	0	127	43	2	0.0	0.5
YJL025W	NA	10	514	1	0.0330739299611	0.58496828528	51	4	1	NA	70	9	697.997563335	0.83950617284
YJL026W	NA	50	399	1	0.147869674185	0.95396833462	49	15	1	NA	32	25	5093.44698062	0.927083333333
YJL027C	NA	NA	NA	NA	NA	0.789755396842	122	6	0	20	17	NA	NA	NA
YJL028W	NA	NA	NA	NA	NA	0.194583333428	1	4	0	5	18	NA	NA	NA
YJL029C	NA	20	822	2	0.0352798053528	0.563282301469	62	57	0	28	28	22	1860.42997369	0.814049586777
YJL030W	NA	10	196	1	0.015306122449	0.887866330868	92	205	0	33	41	36	20556.779187	0.944444444444
YJL031C	NA	30	327	1	0.0	0.64642581321	74	7	1	NA	13	2	0.0	0.0
YJL032W	NA	NA	NA	NA	NA	0.480047619246	NA	NA	0	NA	NA	NA	NA	NA
YJL033W	NA	150	770	4	0.338961038961	0.940332470473	51	3	1	NA	45	64	15833.8421655	0.6630859375
YJL034W	30	10	682	1	0.127565982405	0.930940460252	126	348	1	NA	8	95	71057.4992092	0.932334710744
YJL035C	NA	40	250	1	0.032	0.7532204525	159	15	1	NA	29	2	83.1193945669	0.0
YJL036W	NA	10	423	2	0.0756501182033	0.965157233753	128	85	0	76	45	38	5421.73015146	0.826880934989
YJL037W	NA	NA	NA	NA	NA	0.702971852411	70	4	0	30	14	NA	NA	NA
YJL038C	NA	220	219	2	0.0639269406393	0.709103030824	35	2	0	21	16	NA	NA	NA
YJL039C	NA	10	1683	1	0.0136660724896	0.696728028907	142	8	1	NA	19	40	2376.14681777	0.602235371466
YJL041W	300	10	823	2	0.81652490887	0.468890372529	70	14	1	NA	14	54	13575.7166202	0.692773228907
YJL042W	100	10	1398	4	0.546494992847	0.712745533447	73	54	0	19	27	6	485.93758319	0.833333333333
YJL043W	NA	NA	NA	NA	NA	0.659281654521	97	7	0	17	14	NA	NA	NA
YJL044C	NA	270	458	2	0.0655021834061	0.679175745236	76	78	0	10	9	11	3263.59940859	0.809917355372
YJL045W	NA	70	634	2	0.0883280757098	0.881696064472	64	85	0	20	24	1	0.0	0.0
YJL046W	NA	280	409	1	0.0122249388753	0.521171545664	24	97	0	4	18	1	0.0	0.0
YJL047C	50	10	842	3	0.0308788598575	0.622709766948	47	130	0	74	34	18	2808.39387475	0.796875
YJL048C	120	110	396	1	0.204545454545	0.761114190515	76	10	0	19	47	7	565.396103618	0.833333333333
YJL049W	NA	NA	NA	NA	NA	0.42552549832	19	30	0	18	31	40	1922.16313327	0.42875
YJL050W	110	10	1073	5	0.160298229264	0.935407822763	71	61	1	NA	104	40	11780.3839807	0.76375
YJL051W	NA	20	822	NA	0.552311435523	0.676356015264	71	10	0	20	25	9	617.213171827	0.864197530864
YJL052W	NA	10	332	2	0.0753012048193	0.993024024519	89	17	0	45	6	30	6766.83130472	0.889417360285
YJL053W	NA	10	379	1	0.192612137203	0.786905263948	29	84	0	91	60	10	418.939198723	0.68
YJL054W	NA	10	478	1	0.215481171548	0.591458595069	39	4	1	NA	45	9	893.54953385	0.567901234568
YJL055W	NA	140	245	1	0.171428571429	0.774878049487	85	4	0	16	27	NA	NA	NA
YJL056C	NA	40	880	5	0.417045454545	0.676120697018	59	65	0	13	30	4	137.330106269	0.75
YJL057C	NA	70	667	1	0.107946026987	0.732275948888	72	9	0	16	7	65	28555.0196247	0.958545918367
YJL058C	NA	10	543	2	0.316758747698	0.673818627724	41	28	0	8	19	20	4591.24939363	0.925207756233
YJL059W	NA	10	408	1	0.0	0.823148329939	8	18	0	1	2	3	103.774349338	0.666666666667
YJL060W	NA	20	444	1	0.0112612612613	0.912128840353	44	14	0	21	37	5	117.196823097	0.8
YJL061W	300	10	713	4	0.0238429172511	0.417916900525	60	15	1	NA	16	42	4374.41942629	0.569160997732
YJL062W	NA	20	830	5	0.00843373493976	0.636693141272	136	193	0	17	10	3	42.1013346016	0.666666666667
YJL062W-A	20	10	85	NA	0.0	0.966631782855	77	1	0	NA	NA	13	5148.62830767	0.579881656805
YJL063C	NA	20	238	1	0.117647058824	0.784344490369	86	NA	0	2	0	33	1075.95924898	0.517906336088
YJL064W	NA	NA	NA	NA	NA	0.635035354018	NA	NA	0	NA	NA	NA	NA	NA
YJL065C	NA	30	167	1	0.473053892216	0.708390873824	90	15	0	45	30	7	490.068769061	0.69387755102
YJL066C	NA	NA	NA	NA	NA	0.893653492211	139	5	0	19	36	14	5130.29732689	0.91124260355
YJL067W	NA	NA	NA	NA	NA	0.767529915775	NA	NA	0	NA	NA	NA	NA	NA
YJL068C	NA	20	299	1	0.0167224080268	0.754072222467	88	58	0	11	32	3	93.0363960093	0.0
YJL069C	NA	20	594	1	0.265993265993	0.805289076817	86	8	1	NA	16	39	4887.86382706	0.495252008766
YJL070C	NA	NA	NA	NA	NA	0.59011473593	25	41	0	3	18	7	1398.25740954	0.777777777778
YJL071W	NA	10	574	2	0.0156794425087	0.637047536502	40	14	0	44	39	NA	NA	NA
YJL072C	NA	20	213	1	0.0422535211268	0.854934580096	51	4	1	NA	18	17	312.701882279	0.39446366782
YJL073W	110	10	645	2	0.195348837209	0.619827141422	109	29	0	75	19	4	40.7566895271	0.5
YJL074C	110	10	1230	2	0.0878048780488	0.758410778436	32	217	1	NA	15	51	30435.0350694	0.911604938272
YJL075C	NA	NA	NA	NA	NA	0.763752997154	NA	NA	0	NA	NA	NA	NA	NA
YJL076W	30	20	1189	2	0.859545836838	0.608165826784	122	16	1	NA	36	62	23734.0952961	0.912222222222
YJL077C	NA	NA	NA	NA	NA	0.286669191566	74	4	0	10	36	NA	NA	NA
YJL077W-A	NA	NA	NA	NA	NA	0.531367816609	NA	NA	0	NA	NA	NA	NA	NA
YJL077W-B	NA	NA	NA	NA	NA	0.48411111215	50	NA	0	NA	NA	1	0.0	0.0
YJL078C	NA	10	881	1	0.425652667423	0.282320483822	84	15	0	15	31	1	0.0	0.0
YJL079C	NA	10	299	1	0.294314381271	0.44038000004	111	21	0	13	18	1	0.0	0.0
YJL080C	80	10	1222	2	0.216039279869	0.846049605692	60	12	0	52	57	46	18385.0591009	0.879012345679
YJL081C	120	20	489	1	0.157464212679	0.840445579825	47	230	1	NA	205	44	3598.76373242	0.757231404959
YJL082W	NA	NA	NA	NA	NA	0.883371586065	43	47	0	33	128	5	206.935658441	0.72
YJL083W	130	50	604	1	0.711920529801	0.543656749642	44	18	0	11	32	6	642.279492126	0.722222222222
YJL084C	60	10	1046	5	0.524856596558	0.647254378196	59	20	0	17	31	28	20367.6333043	0.857142857143
YJL085W	30	10	623	2	0.0288924558587	0.839431090634	60	72	1	NA	85	16	1039.52135814	0.497041420118
YJL086C	NA	NA	NA	NA	NA	0.256872628304	NA	NA	0	NA	NA	NA	NA	NA
YJL087C	20	10	827	3	0.0483675937122	0.618289452864	35	5	1	NA	47	3	22.4919970458	0.666666666667
YJL088W	NA	10	338	2	0.00591715976331	0.906100295877	71	11	0	33	13	4	107.284784294	0.625
YJL089W	NA	10	829	2	0.065138721351	0.493521285379	98	52	0	37	3	10	676.896838433	0.814814814815
YJL090C	20	10	764	1	0.222513089005	0.589008714995	31	79	1	NA	30	20	4890.00028227	0.851851851852
YJL091C	NA	20	490	1	0.0	0.65055940302	47	132	1	NA	16	12	6023.74953561	0.611111111111
YJL092W	NA	10	1174	2	0.295570698467	0.673572198843	64	381	0	80	19	96	106239.459773	0.971606648199
YJL093C	NA	30	691	2	0.0810419681621	0.671697014201	44	16	0	1	17	6	377.907839423	0.666666666667
YJL094C	NA	30	873	1	0.0378006872852	0.746517926205	40	23	0	35	26	NA	NA	NA
YJL095W	130	10	1478	3	0.564952638701	0.722727970211	36	432	0	129	26	133	114479.109526	0.898069700411
YJL096W	NA	60	161	1	0.136645962733	0.796522634544	62	2	0	8	13	4	27.4253129407	0.5
YJL097W	100	20	217	1	0.0	0.771016820945	55	12	1	NA	9	10	1089.08842416	0.68
YJL098W	NA	20	1058	2	0.426275992439	0.625752912134	47	65	0	21	44	57	25189.899263	0.929156283375
YJL099W	100	10	746	1	0.0134048257373	0.490987505773	40	105	0	64	22	10	270.354609319	0.864197530864
YJL100W	NA	20	607	3	0.240527182867	0.696029605699	60	7	0	31	23	2	61.0227315675	0.0
YJL101C	20	10	678	1	0.0280235988201	0.816168876469	57	161	0	91	26	5	51.2308501139	0.8
YJL102W	NA	170	819	4	0.0805860805861	0.649826017093	76	2	0	7	140	2	0.0	0.5
YJL103C	NA	120	618	2	0.313915857605	0.5844394191	55	12	0	23	17	3	89.1932879466	0.666666666667
YJL104W	NA	20	149	1	0.369127516779	0.972522224585	63	53	1	NA	25	15	2999.27055802	0.469387755102
YJL105W	NA	NA	NA	NA	NA	0.672888889856	43	11	0	30	15	3	50.8774125388	0.666666666667
YJL106W	NA	20	645	1	0.232558139535	0.872480392735	37	94	0	4	12	80	41741.0127702	0.94580078125
YJL107C	NA	NA	NA	NA	NA	0.594636598711	54	6	0	14	71	4	126.444404219	0.625
YJL108C	NA	NA	NA	NA	NA	0.944456598909	43	3	0	16	13	13	3477.73906568	0.733727810651
YJL109C	20	10	1769	4	0.00904465799887	0.785795293011	69	NA	1	NA	35	73	7677.44627805	0.298367423532
YJL110C	NA	10	551	2	0.68058076225	0.546277174611	72	43	0	21	11	72	25902.5444284	0.860339506173
YJL111W	NA	50	550	1	0.0436363636364	0.985412585554	67	2	1	NA	23	17	628.402940335	0.851211072664
YJL112W	NA	20	714	6	0.172268907563	0.640178089437	70	26	0	19	32	30	6448.17866607	0.828888888889
YJL113W	NA	50	1803	2	0.231835829174	0.644495158643	2	NA	NA	NA	NA	15	846.861144771	0.714285714286
YJL114W	NA	50	414	NA	0.149758454106	0.262132159152	22	NA	NA	NA	NA	4	38.602099472	0.666666666667
YJL115W	20	10	279	1	0.544802867384	0.879275002167	56	315	0	0	50	42	14498.5045881	0.905
YJL116C	NA	170	337	1	0.213649851632	0.825172584878	53	9	0	2	21	NA	NA	NA
YJL117W	50	40	311	1	0.0675241157556	0.655654914802	124	75	0	79	35	51	16240.5248024	0.294044148272
YJL118W	NA	NA	NA	NA	NA	0.902539395752	68	1	0	24	23	1	0.0	0.0
YJL119C	NA	NA	NA	NA	NA	0.988737655459	NA	NA	0	NA	NA	NA	NA	NA
YJL120W	NA	NA	NA	NA	NA	0.335129630364	NA	NA	0	NA	NA	NA	NA	NA
YJL121C	NA	10	238	1	0.0336134453782	0.977280336693	44	57	0	59	10	NA	NA	NA
YJL122W	NA	50	175	1	0.502857142857	0.809755683029	75	10	0	8	30	35	1038.4723588	0.395102040816
YJL123C	NA	NA	NA	NA	NA	0.617022965448	78	66	1	51	37	8	1160.03900937	0.84375
YJL124C	NA	10	172	1	0.156976744186	0.965905589778	54	486	0	62	66	NA	NA	NA
YJL125C	NA	10	383	1	0.109660574413	0.838276911053	28	67	1	NA	19	4	172.01709161	0.625
YJL126W	NA	NA	307	1	0.0390879478827	0.579503246842	73	12	0	18	17	NA	NA	NA
YJL127C	70	20	640	2	0.421875	0.808487780607	48	100	0	6	5	3	264.063595039	0.0
YJL128C	30	10	668	1	0.486526946108	0.844714998308	111	275	0	73	47	29	7535.19409185	0.899408284024
YJL129C	NA	30	1235	4	0.514170040486	0.702816613627	50	46	0	115	66	9	584.370921528	0.83950617284
YJL130C	240	10	2214	8	0.0198735320687	0.954567797273	45	48	0	59	120	58	34062.7309512	0.904948380206
YJL131C	NA	10	356	2	0.241573033708	0.587369748439	106	2	0	12	18	2	9.49275315712	0.5
YJL132W	NA	NA	NA	NA	NA	0.421803816914	75	8	0	21	14	1	0.0	0.0
YJL133W	110	10	314	1	0.0445859872611	0.964233864016	93	16	0	42	47	2	0.0	0.0
YJL134W	90	10	409	1	0.00733496332518	0.705464228476	83	64	0	38	10	3	189.139231645	0.666666666667
YJL135W	NA	NA	NA	NA	NA	0.374773586201	NA	NA	0	NA	NA	NA	NA	NA
YJL136C	300	20	87	1	0.0229885057471	0.999954545814	74	109	0	2	21	3	66.9922445757	0.444444444444
YJL137C	NA	10	380	1	0.0973684210526	0.501540683084	42	14	0	29	37	5	201.625040568	0.56
YJL138C	NA	10	395	2	0.00759493670886	0.994712964102	45	81	0	38	32	59	31563.9941905	0.959064327485
YJL139C	NA	10	428	1	0.0	0.741418804358	96	73	0	54	28	1	0.0	0.0
YJL140W	20	10	221	1	0.488687782805	0.959364866083	29	84	0	0	94	38	2917.76952498	0.434903047091
YJL141C	NA	70	807	2	0.45229244114	0.815708334191	98	77	0	42	24	58	33124.3586248	0.962426437302
YJL142C	NA	NA	NA	NA	NA	0.354974554575	NA	NA	0	NA	NA	NA	NA	NA
YJL143W	NA	20	158	1	0.0822784810127	0.991849058204	129	13	1	NA	33	15	2289.96636646	0.357142857143
YJL144W	NA	20	104	NA	0.846153846154	0.81138412794	98	1	0	58	32	1	0.0	0.0
YJL145W	20	10	294	2	0.0102040816327	0.73665084844	128	15	0	28	25	2	229.180196944	0.0
YJL146W	NA	90	469	NA	0.315565031983	0.734262411334	26	3	0	21	72	7	846.817004793	0.816326530612
YJL147C	NA	NA	NA	NA	NA	0.560850304885	31	49	0	31	32	1	0.0	0.0
YJL148W	NA	10	233	1	0.334763948498	0.616756411767	87	291	0	32	11	33	10374.999741	0.8203125
YJL149W	NA	10	663	2	0.0723981900452	0.755425703872	87	12	0	29	50	7	538.51733083	0.612244897959
YJL150W	NA	NA	NA	NA	NA	0.447280527859	NA	NA	0	NA	NA	NA	NA	NA
YJL151C	NA	40	133	1	0.368421052632	0.535838308557	66	12	0	34	49	48	25725.1853094	0.88
YJL152W	NA	NA	NA	NA	NA	0.565361111183	NA	NA	0	NA	NA	NA	NA	NA
YJL153C	NA	10	533	2	0.015009380863	0.822484395378	55	30	0	59	17	18	3417.00161582	0.899653979239
YJL154C	NA	10	944	1	0.0180084745763	0.703015521031	32	112	0	122	78	24	7581.82104943	0.847222222222
YJL155C	NA	40	452	2	0.0199115044248	0.825300957842	85	35	0	82	21	4	71.3404083647	0.625
YJL156C	30	10	699	1	0.210300429185	0.714990953672	34	7	1	NA	47	6	1305.33831242	0.777777777778
YJL157C	40	20	830	3	0.124096385542	0.554238267304	122	48	1	21	18	27	6730.57875226	0.91124260355
YJL158C	NA	70	227	1	0.242290748899	0.929845030267	129	10	0	37	26	2	5291.0	0.0
YJL159W	NA	70	413	2	0.319612590799	0.976974236912	107	17	0	72	46	4	17.8418750406	0.75
YJL160C	NA	NA	NA	NA	NA	0.668545139852	48	103	0	13	17	3	430.14709296	0.666666666667
YJL161W	NA	NA	NA	NA	NA	0.588386740772	38	6	0	30	6	1	0.0	0.0
YJL162C	NA	NA	NA	NA	NA	0.566807648589	45	4	0	59	18	1	0.0	0.0
YJL163C	NA	NA	NA	NA	NA	0.630073740686	85	29	0	47	7	1	0.0	0.0
YJL164C	NA	20	397	1	0.216624685139	0.897675043854	83	92	1	72	62	NA	NA	NA
YJL165C	120	20	855	5	0.521637426901	0.791702493015	82	124	0	96	63	35	24132.5022908	0.943786982249
YJL166W	NA	10	94	1	0.0	0.98618246045	31	197	0	24	104	9	72.4348624008	0.0
YJL167W	NA	20	352	1	0.0	0.932440039519	32	18	1	NA	45	13	2296.73243984	0.781065088757
YJL168C	20	10	733	3	0.234652114598	0.741372389566	69	307	0	55	51	81	37612.8033364	0.884944115713
YJL169W	NA	NA	NA	NA	NA	0.729094850783	NA	NA	0	NA	NA	NA	NA	NA
YJL170C	NA	70	209	2	0.0	0.720547619441	48	8	0	28	20	1	0.0	0.0
YJL171C	NA	NA	NA	NA	NA	0.818279598157	63	18	0	9	20	NA	NA	NA
YJL172W	NA	180	576	3	0.0538194444444	0.702387059977	62	9	0	20	17	3	122.083422641	0.666666666667
YJL173C	NA	10	122	1	0.0901639344262	0.854476966287	64	1	1	NA	40	30	7030.52536697	0.8896
YJL174W	NA	10	276	2	0.134057971014	0.632806257245	56	15	1	NA	48	2	9.84934734083	0.0
YJL175W	NA	NA	NA	NA	NA	0.3001676414	NA	NA	0	NA	NA	NA	NA	NA
YJL176C	50	10	825	4	0.522424242424	0.663202180187	63	239	0	7	43	40	8184.57376184	0.83625
YJL177W	NA	90	184	1	0.20652173913	0.999295496296	73	29	0	13	7	93	7686.24207957	0.315689981096
YJL178C	NA	10	271	1	0.0959409594096	0.633713235781	87	17	0	45	32	32	12828.6770847	0.894173602854
YJL179W	NA	50	109	1	0.0	0.919663636838	61	217	0	53	51	15	2550.45732488	0.714285714286
YJL180C	NA	10	325	1	0.0492307692308	0.526233129528	55	77	0	8	30	6	4801.77620417	0.777777777778
YJL181W	NA	NA	NA	NA	NA	0.281588779936	64	14	0	21	1	NA	NA	NA
YJL182C	NA	NA	NA	NA	NA	0.190754717019	NA	NA	0	NA	NA	NA	NA	NA
YJL183W	NA	40	422	1	0.0165876777251	0.80736406678	92	315	0	18	65	16	8262.75349715	0.711111111111
YJL184W	160	10	123	1	0.959349593496	0.780825269831	38	11	1	0	37	12	2410.58841636	0.763888888889
YJL185C	NA	20	293	1	0.201365187713	0.716990930954	50	6	0	73	30	8	1065.5199348	0.78125
YJL186W	NA	40	586	2	0.00682593856655	0.561273140719	67	9	0	63	24	4	226.543517695	0.75
YJL187C	50	10	819	2	0.472527472527	0.779691464879	89	155	0	43	48	157	166185.458057	0.955831424157
YJL188C	NA	NA	NA	NA	NA	0.609566343588	NA	NA	0	NA	NA	NA	NA	NA
YJL189W	NA	90	51	1	0.980392156863	0.999628206476	104	6	0	3	1	11	618.04164225	0.842975206612
YJL190C	NA	90	130	1	0.0	0.999748091661	52	8	0	28	25	106	7299.52904408	0.325442176871
YJL191W	300	10	138	1	0.405797101449	0.999000000725	77	3	0	12	17	31	2059.32991986	0.497777777778
YJL192C	NA	40	234	2	0.0128205128205	0.684726241613	82	30	0	77	50	10	1526.72747014	0.617283950617
YJL193W	NA	NA	NA	NA	NA	0.685007444777	102	7	0	63	49	1	0.0	0.0
YJL194W	NA	10	513	1	0.105263157895	0.610441635028	103	96	1	NA	28	29	10797.2918961	0.8125
YJL195C	NA	NA	NA	NA	NA	0.574690883063	NA	NA	0	NA	NA	NA	NA	NA
YJL196C	NA	10	310	1	0.0	0.712063237644	73	33	0	13	22	33	4449.97085759	0.367309458219
YJL197W	NA	NA	1254	3	0.231259968102	0.588739176969	35	15	0	22	27	6	347.524033905	0.833333333333
YJL198W	NA	20	881	2	0.0465380249716	0.799666290056	38	35	1	23	10	5	1086.72537424	0.8
YJL199C	NA	NA	NA	NA	NA	0.538214066715	NA	NA	0	NA	NA	NA	NA	NA
YJL200C	NA	NA	789	2	0.112801013942	0.948042618401	79	58	0	46	54	2	95.9740239264	0.5
YJL201W	NA	NA	NA	NA	NA	0.764081667449	52	23	0	73	41	3	0.0	0.0
YJL202C	NA	NA	NA	NA	NA	0.555727011547	NA	NA	0	NA	NA	NA	NA	NA
YJL203W	NA	50	280	2	0.232142857143	0.592102016006	64	63	1	NA	61	46	8986.5816316	0.485425342058
YJL204C	NA	10	840	1	0.0595238095238	0.737309552581	68	26	0	135	32	10	979.421608076	0.78
YJL205C	NA	50	53	1	0.0	0.960617286188	74	64	0	40	57	NA	NA	NA
YJL206C	NA	NA	NA	NA	NA	0.664880544739	55	36	0	9	13	2	36.4148785376	0.5
YJL207C	NA	20	2014	3	0.00943396226415	0.634064847726	51	2	0	53	51	17	1207.63527055	0.837370242215
YJL208C	NA	20	329	2	0.103343465046	0.787558587353	120	29	0	19	14	8	816.067307355	0.75
YJL209W	NA	20	654	1	0.00152905198777	0.618529262453	92	3	0	26	30	2	0.0	0.5
YJL210W	NA	10	271	1	0.0	0.534812500083	76	24	0	39	64	14	1376.79545746	0.469387755102
YJL211C	NA	NA	NA	NA	NA	0.560977478057	NA	NA	0	NA	NA	NA	NA	NA
YJL212C	NA	10	799	1	0.0688360450563	0.942742502044	87	26	0	32	30	4	25.5250391524	0.625
YJL213W	NA	NA	NA	NA	NA	0.853663656139	127	17	0	19	55	1	0.0	0.0
YJL214W	NA	20	569	1	0.0650263620387	0.765868421828	34	32	0	22	21	8	356.714287167	0.40625
YJL215C	NA	NA	NA	NA	NA	0.0373694445986	NA	NA	0	NA	NA	NA	NA	NA
YJL216C	NA	10	581	1	0.0103270223752	0.674755441298	21	6	0	26	25	NA	NA	NA
YJL217W	NA	NA	NA	NA	NA	0.528613064452	96	15	0	40	42	2	33.1808108484	0.5
YJL218W	NA	NA	196	2	0.030612244898	0.768226735458	49	6	0	23	8	8	1080.27125811	0.8125
YJL219W	NA	20	567	1	0.0670194003527	0.674063380912	38	21	0	NA	NA	5	119.107587349	0.48
YJL221C	NA	10	589	1	0.0458404074703	0.872545198802	58	NA	0	NA	NA	NA	NA	NA
YJL222W	NA	20	1549	5	0.0684312459651	0.494064731364	30	1	NA	NA	NA	7	445.80175273	0.277777777778
YJL222W-B	NA	NA	45	2	0.0	0.26415941999	NA	NA	0	NA	NA	NA	NA	NA
YJR001W	NA	30	602	2	0.124584717608	0.858713102484	66	11	0	25	29	10	2487.79486866	0.84375
YJR002W	NA	20	593	1	0.634064080944	0.651121773859	100	12	1	NA	28	85	12322.7731635	0.470255800119
YJR003C	NA	NA	NA	NA	NA	0.374067307623	40	15	0	26	88	6	116.848857612	0.777777777778
YJR004C	NA	10	650	1	0.0584615384615	0.458410650827	57	5	0	25	53	1	0.0	0.0
YJR005W	NA	10	700	2	0.115714285714	0.784220637792	67	49	0	50	44	13	2425.5423208	0.852071005917
YJR006W	NA	10	487	1	0.0595482546201	0.719199454523	81	36	1	NA	37	7	456.495489895	0.69387755102
YJR007W	NA	30	304	2	0.0921052631579	0.994255740004	38	57	1	NA	11	30	3963.74837095	0.786666666667
YJR008W	NA	NA	NA	NA	NA	0.774252704886	56	3	0	15	22	2	10.5693637089	0.5
YJR009C	NA	10	332	2	0.0722891566265	0.99961561603	99	18	0	11	16	51	27538.0333476	0.917117867555
YJR010C-A	NA	20	94	1	0.0	0.730701756112	98	15	0	31	0	75	49407.8677124	0.66391184573
YJR010W	NA	10	511	2	0.0195694716243	0.930902345237	131	9	0	30	8	2	47.5957475286	0.5
YJR011C	NA	NA	NA	NA	NA	0.691585243422	111	45	0	8	15	6	873.792256072	0.666666666667
YJR012C	NA	NA	NA	NA	NA	0.402266025983	2	1	0	NA	4	4	263.120262081	0.625
YJR013W	90	20	403	2	0.00992555831266	0.732548681319	73	6	1	NA	41	2	0.0	0.0
YJR014W	NA	NA	198	1	0.0353535353535	0.969705193311	65	43	0	27	3	8	495.178710197	0.6875
YJR015W	NA	NA	NA	NA	NA	0.469960209195	53	8	0	28	32	13	698.191642249	0.314049586777
YJR016C	NA	10	585	1	0.0717948717949	0.994316270124	80	110	1	NA	17	4	100.512521005	0.625
YJR017C	20	10	170	2	0.370588235294	0.917567251831	88	40	1	NA	22	80	54876.5890992	0.912833438353
YJR018W	NA	NA	NA	NA	NA	0.676267218615	NA	NA	0	NA	NA	NA	NA	NA
YJR019C	NA	10	349	1	0.0888252148997	0.801958095022	65	13	0	3	7	7	396.362019463	0.734693877551
YJR020W	NA	NA	NA	NA	NA	0.773168169287	NA	NA	0	NA	NA	NA	NA	NA
YJR021C	NA	30	314	1	0.570063694268	0.622812698519	95	12	0	23	32	41	10544.0698688	0.59625
YJR022W	NA	NA	109	1	0.0	0.610527273795	31	6	1	NA	26	81	78401.1970017	0.809940828402
YJR023C	NA	NA	NA	NA	NA	0.497427861845	NA	NA	0	NA	NA	NA	NA	NA
YJR024C	NA	10	244	1	0.0122950819672	0.792504763711	104	8	0	12	4	NA	NA	NA
YJR025C	NA	10	177	1	0.00564971751412	0.96771348452	83	37	0	11	28	7	904.872047399	0.816326530612
YJR026W	NA	50	440	2	0.577272727273	0.606557823691	1	1	0	12	13	2	8.27614532703	0.5
YJR027W	NA	50	1755	4	0.335612535613	0.715785308682	30	NA	NA	NA	NA	2	34.392982492	0.5
YJR028W	NA	50	440	2	0.581818181818	0.706668178519	1	NA	0	NA	NA	3	178.52613279	0.666666666667
YJR029W	NA	50	1755	4	0.335612535613	0.735152620443	6	NA	NA	NA	NA	2	13.9373712643	0.5
YJR030C	NA	NA	NA	NA	NA	0.54205361946	106	3	0	0	0	1	0.0	0.0
YJR031C	130	20	1408	6	0.0561079545455	0.586526614736	83	16	0	35	67	14	6306.26390145	0.863905325444
YJR032W	NA	10	393	3	0.00508905852417	0.732685280109	90	133	0	3	16	19	2436.35663175	0.888888888889
YJR033C	260	20	1357	2	0.105379513633	0.732148748961	46	57	0	124	16	11	632.321628044	0.661157024793
YJR034W	NA	10	108	1	0.101851851852	0.989348625007	68	14	0	6	32	4	94.4379256679	0.625
YJR035W	NA	30	1085	2	0.280184331797	0.711030080549	132	74	0	47	22	35	8097.52282043	0.9296875
YJR036C	NA	20	892	1	0.0807174887892	0.675259798536	55	23	0	18	10	2	41.9383848692	0.5
YJR037W	NA	NA	NA	NA	NA	0.225643229246	NA	NA	0	NA	NA	NA	NA	NA
YJR038C	NA	NA	NA	NA	NA	0.452917354503	NA	NA	0	NA	NA	NA	NA	NA
YJR039W	NA	NA	NA	NA	NA	0.550653891495	74	19	0	8	79	2	0.0	0.0
YJR040W	NA	10	779	2	0.0166880616175	0.823036753417	54	57	0	104	35	7	2305.64285305	0.816326530612
YJR041C	NA	300	1174	2	0.00340715502555	0.412419858817	36	2	1	NA	26	18	343.175273979	0.561728395062
YJR042W	300	20	744	1	0.0147849462366	0.746234005183	27	17	1	NA	33	24	2092.66271726	0.467120181406
YJR043C	NA	10	350	2	0.631428571429	0.601483380822	42	269	0	78	7	11	3147.98720607	0.743801652893
YJR044C	NA	20	140	1	0.0	0.866867612175	90	53	0	8	23	5	633.812347286	0.72
YJR045C	20	10	654	1	0.22629969419	0.96491857647	128	56	1	NA	11	39	18055.9312148	0.886530612245
YJR046W	NA	10	604	4	0.0596026490066	0.601371900713	105	7	1	NA	2	17	601.475385072	0.560553633218
YJR047C	200	10	157	1	0.248407643312	0.999698312977	127	24	0	16	4	10	1246.53693958	0.82
YJR048W	NA	10	109	1	0.0642201834862	0.99379394235	58	57	0	25	22	8	2887.84771492	0.6875
YJR049C	120	20	530	2	0.298113207547	0.865626491821	62	52	1	98	66	6	995.029714121	0.833333333333
YJR050W	NA	10	235	1	0.217021276596	0.673861581831	47	43	0	35	15	22	65.291182455	0.243801652893
YJR051W	NA	10	501	1	0.105788423154	0.666184596097	73	39	0	20	102	1	0.0	0.0
YJR052W	340	20	565	3	0.254867256637	0.622247938872	61	44	0	21	26	8	203.041379865	0.78125
YJR053W	NA	10	574	1	0.609756097561	0.625092174685	79	100	0	38	23	18	5108.277236	0.692041522491
YJR054W	NA	10	497	2	0.265593561368	0.640217537243	52	141	0	80	49	NA	NA	NA
YJR055W	NA	NA	NA	NA	NA	0.505765656054	45	14	0	4	31	1	0.0	0.0
YJR056C	NA	NA	NA	NA	NA	0.634954992671	133	4	0	21	58	6	495.712149089	0.833333333333
YJR057W	NA	20	216	1	0.0	0.626715823098	45	80	1	NA	39	5	126.623783806	0.8
YJR058C	NA	270	147	1	0.0	0.965837841635	84	18	0	33	25	5	61.3309324818	0.48
YJR059W	120	10	818	2	0.558679706601	0.828623525279	113	295	0	52	60	NA	NA	NA
YJR060W	20	10	351	2	0.837606837607	0.706045454753	30	226	0	22	43	21	4395.66812998	0.84
YJR061W	NA	NA	NA	NA	NA	0.426025641344	41	NA	0	32	41	4	87.497485813	0.75
YJR062C	NA	200	457	2	0.0634573304158	0.57241557528	84	8	0	14	20	11	450.493657625	0.876033057851
YJR063W	NA	10	125	2	0.0	0.972306880213	46	8	0	2	18	18	572.075609135	0.716049382716
YJR064W	NA	50	562	1	0.05871886121	0.981194199949	88	3	1	NA	94	21	2484.80053698	0.916099773243
YJR065C	30	10	449	1	0.0400890868597	0.963574816803	58	10	1	NA	43	22	3015.80712459	0.408163265306
YJR066W	70	10	2470	8	0.0214574898785	0.72109038258	55	278	0	31	13	99	83244.6396985	0.925617650945
YJR067C	NA	30	141	1	0.0567375886525	0.536133802467	46	2	1	NA	6	2	0.0	0.5
YJR068W	NA	10	353	2	0.0113314447592	0.877077214549	51	10	1	NA	39	28	4530.04085224	0.8416
YJR069C	NA	10	197	1	0.0	0.84512963017	63	8	0	33	26	2	29.6934942217	0.5
YJR070C	150	20	325	1	0.169230769231	0.920361965384	42	46	0	35	8	16	2492.23518973	0.796875
YJR071W	NA	NA	NA	NA	NA	0.807449867068	NA	NA	0	NA	NA	NA	NA	NA
YJR072C	NA	20	385	1	0.264935064935	0.959645943211	82	2	1	NA	18	50	16810.6889003	0.745659722222
YJR073C	NA	10	206	1	0.0	0.857330113883	67	513	0	140	48	2	172.193865516	0.5
YJR074W	NA	30	218	1	0.133027522936	0.694572298395	63	173	0	13	10	6	170.013913704	0.722222222222
YJR075W	NA	10	396	1	0.0277777777778	0.782246851833	53	211	0	58	15	10	632.229541295	0.76
YJR076C	90	10	415	1	0.21686746988	0.969980770615	74	176	1	NA	29	55	20913.954031	0.865076539694
YJR077C	NA	20	311	1	0.0064308681672	0.978044873549	61	30	0	23	37	27	4183.91447903	0.864197530864
YJR078W	NA	10	453	1	0.0618101545254	0.76533553609	89	28	0	8	2	1	0.0	0.0
YJR079W	NA	NA	NA	NA	NA	0.68962121418	109	9	0	4	0	NA	NA	NA
YJR080C	NA	NA	NA	NA	NA	0.855354431481	19	17	0	8	26	1	0.0	0.0
YJR082C	NA	120	113	1	0.725663716814	0.915698831694	24	109	0	49	35	37	6528.96760105	0.869247626004
YJR083C	NA	NA	NA	NA	NA	0.517735484257	56	11	0	71	28	9	810.022765152	0.79012345679
YJR084W	50	20	423	2	0.00945626477541	0.726932390528	106	44	0	18	38	13	979.548204732	0.662721893491
YJR086W	70	10	110	1	0.290909090909	0.846174175174	48	5	0	NA	NA	5	88.9826196636	0.8
YJR087W	NA	NA	NA	NA	NA	0.389925925612	NA	NA	0	NA	NA	NA	NA	NA
YJR088C	NA	10	292	NA	0.0	0.668598407051	52	58	0	16	32	1	0.0	0.0
YJR089W	NA	10	954	2	0.514675052411	0.446934031536	71	11	1	NA	NA	26	8518.14652233	0.875
YJR090C	80	30	1151	4	0.19461337967	0.807441841336	63	47	0	8	29	37	17345.1193558	0.92578125
YJR091C	30	20	1091	3	0.525206232814	0.788058914291	78	27	0	5	11	31	18694.1236996	0.927083333333
YJR092W	NA	10	1447	6	0.621285418106	0.470441758905	37	24	0	16	25	21	6565.24553737	0.805
YJR093C	NA	10	327	2	0.788990825688	0.77552134256	123	5	1	NA	40	29	3003.46669135	0.747448979592
YJR094C	NA	20	360	NA	0.397222222222	0.669535548866	38	121	0	11	12	4	58.1839086385	0.625
YJR094W-A	NA	90	92	1	0.0	0.993896058811	105	22	0	35	7	9	655.494245717	0.83950617284
YJR095W	NA	50	322	1	0.0248447204969	0.956742004083	63	19	1	3	8	5	2745.72344568	0.75
YJR096W	NA	10	282	1	0.00709219858156	0.858571261499	54	21	0	11	9	14	2753.9727023	0.80612244898
YJR097W	NA	60	172	2	0.0232558139535	0.610248555518	35	34	0	40	16	9	289.985062791	0.83950617284
YJR098C	NA	NA	NA	NA	NA	0.666917301075	46	5	0	3	15	2	8.39449943489	0.5
YJR099W	NA	140	236	1	0.0550847457627	0.554485232055	41	26	0	2	15	4	55.3470626478	0.625
YJR100C	NA	NA	NA	NA	NA	0.770030488593	46	15	0	1	9	1	0.0	0.0
YJR101W	NA	60	266	1	0.0	0.657916354798	103	NA	0	NA	NA	30	2067.80264938	0.186666666667
YJR102C	70	10	202	1	0.0742574257426	0.803318555546	16	48	0	114	51	7	282.931260195	0.5
YJR103W	NA	10	578	2	0.0363321799308	0.894853772879	75	24	0	17	38	6	1297.75897051	0.777777777778
YJR104C	20	10	154	1	0.577922077922	0.923270969109	111	188	0	33	8	13	6727.17510122	0.887573964497
YJR105W	NA	10	340	1	0.0	0.972349952925	118	149	0	31	27	12	2394.05403414	0.888888888889
YJR106W	NA	NA	NA	NA	NA	0.599236915646	63	3	0	3	4	3	89.5579018741	0.444444444444
YJR107W	NA	NA	328	1	0.0	0.751168185818	55	2	0	5	3	NA	NA	NA
YJR108W	NA	50	123	1	0.0	0.59559946331	93	3	0	11	44	5	804.014142607	0.72
YJR109C	NA	10	1118	5	0.0143112701252	0.956673222236	51	6	0	30	21	17	2432.76559222	0.906574394464
YJR110W	NA	20	688	2	0.0697674418605	0.68392356139	75	32	0	13	10	13	722.420916161	0.804733727811
YJR111C	NA	NA	NA	NA	NA	0.838481221356	105	9	0	64	23	3	80.0070054657	0.666666666667
YJR112W	NA	80	201	2	0.10447761194	0.667559406161	37	13	1	NA	17	89	23753.2414675	0.750165147311
YJR113C	NA	60	247	1	0.141700404858	0.805447581485	58	49	0	3	23	31	877.179118107	0.0624349635796
YJR114W	NA	NA	NA	NA	NA	0.552050890577	NA	NA	0	NA	NA	NA	NA	NA
YJR115W	NA	NA	NA	NA	NA	0.584094117912	79	2	0	19	48	6	419.589146835	0.5
YJR116W	NA	NA	NA	NA	NA	0.772345238544	87	5	0	22	46	NA	NA	NA
YJR117W	NA	20	453	2	0.0	0.931662263328	129	153	0	44	50	43	7462.74686426	0.315
YJR118C	NA	20	203	1	0.162561576355	0.74451470509	56	388	0	9	34	10	1267.57670997	0.37037037037
YJR119C	NA	50	728	3	0.00686813186813	0.529154550136	25	45	0	8	24	8	519.831602932	0.857142857143
YJR120W	NA	10	116	1	0.120689655172	0.690125357841	59	131	0	20	18	NA	NA	NA
YJR121W	NA	10	511	3	0.0352250489237	0.997622397301	83	21	0	4	39	34	12076.6908133	0.903581267218
YJR122W	NA	20	497	2	0.0784708249497	0.435839357655	127	2	0	45	8	8	6502.96985698	0.6875
YJR123W	120	10	225	1	0.128888888889	0.999938053631	92	8	1	NA	3	130	22011.0785928	0.35512723608
YJR124C	NA	NA	NA	NA	NA	0.879753528428	39	10	0	22	23	2	97.2951936646	0.5
YJR125C	NA	10	408	1	0.593137254902	0.672742462124	53	29	0	31	17	15	2364.03743664	0.857142857143
YJR126C	NA	50	811	3	0.151664611591	0.669189654593	37	39	0	20	49	NA	NA	NA
YJR127C	NA	380	1380	3	0.316666666667	0.65257398077	81	20	0	19	41	3	182.691383671	0.666666666667
YJR128W	NA	NA	NA	NA	NA	0.546383335013	NA	NA	0	NA	NA	NA	NA	NA
YJR129C	NA	NA	339	1	0.0	0.529729412235	97	5	0	53	15	3	43.8733970656	0.444444444444
YJR130C	NA	20	639	3	0.0594679186228	0.744789063341	34	48	0	37	89	5	191.597444356	0.8
YJR131W	NA	30	549	1	0.0	0.673604849413	23	25	0	5	14	7	982.00319139	0.775510204082
YJR132W	NA	30	1048	2	0.0171755725191	0.754735622177	22	43	0	NA	NA	25	4146.85348088	0.840277777778
YJR133W	NA	10	209	1	0.0622009569378	0.948690477428	40	20	0	4	8	1	0.0	0.0
YJR134C	NA	NA	NA	NA	NA	0.39986158221	65	26	0	12	14	30	4407.39427206	0.815555555556
YJR135C	NA	10	239	1	0.0418410041841	0.481969444109	44	77	1	26	15	22	1616.56830495	0.785123966942
YJR135W-A	NA	10	87	1	0.0	0.903814396341	120	14	0	NA	NA	3	0.0	0.444444444444
YJR136C	NA	NA	NA	NA	NA	0.405109004826	27	201	1	NA	NA	3	147.602017416	0.666666666667
YJR137C	NA	10	1442	5	0.0624133148405	0.872409564533	71	36	0	31	67	2	11.5707031653	0.5
YJR138W	NA	10	1584	6	0.151515151515	0.754893586757	57	3	0	NA	NA	26	6036.16646474	0.917159763314
YJR139C	NA	10	359	2	0.0	0.936351854044	133	260	0	162	23	4	451.675722277	0.666666666667
YJR140C	NA	10	1648	6	0.0807038834951	0.568367697864	42	140	0	65	51	13	841.733120851	0.87573964497
YJR141W	NA	NA	NA	NA	NA	0.305922414251	31	7	0	NA	43	10	1032.52470123	0.82
YJR142W	NA	NA	NA	NA	NA	0.631487853464	22	10	0	70	77	5	110.730557178	0.56
YJR143C	100	10	762	3	0.0275590551181	0.755570992784	38	45	0	NA	NA	2	34.1591481961	0.5
YJR144W	NA	50	269	1	0.133828996283	0.858498766277	65	150	0	18	33	22	5571.89813013	0.904958677686
YJR145C	NA	90	261	4	0.0344827586207	0.999851145665	135	32	0	1	11	121	15011.055089	0.342189741138
YJR146W	NA	NA	NA	NA	NA	0.581596045339	9	NA	0	16	50	NA	NA	NA
YJR147W	NA	30	358	1	0.00558659217877	0.616139275538	93	9	0	24	26	28	1398.52005111	0.566326530612
YJR148W	NA	10	376	1	0.0345744680851	0.931419099257	93	15	0	12	31	7	363.282075689	0.833333333333
YJR149W	NA	NA	NA	NA	NA	0.580473250469	45	3	0	23	50	2	30.1906458623	0.5
YJR150C	NA	10	298	1	0.288590604027	0.48692530687	34	10	0	14	23	NA	NA	NA
YJR152W	NA	10	543	1	0.036832412523	0.883734070239	66	18	0	44	10	5	95.9019257071	0.375
YJR153W	NA	30	361	1	0.00831024930748	0.832206262491	62	9	0	10	24	NA	NA	NA
YJR154W	NA	NA	NA	NA	NA	0.509444764816	27	4	0	23	18	7	217.026709628	0.69387755102
YJR155W	NA	20	288	1	0.0138888888889	0.788061130891	25	2	0	NA	NA	NA	NA	NA
YJR156C	NA	10	340	1	0.0	0.971766374998	18	NA	NA	NA	NA	2	13.7266234648	0.5
YJR158W	NA	20	567	1	0.037037037037	0.709428991482	41	20	NA	NA	NA	1	0.0	0.0
YJR159W	NA	50	357	2	0.0112044817927	0.765306331088	36	21	0	NA	NA	3	18.2341718633	0.5
YJR160C	NA	30	602	1	0.0813953488372	0.577612493952	50	37	0	NA	NA	4	302.601409788	0.0
YKL001C	NA	10	202	1	0.0049504950495	0.956029559321	60	32	0	13	3	3	36.6462560839	0.666666666667
YKL002W	190	10	232	1	0.599137931034	0.94077968737	73	81	0	104	26	16	6891.69396237	0.72
YKL003C	NA	60	131	1	0.0	0.895792930829	106	5	0	5	3	11	7.93734885302	0.165289256198
YKL004W	NA	20	401	2	0.0	0.883229686098	34	151	1	NA	17	21	7970.29794903	0.903047091413
YKL005C	NA	70	594	5	0.296296296296	0.517434174145	75	12	0	6	14	2	7.3103260236	0.5
YKL006C-A	NA	20	97	NA	0.113402061856	0.840772108884	38	7	1	NA	4	13	646.391489114	0.461538461538
YKL006W	NA	90	138	1	0.0	0.999709832725	90	130	0	3	14	22	1243.23741516	0.690082644628
YKL007W	NA	10	268	1	0.0	0.644469641148	97	66	0	55	32	22	4484.5072111	0.843537414966
YKL008C	20	10	418	3	0.11961722488	0.920738266911	92	25	0	9	4	35	12834.0983466	0.427734375
YKL009W	50	20	236	1	0.0720338983051	0.985095640736	49	121	0	2	52	99	12999.3010098	0.290402897239
YKL010C	NA	10	1483	2	0.140256237357	0.682979560625	22	25	0	33	6	30	5204.17686779	0.924444444444
YKL011C	NA	20	353	1	0.0226628895184	0.602722222853	15	4	0	26	6	2	20.912016931	0.5
YKL012W	NA	50	583	3	0.140651801029	0.580292238055	52	7	1	NA	15	134	145498.782544	0.903346386614
YKL013C	NA	10	171	1	0.0526315789474	0.991680234974	37	3	1	NA	39	14	277.495995586	0.14201183432
YKL014C	NA	20	1764	2	0.0181405895692	0.526561095736	24	13	1	NA	8	72	5361.26431908	0.430555555556
YKL015W	NA	10	979	2	0.258426966292	0.709819388495	67	21	0	4	26	8	1478.37861372	0.84375
YKL016C	150	10	174	1	0.051724137931	0.960653335168	101	25	0	6	16	31	11610.8712468	0.859521331946
YKL017C	NA	20	683	2	0.0322108345534	0.754644249683	56	8	0	20	36	1	0.0	0.0
YKL018W	160	10	329	1	0.0	0.954824243561	78	37	1	NA	36	35	5027.40028058	0.750865051903
YKL019W	NA	40	316	2	0.0	0.6391314406	38	4	1	NA	6	5	113.850751634	0.56
YKL020C	NA	10	1082	2	0.277264325323	0.647422900135	37	65	0	26	37	10	605.31094424	0.740740740741
YKL021C	300	20	468	1	0.100427350427	0.823565744146	60	27	1	NA	20	43	1051.70262538	0.139202855443
YKL022C	60	10	840	3	0.29880952381	0.745388426879	11	21	1	NA	10	24	4271.70215135	0.5595463138
YKL023W	NA	NA	NA	NA	NA	0.512382494299	51	19	0	35	59	26	5475.68079602	0.9152
YKL024C	NA	10	204	1	0.0294117647059	0.923856911867	88	11	1	NA	7	2	29.2142701094	0.5
YKL025C	NA	20	679	1	0.229749631811	0.709695098466	41	39	0	34	25	10	1604.81781328	0.88
YKL026C	NA	40	167	1	0.0059880239521	0.654644841568	53	11	0	24	28	1	0.0	0.0
YKL027W	NA	40	447	1	0.0581655480984	0.807683036321	59	46	0	26	19	1	0.0	0.0
YKL028W	NA	40	482	2	0.603734439834	0.812933749637	58	15	1	NA	35	40	12050.4260964	0.831024930748
YKL029C	NA	10	669	3	0.156950672646	0.958883086357	108	53	0	35	9	52	8123.88180669	0.912725874664
YKL030W	NA	NA	NA	NA	NA	0.733153467144	NA	NA	0	NA	NA	NA	NA	NA
YKL031W	NA	NA	NA	NA	NA	0.586978262564	NA	NA	0	NA	NA	NA	NA	NA
YKL032C	70	10	597	1	0.840871021776	0.772429209433	97	219	0	44	8	1	0.0	0.0
YKL033W	NA	NA	NA	NA	NA	0.600026307465	10	609	1	NA	22	5	390.890433279	0.72
YKL033W-A	NA	NA	NA	NA	NA	0.860516175326	18	31	0	95	33	NA	NA	NA
YKL034W	NA	20	758	2	0.0158311345646	0.80619543349	49	7	0	25	0	2	267.153604623	0.5
YKL035W	NA	10	499	1	0.0561122244489	0.985688669264	112	37	1	NA	16	14	1123.46556174	0.765306122449
YKL036C	NA	NA	NA	NA	NA	0.580580152339	NA	NA	0	NA	NA	NA	NA	NA
YKL037W	NA	20	118	1	0.0	0.664358542883	108	13	1	93	10	3	128.364209621	0.444444444444
YKL038W	40	10	1170	7	0.517094017094	0.671050385342	40	32	0	8	6	10	1052.27654217	0.84
YKL039W	NA	NA	NA	NA	NA	0.893996184713	57	26	0	53	9	8	662.517092842	0.84375
YKL040C	NA	20	256	2	0.0703125	0.837793775976	53	53	0	23	10	3	66.2738319445	0.666666666667
YKL041W	190	10	224	1	0.410714285714	0.950525927411	54	152	0	93	10	7	37.842918312	0.612244897959
YKL042W	NA	10	363	1	0.691460055096	0.8288498185	117	19	1	NA	24	39	5541.38938037	0.775623268698
YKL043W	110	30	366	2	0.407103825137	0.727765669196	47	32	0	11	16	3	4.86095271449	0.444444444444
YKL044W	NA	NA	NA	NA	NA	0.690239876278	12	NA	0	33	69	NA	NA	NA
YKL045W	NA	20	528	1	0.0435606060606	0.872345936864	76	25	1	NA	12	9	335.206204645	0.40625
YKL046C	NA	20	449	1	0.0356347438753	0.937431852971	75	14	0	18	3	2	35.1132328682	0.5
YKL047W	NA	NA	NA	NA	NA	0.470911669464	31	5	0	9	6	3	18.0111402398	0.666666666667
YKL048C	20	10	640	2	0.2203125	0.524932917949	29	401	0	26	31	27	3934.90857499	0.9408
YKL049C	NA	40	229	1	0.458515283843	0.811966667349	72	49	1	NA	9	NA	NA	NA
YKL050C	NA	NA	NA	NA	NA	0.375930661262	24	13	0	15	13	21	1501.49785614	0.535
YKL051W	NA	40	353	1	0.0	0.827049906544	42	11	0	5	13	47	7604.49561782	0.402897238569
YKL052C	NA	10	292	2	0.743150684932	0.596458475719	109	17	1	NA	13	19	1602.63319515	0.764542936288
YKL053C-A	NA	20	86	1	0.093023255814	0.991114944791	54	183	0	12	61	3	5336.02130113	0.0
YKL053W	NA	NA	NA	NA	NA	0.548157333669	NA	NA	0	NA	NA	NA	NA	NA
YKL054C	160	30	738	3	0.826558265583	0.750457376183	98	17	0	9	33	38	14928.2181899	0.936449963477
YKL055C	NA	30	278	1	0.0107913669065	0.459537635048	63	142	0	4	21	1	0.0	0.0
YKL056C	90	50	167	1	0.119760479042	0.997265874393	85	44	0	18	2	16	1762.96580989	0.862222222222
YKL057C	40	10	1037	2	0.0173577627772	0.513935774335	44	186	0	4	10	23	1273.47284951	0.247933884298
YKL058W	NA	20	122	2	0.0819672131148	0.942143633396	52	12	1	NA	41	15	2137.13622545	0.390532544379
YKL059C	NA	10	441	2	0.553287981859	0.801245854008	48	35	1	NA	40	20	604.100779942	0.49
YKL060C	NA	10	359	1	0.0891364902507	0.990037037825	152	40	1	NA	10	29	4378.54833916	0.832342449465
YKL061W	NA	30	113	1	0.070796460177	0.862002923768	142	14	0	14	16	28	3833.6461178	0.757201646091
YKL062W	40	10	630	1	0.72380952381	0.775761755254	47	66	0	26	17	14	3221.63179335	0.828402366864
YKL063C	NA	NA	NA	NA	NA	0.655878969161	45	23	0	34	29	1	0.0	0.0
YKL064W	NA	20	969	2	0.501547987616	0.871083850204	55	11	0	40	31	12	2100.49769298	0.847222222222
YKL065C	NA	NA	NA	NA	NA	0.735851852296	56	29	0	38	0	61	13196.9708007	0.271666666667
YKL066W	NA	NA	NA	NA	NA	0.0133941441629	NA	NA	0	NA	NA	NA	NA	NA
YKL067W	NA	30	153	1	0.0	0.961335498727	123	16	0	5	5	17	1947.17974052	0.685121107266
YKL068W	310	10	959	2	0.77267987487	0.539824305451	51	39	0	20	23	47	8192.24466781	0.656899810964
YKL069W	NA	50	180	1	0.0	0.74261326063	53	124	0	26	18	3	24.039493914	0.666666666667
YKL070W	NA	NA	NA	NA	NA	0.259450979915	18	2	0	6	1	1	0.0	1.0
YKL071W	NA	NA	NA	NA	NA	0.535236057145	41	6	0	37	5	3	57.6139704194	0.444444444444
YKL072W	NA	NA	NA	NA	NA	0.517462408255	58	10	0	13	4	12	202.553726117	0.708333333333
YKL073W	140	10	881	1	0.0760499432463	0.612069160898	80	107	0	5	2	28	3884.11110782	0.647928994083
YKL074C	NA	20	527	NA	0.352941176471	0.516015151858	70	124	0	29	24	43	6833.93714969	0.574657941701
YKL075C	NA	20	450	1	0.188888888889	0.770704361713	109	18	0	74	11	4	621.75309466	0.75
YKL076C	NA	NA	NA	NA	NA	0.545617188285	NA	NA	0	NA	NA	NA	NA	NA
YKL077W	NA	NA	NA	NA	NA	0.768168788129	52	8	0	70	37	6	295.659474036	0.777777777778
YKL078W	NA	50	735	4	0.0897959183673	0.827680707952	22	21	1	NA	15	10	204.680305243	0.34
YKL079W	NA	30	656	1	0.25	0.554873160965	44	43	0	52	25	106	38308.3363661	0.710798816568
YKL080W	30	10	392	1	0.0127551020408	0.945215439056	49	41	0	11	15	29	7506.91821467	0.793367346939
YKL081W	NA	170	412	3	0.0898058252427	0.851887005921	52	117	0	37	5	49	16747.17511	0.915798611111
YKL082C	NA	50	434	2	0.86866359447	0.817632951035	81	1	1	NA	49	24	2168.17385518	0.625
YKL083W	NA	NA	NA	NA	NA	0.876915448278	NA	NA	0	NA	NA	NA	NA	NA
YKL084W	NA	30	116	1	0.0	0.496002850734	38	NA	0	13	9	2	0.0	0.5
YKL085W	70	10	334	2	0.0748502994012	0.899105473612	80	35	0	22	34	27	8631.57122335	0.9376
YKL086W	NA	50	127	1	0.0944881889764	0.861320311504	94	3	0	18	10	1	0.0	0.0
YKL087C	NA	10	224	1	0.357142857143	0.706868148983	82	59	0	33	29	NA	NA	NA
YKL088W	40	20	571	1	0.605954465849	0.742765734832	38	3	1	NA	10	20	3830.50769011	0.736842105263
YKL089W	NA	10	549	3	0.588342440801	0.660136364616	25	30	1	NA	26	27	3478.27293501	0.8608
YKL090W	NA	NA	443	2	0.144469525959	0.587866367255	18	4	0	14	25	4	70.6417132883	0.625
YKL091C	NA	NA	310	2	0.0483870967742	0.88450589562	52	2	0	11	10	9	619.001414209	0.83950617284
YKL092C	30	10	1104	3	0.103260869565	0.552441629029	100	18	0	24	23	7	340.611078487	0.816326530612
YKL093W	NA	40	339	1	0.628318584071	0.691058823402	114	46	0	25	12	13	7623.82423548	0.819444444444
YKL094W	NA	90	313	1	0.0543130990415	0.772108280543	54	16	0	31	27	8	567.146963537	0.59375
YKL095W	NA	20	278	1	0.586330935252	0.645347671114	112	6	1	NA	12	36	6570.63548644	0.697530864198
YKL096C-B	NA	NA	NA	NA	NA	0.464666667711	72	NA	0	NA	NA	NA	NA	NA
YKL096W	NA	10	239	2	0.364016736402	0.671713890256	43	6	0	11	7	1	0.0	0.0
YKL096W-A	120	30	92	1	0.423913043478	0.988225808494	121	11	0	27	45	5	243.072003793	0.72
YKL097C	NA	NA	NA	NA	NA	0.539496352144	NA	NA	0	NA	NA	NA	NA	NA
YKL098W	NA	NA	NA	NA	NA	0.474970204999	22	26	0	52	30	1	0.0	0.0
YKL099C	NA	20	250	1	0.684	0.870576362618	26	13	1	NA	17	9	63.1513558519	0.37037037037
YKL100C	NA	NA	NA	NA	NA	0.696249999745	53	8	0	14	13	2	6123.35093362	0.5
YKL101W	50	10	1518	1	0.586956521739	0.592666009362	78	193	1	47	14	102	81324.9812566	0.929980276134
YKL102C	NA	NA	NA	NA	NA	0.0611339869949	NA	NA	0	NA	NA	NA	NA	NA
YKL103C	NA	10	514	2	0.091439688716	0.762726214573	94	8	0	13	18	34	12565.9517967	0.921875
YKL104C	NA	10	717	2	0.0334728033473	0.981513464927	61	18	1	NA	22	62	17583.8527173	0.920927467301
YKL105C	NA	NA	NA	NA	NA	0.339872609516	65	4	0	3	14	9	200.596601817	0.617283950617
YKL106W	70	20	451	1	0.00221729490022	0.812901917841	28	37	0	1	2	NA	NA	NA
YKL107W	NA	NA	NA	NA	NA	0.728847312696	27	3	0	7	12	1	0.0	0.0
YKL108W	90	10	453	1	0.668874172185	0.49578047031	57	21	1	NA	47	31	6625.2385381	0.87514863258
YKL109W	NA	10	554	5	0.673285198556	0.711135135827	79	98	0	30	36	17	1723.13739555	0.837370242215
YKL110C	300	20	313	1	0.0543130990415	0.788266455078	76	94	0	20	19	10	3618.10445819	0.641975308642
YKL111C	NA	NA	NA	NA	NA	0.772184524933	NA	NA	0	NA	NA	NA	NA	NA
YKL112W	70	20	731	2	0.734610123119	0.788546904233	140	23	1	NA	40	11	1028.84253265	0.793388429752
YKL113C	130	10	382	3	0.164921465969	0.94814447451	15	334	0	12	1	13	2365.70771622	0.842975206612
YKL114C	NA	10	367	1	0.149863760218	0.866176631798	22	65	0	14	22	7	1012.2403169	0.833333333333
YKL115C	NA	NA	NA	NA	NA	0.300468193625	NA	NA	0	NA	NA	NA	NA	NA
YKL116C	70	10	518	2	0.289575289575	0.68761785557	52	40	0	44	19	32	7130.40088082	0.920138888889
YKL117W	50	10	216	2	0.430555555556	0.923353303231	68	224	0	17	4	113	119665.363981	0.928996539792
YKL118W	NA	NA	NA	NA	NA	0.323826923992	NA	NA	0	NA	NA	NA	NA	NA
YKL119C	90	20	215	1	0.0	0.637692902283	17	209	0	9	14	7	1420.44417959	0.734693877551
YKL120W	NA	10	324	1	0.033950617284	0.976002052808	49	25	0	17	7	8	1513.96586873	0.8125
YKL121W	NA	NA	NA	NA	NA	0.589889019491	37	18	0	85	25	5	520.314049981	0.72
YKL122C	NA	20	167	1	0.556886227545	0.716599207793	68	2	1	NA	9	11	1087.52514549	0.727272727273
YKL123W	NA	NA	NA	NA	NA	0.524939632196	NA	NA	0	NA	NA	NA	NA	NA
YKL124W	190	20	579	2	0.300518134715	0.843578736851	60	11	0	12	35	3	0.0	0.666666666667
YKL125W	NA	10	627	1	0.167464114833	0.904976115627	63	7	1	NA	21	11	529.322173372	0.776859504132
YKL126W	NA	10	680	3	0.189705882353	0.920625062933	44	48	0	41	13	30	8372.12694462	0.936224489796
YKL127W	NA	10	570	4	0.0491228070175	0.869976651186	38	51	0	27	12	4	99.5995658736	0.75
YKL128C	NA	NA	NA	NA	NA	0.649253378755	46	6	0	1	20	3	190.614479254	0.666666666667
YKL129C	40	10	1272	3	0.276729559748	0.800956272567	113	22	0	8	26	39	9340.42851123	0.742147552958
YKL130C	110	20	246	1	0.0	0.798519569711	30	8	0	14	2	72	55278.9373375	0.953032104637
YKL131W	NA	NA	NA	NA	NA	0.36811494234	NA	NA	0	NA	NA	NA	NA	NA
YKL132C	NA	NA	430	NA	0.00697674418605	0.56906187192	42	63	0	18	32	3	161.393930356	0.666666666667
YKL133C	NA	NA	NA	NA	NA	0.449858477428	63	4	0	15	3	4	266.360490122	0.625
YKL134C	30	20	772	1	0.0	0.756510996988	84	57	0	4	14	2	19.5107515978	0.5
YKL135C	NA	20	726	2	0.0523415977961	0.844836772318	50	45	0	105	47	32	5057.11005545	0.835555555556
YKL136W	NA	NA	NA	NA	NA	0.551365913666	NA	NA	0	NA	NA	NA	NA	NA
YKL137W	NA	10	111	1	0.108108108108	0.848943452984	39	41	0	10	0	3	5291.0	0.444444444444
YKL138C	NA	60	131	1	0.106870229008	0.834494949171	45	NA	0	8	31	1	0.0	0.0
YKL138C-A	NA	10	69	1	0.0289855072464	0.892490476157	60	1	1	NA	NA	58	11785.9981543	0.710987996307
YKL139W	60	10	528	1	0.375	0.760658476112	92	305	1	2	41	51	13859.0562836	0.8515625
YKL140W	NA	40	548	3	0.158759124088	0.825701882702	42	19	0	19	23	13	2655.0954589	0.721893491124
YKL141W	70	10	198	1	0.0	0.886989950778	64	52	1	NA	7	7	5610.5772394	0.65306122449
YKL142W	NA	NA	NA	NA	NA	0.792146970184	54	6	0	18	5	34	13892.2400567	0.906064209275
YKL143W	40	10	463	1	0.628509719222	0.829328305934	41	98	0	3	13	15	639.712873697	0.435555555556
YKL144C	NA	10	212	2	0.141509433962	0.972677623489	22	40	1	NA	39	21	2484.0064607	0.408163265306
YKL145W	110	10	467	2	0.366167023555	0.962563392111	53	22	1	NA	11	83	43962.9245632	0.773967383021
YKL146W	NA	10	692	2	0.349710982659	0.731278500089	84	22	0	25	5	10	3546.51053294	0.74
YKL147C	NA	NA	NA	NA	NA	0.504967638443	NA	NA	0	NA	NA	NA	NA	NA
YKL148C	NA	10	640	2	0.1421875	0.990848156573	121	51	0	42	15	6	5483.22942657	0.5
YKL149C	90	30	405	2	0.0888888888889	0.679277504609	119	54	0	34	10	2	17.9828437267	0.5
YKL150W	50	20	302	2	0.0364238410596	0.901259626118	69	21	0	12	6	10	4178.47719902	0.88
YKL151C	NA	30	337	1	0.0652818991098	0.846890533087	109	5	0	4	19	8	1708.39043412	0.8125
YKL152C	NA	10	247	1	0.0445344129555	0.999184140675	105	4	1	NA	32	28	6535.39840643	0.905349794239
YKL153W	NA	NA	NA	NA	NA	0.997837255398	NA	NA	0	NA	NA	NA	NA	NA
YKL154W	NA	20	244	1	0.0	0.71179727931	45	11	1	NA	4	36	3470.34557441	0.0555102040816
YKL155C	NA	60	628	1	0.157643312102	0.630507154928	66	6	0	42	42	39	8713.85017243	0.449963476991
YKL156C-A	NA	NA	NA	NA	NA	0.999512821181	NA	NA	0	NA	NA	NA	NA	NA
YKL156W	300	10	82	1	0.0365853658537	0.998453816257	62	20	0	8	4	8	797.105172518	0.734693877551
YKL157W	NA	20	952	2	0.0136554621849	0.853376356987	61	54	0	10	16	11	5930.87205753	0.859504132231
YKL158W	NA	NA	NA	NA	NA	NA	NA	NA	0	NA	NA	NA	NA	NA
YKL159C	NA	10	211	1	0.431279620853	0.719599055373	66	22	0	33	1	9	1201.6249126	0.814814814815
YKL160W	NA	10	145	2	0.579310344828	0.935244294312	25	144	0	41	48	14	1325.54674767	0.836734693878
YKL161C	NA	NA	433	1	0.00692840646651	0.396119047891	94	57	0	9	34	20	3451.1132138	0.87037037037
YKL162C	NA	NA	NA	NA	NA	0.637738627135	27	12	0	10	10	NA	NA	NA
YKL162C-A	NA	NA	NA	NA	NA	0.740960785416	NA	NA	0	NA	NA	NA	NA	NA
YKL163W	NA	70	325	1	0.190769230769	0.890630880686	125	4	0	8	24	1	0.0	1.0
YKL164C	NA	70	341	1	0.214076246334	0.923060430559	81	23	0	35	24	3	91.7543377886	0.5
YKL165C	30	10	919	2	0.00435255712731	0.850592754883	57	8	1	NA	8	5	14.4620108443	0.0
YKL166C	NA	20	398	2	0.168341708543	0.924804512895	42	77	1	8	5	96	95944.5788523	0.9415625
YKL167C	NA	60	137	1	0.00729927007299	0.749867150845	49	56	0	9	10	25	1293.99611514	0.2848
YKL168C	NA	NA	724	1	0.412983425414	0.561043218674	51	117	0	26	83	31	6643.26961742	0.853223593964
YKL169C	NA	NA	NA	NA	NA	0.929416668411	NA	NA	0	NA	NA	NA	NA	NA
YKL170W	NA	60	138	1	0.0144927536232	0.961055157711	76	5	0	4	4	3	18.2533709303	0.666666666667
YKL171W	NA	70	928	3	0.385775862069	0.708118407018	85	44	0	9	2	58	35931.2906272	0.930398572278
YKL172W	NA	90	427	2	0.861826697892	0.839059969857	104	9	1	NA	0	85	16473.951021	0.531572071418
YKL173W	NA	20	1008	5	0.111111111111	0.641159234262	47	62	1	NA	23	71	6975.26982753	0.274945447332
YKL174C	NA	10	618	1	0.0809061488673	0.823758752023	49	19	0	50	7	4	48.4595412427	0.444444444444
YKL175W	NA	10	503	1	0.290258449304	0.67823677381	83	9	0	12	19	3	207.754235247	0.444444444444
YKL176C	NA	20	828	2	0.20652173913	0.725850020765	49	96	0	83	37	1	0.0	0.0
YKL177W	NA	NA	NA	NA	NA	0.764613571241	NA	NA	0	NA	NA	NA	NA	NA
YKL178C	NA	20	470	3	0.0829787234043	0.707412598714	53	7	0	NA	33	6	911.175804218	0.833333333333
YKL179C	NA	100	679	2	0.427098674521	0.725707353403	54	28	0	21	0	103	24821.0411213	0.782590587255
YKL180W	NA	90	184	1	0.195652173913	0.999850451087	70	11	1	NA	1	107	6606.71849261	0.230566893424
YKL181W	NA	50	427	2	0.133489461358	0.958429130055	86	4	0	2	19	22	3762.5278465	0.888429752066
YKL182W	NA	10	2051	4	0.0175524134569	0.965342432143	25	19	1	NA	24	26	3715.44264273	0.875
YKL183W	NA	NA	NA	NA	NA	0.955414766881	26	12	0	16	16	3	78.7915682283	0.444444444444
YKL184W	NA	10	466	2	0.00858369098712	0.747653106317	84	198	0	29	2	3	5304.13079388	0.5
YKL185W	NA	10	588	1	0.53231292517	0.798252972545	31	44	0	39	14	26	4279.87289613	0.777777777778
YKL186C	NA	20	184	1	0.179347826087	0.864464865776	92	16	1	NA	9	19	347.884068136	0.581717451524
YKL187C	NA	20	750	1	0.0973333333333	0.552788726429	109	8	0	13	10	NA	NA	NA
YKL188C	50	10	853	2	0.15592028136	0.75804957141	12	25	0	2	1	3	94.3472315092	0.444444444444
YKL189W	NA	10	399	1	0.0701754385965	0.889382501192	37	24	1	NA	2	10	673.492251553	0.82
YKL190W	80	20	175	NA	0.0228571428571	0.98373106218	69	153	0	54	14	8	5786.41320988	0.5625
YKL191W	NA	60	534	1	0.147940074906	0.722588162976	51	18	0	40	21	11	854.821431469	0.743801652893
YKL192C	NA	10	125	1	0.032	0.986417991144	117	11	1	NA	8	3	815.345484343	0.666666666667
YKL193C	NA	20	338	2	0.0532544378698	0.763636185455	26	76	1	NA	20	27	7298.37867059	0.884688090737
YKL194C	NA	10	462	2	0.0151515151515	0.808165587619	36	6	0	19	40	16	79260.0	0.197530864198
YKL195W	NA	30	403	1	0.791563275434	0.641429043447	79	33	1	NA	62	30	37886.6812724	0.853223593964
YKL196C	NA	20	200	2	0.0	0.98123714953	100	15	1	NA	27	46	12110.3565779	0.739130434783
YKL197C	NA	10	1043	3	0.0373921380633	0.424381546168	53	36	0	31	28	10	383.284427789	0.34
YKL198C	NA	10	662	1	0.335347432024	0.368127702529	62	90	0	10	32	12	842.659425042	0.864197530864
YKL199C	NA	NA	NA	NA	NA	NA	NA	NA	0	NA	NA	NA	NA	NA
YKL200C	NA	NA	NA	NA	NA	NA	NA	NA	0	NA	NA	NA	NA	NA
YKL201C	NA	10	1178	2	0.134974533107	0.350799830525	54	28	0	25	20	3	357.531272255	0.666666666667
YKL202W	NA	NA	NA	NA	NA	0.540902061811	NA	NA	0	NA	NA	NA	NA	NA
YKL203C	20	10	2474	6	0.0440582053355	0.861539529865	58	181	1	NA	24	79	46568.1697473	0.924897959184
YKL204W	NA	10	632	NA	0.875	0.851362824061	43	42	0	19	29	19	3996.37558049	0.914127423823
YKL205W	90	10	1100	4	0.00454545454545	0.841662125689	31	69	1	19	5	11	1299.85008929	0.793388429752
YKL206C	NA	20	267	1	0.0	0.868498757285	111	20	0	56	50	10	658.134208537	0.58
YKL207W	NA	10	253	1	0.118577075099	0.808311025471	41	29	0	57	31	9	11374.0388513	0.625
YKL208W	90	10	271	NA	0.0147601476015	0.665247548348	80	119	0	27	8	NA	NA	NA
YKL209C	NA	10	1290	2	0.0062015503876	0.590817971001	149	7	0	NA	36	5	343.934549396	0.72
YKL210W	NA	50	1024	5	0.0693359375	0.966518050733	76	6	1	NA	3	39	29234.5502299	0.948096885813
YKL211C	NA	10	484	2	0.00413223140496	0.900410998027	41	31	0	72	5	21	2426.4463395	0.920634920635
YKL212W	NA	20	623	1	0.00802568218299	0.808408654327	103	578	0	41	8	49	22509.5532868	0.806818181818
YKL213C	NA	20	715	3	0.0293706293706	0.702032123148	59	421	0	77	14	19	1407.223521	0.836734693878
YKL214C	NA	20	203	1	0.5960591133	0.76783660248	48	44	0	24	7	14	4172.25631802	0.87573964497
YKL215C	NA	10	1286	3	0.045101088647	0.885333593642	44	5	0	15	22	5	5414.36464158	0.625
YKL216W	NA	10	314	1	0.0350318471338	0.947539684193	67	35	0	47	32	5	531.840197935	0.75
YKL217W	NA	20	616	1	0.131493506494	0.925008644721	85	26	0	19	11	1	0.0	0.0
YKL218C	NA	30	326	1	0.0153374233129	0.574346585305	66	87	0	29	23	2	16.4675297226	0.5
YKL219W	NA	NA	NA	NA	NA	0.187267156443	21	1	0	NA	NA	1	0.0	0.0
YKL220C	NA	10	711	4	0.0267229254571	0.573574438104	29	4	0	12	10	2	4.03431659195	0.5
YKL221W	NA	NA	473	2	0.0190274841438	0.820607595999	30	4	0	5	8	3	1494.90448252	0.666666666667
YKL222C	NA	NA	705	2	0.0921985815603	0.567569877215	35	9	0	12	15	NA	NA	NA
YKL224C	NA	NA	NA	NA	NA	0.911747312333	22	NA	0	NA	NA	NA	NA	NA
YKR001C	50	10	704	3	0.160511363636	0.969024115689	83	303	0	35	42	49	13184.6548049	0.770512286547
YKR002W	NA	10	568	3	0.0792253521127	0.920700646471	57	15	1	NA	21	29	1919.57553113	0.689655172414
YKR003W	70	10	448	1	0.162946428571	0.875488494445	47	12	0	6	6	13	1241.77809387	0.781065088757
YKR004C	NA	NA	NA	NA	NA	0.386275132175	93	5	1	NA	17	NA	NA	NA
YKR005C	NA	NA	NA	NA	NA	0.41131178795	34	3	0	6	4	NA	NA	NA
YKR006C	NA	60	264	2	0.200757575758	0.472386163245	70	3	0	109	3	30	7188.47248016	0.491111111111
YKR007W	40	20	184	1	0.771739130435	0.626614414921	84	102	0	68	33	15	2505.26764803	0.459183673469
YKR008W	NA	10	625	2	0.1808	0.739487221142	39	106	1	NA	64	26	989.960802497	0.60650887574
YKR009C	NA	10	900	3	0.0188888888889	0.857523863222	35	14	0	0	1	14	2326.8567414	0.897959183673
YKR010C	230	10	771	3	0.613488975357	0.362965889377	33	74	0	26	16	16	619.386234549	0.844444444444
YKR011C	NA	NA	NA	NA	NA	0.773520715867	53	2	0	10	7	4	421.031550142	0.625
YKR012C	NA	NA	NA	NA	NA	0.681507935821	NA	NA	0	NA	NA	NA	NA	NA
YKR013W	NA	10	329	1	0.376899696049	0.679242424639	77	3	0	11	77	2	187.275579835	0.5
YKR014C	NA	10	234	1	0.252136752137	0.922219860213	68	21	0	20	2	27	3841.96162887	0.399408284024
YKR015C	NA	NA	NA	NA	NA	0.513584065904	110	5	0	10	7	1	0.0	0.0
YKR016W	NA	10	540	2	0.101851851852	0.666052988136	95	53	0	33	7	NA	NA	NA
YKR017C	200	50	551	2	0.02722323049	0.863424518606	39	3	0	27	45	3	23.0746862953	0.666666666667
YKR018C	NA	NA	NA	NA	NA	0.912039487076	52	51	0	20	6	4	100.597298662	0.375
YKR019C	110	20	615	3	0.718699186992	0.665566558668	90	111	0	154	70	1	0.0	0.0
YKR020W	90	10	164	1	0.536585365854	0.562777779106	65	203	0	20	5	8	65.7574807759	0.75
YKR021W	60	10	915	3	0.340983606557	0.698898836063	33	6	0	35	22	9	1128.97436273	0.888888888889
YKR022C	NA	30	322	1	0.487577639752	0.507733746107	23	9	1	NA	26	48	16508.7265249	0.760869565217
YKR023W	NA	NA	NA	NA	NA	0.571546140143	34	23	0	32	41	4	126.032655506	0.625
YKR024C	NA	20	742	3	0.237196765499	0.807012562653	70	101	0	2	21	20	1041.60218721	0.42
YKR025W	NA	10	282	1	0.40780141844	0.837586574283	108	NA	1	NA	20	27	3253.13605928	0.502958579882
YKR026C	NA	10	305	1	0.0196721311475	0.983706973542	36	52	0	42	11	41	19796.5508856	0.925925925926
YKR027W	NA	20	765	1	0.0313725490196	0.458930374375	30	43	0	24	19	10	1020.86198569	0.8125
YKR028W	NA	10	1033	2	0.436592449177	0.661626370586	52	91	0	53	18	10	553.980915664	0.88
YKR029C	NA	10	751	4	0.396804260985	0.410187500571	42	195	0	79	51	14	1923.54984716	0.795918367347
YKR030W	NA	NA	NA	NA	NA	0.858176399034	109	22	0	7	4	7	423.507035257	0.612244897959
YKR031C	80	10	1683	4	0.213309566251	0.756956057957	54	40	0	56	33	22	10584.176495	0.888429752066
YKR032W	NA	NA	NA	NA	NA	0.716711110337	NA	NA	0	NA	NA	NA	NA	NA
YKR033C	NA	NA	NA	NA	NA	0.959380283252	NA	NA	0	NA	NA	NA	NA	NA
YKR034W	NA	10	269	1	0.297397769517	0.824074075703	40	33	0	30	1	24	9041.51323708	0.900826446281
YKR035C	NA	NA	NA	NA	NA	0.921087230827	NA	NA	0	NA	NA	NA	NA	NA
YKR035W-A	NA	20	204	1	0.294117647059	0.953656913982	57	51	0	61	23	29	2739.74369288	0.594530321046
YKR036C	220	40	643	3	0.0902021772939	0.491689959089	29	47	0	8	18	25	8494.7946812	0.923611111111
YKR037C	NA	10	295	1	0.0542372881356	0.671798424213	104	24	1	NA	13	23	3397.67262687	0.665289256198
YKR038C	220	40	386	1	0.0181347150259	0.940783809484	81	19	1	NA	17	6	3544.7217145	0.666666666667
YKR039W	NA	10	602	2	0.0498338870432	0.788431731124	80	64	0	7	19	41	18467.168391	0.87962962963
YKR040C	NA	NA	NA	NA	NA	0.310958333619	NA	NA	0	NA	NA	NA	NA	NA
YKR041W	NA	NA	NA	NA	NA	0.446163346155	81	12	0	16	20	2	12.6488426569	0.5
YKR042W	20	20	365	1	0.117808219178	0.863150274372	122	90	0	50	10	2	7.47523601213	0.5
YKR043C	NA	50	271	1	0.0774907749077	0.938202208135	71	9	0	15	3	2	0.0	0.5
YKR044W	NA	NA	NA	NA	NA	0.627403904649	105	10	0	10	8	NA	NA	NA
YKR045C	NA	NA	NA	NA	NA	0.846782609085	128	5	0	13	8	NA	NA	NA
YKR046C	NA	40	283	1	0.21554770318	0.880471832081	102	19	0	8	20	48	24837.7104374	0.87811634349
YKR047W	NA	NA	NA	NA	NA	0.514898694348	NA	NA	0	NA	NA	NA	NA	NA
YKR048C	20	10	417	1	0.36690647482	0.870784690089	99	148	0	30	16	104	85516.7415529	0.944202359443
YKR049C	NA	NA	133	1	0.0	0.985529851854	63	24	0	10	18	3	110.998109199	0.666666666667
YKR050W	NA	30	889	1	0.268841394826	0.635388390047	66	37	0	14	18	3	41.1450345629	0.444444444444
YKR051W	NA	NA	NA	NA	NA	0.710264916609	46	10	0	21	4	1	0.0	0.0
YKR052C	NA	10	304	1	0.0	0.932778143492	64	38	0	44	77	2	13.3344534796	0.0
YKR053C	NA	20	404	2	0.00247524752475	0.411892180938	55	88	0	11	37	NA	NA	NA
YKR054C	NA	10	4092	15	0.00904203323558	0.543645085173	28	133	0	27	6	97	25607.1845673	0.689861495845
YKR055W	NA	10	291	1	0.19587628866	0.765768265411	34	58	0	8	29	10	430.287849067	0.864197530864
YKR056W	NA	40	639	2	0.120500782473	0.823615626549	42	30	0	22	30	1	0.0	0.0
YKR057W	300	20	87	1	0.0229885057471	0.99899999978	42	41	0	1	3	7	47.4981709554	0.448979591837
YKR058W	NA	10	616	2	0.51461038961	0.393161534202	38	29	0	5	14	4	37.5030294408	0.375
YKR059W	NA	30	395	2	0.00759493670886	0.995501684671	27	79	0	22	4	37	6703.80755184	0.917457998539
YKR060W	NA	NA	NA	NA	NA	0.71604000013	43	26	0	6	0	32	773.979651348	0.17578125
YKR061W	NA	10	425	1	0.00941176470588	0.768514085921	32	20	0	14	7	1	0.0	0.0
YKR062W	NA	70	328	1	0.350609756098	0.852550152875	42	61	1	NA	15	27	4093.02065303	0.685871056241
YKR063C	NA	20	502	2	0.0756972111554	0.587126574088	66	16	1	NA	18	63	18698.4487971	0.651900826446
YKR064W	80	10	863	1	0.0614136732329	0.538326389507	34	23	0	17	8	4	876.722468906	0.666666666667
YKR065C	NA	20	197	1	0.0	0.731252526154	81	71	0	31	33	4	97.5699134891	0.375
YKR066C	NA	50	361	1	0.1108033241	0.811847146035	79	5	0	35	60	9	1955.41299885	0.734693877551
YKR067W	NA	60	743	1	0.110363391655	0.753315861441	59	93	0	13	36	5	251.843804584	0.8
YKR068C	NA	20	193	1	0.0	0.979900344592	34	60	1	NA	1	19	6154.3955202	0.570637119114
YKR069W	NA	10	593	1	0.0860033726813	0.730398429836	91	6	0	42	12	3	19.1077050839	0.444444444444
YKR070W	NA	NA	NA	NA	NA	0.816520303709	42	4	0	9	22	2	0.0	0.0
YKR071C	NA	20	348	2	0.229885057471	0.654618912181	20	8	1	NA	59	17	12681.4740107	0.782006920415
YKR072C	40	20	562	3	0.64590747331	0.753991712349	43	78	0	104	69	14	7586.76526042	0.819444444444
YKR073C	NA	NA	NA	NA	NA	0.52920249227	NA	NA	0	NA	NA	NA	NA	NA
YKR074W	NA	NA	NA	NA	NA	0.770824788526	75	11	0	8	23	1	0.0	0.0
YKR075C	NA	NA	NA	NA	NA	0.532134198966	38	33	0	27	38	1	0.0	0.0
YKR075W-A	NA	NA	NA	NA	NA	0.30608148152	NA	NA	0	NA	NA	NA	NA	NA
YKR076W	NA	10	370	2	0.0	0.839145553579	22	4	0	22	17	1	0.0	0.0
YKR077W	NA	NA	NA	NA	NA	0.749764652441	35	28	0	34	6	4	19.9270391597	0.625
YKR078W	NA	NA	585	3	0.121367521368	0.697334472155	40	4	0	9	96	3	57.0721055981	0.444444444444
YKR079C	NA	30	838	2	0.0167064439141	0.716280493303	71	7	1	NA	33	10	5875.06947979	0.740740740741
YKR080W	NA	10	320	2	0.0	0.920508828279	69	6	0	22	32	6	1260.743588	0.8
YKR081C	300	20	344	2	0.281976744186	0.964167152648	18	3	1	NA	55	NA	NA	NA
YKR082W	70	10	1157	3	0.009507346586	0.590671561143	42	286	0	3	59	33	3312.17097514	0.548828125
YKR083C	NA	10	133	1	0.481203007519	0.619800996062	71	6	1	NA	30	42	6538.14332532	0.64009518144
YKR084C	410	10	611	3	0.144026186579	0.735215687326	36	25	0	39	33	6	310.22574093	0.611111111111
YKR085C	NA	60	195	1	0.2	0.896139456528	40	NA	0	8	29	24	60.3178882903	0.288194444444
YKR086W	NA	10	1071	4	0.164332399627	0.639547264208	45	111	1	NA	28	34	941.360211282	0.396193771626
YKR087C	NA	10	345	1	0.0	0.761769751496	41	10	0	23	25	NA	NA	NA
YKR088C	NA	10	337	4	0.026706231454	0.736101578496	41	15	0	24	16	14	1618.97859291	0.804733727811
YKR089C	140	20	910	4	0.313186813187	0.806159533384	32	32	0	20	20	1	0.0	0.0
YKR090W	NA	10	706	2	0.64447592068	0.505167374385	119	7	0	25	33	6	364.170288471	0.833333333333
YKR091W	NA	NA	246	NA	0.686991869919	0.58649257852	60	42	0	25	58	2	0.0	0.5
YKR092C	NA	120	406	2	0.950738916256	0.707815726371	100	98	0	6	54	26	5359.46965447	0.807692307692
YKR093W	NA	10	601	1	0.0981697171381	0.928983943619	101	30	0	72	56	4	180.831173761	0.625
YKR094C	300	50	128	2	0.1875	0.999857881427	55	134	0	12	8	11	1604.60622512	0.826446280992
YKR095W	20	10	1875	2	0.431466666667	0.421044421002	69	81	0	30	23	17	1111.4540103	0.865051903114
YKR095W-A	70	10	88	1	0.0340909090909	0.798486891386	39	10	0	NA	NA	2	0.0	0.0
YKR096W	NA	NA	NA	NA	NA	0.654869566197	50	28	0	32	76	9	793.758742141	0.814814814815
YKR097W	NA	10	549	1	0.0564663023679	0.971514546654	27	56	0	25	28	15	2673.50099383	0.835555555556
YKR098C	NA	NA	717	1	0.13110181311	0.58097260953	18	20	0	5	28	1	0.0	0.0
YKR099W	NA	110	811	2	0.72009864365	0.710492611142	13	109	0	16	48	9	864.456797965	0.83950617284
YKR100C	NA	70	355	2	0.67323943662	0.658684457184	22	16	0	36	28	5	759.109671716	0.8
YKR101W	NA	20	654	1	0.0045871559633	0.399047328382	54	59	0	30	12	12	1595.49529091	0.819444444444
YKR102W	NA	30	1169	2	0.24123182207	0.254037891924	30	9	0	11	10	NA	NA	NA
YKR103W	NA	NA	1218	2	0.0484400656814	0.243406890865	13	10	0	37	18	3	139.833622592	0.666666666667
YKR104W	NA	NA	306	1	0.0359477124183	0.33013789392	13	42	0	12	18	3	161.469109877	0.444444444444
YKR105C	NA	10	582	1	0.0154639175258	0.561622069808	7	2	0	15	24	7	612.801367502	0.775510204082
YKR106W	NA	10	615	1	0.00487804878049	0.259245671171	63	5	0	17	23	2	0.911551924924	0.0
YLL001W	NA	20	757	3	0.125495376486	0.874076518269	43	77	0	50	27	19	4089.48284496	0.906574394464
YLL002W	NA	10	436	1	0.052752293578	0.550133485853	22	340	0	7	14	6	5382.92037235	0.666666666667
YLL003W	NA	10	946	3	0.178646934461	0.657400211769	48	34	1	NA	35	9	374.171280888	0.83950617284
YLL004W	NA	10	616	3	0.0243506493506	0.753022151389	47	57	1	NA	49	27	2715.63250782	0.677514792899
YLL005C	NA	30	868	2	0.0	0.607012658329	55	3	0	13	11	10	3452.47078344	0.8
YLL006W	NA	10	426	2	0.0985915492958	0.78925605003	40	354	0	5	53	36	20637.7372376	0.925619834711
YLL007C	NA	NA	NA	NA	NA	0.529263764152	35	6	0	45	26	NA	NA	NA
YLL008W	300	20	752	3	0.389627659574	0.850424968156	48	6	1	NA	24	72	11269.261196	0.4899821464
YLL009C	20	10	69	1	0.159420289855	0.975880956792	61	10	0	18	97	5	6644.09506738	0.56
YLL010C	NA	NA	427	2	0.545667447307	0.867656542882	125	30	0	30	40	3	23.1236533474	0.444444444444
YLL011W	NA	50	489	3	0.269938650307	0.956900681462	55	6	1	NA	26	47	2464.43849062	0.340425531915
YLL012W	NA	40	573	1	0.0366492146597	0.786818236049	161	18	0	12	21	11	877.736879728	0.727272727273
YLL013C	100	20	879	2	0.435722411832	0.830971213085	15	32	0	20	33	NA	NA	NA
YLL014W	NA	10	108	1	0.0	0.74697859301	44	45	0	21	8	4	249.625695903	0.75
YLL015W	120	10	1559	3	0.0493906350225	0.557852564484	62	22	0	23	17	4	3752.13139756	0.75
YLL016W	NA	20	103	1	0.00970873786408	NA	7	7	0	15	29	3	46.9511304151	0.666666666667
YLL017W	NA	20	1048	2	0.12213740458	NA	NA	3	0	14	21	4	55.8605458619	0.625
YLL018C	NA	20	557	3	0.174147217235	0.961040025673	66	14	1	NA	24	34	91530.9094674	0.836805555556
YLL018C-A	80	10	98	NA	0.530612244898	0.842447813166	71	5	0	14	6	1	0.0	0.0
YLL019C	130	10	737	4	0.25237449118	0.862568203475	57	29	0	42	24	33	5523.10235577	0.826171875
YLL020C	NA	NA	NA	NA	NA	0.650735295691	NA	NA	0	NA	NA	NA	NA	NA
YLL021W	50	10	1466	2	0.718963165075	0.463124744694	46	70	0	76	41	37	6644.58815636	0.904320987654
YLL022C	NA	10	385	1	0.488311688312	0.687586356484	67	4	0	NA	NA	19	3688.75938795	0.888888888889
YLL023C	NA	10	279	1	0.0501792114695	0.774535715037	89	29	0	34	28	24	8093.36259412	0.681818181818
YLL024C	NA	10	639	1	0.26917057903	0.998694271718	84	26	0	41	25	NA	NA	NA
YLL025W	NA	NA	NA	NA	NA	0.950797335784	60	13	0	25	7	NA	NA	NA
YLL026W	30	10	908	4	0.154185022026	0.958994134573	57	39	0	13	47	49	17817.8224494	0.922469135802
YLL027W	NA	20	250	1	0.264	0.854278885485	114	8	0	21	29	9	1453.81191019	0.79012345679
YLL028W	NA	10	586	1	0.151877133106	0.910421353421	33	10	0	12	34	66	31048.7734322	0.69406867846
YLL029W	NA	20	749	2	0.0614152202937	0.79973200076	83	47	0	33	9	6	1093.74778323	0.777777777778
YLL030C	NA	NA	NA	NA	NA	0.0733216370528	NA	NA	0	NA	NA	NA	NA	NA
YLL031C	NA	20	1017	2	0.007866273353	0.861636216006	72	16	1	NA	28	1	0.0	0.0
YLL032C	NA	NA	NA	NA	NA	0.548833737783	35	6	0	85	51	4	5327.91043445	0.444444444444
YLL033W	110	20	230	1	0.0	0.590590187086	58	20	0	10	15	3	629.986262546	0.666666666667
YLL034C	NA	20	837	1	0.21027479092	0.884957042222	56	7	1	NA	59	56	17481.0646393	0.53624260355
YLL035W	300	20	632	1	0.0712025316456	0.55858293874	103	4	1	NA	16	2	0.0	0.0
YLL036C	NA	20	503	1	0.0497017892644	0.459585979287	57	39	1	NA	38	127	63847.4784323	0.603770920133
YLL037W	NA	NA	NA	NA	NA	0.209186351565	NA	NA	0	NA	NA	NA	NA	NA
YLL038C	NA	10	247	2	0.481781376518	0.74839516186	56	44	0	34	20	1	0.0	0.0
YLL039C	110	10	381	1	0.162729658793	0.96900087452	128	155	0	52	51	NA	NA	NA
YLL040C	110	10	3144	9	0.0807888040712	0.73264451582	69	118	0	98	7	22	4373.02018213	0.847107438017
YLL041C	NA	10	266	2	0.0	0.982267168391	33	45	0	52	13	6	966.297830429	0.666666666667
YLL042C	NA	20	167	1	0.0	0.410121031496	32	18	0	4	17	2	0.0	0.5
YLL043W	70	10	669	3	0.466367713004	0.820079105538	57	159	0	40	15	10	1357.6125462	0.8
YLL044W	NA	NA	NA	NA	NA	0.971145414686	NA	NA	0	NA	NA	NA	NA	NA
YLL045C	NA	90	256	1	0.234375	0.997909210226	68	53	0	2	17	126	8511.96595263	0.194633408919
YLL046C	NA	300	249	3	0.152610441767	0.651095999264	44	22	0	18	33	NA	NA	NA
YLL047W	NA	NA	NA	NA	NA	0.659265624448	NA	NA	0	NA	NA	NA	NA	NA
YLL048C	NA	20	1661	3	0.0337146297411	0.704572403341	59	15	0	16	111	12	2149.33467851	0.875
YLL049W	NA	10	179	1	0.0	0.551233333274	37	132	0	43	48	8	801.863326184	0.6875
YLL050C	NA	10	143	1	0.0	0.998013890866	89	38	1	NA	36	32	11595.4066878	0.911111111111
YLL051C	NA	10	712	3	0.00702247191011	0.597772791504	74	7	0	2	18	1	0.0	0.0
YLL052C	NA	450	149	NA	0.0671140939597	0.92627555763	62	8	0	16	37	1	0.0	0.0
YLL053C	NA	NA	NA	NA	NA	0.90488671188	51	1	0	18	28	NA	NA	NA
YLL054C	NA	NA	843	1	0.0201660735469	0.541062796611	31	11	0	7	18	3	19.7648141296	0.666666666667
YLL055W	NA	10	531	1	0.00188323917137	0.783269423761	40	16	0	8	31	1	0.0	1.0
YLL056C	NA	NA	NA	NA	NA	0.457590857844	32	2	0	17	21	2	0.0	0.0
YLL057C	NA	10	412	1	0.118932038835	0.862524618225	22	17	0	12	33	2	34.9847161857	0.5
YLL058W	NA	50	575	1	0.0191304347826	0.560804977468	22	16	0	12	18	NA	NA	NA
YLL059C	NA	NA	NA	NA	NA	0.109913214617	NA	NA	0	NA	NA	NA	NA	NA
YLL060C	NA	10	233	2	0.0	0.763541309691	29	5	0	19	34	11	1664.09641856	0.88
YLL061W	NA	10	583	1	0.00171526586621	0.401379566461	40	8	0	37	33	17	15531.9831985	0.469387755102
YLL062C	NA	30	324	1	0.0123456790123	0.676580513291	91	6	0	8	8	4	61.6448599848	0.75
YLL063C	NA	NA	474	1	0.0464135021097	0.735630175115	56	6	0	25	16	2	9.86075242062	0.5
YLL065W	NA	NA	NA	NA	NA	0.29016239236	NA	NA	0	NA	NA	NA	NA	NA
YLL066W-B	NA	NA	NA	NA	NA	0.803883038954	34	NA	0	NA	NA	NA	NA	NA
YLR001C	NA	NA	NA	NA	NA	0.479707609433	36	7	0	5	25	1	0.0	0.0
YLR002C	300	10	663	2	0.306184012066	0.861829318554	56	51	1	NA	24	65	7294.41318897	0.3994140625
YLR003C	NA	NA	291	2	0.27147766323	0.727956623068	51	21	0	21	53	13	1365.0589334	0.733727810651
YLR004C	NA	NA	523	2	0.019120458891	0.930865777208	45	17	0	11	30	8	155.100280159	0.21875
YLR005W	NA	10	461	2	0.177874186551	0.957476913852	45	72	1	NA	9	18	1320.59390023	0.679012345679
YLR006C	NA	10	712	2	0.439606741573	0.648251052757	47	52	0	55	54	11	1084.56787896	0.727272727273
YLR007W	NA	20	336	2	0.0	0.635610287298	94	14	1	NA	25	6	273.182845144	0.277777777778
YLR008C	NA	20	168	2	0.202380952381	0.782240631143	111	48	1	NA	10	14	1676.73304825	0.14201183432
YLR009W	NA	50	199	1	0.226130653266	0.987225002249	56	4	1	NA	8	48	2816.83286487	0.32541322314
YLR010C	100	10	160	1	0.0	0.663817805329	38	10	1	NA	17	2	0.0	0.0
YLR011W	NA	10	191	1	0.0	0.555276041835	32	11	0	9	21	4	170.400659199	0.75
YLR012C	NA	NA	NA	NA	NA	0.762940001432	28	6	0	14	36	NA	NA	NA
YLR013W	NA	140	141	2	0.0354609929078	0.631028170128	41	8	1	22	22	NA	NA	NA
YLR014C	NA	110	904	2	0.131637168142	0.625198159127	36	32	0	55	10	3	250.850355258	0.666666666667
YLR015W	NA	10	505	1	0.154455445545	0.619650198017	35	210	0	124	53	14	2638.29730304	0.744897959184
YLR016C	230	30	204	2	0.0539215686275	0.654578861455	53	36	0	9	17	8	609.804847103	0.78125
YLR017W	NA	10	337	1	0.0326409495549	0.977343196347	108	18	0	29	21	3	68.7652344727	0.666666666667
YLR018C	310	10	299	1	0.38127090301	0.545764444559	46	60	0	17	20	42	9006.02553687	0.65
YLR019W	NA	NA	397	1	0.51637279597	0.813179231383	36	12	0	3	30	16	4637.8383729	0.8671875
YLR020C	70	10	538	1	0.159851301115	0.820636364073	23	12	0	54	17	1	0.0	0.0
YLR021W	20	10	179	1	0.106145251397	0.611296296622	56	41	0	54	18	10	92.4492869055	0.0
YLR022C	NA	40	250	2	0.012	0.84767729276	56	93	1	NA	176	17	4376.91128641	0.78892733564
YLR023C	NA	10	543	1	0.104972375691	0.767300859221	96	41	0	22	14	1	0.0	0.0
YLR024C	NA	10	1872	10	0.0470085470085	0.69152180168	77	120	0	36	2	20	3956.1665754	0.83044982699
YLR025W	100	10	240	1	0.645833333333	0.849600277955	36	37	0	134	100	65	22162.5175313	0.694885361552
YLR026C	NA	20	340	3	0.423529411765	0.85735484022	51	21	1	NA	9	78	43140.8637229	0.858322386939
YLR027C	NA	20	418	1	0.0	0.87866746313	116	149	1	103	13	18	3016.54342529	0.8125
YLR028C	110	10	591	2	0.00169204737733	0.969608109937	58	15	0	4	17	11	1191.74120081	0.809917355372
YLR029C	NA	90	204	1	0.303921568627	0.999801626535	52	1	1	NA	13	100	3203.96680048	0.0979491888583
YLR030W	NA	NA	NA	NA	NA	0.300242424868	63	1	0	16	17	4	81.1412862158	0.375
YLR031W	NA	NA	NA	NA	NA	0.652443850713	18	4	0	29	47	27	1099.62364395	0.399408284024
YLR032W	80	10	1169	6	0.147989734816	0.670576068637	89	145	0	120	29	10	1199.24725923	0.864197530864
YLR033W	NA	10	502	2	0.195219123506	0.713861499084	71	33	1	NA	87	28	1770.17412015	0.642857142857
YLR034C	NA	10	473	1	0.0	0.870874825099	102	18	0	11	54	11	1001.76195314	0.58
YLR035C	NA	20	695	4	0.274820143885	0.545269636208	54	12	0	21	39	5	269.817143628	0.8
YLR035C-A	NA	50	1755	4	0.335042735043	0.779125433805	13	NA	NA	NA	NA	2	0.0	0.5
YLR036C	NA	NA	NA	NA	NA	0.0973529413162	14	6	0	18	27	1	0.0	0.0
YLR037C	NA	NA	NA	NA	NA	0.879957334998	53	3	0	25	93	NA	NA	NA
YLR038C	NA	10	83	1	0.0722891566265	0.975500001912	53	105	0	30	28	2	0.0	0.0
YLR039C	NA	20	1056	5	0.030303030303	0.621836959872	40	661	0	25	33	9	1108.17612931	0.716049382716
YLR040C	NA	NA	NA	NA	NA	0.429060741636	28	7	0	12	21	NA	NA	NA
YLR041W	NA	NA	NA	NA	NA	0.259822430971	NA	NA	0	NA	NA	NA	NA	NA
YLR042C	NA	NA	NA	NA	NA	0.543786007389	58	6	0	9	27	NA	NA	NA
YLR043C	160	10	103	1	0.0	0.988073720382	62	17	0	10	1	16	3989.09908605	0.8515625
YLR044C	NA	10	563	3	0.01243339254	0.990825650782	150	57	0	41	29	41	15552.0129836	0.959894806049
YLR045C	NA	10	888	2	0.259009009009	0.683632545933	77	93	1	NA	20	22	2889.09401616	0.884297520661
YLR046C	NA	NA	NA	NA	NA	0.250119311032	78	11	0	17	39	1	0.0	0.0
YLR047C	NA	70	686	1	0.115160349854	0.723240175323	28	7	0	13	27	1	0.0	0.0
YLR048W	90	10	252	1	0.154761904762	0.999392622701	96	67	0	4	18	22	1311.28309091	0.851239669421
YLR049C	NA	NA	NA	NA	NA	0.639144523087	49	4	0	2	35	2	51.8039425513	0.5
YLR050C	NA	NA	NA	NA	NA	0.6674917693	74	45	0	24	16	NA	NA	NA
YLR051C	NA	20	217	1	0.534562211982	0.775281346398	83	9	1	NA	5	6	118.710735764	0.5
YLR052W	NA	10	250	1	0.328	0.765169987376	66	218	0	4	25	26	5334.42513867	0.724852071006
YLR053C	NA	NA	NA	NA	NA	0.381617737353	16	11	0	6	22	1	0.0	0.0
YLR054C	NA	30	724	NA	0.114640883978	0.694243218754	32	1	0	3	17	1	0.0	0.0
YLR055C	70	20	602	2	0.352159468439	0.746803759928	129	250	0	81	6	68	23171.5506129	0.718002081165
YLR056W	NA	20	365	2	0.0356164383562	0.841143899056	76	273	0	18	41	18	948.639996343	0.66049382716
YLR057W	NA	30	849	1	0.103651354535	0.595023921726	143	15	0	42	38	1	0.0	1.0
YLR058C	NA	330	469	1	0.0149253731343	0.97928298017	120	34	0	51	31	21	4210.47291819	0.91
YLR059C	NA	10	269	1	0.174721189591	0.860285187776	81	31	1	24	36	8	1062.92141674	0.84375
YLR060W	NA	20	595	3	0.0235294117647	0.962305930064	49	2	1	NA	44	14	1323.04043374	0.816326530612
YLR061W	NA	90	121	1	0.148760330579	0.99978415383	127	76	0	5	16	7	56.7071867309	0.448979591837
YLR062C	NA	NA	NA	NA	NA	0.962283069633	NA	NA	0	NA	NA	NA	NA	NA
YLR063W	NA	NA	365	1	0.00821917808219	0.665642987964	88	13	0	16	22	2	0.0	0.0
YLR064W	NA	NA	NA	NA	NA	0.682913625879	79	29	0	39	76	4	174.803638747	0.375
YLR065C	NA	20	181	1	0.138121546961	0.801695971139	25	76	0	50	45	1	0.0	0.0
YLR066W	NA	20	184	1	0.0	0.782281081497	51	5	1	NA	4	6	1051.16028107	0.625
YLR067C	40	10	965	NA	0.00518134715026	0.647146653603	63	36	0	6	9	14	3347.88225803	0.673469387755
YLR068W	NA	50	151	1	0.887417218543	0.724760966767	71	14	0	4	40	NA	NA	NA
YLR069C	NA	60	761	5	0.030223390276	0.913087490755	121	40	0	7	27	4	136.316317798	0.666666666667
YLR070C	NA	10	356	2	0.0112359550562	0.302561157839	112	24	0	15	33	NA	NA	NA
YLR071C	NA	70	1082	3	0.115526802218	0.830245615363	99	16	1	NA	20	44	3376.32151188	0.251033057851
YLR072W	NA	NA	NA	NA	NA	0.723247358618	71	6	0	18	31	11	6019.01801374	0.88
YLR073C	NA	NA	200	NA	0.105	0.687482586895	65	13	0	18	19	2	0.0	0.0
YLR074C	300	20	166	1	0.457831325301	0.803349302572	43	12	0	2	123	73	22153.3935346	0.639705882353
YLR075W	NA	10	221	1	0.0180995475113	0.998582583021	79	8	1	NA	2	117	17630.390731	0.400738688827
YLR076C	NA	NA	NA	NA	NA	0.965879433016	NA	NA	0	NA	NA	NA	NA	NA
YLR077W	NA	10	583	2	0.041166380789	0.574042238137	100	5	0	8	7	3	190.81620429	0.5
YLR078C	NA	20	244	1	0.323770491803	0.763144218406	84	116	1	NA	51	32	5477.68134642	0.708984375
YLR079W	NA	10	284	2	0.908450704225	0.6268175441	92	282	0	9	20	30	9785.25833965	0.895408163265
YLR080W	NA	40	444	1	0.0427927927928	0.263516105119	113	14	0	25	35	6	255.635322876	0.72
YLR081W	NA	10	574	1	0.0714285714286	0.782953044106	63	37	0	22	40	2	0.0	0.0
YLR082C	NA	NA	392	1	0.252551020408	0.759307889075	58	27	0	18	30	17	2728.9616658	0.8125
YLR083C	90	10	667	1	0.0449775112444	0.776503993148	84	11	0	23	21	24	9629.45666889	0.836565096953
YLR084C	NA	30	1220	3	0.033606557377	0.463446082937	37	25	0	16	0	8	1628.53340755	0.78125
YLR085C	NA	10	438	1	0.0388127853881	0.802831435395	71	328	0	107	33	21	1827.62986476	0.637119113573
YLR086W	NA	10	1418	2	0.286318758815	0.671880902701	38	5	1	NA	47	20	3158.95326504	0.869806094183
YLR087C	NA	10	2958	12	0.0361730899256	0.722626450851	44	311	0	105	45	1	0.0	0.0
YLR088W	NA	20	614	1	0.0276872964169	0.733447697692	121	16	1	NA	13	6	739.527470062	0.666666666667
YLR089C	50	20	592	3	0.0827702702703	0.692581226474	56	146	0	89	24	5	517.019621014	0.8
YLR090W	NA	20	459	3	0.0806100217865	0.533771014699	40	68	0	20	96	6	100.407836877	0.5
YLR091W	NA	20	293	1	0.0	0.648888889334	66	135	0	4	36	1	0.0	0.0
YLR092W	NA	10	893	2	0.129899216125	0.80065399022	60	19	0	16	50	1	0.0	0.0
YLR093C	NA	20	253	2	0.0830039525692	0.871919947811	139	8	0	20	2	48	17858.2339619	0.827654320988
YLR094C	NA	50	502	2	0.304780876494	0.679206760192	106	11	0	34	41	1	0.0	0.0
YLR095C	NA	NA	812	1	0.349753694581	0.519657236902	133	32	0	19	58	7	231.67957503	0.722222222222
YLR096W	NA	10	1147	3	0.554489973845	0.62359581958	72	46	0	17	32	102	91131.9101037	0.9553125
YLR097C	NA	10	344	NA	0.046511627907	0.675702416765	29	11	1	10	30	8	525.762844735	0.78125
YLR098C	220	30	648	2	0.180555555556	0.830202363805	37	54	0	16	36	16	4281.10017959	0.871111111111
YLR099C	NA	40	394	1	0.0329949238579	0.532935021391	64	7	0	25	108	NA	NA	NA
YLR099W-A	NA	10	87	NA	0.0229885057471	0.88101136381	149	1	1	NA	NA	1	0.0	0.0
YLR100W	NA	20	347	1	0.0	0.883892720149	95	2	1	NA	40	19	1739.10546919	0.576177285319
YLR101C	NA	NA	NA	NA	NA	0.657335858715	NA	NA	0	NA	NA	NA	NA	NA
YLR102C	NA	20	265	1	0.158490566038	0.731879700322	23	44	0	51	38	18	1414.68965494	0.311418685121
YLR103C	NA	10	650	1	0.150769230769	0.833285203378	24	121	1	NA	47	26	2946.7229314	0.600591715976
YLR104W	NA	30	131	NA	0.0458015267176	0.688957071891	45	21	0	24	27	1	0.0	0.0
YLR105C	NA	10	377	3	0.0928381962865	0.637379189589	50	8	1	NA	1	11	2791.29549257	0.727272727273
YLR106C	300	20	4910	16	0.12749490835	0.670797258855	42	1	1	NA	54	58	13141.9074587	0.832936979786
YLR107W	NA	10	404	2	0.0123762376238	0.66235637884	30	20	0	31	48	NA	NA	NA
YLR108C	NA	NA	NA	NA	NA	0.296236625831	110	1	0	26	36	4	411.021927462	0.75
YLR109W	NA	10	176	1	0.0	0.980020716141	138	10	0	12	15	28	8505.98935956	0.93112244898
YLR110C	80	10	133	1	0.203007518797	0.957032339768	130	117	0	28	20	4	108.177633779	0.625
YLR111W	NA	NA	NA	NA	NA	0.707924925324	NA	NA	0	NA	NA	NA	NA	NA
YLR112W	NA	NA	NA	NA	NA	0.306366666597	NA	NA	0	NA	NA	NA	NA	NA
YLR113W	70	10	435	1	0.108045977011	0.91826758548	101	290	0	61	17	68	28177.1319043	0.932007524859
YLR114C	NA	40	764	1	0.392670157068	0.599792157827	91	79	0	32	32	1	0.0	0.0
YLR115W	NA	10	859	3	0.169965075669	0.745780621178	57	3	1	NA	73	23	830.700617192	0.429752066116
YLR116W	NA	NA	476	2	0.516806722689	0.715734452919	91	17	1	NA	0	41	6744.29986328	0.573407202216
YLR117C	70	20	687	1	0.00291120815138	0.688134205812	81	23	1	NA	11	60	8444.25470737	0.383223211721
YLR118C	NA	280	227	1	0.0	0.607961988255	82	17	0	10	0	NA	NA	NA
YLR119W	NA	20	213	1	0.0985915492958	0.324137071726	25	164	0	75	46	15	2241.2910822	0.631111111111
YLR120C	NA	20	569	1	0.0826010544815	0.592745614422	74	26	0	32	43	2	58.4468754137	0.5
YLR121C	NA	70	508	2	0.0826771653543	0.322814669362	92	4	0	8	78	2	85.5763579335	0.5
YLR122C	NA	NA	NA	NA	NA	0.00795238101411	NA	NA	0	NA	NA	NA	NA	NA
YLR123C	NA	NA	NA	NA	NA	0.00557272731764	NA	NA	0	NA	NA	NA	NA	NA
YLR124W	NA	NA	NA	NA	NA	0.0119391305055	NA	NA	0	NA	NA	NA	NA	NA
YLR125W	NA	NA	NA	NA	NA	0.218170316033	60	2	0	31	0	3	5346.88794342	0.5
YLR126C	NA	10	251	1	0.0	0.684933862768	34	9	0	13	22	1	0.0	0.0
YLR127C	NA	10	853	3	0.0187573270809	0.525003903114	32	24	1	NA	38	23	2793.52524308	0.502835538752
YLR128W	90	10	269	2	0.0371747211896	0.608646914925	53	15	0	30	48	7	611.23278714	0.612244897959
YLR129W	NA	20	943	2	0.0434782608696	0.915391243955	53	NA	1	NA	11	42	199.106224952	0.0
YLR130C	NA	20	422	1	0.149289099526	0.816161545827	79	8	0	11	36	NA	NA	NA
YLR131C	20	10	770	3	0.725974025974	0.591546044038	55	100	0	2	40	20	5818.42153989	0.89
YLR132C	NA	20	290	2	0.0620689655172	0.559231386629	69	8	1	NA	32	11	3272.58226322	0.842975206612
YLR133W	NA	10	582	3	0.147766323024	0.678174957215	30	65	0	20	7	7	474.99482839	0.734693877551
YLR134W	NA	10	563	3	0.0177619893428	0.959000592027	48	13	0	31	0	11	1049.39442073	0.876033057851
YLR135W	NA	10	748	3	0.536096256684	0.506618602594	66	77	0	74	62	15	1995.11187771	0.8
YLR136C	120	30	285	1	0.378947368421	0.830263404449	62	11	0	23	39	6	254.642707156	0.666666666667
YLR137W	NA	20	367	NA	0.0435967302452	0.63753713854	83	3	0	19	57	2	0.0	0.0
YLR138W	40	30	985	2	0.508629441624	0.905760650069	48	32	0	16	17	9	1718.81652407	0.864197530864
YLR139C	120	10	643	1	0.104199066874	0.789910973352	76	46	0	3	25	8	777.827176954	0.375
YLR140W	NA	NA	NA	NA	NA	0.606608563462	NA	NA	0	NA	NA	NA	NA	NA
YLR141W	NA	10	363	1	0.179063360882	0.815717949833	66	5	1	NA	39	5	200.720325418	0.48
YLR142W	NA	10	476	2	0.00420168067227	0.824665969214	93	14	0	17	52	NA	NA	NA
YLR143W	NA	60	685	3	0.0452554744526	0.538170068266	43	12	0	37	16	2	4467.83758819	0.5
YLR144C	NA	50	779	1	0.14377406932	0.579817522071	14	3	0	23	4	24	9091.81808815	0.76370510397
YLR145W	NA	50	201	NA	0.00995024875622	0.551452145933	33	33	1	NA	51	78	67819.9225614	0.871037242228
YLR146C	NA	10	300	1	0.00333333333333	0.575771871401	41	28	0	23	16	2	10.2028337726	0.0
YLR147C	NA	NA	NA	NA	NA	0.877009804326	42	4	1	NA	26	65	13894.915546	0.301111111111
YLR148W	100	10	918	4	0.0	0.605526659432	60	43	0	31	25	21	2137.73847877	0.495
YLR149C	NA	NA	NA	NA	NA	0.798372550368	60	5	0	21	46	1	0.0	0.0
YLR150W	160	10	273	2	0.952380952381	0.965909977423	99	72	0	71	45	132	93359.8814207	0.817749023438
YLR151C	NA	120	340	1	0.0	0.715154447499	57	8	0	37	28	NA	NA	NA
YLR152C	NA	NA	NA	NA	NA	0.544920278127	60	43	0	23	27	1	0.0	0.0
YLR153C	70	10	683	2	0.0278184480234	0.903223198435	91	143	1	NA	78	30	4204.35156183	0.904444444444
YLR154C	NA	10	110	NA	0.254545454545	0.674420421568	97	10	0	21	23	4	4207.80191783	0.625
YLR154W-C	NA	20	124	NA	0.540322580645	0.999885333538	NA	6	NA	NA	NA	3	542.398987169	0.666666666667
YLR155C	130	10	362	1	0.0165745856354	0.443744720155	56	NA	NA	NA	NA	NA	NA	NA
YLR157C	130	10	362	1	0.0165745856354	0.443744720155	69	13	0	NA	NA	1	0.0	0.0
YLR157C-A	NA	50	440	2	0.577272727273	0.607545729904	55	NA	NA	NA	NA	2	8.27614532703	0.5
YLR157C-B	NA	50	1755	4	0.335042735043	0.714425020159	58	NA	NA	NA	NA	4	0.0	0.0
YLR158C	130	10	362	1	0.0165745856354	0.443744720155	48	23	0	NA	NA	NA	NA	NA
YLR160C	130	10	362	1	0.0165745856354	0.443744720155	54	15	0	NA	NA	1	0.0	0.0
YLR162W	NA	NA	NA	NA	NA	0.494893557551	81	1	0	NA	NA	NA	NA	NA
YLR163C	NA	20	462	2	0.0497835497835	0.919133190929	82	8	1	NA	42	9	724.386060311	0.83950617284
YLR164W	NA	NA	NA	NA	NA	0.472370807971	56	4	0	19	44	1	0.0	0.0
YLR165C	NA	40	254	1	0.0472440944882	0.458631372155	24	38	0	19	17	NA	NA	NA
YLR166C	NA	10	871	1	0.0355912743972	0.727746560191	24	46	1	NA	75	63	38402.4666667	0.920898738073
YLR167W	300	10	152	2	0.0855263157895	0.999148149376	66	13	1	NA	10	24	5664.50070313	0.798611111111
YLR168C	20	10	230	1	0.00869565217391	0.76855267023	65	47	0	41	5	4	8226.49666252	0.5
YLR169W	NA	NA	NA	NA	NA	0.750593221132	NA	NA	0	NA	NA	NA	NA	NA
YLR170C	NA	20	156	1	0.0	0.918717623137	59	68	0	69	32	13	995.594018962	0.625
YLR171W	NA	NA	NA	NA	NA	0.723751282533	NA	NA	0	NA	NA	NA	NA	NA
YLR172C	NA	60	300	1	0.0533333333333	0.973749724915	104	75	0	57	49	4	630.588540045	0.625
YLR173W	NA	NA	NA	NA	NA	0.642950739654	54	6	0	13	95	1	0.0	1.0
YLR174W	NA	10	412	1	0.0364077669903	0.735165457069	65	14	0	35	29	1	0.0	0.0
YLR175W	NA	20	483	4	0.256728778468	0.920527549947	46	5	1	NA	45	139	43773.0217411	0.612784636488
YLR176C	70	10	811	2	0.353884093711	0.671174056534	70	80	0	64	42	16	419.989201514	0.609375
YLR177W	NA	NA	NA	NA	NA	0.61021250654	83	6	0	8	12	2	0.0	0.0
YLR178C	NA	10	219	1	0.123287671233	0.738671212606	85	7	0	18	73	18	5299.31166012	0.924444444444
YLR179C	NA	NA	NA	NA	NA	0.803742573498	62	1	0	8	37	6	755.302516708	0.72
YLR180W	NA	20	382	3	0.0287958115183	0.946064405653	89	43	0	83	68	62	9596.88980675	0.952777777778
YLR181C	60	10	330	1	0.336363636364	0.569834843841	59	36	0	58	28	13	779.478526166	0.662721893491
YLR182W	20	10	803	6	0.397260273973	0.648661277761	67	366	1	24	34	32	20101.0054846	0.90306122449
YLR183C	NA	240	489	3	0.366053169734	0.560027891709	65	23	0	23	66	5	228.562348449	0.75
YLR184W	NA	NA	NA	NA	NA	0.20242816114	NA	NA	0	NA	NA	NA	NA	NA
YLR185W	NA	90	88	1	0.681818181818	0.998816480574	71	54	0	2	14	3	63.1045423702	0.666666666667
YLR186W	NA	20	252	1	0.0714285714286	0.994376813706	47	47	1	NA	35	48	4436.24249511	0.301215277778
YLR187W	NA	NA	NA	NA	NA	0.547710159269	97	9	0	15	33	6	170.784945134	0.8
YLR188W	NA	10	695	3	0.010071942446	0.482518199556	27	71	0	15	16	1	0.0	0.0
YLR189C	70	10	1198	5	0.176961602671	0.757498749925	66	15	0	8	19	3	52.5986851505	0.444444444444
YLR190W	NA	20	491	1	0.653767820774	0.642019647485	37	174	0	17	18	19	2575.75437264	0.692520775623
YLR191W	NA	10	386	2	0.233160621762	0.789515936079	46	59	0	34	32	62	36454.7752849	0.883928571429
YLR192C	NA	50	265	1	0.630188679245	0.942278197964	25	102	0	7	35	27	3871.12297662	0.778106508876
YLR193C	140	10	175	1	0.0171428571429	0.861518940959	95	312	0	9	23	2	2414.18173803	0.5
YLR194C	NA	70	254	1	0.488188976378	0.516079739228	69	5	0	17	13	2	265.628014247	0.0
YLR195C	NA	10	455	2	0.0505494505495	0.879035820326	50	37	1	NA	12	4	266.890072599	0.625
YLR196W	NA	150	576	4	0.373263888889	0.914083190463	47	11	1	NA	37	71	19076.4530863	0.782608695652
YLR197W	NA	50	504	3	0.168650793651	0.990508252249	28	53	1	NA	34	101	22036.12237	0.4332
YLR198C	NA	NA	NA	NA	NA	0.961483334522	NA	NA	0	NA	NA	NA	NA	NA
YLR199C	NA	20	276	1	0.0652173913043	0.533469314674	46	13	0	24	30	14	2048.72771283	0.775510204082
YLR200W	NA	10	114	1	0.254385964912	0.850037683352	19	436	0	20	14	38	7300.0003011	0.799168975069
YLR201C	NA	10	260	2	0.0	0.740471265876	33	45	0	18	28	4	583.882297206	0.375
YLR202C	NA	NA	NA	NA	NA	0.384550458459	NA	NA	0	NA	NA	NA	NA	NA
YLR203C	NA	10	436	2	0.0711009174312	0.962920673439	54	30	0	31	36	24	9423.92955537	0.652777777778
YLR204W	NA	100	111	1	0.666666666667	0.656166667843	102	11	0	93	16	NA	NA	NA
YLR205C	50	30	317	1	0.018927444795	0.778516771834	76	15	0	24	17	NA	NA	NA
YLR206W	NA	10	613	2	0.734094616639	0.802334420278	70	17	0	12	13	36	5253.74834484	0.740740740741
YLR207W	NA	30	833	1	0.103241296519	0.688206235571	59	59	0	20	20	17	3719.72777676	0.737777777778
YLR208W	20	10	297	1	0.0740740740741	0.989550337429	54	65	1	NA	142	34	9693.28614115	0.8828125
YLR209C	NA	10	311	1	0.0610932475884	0.878489317428	81	2	0	13	18	NA	NA	NA
YLR210W	NA	10	460	3	0.191304347826	0.580013015168	72	59	0	16	5	3	9.49535117432	0.444444444444
YLR211C	NA	NA	NA	NA	NA	0.682027899884	31	4	0	9	22	3	99.9255680579	0.5
YLR212C	NA	10	473	2	0.103594080338	0.87341631606	42	29	1	NA	24	18	1171.79808928	0.70987654321
YLR213C	NA	30	422	1	0.0379146919431	0.670100079245	69	11	0	26	52	2	100.067602033	0.0
YLR214W	NA	10	686	3	0.0145772594752	0.74962445404	63	22	0	32	31	9	1957.58929763	0.765432098765
YLR215C	NA	50	360	2	0.122222222222	0.715501385332	64	1	1	NA	21	10	2282.65536318	0.88
YLR216C	NA	10	371	2	0.0835579514825	0.878336022948	122	38	0	33	18	32	21309.0479139	0.905612244898
YLR217W	NA	NA	NA	NA	NA	0.83729012602	NA	NA	0	NA	NA	NA	NA	NA
YLR218C	NA	10	96	NA	0.364583333333	0.70356512327	68	82	0	11	11	5	299.266871664	0.56
YLR219W	NA	30	728	1	0.909340659341	0.590938729642	56	15	0	20	35	11	361.804165755	0.793388429752
YLR220W	NA	10	322	2	0.17701863354	0.927421054194	130	33	1	33	42	3	294.059617973	0.666666666667
YLR221C	NA	20	220	2	0.518181818182	0.639196080203	58	55	0	19	41	16	1809.14784345	0.657777777778
YLR222C	NA	20	817	3	0.0122399020808	0.818715160136	44	3	1	NA	15	53	13738.6126433	0.468281430219
YLR223C	NA	10	1085	3	0.842396313364	0.735083487588	39	8	1	NA	23	28	5809.93987583	0.8672
YLR224W	NA	10	369	2	0.0271002710027	0.863788289391	44	7	0	36	39	3	0.0	0.0
YLR225C	NA	NA	NA	NA	NA	0.543744281985	89	4	0	28	6	1	0.0	0.0
YLR226W	40	10	395	1	0.0632911392405	0.806470539399	86	47	0	3	38	10	432.555584438	0.82
YLR227C	NA	110	493	2	0.00608519269777	0.657700404748	44	16	0	16	51	6	81.100228577	0.777777777778
YLR227W-A	NA	50	440	2	0.577272727273	0.533934240444	NA	NA	NA	NA	NA	2	8.27614532703	0.5
YLR227W-B	NA	50	1755	4	0.336182336182	0.698893319276	11	NA	NA	NA	NA	NA	NA	NA
YLR228C	NA	10	814	2	0.493857493857	0.781246218024	37	39	0	63	NA	6	460.87667536	0.5
YLR229C	30	10	191	1	0.0	0.999119793065	98	163	1	NA	11	39	7720.24237279	0.824074074074
YLR230W	NA	NA	NA	NA	NA	0.910003268933	NA	NA	0	NA	NA	NA	NA	NA
YLR231C	NA	10	453	1	0.00441501103753	0.832501469302	30	20	0	24	NA	11	2402.97178279	0.842975206612
YLR232W	NA	NA	NA	NA	NA	0.729086207774	NA	NA	0	NA	NA	NA	NA	NA
YLR233C	NA	10	699	2	0.0801144492132	0.341692381068	39	484	0	1	NA	27	6593.89301447	0.834319526627
YLR234W	160	10	656	2	0.077743902439	0.747767124064	35	93	0	0	NA	6	630.572729453	0.64
YLR235C	NA	NA	NA	NA	NA	0.405902255474	NA	NA	0	NA	NA	NA	NA	NA
YLR236C	NA	NA	NA	NA	NA	0.340783951042	NA	NA	0	NA	NA	NA	NA	NA
YLR237W	NA	10	598	2	0.066889632107	0.878139678454	42	35	0	20	17	4	94.609795373	0.625
YLR238W	NA	20	478	2	0.330543933054	0.623361865642	44	100	0	22	NA	13	680.431672114	0.686390532544
YLR239C	NA	280	328	1	0.0609756097561	0.760123608184	36	110	0	39	NA	1	0.0	1.0
YLR240W	20	20	875	3	0.0582857142857	0.881429985604	55	39	1	14	NA	7	209.980073989	0.244897959184
YLR241W	NA	NA	NA	NA	NA	0.903899533176	49	11	0	11	NA	15	7640.03153869	0.816326530612
YLR242C	20	10	321	1	0.0	0.682299172795	122	234	0	0	NA	7	1939.34532408	0.816326530612
YLR243W	NA	20	272	1	0.0625	0.94889499585	26	7	1	NA	54	5	5458.03374853	0.64
YLR244C	NA	20	387	1	0.124031007752	0.916310138958	76	7	0	2	NA	3	292.996366149	0.444444444444
YLR245C	NA	10	142	1	0.0	0.581498834829	52	7	0	NA	NA	8	1117.28026606	0.84375
YLR246W	NA	30	359	3	0.016713091922	0.637259259522	35	33	0	24	34	7	5376.76161957	0.816326530612
YLR247C	NA	30	1556	3	0.0983290488432	0.473623849547	85	26	0	30	NA	6	243.159301443	0.722222222222
YLR248W	20	10	610	2	0.408196721311	0.822891981797	45	35	0	21	NA	40	12554.1075455	0.946428571429
YLR249W	200	10	1044	2	0.0823754789272	0.994365232394	100	19	1	NA	35	93	42593.5248264	0.937533802055
YLR250W	NA	NA	NA	NA	NA	0.917619859347	36	7	0	11	NA	1	0.0	0.0
YLR251W	NA	10	197	1	0.0	0.70877441176	41	20	0	0	NA	5	443.818064181	0.56
YLR252W	NA	NA	NA	NA	NA	0.295300654172	NA	NA	0	NA	NA	NA	NA	NA
YLR253W	NA	NA	NA	NA	NA	0.825897661904	99	24	0	4	NA	NA	NA	NA
YLR254C	NA	10	189	1	0.37037037037	0.544173685093	101	10	0	19	NA	57	11044.1176128	0.791420118343
YLR255C	NA	NA	NA	NA	NA	0.329627118389	NA	NA	0	NA	NA	NA	NA	NA
YLR256W	20	10	1502	3	0.448069241012	0.807476159495	86	10	0	NA	NA	6	212.106608846	0.833333333333
YLR256W-A	NA	50	440	2	0.577272727273	0.686600151155	24	NA	NA	NA	NA	2	8.27614532703	0.5
YLR257W	NA	NA	NA	NA	NA	0.75558799205	45	4	0	36	NA	11	717.39931542	0.809917355372
YLR258W	NA	10	705	1	0.0851063829787	0.865925874918	72	25	0	19	NA	37	14578.6882972	0.859567901235
YLR259C	90	10	572	1	0.0524475524476	0.995210590302	115	65	1	NA	26	52	29376.9960775	0.942344045369
YLR260W	130	10	687	3	0.270742358079	0.783757752336	143	115	0	5	NA	2	301.012229456	0.0
YLR261C	NA	NA	NA	NA	NA	0.876886852627	NA	NA	0	NA	NA	NA	NA	NA
YLR262C	NA	20	215	1	0.148837209302	0.947555557491	58	718	0	29	NA	32	6296.88361069	0.799167533819
YLR262C-A	NA	90	64	1	1.0	0.987661539591	46	9	0	23	37	NA	NA	NA
YLR263W	20	10	827	1	0.407496977025	0.631562801844	53	35	0	5	NA	10	1520.67125741	0.79012345679
YLR264W	330	10	67	1	0.044776119403	0.999568627745	79	44	0	3	NA	14	1405.65300366	0.602040816327
YLR265C	NA	20	342	1	0.210526315789	0.249693877879	57	16	0	12	NA	10	2035.50401917	0.88
YLR266C	NA	20	701	2	0.0299572039943	0.632610161531	109	29	0	27	NA	3	142.874894293	0.5
YLR267W	NA	NA	NA	NA	NA	0.689994161934	66	22	0	23	NA	3	72.667668617	0.444444444444
YLR268W	NA	20	214	2	0.0	0.957927133154	60	412	0	62	NA	55	27594.747628	0.857244571022
YLR269C	NA	NA	NA	NA	NA	0.506270655334	NA	NA	0	NA	NA	NA	NA	NA
YLR270W	50	10	350	2	0.00857142857143	0.839412156626	79	9	0	6	NA	8	544.076862409	0.75
YLR271W	NA	NA	NA	NA	NA	0.396004849174	55	8	0	10	NA	1	0.0	0.0
YLR272C	NA	10	1176	3	0.0459183673469	0.806516285406	20	129	1	NA	39	8	3026.07633016	0.571428571429
YLR273C	NA	10	648	1	0.225308641975	0.452763225863	40	18	0	12	NA	6	366.368659395	0.5
YLR274W	NA	10	775	2	0.0851612903226	0.92230025982	53	33	1	NA	36	46	11845.3399777	0.757088846881
YLR275W	NA	NA	NA	NA	NA	0.887912913642	30	11	1	NA	2	60	12616.6249098	0.222222222222
YLR276C	NA	20	594	2	0.205387205387	0.932542298058	57	33	1	NA	72	41	3533.3203212	0.384295062463
YLR277C	NA	10	779	4	0.0744544287548	0.884120514712	44	4	1	NA	44	24	1032.70444645	0.475694444444
YLR278C	NA	NA	1341	5	0.506338553318	0.708849230543	49	30	0	42	NA	6	415.543842912	0.611111111111
YLR279W	NA	NA	NA	NA	NA	0.703346153959	NA	NA	0	NA	NA	NA	NA	NA
YLR280C	NA	NA	NA	NA	NA	0.770883191563	NA	NA	0	NA	NA	NA	NA	NA
YLR281C	NA	NA	NA	NA	NA	0.720271367242	38	9	0	1	NA	1	0.0	0.0
YLR282C	NA	NA	NA	NA	NA	0.290903509083	NA	NA	0	NA	NA	NA	NA	NA
YLR283W	NA	NA	NA	NA	NA	0.631053969606	49	1	0	11	NA	NA	NA	NA
YLR284C	NA	10	280	1	0.00714285714286	0.456832740536	33	7	0	37	NA	3	411.507518749	0.5
YLR285W	310	20	261	2	0.0727969348659	0.811012723867	101	15	0	4	NA	8	639.69457939	0.84375
YLR286C	50	10	562	2	0.153024911032	0.664598579909	54	9	0	14	115	2	27.0194826883	0.5
YLR287C	NA	NA	NA	NA	NA	0.523446630129	45	49	0	11	NA	8	336.800672205	0.875
YLR287C-A	NA	90	63	1	0.888888888889	0.995791667141	60	56	0	8	NA	49	578.871004873	0.157986111111
YLR288C	NA	10	474	2	0.206751054852	0.75459298294	39	68	0	81	NA	17	8681.81218183	0.857142857143
YLR289W	NA	20	645	4	0.0077519379845	0.879573788865	27	11	0	13	NA	4	111.27150297	0.625
YLR290C	NA	NA	NA	NA	NA	0.670440048077	18	34	0	17	NA	1	0.0	0.0
YLR291C	NA	10	381	1	0.0682414698163	0.960140490433	55	3	1	NA	45	113	128043.522274	0.973743775464
YLR292C	NA	10	193	1	0.020725388601	0.831609965577	30	90	0	41	NA	26	12995.9101734	0.848072562358
YLR293C	20	10	219	1	0.100456621005	0.999819697936	50	12	0	NA	55	53	19461.2711292	0.821361058601
YLR294C	NA	NA	NA	NA	NA	0.544869698582	NA	NA	0	NA	NA	NA	NA	NA
YLR295C	80	10	124	1	0.604838709677	0.821200000763	46	56	0	3	NA	12	6360.45201443	0.833333333333
YLR296W	NA	NA	NA	NA	NA	0.414412844861	NA	NA	0	NA	NA	NA	NA	NA
YLR297W	NA	NA	NA	NA	NA	0.644507692138	35	2	0	22	NA	1	0.0	0.0
YLR298C	NA	NA	NA	NA	NA	0.671152299632	65	228	1	NA	51	23	206.951736099	0.298676748582
YLR299W	NA	10	660	1	0.0272727272727	0.709220877815	65	16	0	25	NA	1	0.0	0.0
YLR300W	NA	30	448	1	0.00446428571429	0.939968821224	77	48	0	29	NA	2	38.3711589666	0.5
YLR303W	NA	10	444	1	0.0472972972973	0.996652436078	60	11	0	25	NA	7	406.005241217	0.816326530612
YLR304C	NA	10	778	2	0.100257069409	0.930339753068	85	130	0	53	NA	25	4820.5888032	0.9472
YLR305C	NA	20	1900	8	0.00736842105263	0.779479222332	43	40	1	NA	54	13	1196.70979184	0.840236686391
YLR306W	NA	90	188	1	0.164893617021	0.680465609087	36	21	0	43	NA	8	596.9735186	0.65625
YLR307W	NA	30	301	1	0.0	0.804216336401	33	4	0	23	NA	3	103.277839579	0.444444444444
YLR308W	NA	30	312	2	0.0	0.706830672722	30	15	0	33	NA	NA	NA	NA
YLR309C	NA	10	911	2	0.51262349067	0.477743786683	98	15	0	41	NA	30	3500.84656098	0.822829964328
YLR310C	70	10	1589	6	0.265575833858	0.684867086511	49	36	1	NA	37	50	30284.221346	0.945865556217
YLR311C	NA	NA	NA	NA	NA	0.256499999718	NA	NA	0	NA	NA	NA	NA	NA
YLR312C	NA	NA	NA	NA	NA	0.592314119423	54	35	0	21	NA	2	17.1429815835	0.0
YLR312W-A	NA	60	253	NA	0.0118577075099	0.714599738575	74	1	0	4	NA	23	214.870518761	0.366729678639
YLR313C	80	10	661	3	0.239031770045	0.319988700567	3	23	0	39	NA	7	359.3715381	0.775510204082
YLR314C	90	10	520	1	0.317307692308	0.839301344615	62	409	1	NA	33	127	75655.7625973	0.794632824377
YLR315W	NA	NA	NA	NA	NA	0.563054113447	42	64	0	1	NA	59	15031.2049145	0.837796244998
YLR316C	NA	40	322	1	0.00931677018634	0.561529411248	53	47	1	NA	49	2	459.987935965	0.0
YLR317W	NA	NA	NA	NA	NA	0.374878160441	NA	NA	0	NA	NA	NA	NA	NA
YLR318W	NA	10	884	4	0.00339366515837	0.416480979312	8	32	0	29	NA	9	1109.47500104	0.79012345679
YLR319C	30	10	788	4	0.383248730964	0.6501309683	33	58	0	61	NA	31	5317.26591101	0.857777777778
YLR320W	NA	10	1454	1	0.183631361761	0.512052463112	45	287	0	11	NA	22	7741.07403606	0.888888888889
YLR321C	100	10	426	2	0.260563380282	0.857572210597	93	25	1	NA	65	23	1798.97751546	0.590909090909
YLR322W	NA	NA	NA	NA	NA	0.704228572685	NA	NA	0	NA	NA	NA	NA	NA
YLR323C	300	20	259	3	0.447876447876	0.572658975031	65	1	1	NA	34	9	433.122223104	0.666666666667
YLR324W	NA	40	523	1	0.304015296367	0.755961832938	63	23	0	33	12	16	5947.73490635	0.87573964497
YLR325C	NA	90	78	1	0.0512820512821	0.999556961945	44	11	0	17	13	22	873.25231521	0.388429752066
YLR326W	NA	NA	NA	NA	NA	0.697298754839	95	1	0	20	10	11	145.208010513	0.314049586777
YLR327C	40	10	NA	NA	NA	0.884310346054	96	2	0	8	43	2	100.211597345	0.5
YLR328W	NA	10	401	1	0.304239401496	0.94750331946	86	17	0	8	26	6	679.237638788	0.777777777778
YLR329W	NA	10	264	1	0.0	0.649768553063	34	23	0	10	0	3	1.66474206533	0.444444444444
YLR330W	50	20	671	2	0.606557377049	0.485098710623	93	197	0	134	68	31	6528.23137268	0.879904875149
YLR331C	NA	NA	NA	NA	NA	0.207502645391	NA	NA	0	NA	NA	NA	NA	NA
YLR332W	40	10	376	1	0.257978723404	0.392379310475	35	82	0	46	0	53	15416.1143398	0.728550295858
YLR333C	NA	90	108	1	0.148148148148	0.999486240407	38	9	0	0	0	8	153.709167918	0.5625
YLR334C	NA	NA	NA	NA	NA	0.735698163706	NA	NA	0	NA	NA	NA	NA	NA
YLR335W	40	10	720	4	0.751388888889	0.428444752891	70	53	0	16	7	36	4395.10305951	0.74612244898
YLR336C	110	10	899	2	0.311457174638	0.670051111696	38	39	1	NA	31	8	380.199854528	0.75
YLR337C	NA	10	817	2	0.985312117503	0.454388345677	45	258	0	15	7	24	3702.93432038	0.310018903592
YLR338W	NA	NA	NA	NA	NA	0.527101399298	NA	NA	0	NA	NA	NA	NA	NA
YLR339C	NA	NA	NA	NA	NA	0.931469203488	NA	NA	0	NA	NA	NA	NA	NA
YLR340W	180	20	312	2	0.0897435897436	0.997452610217	98	7	1	NA	16	128	30542.4947395	0.646201873049
YLR341W	NA	30	477	1	0.165618448637	0.259698744703	21	4	0	4	8	NA	NA	NA
YLR342W	20	10	1876	6	0.0964818763326	0.782145623536	27	204	0	3	134	41	17369.783723	0.91875
YLR343W	NA	30	555	2	0.0288288288288	0.491643884776	31	15	0	0	28	14	812.404645524	0.497041420118
YLR344W	NA	90	127	1	0.0866141732283	0.999450521699	90	5	0	23	12	19	568.436668274	0.382716049383
YLR345W	NA	10	509	3	0.0314341846758	0.726147712806	53	4	0	19	17	20	6652.39601317	0.906574394464
YLR346C	NA	NA	NA	NA	NA	0.72126143663	49	20	0	10	31	NA	NA	NA
YLR347C	40	10	861	3	0.00580720092915	0.954275330371	69	24	1	NA	23	105	61517.9551697	0.889716694442
YLR348C	NA	50	298	1	0.0234899328859	0.915742476275	102	21	0	22	10	5	663.139622801	0.72
YLR349W	NA	NA	NA	NA	NA	0.805441815344	NA	NA	0	NA	NA	NA	NA	NA
YLR350W	NA	20	216	1	0.217592592593	0.778655914009	106	324	0	56	45	45	27492.2184214	0.79125
YLR351C	NA	NA	291	1	0.0240549828179	0.830090184341	36	3	0	5	3	1	0.0	0.0
YLR352W	NA	NA	NA	NA	NA	0.718093235179	70	34	0	8	10	2	0.0	0.0
YLR353W	NA	30	603	2	0.73631840796	0.574546358228	34	38	0	16	1	8	1734.39918676	0.6875
YLR354C	NA	10	335	1	0.065671641791	0.939097223589	78	23	0	17	7	7	2227.0314199	0.72
YLR355C	170	10	395	3	0.0607594936709	0.999293772209	106	7	1	NA	32	15	2079.92748489	0.906666666667
YLR356W	NA	20	197	1	0.142131979695	0.757225589739	62	3	0	5	23	3	23.9322005557	0.444444444444
YLR357W	NA	10	889	3	0.418447694038	0.806747940458	55	205	0	1	42	34	2200.61561021	0.638408304498
YLR358C	NA	NA	NA	NA	NA	0.724157800851	1	NA	0	18	46	NA	NA	NA
YLR359W	NA	10	482	2	0.0	0.991495516565	42	37	1	NA	5	7	2236.47101607	0.775510204082
YLR360W	NA	30	439	2	0.0113895216401	0.374020454848	17	75	0	52	4	5	132.804050036	0.32
YLR361C	20	10	578	1	0.0103806228374	0.595545193603	46	60	0	27	21	2	27.8322005	0.5
YLR362W	40	10	717	3	0.203626220363	0.756699629859	42	72	0	NA	19	41	14535.1460309	0.923076923077
YLR363C	NA	NA	NA	NA	NA	0.802235921451	64	22	0	17	21	1	0.0	0.0
YLR364W	NA	NA	109	1	0.0	0.816621211398	31	2	0	12	17	NA	NA	NA
YLR365W	NA	NA	NA	NA	NA	0.033417417177	NA	NA	0	NA	NA	NA	NA	NA
YLR366W	NA	NA	NA	NA	NA	0.159225490577	NA	NA	0	NA	NA	NA	NA	NA
YLR367W	NA	90	130	1	0.0	0.999661579084	71	34	0	11	17	45	1905.64143273	0.41975308642
YLR368W	20	10	598	2	0.0066889632107	0.853983862879	74	33	0	6	16	14	5166.53781908	0.79012345679
YLR369W	NA	20	657	1	0.0806697108067	0.831419454886	46	11	0	6	19	9	583.183667669	0.814814814815
YLR370C	NA	20	178	1	0.0	0.946165737757	68	161	0	23	72	18	1822.06608134	0.537037037037
YLR371W	50	10	1356	6	0.323008849558	0.884911571013	64	220	1	5	11	24	8548.45209354	0.90625
YLR372W	100	10	345	1	0.0	0.927082852134	33	303	0	18	52	80	18697.5164558	0.34837962963
YLR373C	NA	10	901	2	0.159822419534	0.755314117445	108	235	0	4	88	4	50.8237547946	0.625
YLR374C	NA	NA	NA	NA	NA	0.826984616007	NA	NA	0	NA	NA	NA	NA	NA
YLR375W	NA	NA	343	1	0.548104956268	0.917687985294	109	15	1	36	18	2	78.3597497829	0.0
YLR376C	NA	20	242	NA	0.0	0.706731138019	63	44	0	104	27	4	247.941576606	0.375
YLR377C	NA	10	348	1	0.0287356321839	0.927112705212	36	29	0	23	20	33	15321.1422302	0.927297668038
YLR378C	NA	10	480	2	0.0	0.98434234409	79	111	1	NA	33	41	23663.0718806	0.746877054569
YLR379W	NA	NA	NA	NA	NA	0.886802668155	NA	NA	0	NA	NA	NA	NA	NA
YLR380W	30	10	408	2	0.0980392156863	0.756132844792	51	18	0	13	18	7	163.622808851	0.857142857143
YLR381W	NA	10	733	1	0.0	0.583406903252	86	60	0	25	11	13	547.319833379	0.674556213018
YLR382C	NA	10	894	3	0.0190156599553	0.728328864373	56	25	0	17	27	7	7717.87124885	0.611111111111
YLR383W	NA	10	1114	3	0.206463195691	0.789932138709	61	74	0	NA	NA	9	564.032239886	0.518518518519
YLR384C	300	20	1349	2	0.063009636768	0.902155804074	37	237	0	8	9	21	4760.59537105	0.825396825397
YLR385C	NA	NA	NA	NA	NA	0.644125312357	50	21	0	15	6	20	1012.16970747	0.655
YLR386W	30	20	880	4	0.106818181818	0.833492245046	68	150	0	5	12	25	9306.88102053	0.888468809074
YLR387C	NA	50	432	1	0.393518518519	0.768120862768	80	8	0	26	7	7	38.3156065816	0.244897959184
YLR388W	NA	90	56	1	0.0	0.999742690931	48	38	0	1	7	4	41.524668738	0.625
YLR389C	NA	40	1027	2	0.0282375851996	0.812583009685	68	4	0	3	11	5	69.250537006	0.8
YLR390W	NA	NA	NA	NA	NA	0.594026549318	47	3	0	9	8	1	0.0	0.0
YLR390W-A	NA	70	238	1	0.424369747899	0.773370990363	63	16	0	51	37	2	10.5416235519	0.5
YLR391W	NA	NA	NA	NA	NA	NA	NA	NA	0	NA	NA	NA	NA	NA
YLR392C	NA	NA	NA	NA	NA	0.591661528494	51	5	0	13	10	2	105.002527449	0.5
YLR393W	NA	10	279	1	0.0358422939068	0.573433333332	80	126	0	17	7	6	1142.63557059	0.777777777778
YLR394W	NA	10	482	1	0.514522821577	0.626799172115	72	22	0	6	26	10	1935.79281238	0.78
YLR395C	NA	10	78	1	0.0	0.985291142001	29	80	0	17	4	3	88.9305431618	0.444444444444
YLR396C	50	10	691	1	0.00434153400868	0.621907032947	28	43	0	33	30	25	2215.93473471	0.4096
YLR397C	300	20	780	4	0.0705128205128	0.815903116737	70	8	1	NA	26	15	1136.83177709	0.782222222222
YLR398C	NA	10	1287	4	0.197358197358	0.804810560546	48	108	0	31	10	18	938.828766557	0.641975308642
YLR399C	120	10	686	4	0.545189504373	0.780367298142	98	79	0	0	32	94	27503.9672187	0.851104939017
YLR400W	NA	NA	NA	NA	NA	0.262514768131	NA	NA	0	NA	NA	NA	NA	NA
YLR401C	NA	40	668	2	0.212574850299	0.802444445511	114	21	0	11	15	4	5456.55113069	0.625
YLR402W	NA	NA	NA	NA	NA	0.953421876145	NA	NA	0	NA	NA	NA	NA	NA
YLR403W	NA	10	683	3	0.786237188873	0.802835770755	24	21	1	3	8	25	9225.99577221	0.798611111111
YLR404W	NA	NA	285	1	0.0245614035088	0.76139277494	36	38	0	17	4	3	367.961399258	0.666666666667
YLR405W	NA	40	367	1	0.0217983651226	0.772784422591	82	7	0	20	7	1	0.0	1.0
YLR406C	330	10	113	1	0.0	0.999485381165	139	22	0	16	19	15	84.1510247706	0.346666666667
YLR407W	NA	NA	NA	NA	NA	0.665388647068	51	17	0	63	21	3	16.0718005573	0.444444444444
YLR408C	NA	30	122	NA	0.0409836065574	0.50491598917	49	3	0	5	16	7	127.407461616	0.69387755102
YLR409C	NA	110	939	3	0.0862619808307	0.893484753824	48	7	1	NA	13	43	2008.08832874	0.292049756625
YLR410W	NA	10	1146	2	0.250436300175	0.889768673828	59	154	0	51	42	25	3920.2814604	0.8608
YLR410W-A	NA	50	438	2	0.559360730594	0.294263478142	5	NA	NA	NA	NA	2	13.5465786908	0.5
YLR410W-B	NA	50	1770	7	0.353107344633	0.58884265106	67	1	NA	NA	NA	1	0.0	0.0
YLR411W	NA	10	241	1	0.0	0.819146005065	20	1	0	NA	NA	3	210.927648094	0.444444444444
YLR412W	NA	NA	NA	NA	NA	0.451316364021	30	21	0	33	24	NA	NA	NA
YLR413W	NA	NA	NA	NA	NA	0.559310651307	85	8	0	5	13	20	2035.67821003	0.365650969529
YLR414C	NA	70	263	1	0.0	0.678763890544	131	12	0	26	54	NA	NA	NA
YLR415C	NA	NA	NA	NA	NA	0.570879056175	99	19	0	21	19	NA	NA	NA
YLR416C	NA	NA	NA	NA	NA	0.289691729694	NA	NA	0	NA	NA	NA	NA	NA
YLR417W	70	10	566	2	0.0565371024735	0.702659025382	70	63	0	126	25	7	229.639590381	0.571428571429
YLR418C	60	10	393	1	0.267175572519	0.694201354494	41	637	0	58	48	55	14459.139513	0.709727028066
YLR419W	NA	NA	NA	NA	NA	0.725397168978	43	2	0	NA	NA	4	64.0636369698	0.444444444444
YLR420W	NA	10	364	1	0.0192307692308	0.859210046249	31	35	0	63	54	4	160.417402584	0.666666666667
YLR421C	NA	110	156	1	0.185897435897	0.808791933456	72	51	0	12	41	27	691.938363364	0.278106508876
YLR422W	NA	NA	NA	NA	NA	0.615148819253	43	23	0	45	17	4	183.994638184	0.75
YLR423C	20	10	417	1	0.00719424460432	0.508091705764	35	39	0	11	34	113	94239.1986561	0.944104062588
YLR424W	NA	20	708	1	0.108757062147	0.43692571684	44	29	1	NA	38	59	17296.8564829	0.731301939058
YLR425W	NA	70	1307	4	0.208110175976	0.68412563766	22	53	0	7	17	7	387.126310046	0.816326530612
YLR426W	NA	20	326	1	0.0	0.595564729857	18	17	0	53	11	4	130.963860771	0.625
YLR427W	NA	NA	NA	NA	NA	0.716356185907	39	3	0	34	15	24	2209.73220573	0.61247637051
YLR428C	NA	NA	NA	NA	NA	0.721921740262	NA	NA	0	NA	NA	NA	NA	NA
YLR429W	NA	10	651	4	0.379416282642	0.778656954717	67	28	0	12	37	93	58755.1882393	0.912964876033
YLR430W	300	10	2231	3	0.231286418646	0.777117683242	58	32	1	NA	56	50	28892.2816623	0.881198347107
YLR431C	20	10	453	NA	0.251655629139	0.742883259336	37	12	0	29	41	3	21.6651636853	0.666666666667
YLR432W	NA	10	523	2	0.0210325047801	0.924274810553	44	36	0	21	27	80	24287.2241353	0.761426592798
YLR433C	80	20	553	2	0.117540687161	0.648654031682	8	27	0	18	86	29	9851.49600944	0.842249657064
YLR434C	NA	NA	NA	NA	NA	0.268263021095	NA	NA	0	NA	NA	NA	NA	NA
YLR435W	NA	50	205	1	0.282926829268	0.740872169266	27	40	0	6	29	12	2689.58234646	0.680555555556
YLR436C	NA	NA	NA	NA	NA	0.731169935811	76	33	0	96	58	6	116.517651254	0.666666666667
YLR437C	NA	NA	NA	NA	NA	0.98690049847	135	8	0	19	33	4	110.084585747	0.75
YLR438C-A	NA	50	89	1	0.0449438202247	0.961151853314	89	151	1	NA	29	59	23635.5063189	0.628219915417
YLR438W	NA	10	424	1	0.0	0.945775688109	155	13	0	10	14	23	7610.87772396	0.930056710775
YLR439W	NA	60	319	3	0.175548589342	0.761492708894	99	2	0	3	22	39	10484.2546682	0.507560815253
YLR440C	NA	20	709	1	0.0141043723554	0.458126291302	27	24	1	NA	42	13	1210.48847876	0.816568047337
YLR441C	NA	50	255	1	0.0823529411765	0.999720052661	119	28	0	4	18	85	4252.77306249	0.16240333135
YLR442C	20	10	978	2	0.275051124744	0.455050391443	33	54	0	NA	6	34	10236.1730647	0.903225806452
YLR443W	NA	10	448	1	0.220982142857	0.69529695553	24	23	0	26	22	2	51.7744510238	0.5
YLR444C	NA	NA	NA	NA	NA	0.605135313928	NA	NA	0	NA	NA	NA	NA	NA
YLR445W	NA	10	188	2	0.265957446809	0.714130513138	30	9	0	15	25	1	0.0	1.0
YLR446W	NA	NA	NA	NA	NA	0.686177419566	19	NA	0	27	12	4	431.833006906	0.666666666667
YLR447C	NA	20	345	1	0.0	0.984049135693	58	26	0	12	13	27	5093.56333572	0.754437869822
YLR448W	NA	20	176	1	0.0909090909091	0.998621470286	100	42	0	2	14	95	8086.38835444	0.232910819375
YLR449W	30	10	392	1	0.711734693878	0.816528414743	26	27	0	8	15	45	4739.2755569	0.216333153056
YLR450W	NA	20	1045	3	0.0411483253589	0.808121097315	41	42	0	14	60	13	1200.30994943	0.887573964497
YLR451W	NA	10	886	2	0.26072234763	0.800425781193	66	39	0	36	34	5	471.352951464	0.8
YLR452C	NA	20	698	2	0.131805157593	0.645934192278	60	133	0	21	17	26	20165.8019789	0.91
YLR453C	NA	10	395	NA	0.0	0.39340824872	54	35	0	18	8	6	235.368613706	0.833333333333
YLR454W	NA	NA	NA	NA	NA	0.567169012738	52	12	0	16	18	24	2798.93907728	0.604914933837
YLR455W	NA	NA	NA	NA	NA	0.580532240283	17	8	0	28	23	21	1035.3323637	0.65306122449
YLR456W	NA	NA	NA	NA	NA	0.651341463704	14	6	0	18	14	5	102.916320748	0.8
YLR457C	NA	10	319	1	0.664576802508	0.773628125119	26	9	1	NA	23	22	3253.40812904	0.820861678005
YLR458W	NA	NA	NA	NA	NA	0.576866141836	NA	NA	0	NA	NA	NA	NA	NA
YLR459W	NA	20	394	1	0.0	0.816536710174	29	76	1	NA	15	1	0.0	0.0
YLR460C	NA	NA	NA	NA	NA	0.720236074859	116	4	0	19	34	2	19.3275348469	0.5
YLR461W	NA	NA	NA	NA	NA	0.934669422011	38	33	0	36	14	NA	NA	NA
YLR466W	NA	10	1382	5	0.146888567294	0.921163898992	17	NA	NA	NA	NA	2	44.8326398891	0.5
YLR467W	NA	10	1796	5	0.121380846325	0.929035990161	42	NA	NA	NA	NA	1	0.0	0.0
YML001W	100	10	208	1	0.00480769230769	0.995432219532	51	135	0	94	NA	39	14848.7960915	0.684081632653
YML002W	NA	NA	NA	NA	NA	0.509396115756	46	5	0	41	NA	9	1036.09328014	0.8125
YML003W	NA	NA	NA	NA	NA	0.501200458453	40	3	0	15	NA	NA	NA	NA
YML004C	NA	10	326	2	0.0920245398773	0.868063201372	54	6	0	15	NA	NA	NA	NA
YML005W	NA	10	462	1	0.012987012987	0.498702664185	25	7	0	16	NA	2	8.26886764987	0.5
YML006C	NA	50	774	1	0.662790697674	0.721146667293	31	46	0	77	NA	14	1798.00753173	0.826530612245
YML007W	NA	10	650	2	0.715384615385	0.622920123695	129	92	0	94	NA	75	23313.8320164	0.742669753086
YML008C	NA	20	383	4	0.0809399477807	0.955904515544	80	270	0	20	NA	65	40625.3961363	0.878604485582
YML009C	NA	60	70	1	0.0	0.992422536785	57	23	0	24	NA	5	0.0	0.32
YML009C-A	NA	NA	NA	NA	NA	0.860957189557	NA	NA	0	NA	NA	NA	NA	NA
YML009W-B	NA	NA	NA	NA	NA	0.945631029502	NA	NA	0	NA	NA	NA	NA	NA
YML010W	50	10	1063	3	0.502351834431	0.868381267684	38	38	1	NA	28	132	70190.6741315	0.822922863375
YML011C	NA	30	177	1	0.0	0.818921348024	70	14	0	14	NA	10	710.111073797	0.6
YML012C-A	NA	NA	NA	NA	NA	0.547314814873	NA	NA	0	NA	NA	NA	NA	NA
YML012W	NA	NA	NA	NA	NA	0.973433962314	119	73	0	39	NA	72	39232.7047736	0.784169550173
YML013W	NA	30	584	2	0.135273972603	0.614000000185	92	154	0	81	NA	25	6650.99911462	0.861111111111
YML014W	70	10	279	2	0.254480286738	0.758830953296	67	61	0	35	NA	3	93.8033715241	0.666666666667
YML015C	NA	20	346	3	0.21676300578	0.747076850472	70	9	1	NA	34	23	1521.65352387	0.322314049587
YML016C	40	20	692	1	0.550578034682	0.884790285584	64	121	0	44	NA	55	29882.7258644	0.8784
YML017W	NA	NA	NA	NA	NA	0.828377105627	131	51	0	62	NA	7	112.403476013	0.666666666667
YML018C	NA	NA	NA	NA	NA	0.789325721107	75	5	0	28	NA	8	120.668642381	0.65625
YML019W	150	20	332	2	0.0	0.594857857132	38	58	0	56	NA	13	1751.57176985	0.497041420118
YML020W	NA	NA	NA	NA	NA	0.801262657423	36	15	0	27	NA	2	55.8578419318	0.5
YML021C	NA	120	359	1	0.139275766017	0.689410186251	27	35	0	50	13	1	0.0	0.0
YML022W	NA	10	187	1	0.0	0.942716313936	46	15	0	46	48	4	5555.70651529	0.666666666667
YML023C	NA	120	556	1	0.0	0.499905445844	77	5	1	NA	21	13	1710.83873015	0.781065088757
YML024W	180	10	136	1	0.0735294117647	0.999929440573	74	24	0	2	NA	32	1310.21544242	0.3828125
YML025C	NA	60	286	1	0.241258741259	0.785603950267	59	4	1	NA	15	34	3029.14835687	0.459136822773
YML026C	100	10	146	1	0.0616438356164	0.996712019384	72	37	0	6	NA	18	543.464303933	0.540816326531
YML027W	NA	10	385	1	0.846753246753	0.731371330411	87	24	0	18	26	1	0.0	0.0
YML028W	30	10	196	2	0.0	0.989829105068	84	199	0	61	NA	20	7903.20649728	0.903047091413
YML029W	60	10	838	2	0.113365155131	0.638500198744	117	52	0	22	NA	32	18712.1823238	0.913580246914
YML030W	NA	10	159	1	0.0691823899371	0.892227085045	62	66	0	41	NA	33	27105.3936712	0.73046875
YML031W	NA	10	655	1	0.0885496183206	0.668265243915	95	25	1	NA	37	30	5657.4633797	0.762755102041
YML032C	180	10	471	2	0.643312101911	0.745644069263	87	388	0	21	NA	25	9178.25656698	0.918714555766
YML033W	NA	NA	NA	NA	NA	NA	NA	NA	0	NA	NA	NA	NA	NA
YML034C-A	NA	NA	NA	NA	NA	0.738057643826	NA	NA	0	NA	NA	NA	NA	NA
YML034W	NA	10	834	3	0.478417266187	0.588311776601	39	149	0	64	NA	14	3063.52352442	0.826530612245
YML035C	NA	10	810	4	0.251851851852	0.941424580785	23	59	0	34	16	16	5277.55016042	0.84375
YML036W	NA	30	181	1	0.0	0.637912088692	34	8	0	4	17	7	2096.67918878	0.734693877551
YML037C	NA	NA	NA	NA	NA	0.472812316702	39	9	0	31	NA	22	3153.39199536	0.797520661157
YML038C	NA	10	442	2	0.0	0.600557562671	46	88	0	17	60	20	8805.74872844	0.875346260388
YML039W	NA	50	1755	4	0.336182336182	0.713684701313	48	NA	NA	NA	NA	NA	NA	NA
YML040W	NA	50	440	2	0.577272727273	0.606022676264	1	NA	NA	NA	NA	2	8.27614532703	0.5
YML041C	90	10	280	1	0.289285714286	0.77656583694	114	403	0	84	8	20	730.462192265	0.68
YML042W	NA	50	670	1	0.0119402985075	0.73906060717	124	16	0	1	19	11	1888.45119267	0.88
YML043C	NA	10	507	3	0.236686390533	0.647068242035	22	5	1	NA	39	4	114.228136976	0.625
YML045W	NA	50	1755	4	0.335612535613	0.717805050401	8	NA	NA	NA	NA	NA	NA	NA
YML045W-A	NA	50	440	2	0.575	0.617812547256	NA	NA	NA	NA	NA	9	523.104594805	0.716049382716
YML046W	NA	10	629	3	0.00476947535771	0.572998942187	79	6	1	NA	29	33	239.992639246	0.168962350781
YML047C	NA	10	352	NA	0.0	0.648606233328	12	33	0	30	6	NA	NA	NA
YML047W-A	NA	NA	NA	NA	NA	0.660038251574	NA	NA	0	NA	NA	NA	NA	NA
YML048W	NA	50	403	1	0.029776674938	0.812859736698	53	69	0	78	NA	78	87484.0423864	0.621621621622
YML049C	NA	20	1361	3	0.060984570169	0.614356093974	70	1	1	NA	0	57	4897.06471872	0.224068944291
YML050W	NA	NA	NA	NA	NA	0.530576923773	58	5	0	9	NA	1	0.0	0.0
YML051W	50	10	435	2	0.016091954023	0.824628441163	46	82	0	45	NA	37	19744.3867092	0.875555555556
YML052W	60	50	302	1	0.155629139073	0.81352035334	106	40	0	24	NA	8	1901.40041518	0.816326530612
YML053C	NA	NA	NA	NA	NA	0.588785602664	69	7	0	6	NA	1	0.0	0.0
YML054C	NA	50	591	2	0.0913705583756	0.797226352399	50	17	0	5	NA	7	259.397916075	0.244897959184
YML055W	NA	20	178	1	0.0168539325843	0.624268156622	29	60	0	44	NA	15	676.579963636	0.346666666667
YML056C	NA	NA	524	2	0.00572519083969	0.959636826949	69	19	0	17	NA	51	13296.4273519	0.745522698875
YML057C-A	NA	NA	NA	NA	NA	0.571664104746	NA	NA	0	NA	NA	NA	NA	NA
YML057W	NA	20	604	1	0.248344370861	0.840166392983	46	30	0	44	NA	17	1928.56764094	0.871972318339
YML058W	NA	170	104	NA	0.730769230769	0.979187302173	107	55	0	37	NA	36	21206.4173545	0.953125
YML058W-A	NA	30	68	NA	0.117647058824	0.922299520299	27	1	0	NA	NA	10	2032.18999518	0.79012345679
YML059C	20	10	1679	4	0.220964860036	0.797287897917	120	17	0	22	NA	5	478.411666559	0.75
YML060W	NA	10	376	2	0.00265957446809	0.662093723598	32	31	0	19	NA	1	0.0	0.0
YML061C	20	10	859	3	0.278230500582	0.796492249152	100	95	0	8	NA	3	67.3476607201	0.666666666667
YML062C	90	30	392	1	0.382653061224	0.520790501207	62	142	0	17	NA	31	6094.71788157	0.919875130073
YML063W	NA	50	255	1	0.0705882352941	0.999940104627	92	33	0	2	NA	107	9029.16026447	0.276432894268
YML064C	NA	20	245	2	0.163265306122	0.851750678568	90	37	1	NA	51	92	90796.8266134	0.969244444444
YML065W	NA	10	914	3	0.201312910284	0.709994900671	22	17	1	NA	57	NA	NA	NA
YML066C	NA	10	369	1	0.0542005420054	0.794659459988	8	53	0	23	9	NA	NA	NA
YML067C	NA	NA	NA	NA	NA	0.795409821387	18	73	0	28	31	32	7817.95680355	0.794292508918
YML068W	NA	20	464	1	0.0	0.574788530536	13	36	1	7	4	4	92.5769241059	0.75
YML069W	50	10	552	2	0.215579710145	0.968133214649	54	146	1	NA	28	46	10584.8885764	0.884938271605
YML070W	NA	10	584	2	0.013698630137	0.94070769323	88	30	0	15	0	1	0.0	0.0
YML071C	NA	20	607	1	0.31136738056	0.554891996065	51	212	0	127	6	12	9052.23775231	0.763888888889
YML072C	NA	10	1545	2	0.24142394822	0.761579129455	47	20	0	38	54	57	14668.79975	0.610649430594
YML073C	NA	20	176	1	0.0454545454545	0.999423729273	89	23	0	11	4	109	9556.84299731	0.210324045768
YML074C	60	10	411	1	0.771289537713	0.936201458236	69	16	0	23	14	37	8102.80924959	0.641975308642
YML075C	NA	10	1054	4	0.0445920303605	0.672283413432	62	85	0	47	41	20	5577.09325778	0.715
YML076C	NA	10	944	1	0.287076271186	0.619950970989	32	13	0	11	33	1	0.0	0.0
YML077W	NA	40	159	1	0.0188679245283	0.914000001146	20	32	1	NA	17	10	7.36030077434	0.0
YML078W	NA	20	182	1	0.00549450549451	0.969377050309	25	9	0	49	NA	3	77.5357865339	0.666666666667
YML079W	NA	NA	NA	NA	NA	0.827176570014	18	5	0	4	NA	NA	NA	NA
YML080W	NA	40	423	1	0.0378250591017	0.841398585816	39	9	0	40	NA	5	295.979585113	0.64
YML081C-A	80	10	59	1	0.0	0.971666668521	75	111	0	16	20	8	102.259458326	0.65625
YML081W	NA	NA	1251	6	0.250199840128	0.644853568597	47	19	0	19	NA	NA	NA	NA
YML082W	NA	50	649	2	0.121725731895	0.766321539398	50	23	0	49	NA	1	0.0	0.0
YML083C	NA	NA	NA	NA	NA	0.687543357818	38	5	0	20	NA	7	218.413037235	0.816326530612
YML084W	NA	NA	NA	NA	NA	0.28227831751	NA	NA	0	NA	NA	NA	NA	NA
YML085C	NA	10	447	2	0.0223713646532	0.996412949171	100	45	1	NA	36	69	31820.0640197	0.926177878559
YML086C	320	50	526	2	0.0285171102662	0.902734979587	83	13	0	10	11	33	12458.9878369	0.847736625514
YML087C	NA	NA	NA	NA	NA	0.742621939578	98	35	0	16	NA	1	0.0	0.0
YML088W	NA	10	668	2	0.252994011976	0.698963129587	52	13	0	45	NA	14	1699.55293934	0.816568047337
YML089C	NA	NA	NA	NA	NA	0.66369376931	NA	NA	0	NA	NA	NA	NA	NA
YML090W	NA	NA	NA	NA	NA	0.333749354491	NA	NA	0	NA	NA	NA	NA	NA
YML091C	110	80	1202	5	0.0848585690516	0.563083957305	35	8	1	NA	14	27	28736.0081294	0.907029478458
YML092C	NA	10	250	2	0.012	0.987656044968	60	30	1	NA	0	35	4969.36651909	0.449826989619
YML093W	NA	20	899	1	0.859844271413	0.784660371074	68	3	1	NA	101	23	1691.61829865	0.650283553875
YML094C-A	NA	NA	NA	NA	NA	0.782830845741	NA	NA	0	NA	NA	NA	NA	NA
YML094W	NA	10	163	1	0.122699386503	0.942764228085	116	522	0	6	15	12	551.897879385	0.638888888889
YML095C	NA	10	210	1	0.461904761905	0.679902055711	69	39	0	102	24	17	2831.32225555	0.899653979239
YML096W	NA	NA	NA	NA	NA	0.678695818589	41	7	0	22	2	10	487.237002228	0.78
YML097C	NA	10	451	2	0.217294900222	0.575859882726	53	239	0	83	3	6	303.67737249	0.72
YML098W	NA	20	167	1	0.455089820359	0.813456351009	54	125	1	NA	5	28	1474.46210012	0.563775510204
YML099C	NA	10	880	3	0.193181818182	0.71558494249	86	20	0	14	33	13	4121.23180899	0.804733727811
YML099W-A	NA	NA	NA	NA	NA	0.498072727758	NA	NA	0	NA	NA	NA	NA	NA
YML100W	20	10	1098	3	0.281420765027	0.85694934835	150	18	0	5	4	11	815.094733029	0.78
YML100W-A	NA	NA	57	NA	0.122807017544	0.415436781119	70	4	0	15	5	NA	NA	NA
YML101C	NA	NA	NA	NA	NA	0.685799436469	143	10	0	13	13	4	379.537503245	0.666666666667
YML101C-A	NA	NA	NA	NA	NA	0.626789308466	NA	NA	0	NA	NA	NA	NA	NA
YML102W	NA	10	468	2	0.128205128205	0.709468373294	77	105	0	37	14	16	15123.4441926	0.861111111111
YML103C	200	10	1655	3	0.0108761329305	0.597007246739	74	195	0	63	2	31	1577.06799694	0.547346514048
YML104C	NA	20	1127	4	0.0647737355812	0.526849586665	70	6	0	7	5	28	1956.00825995	0.502958579882
YML105C	NA	20	273	2	0.344322344322	0.874436740542	85	12	1	NA	23	20	6934.95372563	0.83950617284
YML106W	NA	10	226	1	0.0	0.984555067689	86	55	0	43	34	8	10837.7970746	0.84375
YML107C	NA	100	334	2	0.0	0.628281592232	32	50	0	46	35	2	10.0379693861	0.5
YML108W	NA	NA	NA	NA	NA	0.900150945117	52	13	0	35	5	1	0.0	0.0
YML109W	50	10	942	4	0.684713375796	0.589015907638	64	40	0	18	10	35	7398.04777556	0.85546875
YML110C	NA	10	307	1	0.0618892508143	0.942941560366	64	2	0	14	4	7	3213.12739352	0.775510204082
YML111W	NA	10	920	2	0.332608695652	0.768251539347	53	29	0	34	9	22	4369.84950081	0.702479338843
YML112W	220	10	296	1	0.0810810810811	0.827314255138	46	182	0	17	21	9	377.542237569	0.83950617284
YML113W	NA	70	248	NA	0.91935483871	0.836386881932	53	22	0	69	47	NA	NA	NA
YML114C	NA	20	510	1	0.547058823529	0.617090019568	56	160	1	NA	11	21	965.826473127	0.403628117914
YML115C	NA	20	535	2	0.0766355140187	0.838305349536	138	26	0	17	12	6	95.9246727839	0.777777777778
YML116W	NA	10	542	2	0.029520295203	0.58095150425	41	2	0	4	5	2	42.7185723486	0.5
YML116W-A	NA	NA	100	1	0.02	0.50956105777	NA	NA	0	NA	NA	NA	NA	NA
YML117W	NA	NA	NA	NA	NA	0.713481058454	73	25	0	128	13	14	1706.85020073	0.795918367347
YML118W	NA	20	505	1	0.285148514851	0.525930830354	65	8	0	12	2	2	76.8225953452	0.5
YML119W	NA	NA	NA	NA	NA	0.619798883327	49	54	0	30	3	1	0.0	1.0
YML120C	70	10	513	2	0.0233918128655	0.946249028655	46	25	0	15	12	4	204.056255646	0.75
YML121W	20	20	310	1	0.0354838709677	0.923218651249	12	158	0	39	24	30	8760.30483012	0.89179548157
YML122C	NA	NA	NA	NA	NA	0.588133859039	NA	NA	0	NA	NA	NA	NA	NA
YML123C	NA	10	587	1	0.0442930153322	0.915964853898	103	99	0	26	66	27	12454.2975769	0.711805555556
YML124C	NA	10	445	2	0.0202247191011	0.989192827289	101	118	0	36	50	39	5314.91229649	0.924762600438
YML125C	NA	20	312	3	0.0	0.877328009966	91	203	1	NA	15	4	79.4616424354	0.625
YML126C	NA	20	491	2	0.050916496945	0.980279811837	52	25	1	NA	36	21	2621.24788753	0.757369614512
YML127W	NA	10	581	3	0.0447504302926	0.810250859836	62	32	1	NA	67	22	660.251771954	0.553287981859
YML128C	NA	30	513	1	0.00584795321637	0.675605058273	46	321	1	13	17	NA	NA	NA
YML129C	NA	10	70	1	0.328571428571	0.935633804037	92	18	0	26	30	19	2002.45415127	0.203703703704
YML130C	NA	50	563	3	0.0177619893428	0.800288416754	79	35	1	NA	15	10	482.749735343	0.740740740741
YML131W	NA	NA	NA	NA	NA	0.770466303131	124	NA	0	15	32	12	1774.76771147	0.88
YML132W	NA	30	379	1	0.0	0.244315789639	31	1	0	NA	NA	9	1863.9292372	0.666666666667
YMR001C	20	10	705	2	0.11914893617	0.944056186803	91	92	1	NA	102	95	61368.9673463	0.938429506246
YMR002W	NA	40	156	NA	0.666666666667	0.943883228707	70	8	0	4	NA	NA	NA	NA
YMR003W	NA	NA	NA	NA	NA	0.432926298066	44	85	0	30	NA	2	52.3039180702	0.5
YMR004W	NA	50	511	2	0.20939334638	0.73573047017	28	54	0	30	8	18	9156.79562209	0.845679012346
YMR005W	NA	20	388	1	0.59793814433	0.770012854974	41	40	1	NA	26	39	6972.38529864	0.750692520776
YMR006C	NA	60	706	2	0.070821529745	0.835733617227	108	50	0	18	NA	NA	NA	NA
YMR007W	NA	NA	NA	NA	NA	0.406351707003	NA	NA	0	NA	NA	NA	NA	NA
YMR008C	NA	20	664	1	0.0	0.796418547165	56	14	0	5	NA	3	567.690391196	0.444444444444
YMR009W	NA	10	179	1	0.0111731843575	0.696837036913	90	35	0	32	NA	1	0.0	0.0
YMR010W	NA	NA	NA	NA	NA	0.880337440472	110	33	0	75	NA	21	2040.72395222	0.82
YMR011W	NA	10	541	1	0.00924214417745	0.961917591027	35	82	0	23	NA	12	558.664526019	0.680555555556
YMR012W	NA	170	1277	3	0.134690681284	0.836308034145	93	16	0	5	NA	65	30284.5685699	0.911232404481
YMR013C	NA	40	519	2	0.0	0.564087180416	128	18	1	NA	28	1	0.0	0.0
YMR014W	NA	100	519	1	0.54527938343	0.597621154296	47	2	0	0	NA	5	11.1288689955	0.375
YMR015C	NA	20	538	1	0.00185873605948	0.972560299805	129	129	0	122	NA	16	2841.58789168	0.711111111111
YMR016C	NA	30	785	NA	0.763057324841	0.615468193814	38	111	0	88	NA	8	467.548035904	0.8125
YMR017W	NA	10	397	1	0.314861460957	0.482049413705	51	10	0	27	NA	6	165.28834717	0.777777777778
YMR018W	NA	10	514	1	0.0369649805447	0.467147572978	36	6	0	11	NA	1	0.0	0.0
YMR019W	NA	NA	949	3	0.269757639621	0.528599298924	52	17	0	7	NA	6	1052.01460569	0.722222222222
YMR020W	NA	20	508	1	0.00590551181102	0.668754420875	50	32	0	7	NA	1	0.0	0.0
YMR021C	NA	10	417	1	0.350119904077	0.745879586149	84	34	0	27	NA	7	2325.48732339	0.816326530612
YMR022W	190	30	165	1	0.0484848484848	0.980010042109	64	154	0	33	NA	10	921.084835587	0.864197530864
YMR023C	NA	20	526	4	0.0	0.594185326277	48	151	0	21	NA	3	25.3654296856	0.666666666667
YMR024W	NA	60	390	2	0.0025641025641	0.769768116893	119	4	0	1	NA	36	10345.8982738	0.551836734694
YMR025W	110	20	295	1	0.00338983050847	0.315172297253	45	31	0	23	NA	8	228.264821004	0.5625
YMR026C	NA	10	399	1	0.0451127819549	0.537334167369	70	82	0	28	NA	13	958.155378504	0.591715976331
YMR027W	NA	NA	NA	NA	NA	0.70909271168	95	4	0	15	NA	2	0.0	0.0
YMR028W	NA	10	366	1	0.248633879781	0.581839237447	33	90	1	NA	38	15	1080.34497847	0.887755102041
YMR029C	NA	20	523	1	0.250478011472	0.562613232359	101	38	0	18	NA	14	1947.74608874	0.765306122449
YMR030W	120	10	376	1	0.507978723404	0.6846171534	93	34	0	18	NA	1	0.0	1.0
YMR031C	NA	410	843	4	0.654804270463	0.53889968432	82	17	0	7	NA	25	3139.79595083	0.8704
YMR031W-A	NA	NA	NA	NA	NA	0.484058104222	NA	NA	0	NA	NA	NA	NA	NA
YMR032W	NA	10	669	2	0.466367713004	0.696085075259	62	360	1	0	NA	60	29032.2414397	0.877355371901
YMR033W	NA	10	467	1	0.0663811563169	0.782235755553	41	68	1	NA	115	38	2779.33278547	0.612125639153
YMR034C	NA	NA	434	2	0.0184331797235	0.783112644005	42	9	0	11	NA	2	30.2312363885	0.5
YMR035W	NA	20	177	1	0.00564971751412	0.707767790125	102	38	0	31	NA	1	0.0	0.0
YMR036C	NA	10	554	2	0.447653429603	0.644694895742	71	42	0	30	NA	24	8266.95120102	0.899305555556
YMR037C	40	10	704	2	0.829545454545	0.791717258476	57	98	0	44	24	19	2884.62775121	0.87037037037
YMR038C	30	10	249	2	0.0120481927711	0.856680000434	79	173	0	39	NA	3	138.443286378	0.666666666667
YMR039C	20	10	292	2	0.849315068493	0.776968146194	60	161	0	71	NA	16	2455.31765657	0.859375
YMR040W	NA	NA	NA	NA	NA	0.579971014794	49	18	0	15	NA	NA	NA	NA
YMR041C	NA	320	335	1	0.00298507462687	0.639985119085	85	2	0	7	NA	9	389.905697147	0.641975308642
YMR042W	NA	10	177	1	0.745762711864	0.481848314211	82	21	0	24	NA	4	42.9246364047	0.375
YMR043W	20	10	286	1	0.832167832168	0.886432057002	84	18	1	NA	38	20	11381.2667162	0.858131487889
YMR044W	NA	NA	475	1	0.393684210526	0.619193978235	74	91	0	37	NA	6	93.6024165282	0.64
YMR045C	NA	50	1755	3	0.336752136752	0.677770502065	57	NA	NA	NA	NA	3	57.6837675618	0.666666666667
YMR046C	NA	50	440	1	0.597727272727	0.509810279481	17	1	0	NA	NA	3	78.1209301666	0.666666666667
YMR047C	200	10	1113	2	0.783468104223	0.582084979261	39	38	1	NA	48	104	39937.1957908	0.78991939598
YMR048W	20	10	317	2	0.290220820189	0.524629979743	83	191	0	79	13	27	7038.85593613	0.884615384615
YMR049C	NA	150	807	2	0.325898389095	0.940016503432	81	2	1	NA	26	108	40627.8129096	0.573002754821
YMR050C	NA	50	1755	4	0.335612535613	0.731553531714	32	NA	NA	NA	NA	1	0.0	0.0
YMR051C	NA	50	440	2	0.575	0.689497354807	34	NA	NA	NA	NA	1	0.0	1.0
YMR052C-A	NA	NA	NA	NA	NA	0.276581967597	NA	NA	0	NA	NA	NA	NA	NA
YMR052W	NA	20	204	NA	0.122549019608	0.545721951799	45	125	0	20	NA	20	2859.60601655	0.67
YMR053C	NA	NA	NA	NA	NA	0.631321191647	43	21	0	26	NA	68	14714.8079616	0.729338382713
YMR054W	NA	20	890	1	0.0516853932584	0.827398430418	50	40	0	52	NA	39	6738.17944811	0.744247205786
YMR055C	NA	10	306	2	0.0228758169935	0.860248644163	10	124	0	49	NA	13	6751.02809922	0.68
YMR056C	120	10	309	1	0.0161812297735	0.83352795882	101	17	0	22	NA	5	2226.86196157	0.625
YMR057C	NA	NA	NA	NA	NA	0.761306452663	NA	NA	0	NA	NA	NA	NA	NA
YMR058W	30	10	636	3	0.061320754717	0.841138148996	103	51	0	92	NA	37	11861.9666481	0.451557093426
YMR059W	NA	10	128	1	0.0625	0.557715763571	53	13	1	NA	0	56	38901.4003752	0.949604331529
YMR060C	80	10	327	2	0.0244648318043	0.422373983839	114	178	0	4	25	6	394.265467392	0.722222222222
YMR061W	NA	10	677	3	0.0974889217134	0.807320551477	65	59	1	NA	15	33	3331.20712255	0.692378328742
YMR062C	NA	10	441	1	0.0	0.911420815608	46	52	0	40	4	NA	NA	NA
YMR063W	NA	60	239	2	0.0	0.6791055562	33	123	0	80	9	2	0.0	0.0
YMR064W	NA	50	518	1	0.0019305019305	0.277894026705	25	2	0	3	30	4	736.929183555	0.666666666667
YMR065W	NA	10	504	1	0.0	0.541687789351	18	16	0	34	26	10	715.451710054	0.79012345679
YMR066W	NA	NA	NA	NA	NA	0.358586948609	69	83	0	5	35	3	86.2990841189	0.666666666667
YMR067C	120	30	416	2	0.288461538462	0.416807354602	41	57	0	68	36	5	371.974582595	0.72
YMR068W	NA	10	426	1	0.478873239437	0.783358315054	85	37	0	28	24	13	944.300339316	0.91124260355
YMR069W	NA	20	285	1	0.0210526315789	0.576192308822	84	34	0	19	31	4	381.536098094	0.444444444444
YMR070W	NA	10	490	1	0.8	0.584583843079	108	101	1	67	27	8	5698.60120803	0.72
YMR071C	NA	190	167	1	0.0	0.979353175986	45	18	1	31	86	17	6306.02623348	0.885813148789
YMR072W	NA	20	183	1	0.0765027322404	0.536054349965	59	28	0	37	15	36	4863.28417201	0.845714285714
YMR073C	NA	20	201	1	0.164179104478	0.741176567573	49	48	0	63	12	NA	NA	NA
YMR074C	NA	20	145	1	0.48275862069	0.838027398505	51	27	0	11	4	3	521.109071826	0.444444444444
YMR075C-A	NA	NA	NA	NA	NA	0.281338797909	NA	NA	0	NA	NA	NA	NA	NA
YMR075W	NA	10	684	3	0.31432748538	0.600518248811	16	217	0	35	17	20	1502.95243358	0.7
YMR076C	NA	10	1277	NA	0.0994518402506	0.704607460111	96	11	1	NA	41	36	8375.77734587	0.793388429752
YMR077C	190	10	221	1	0.380090497738	0.651513515115	57	49	0	128	24	52	12908.8793911	0.601307189542
YMR078C	NA	10	741	4	0.10661268556	0.572352650137	56	343	0	6	3	16	2219.29841753	0.561224489796
YMR079W	20	10	304	2	0.0822368421053	0.985420767336	60	167	1	NA	52	10	1328.67436731	0.716049382716
YMR080C	50	10	971	3	0.0690010298661	0.958127231294	37	115	0	55	30	NA	NA	NA
YMR081C	NA	40	338	NA	0.627218934911	0.658218290279	33	2	0	15	79	3	40.0214396687	0.666666666667
YMR082C	NA	NA	NA	NA	NA	0.366991597213	NA	NA	0	NA	NA	NA	NA	NA
YMR083W	NA	10	375	2	0.0	0.955616136286	102	126	0	31	27	14	7868.47379361	0.888888888889
YMR084W	NA	NA	NA	NA	NA	0.703518378844	52	NA	0	19	64	2	7.6279748394	0.5
YMR085W	NA	NA	NA	NA	NA	0.675995381625	44	1	0	18	32	NA	NA	NA
YMR086C-A	NA	NA	NA	NA	NA	0.439144543103	NA	NA	0	NA	NA	NA	NA	NA
[truncated: 148,554 more chars]
