# Supplementary material for: Genome-Wide Detection and Analysis of Multifunctional Genes
Source: PLoS Comput Biol. 2015 Oct 5;11(10):e1004467. doi: 10.1371/journal.pcbi.1004467 (PMC4593560; doi:10.1371/journal.pcbi.1004467)
Supplement: S4 File — (TXT) [file pcbi.1004467.s023.txt]

Comparison of multifunctional and other annotated genes for different organisms, as detected for Biological Process ontology using different values of M (see Materials and Methods; the results presented in the main text are for M = 120).

For each organism and for each value of M, the results of comparison with respect to several gene features are shown (for description of the features see the main text). In the first part, for each gene feature (e.g., protein sequence length), the number of genes with a defined value is shown for multifunctional genes (size), then mean +- standard deviation and median (med) of the feature for multifunctional genes, then the same statistics for other annotated genes, and finally the Mann-Whitney U test p-value. In the second part, for each set of genes of interest (e.g., essential genes curated by FlyBase), the number of multifunctional genes is shown (size) that belong to the set of interest or to the background (e.g., all genes with phenotype reported in FlyBase), fraction of multifunctional genes that belong to the set of interest, and p-value from hypergeometic test for significance of this intersection, then the number of other annotated genes (size) that belong to the set of interest or to the background, fraction of other annotated genes the belong to the set of interest, and p-value from hypergeometic test for significance of this intersection (if p-value for multifunctional genes is above 0.05).


D. melanogaster
===============

Compare groups  multifunctional  and  other annotated   genes for M = 80
------------------------------------------------------------------------
length:
    size 1224 946.012 +- 1264.427 med 652.000  and   size 4195 686.925 +- 811.023 med 481.000  MWU p-val 3.2e-35
domains:
    size 1213 2.375 +- 1.976 med 2.000  and   size 4092 2.022 +- 1.578 med 2.000  MWU p-val 1.5e-07
disorder:
    size 1224 0.292 +- 0.251 med 0.242  and   size 4195 0.236 +- 0.252 med 0.136  MWU p-val 3.2e-18
number of conditions where expressed (FlyAtlas):
    size 1184 25.465 +- 11.567 med 33.000  and   size 4093 21.657 +- 13.224 med 29.000  MWU p-val 1.4e-18
number of conditions where expressed (modENCODE):
    size 1220 103.735 +- 25.847 med 118.000  and   size 4234 89.447 +- 38.041 med 115.000  MWU p-val 6.7e-30
evolutionary conservation:
    size 1230 0.680 +- 0.151 med 0.704  and   size 4326 0.639 +- 0.182 med 0.675  MWU p-val 5.8e-11
number of regulators:
    size 1196 19.536 +- 10.142 med 19.000  and   size 3967 14.800 +- 9.927 med 15.000  MWU p-val 8.9e-44
number of genetic interactions:
    size 682 9.924 +- 16.561 med 4.000  and    size 844 4.526 +- 7.297 med 2.000  MWU p-val 8.6e-25
degree:
    size 928 13.904 +- 19.188 med 6.000  and   size 2652 10.328 +- 14.922 med 4.000  MWU p-val 1.0e-12
betweenness:
    size 928 23129.672 +- 55600.486 med 4394.164  and   size 2652 12732.183 +- 33954.277 med 1293.448  MWU p-val 4.6e-17
participation:
    size 928 0.582 +- 0.306 med 0.667  and   size 2652 0.488 +- 0.341 med 0.519  MWU p-val 2.7e-12

essentiality (FlyBase curated):
    size 1212 fraction 0.757 hypergeom p-value 1.7e-73  and   size 3854 fraction 0.465
essentiality (cell lines RNAi):
    size 1219 fraction 0.038 hypergeom p-value 1.2e-01  and   size 4206 fraction 0.030 hypergeom p-value 9.1e-01


Compare groups  multifunctional  and  other annotated   genes for M = 120
-------------------------------------------------------------------------
length:
    size 1441 935.160 +- 1219.078 med 642.000  and   size 4237 673.143 +- 786.873 med 483.000  MWU p-val 1.1e-39
domains:
    size 1425 2.345 +- 1.951 med 2.000  and   size 4124 2.004 +- 1.551 med 2.000  MWU p-val 2.0e-07
disorder:
    size 1441 0.290 +- 0.253 med 0.238  and   size 4237 0.231 +- 0.251 med 0.132  MWU p-val 6.1e-21
number of conditions where expressed (FlyAtlas):
    size 1400 25.373 +- 11.611 med 33.000  and   size 4124 21.093 +- 13.405 med 28.000  MWU p-val 1.5e-25
number of conditions where expressed (modENCODE):
    size 1438 103.261 +- 26.413 med 118.000  and   size 4276 87.598 +- 39.066 med 113.000  MWU p-val 7.4e-38
evolutionary conservation:
    size 1456 0.677 +- 0.154 med 0.702  and   size 4367 0.633 +- 0.185 med 0.670  MWU p-val 4.9e-13
number of regulators:
    size 1410 19.406 +- 10.321 med 19.000  and   size 3976 14.373 +- 9.810 med 14.000  MWU p-val 3.2e-54
number of genetic interactions:
    size 769 9.501 +- 15.856 med 4.000  and    size 776 4.298 +- 7.173 med 2.000  MWU p-val 5.0e-25
degree:
    size 1075 13.869 +- 19.028 med 6.000  and   size 2625 9.968 +- 14.540 med 4.000  MWU p-val 6.5e-16
betweenness:
    size 1075 22450.918 +- 53706.012 med 4368.105  and   size 2625 12178.532 +- 33154.294 med 1192.578  MWU p-val 1.1e-19
participation:
    size 1075 0.575 +- 0.311 med 0.667  and   size 2625 0.484 +- 0.340 med 0.500  MWU p-val 1.8e-13

essentiality (FlyBase curated):
    size 1431 fraction 0.739 hypergeom p-value 2.4e-86   and   size 3854 fraction 0.440
essentiality (cell lines RNAi):
    size 1437 fraction 0.038 hypergeom p-value 4.6e-02  and   size 4246 fraction 0.029


Compare groups  multifunctional  and  other annotated   genes for M = 200
-------------------------------------------------------------------------
length:
    size 1699 947.942 +- 1344.394 med 639.000  and   size 4649 638.738 +- 654.977 med 460.000  MWU p-val 9.5e-54
domains:
    size 1680 2.335 +- 1.937 med 2.000  and   size 4518 1.966 +- 1.518 med 1.000  MWU p-val 2.0e-10
disorder:
    size 1699 0.286 +- 0.254 med 0.231  and   size 4649 0.226 +- 0.252 med 0.121  MWU p-val 8.0e-26
number of conditions where expressed (FlyAtlas):
    size 1650 25.409 +- 11.597 med 33.000  and   size 4536 20.245 +- 13.556 med 25.000  MWU p-val 1.9e-40
number of conditions where expressed (modENCODE):
    size 1698 102.942 +- 26.825 med 118.000  and   size 4719 85.176 +- 39.615 med 109.000  MWU p-val 2.9e-55
evolutionary conservation:
    size 1719 0.675 +- 0.155 med 0.702  and   size 4788 0.621 +- 0.191 med 0.662  MWU p-val 2.8e-21
number of regulators:
    size 1660 19.048 +- 10.313 med 19.000  and   size 4354 13.743 +- 9.744 med 14.000  MWU p-val 5.1e-70
number of genetic interactions:
    size 871 9.063 +- 15.596 med 4.000  and    size 709 4.000 +- 5.721 med 2.000  MWU p-val 3.3e-25
degree:
    size 1268 13.389 +- 18.254 med 6.000  and   size 2776 9.630 +- 14.235 med 4.000  MWU p-val 1.6e-18
betweenness:
    size 1268 21090.876 +- 50320.591 med 4213.309  and   size 2776 11657.876 +- 32870.600 med 1062.775  MWU p-val 2.6e-23
participation:
    size 1268 0.573 +- 0.315 med 0.667  and   size 2776 0.472 +- 0.342 med 0.500  MWU p-val 2.4e-18

essentiality (FlyBase curated):
    size 1687 fraction 0.722 hypergeom p-value 7.9e-109  and   size 4208 fraction 0.407
essentiality (cell lines RNAi):
    size 1695 fraction 0.038 hypergeom p-value 1.3e-02  and   size 4666 fraction 0.027


Compare groups  multifunctional  and  other annotated   genes for M = 300
-------------------------------------------------------------------------
length:
    size 1785 941.062 +- 1319.584 med 638.000  and   size 4661 634.575 +- 651.537 med 457.000  MWU p-val 1.2e-56
domains:
    size 1765 2.335 +- 1.933 med 2.000  and   size 4526 1.954 +- 1.504 med 1.000  MWU p-val 2.6e-11
disorder:
    size 1785 0.287 +- 0.254 med 0.231  and   size 4661 0.226 +- 0.252 med 0.121  MWU p-val 2.5e-27
number of conditions where expressed (FlyAtlas):
    size 1734 25.482 +- 11.569 med 33.000  and   size 4545 20.148 +- 13.567 med 25.000  MWU p-val 4.0e-45
number of conditions where expressed (modENCODE):
    size 1783 103.138 +- 26.605 med 118.000  and   size 4728 84.860 +- 39.703 med 108.000  MWU p-val 5.4e-61
evolutionary conservation:
    size 1807 0.676 +- 0.154 med 0.703  and   size 4799 0.620 +- 0.191 med 0.660  MWU p-val 1.0e-23
number of regulators:
    size 1744 18.994 +- 10.226 med 19.000  and   size 4358 13.689 +- 9.752 med 13.000  MWU p-val 2.3e-73
number of genetic interactions:
    size 904 8.917 +- 15.387 med 4.000  and    size 682 3.934 +- 5.625 med 2.000  MWU p-val 1.5e-24
degree:
    size 1335 13.467 +- 18.486 med 6.000  and   size 2780 9.522 +- 14.075 med 4.000  MWU p-val 1.2e-20
betweenness:
    size 1335 21580.892 +- 54697.566 med 4348.485  and   size 2780 11405.576 +- 29838.300 med 1032.088  MWU p-val 7.7e-25
participation:
    size 1335 0.574 +- 0.315 med 0.667  and   size 2780 0.469 +- 0.343 med 0.500  MWU p-val 4.8e-20

essentiality (FlyBase curated):
    size 1768 fraction 0.718 hypergeom p-value 5.4e-114  and   size 4216 fraction 0.401
essentiality (cell lines RNAi):
    size 1779 fraction 0.039 hypergeom p-value 6.0e-03  and   size 4676 fraction 0.027


H. sapiens
==========

Compare groups  multifunctional  and  other annotated   genes for M = 80
------------------------------------------------------------------------
length:
    size 2006 695.050 +- 987.416 med 491.500  and   size 7055 605.269 +- 605.713 med 453.000  MWU p-val 2.5e-09
domains:
    size 1991 2.383 +- 1.818 med 2.000  and   size 6993 2.097 +- 1.511 med 2.000  MWU p-val 2.2e-10
disorder:
    size 2006 0.224 +- 0.229 med 0.141  and   size 7055 0.207 +- 0.228 med 0.118  MWU p-val 3.7e-05
number of organism parts where expressed (GNF Atlas):
    size 1778 6.786 +- 4.749 med 6.000  and   size 5905 6.393 +- 4.366 med 5.000  MWU p-val 6.6e-03
number of organism parts where expressed (eGenetics):
    size 1655 32.050 +- 16.658 med 34.000  and   size 5582 30.006 +- 17.036 med 31.000  MWU p-val 1.2e-05
evolutionary conservation:
    size 1989 0.549 +- 0.171 med 0.566  and   size 6977 0.520 +- 0.181 med 0.539  MWU p-val 6.5e-10
number of regulators:
    size 1930 31.476 +- 18.967 med 32.000  and   size 6592 30.218 +- 19.032 med 31.000  MWU p-val 6.1e-03
degree:
    size 1740 24.570 +- 33.560 med 11.000  and   size 5316 16.345 +- 24.434 med 7.000  MWU p-val 3.9e-28
betweenness:
    size 1740 37284.225 +- 86745.515 med 5815.683  and   size 5316 16672.333 +- 50686.795 med 1834.461  MWU p-val 7.4e-40
participation:
    size 1740 0.658 +- 0.279 med 0.750  and   size 5316 0.579 +- 0.314 med 0.667  MWU p-val 2.9e-24

essentiality (mouse orthologs):
    size 1481 fraction 0.544 hypergeom p-value 1.3e-14  and   size 3571 fraction 0.426
essentiality (cell lines RNAi):
    size 1967 fraction 0.222 hypergeom p-value 1.2e-34  and   size 6918 fraction 0.109
with disease:
    size 2014 fraction 0.331 hypergeom p-value 2.2e-24  and   size 7127 fraction 0.219
with two diseases:
    size 385 fraction 0.177 hypergeom p-value 2.9e-05  and    size 729 fraction 0.091


Compare groups  multifunctional  and  other annotated   genes for M = 120
-------------------------------------------------------------------------
length:
    size 2506 694.154 +- 950.501 med 486.000  and   size 7074 599.559 +- 583.616 med 453.000  MWU p-val 1.0e-09
domains:
    size 2489 2.362 +- 1.803 med 2.000  and   size 7011 2.088 +- 1.497 med 2.000  MWU p-val 1.5e-10
disorder:
    size 2506 0.221 +- 0.227 med 0.141  and   size 7074 0.211 +- 0.231 med 0.121  MWU p-val 6.7e-04
number of organism parts where expressed (GNF Atlas):
    size 2219 6.845 +- 4.769 med 6.000  and   size 5899 6.356 +- 4.335 med 5.000  MWU p-val 2.0e-04
number of organism parts where expressed (eGenetics):
    size 2068 32.390 +- 16.670 med 34.000  and   size 5593 29.546 +- 17.032 med 31.000  MWU p-val 4.4e-11
evolutionary conservation:
    size 2486 0.546 +- 0.172 med 0.562  and   size 6998 0.520 +- 0.181 med 0.538  MWU p-val 5.9e-10
number of regulators:
    size 2410 31.549 +- 19.145 med 32.000  and   size 6598 29.951 +- 18.963 med 31.000  MWU p-val 4.5e-04
degree:
    size 2160 24.314 +- 33.370 med 11.000  and   size 5276 15.788 +- 23.636 med 7.000  MWU p-val 1.7e-36
betweenness:
    size 2160 36424.183 +- 87167.177 med 5773.495  and   size 5276 15270.876 +- 45269.099 med 1621.537  MWU p-val 3.4e-50
participation:
    size 2160 0.655 +- 0.282 med 0.750  and   size 5276 0.572 +- 0.315 med 0.667  MWU p-val 5.3e-31

essentiality (mouse orthologs):
    size 1805 fraction 0.532 hypergeom p-value 6.6e-16  and   size 3470 fraction 0.416
essentiality (cell lines RNAi):
    size 2453 fraction 0.207 hypergeom p-value 1.2e-34  and   size 6943 fraction 0.106
with disease:
    size 2517 fraction 0.322 hypergeom p-value 7.9e-30  and   size 7147 fraction 0.208
with two diseases:
    size 454 fraction 0.183 hypergeom p-value 3.5e-08  and    size 694 fraction 0.075


Compare groups  multifunctional  and  other annotated   genes for M = 200
-------------------------------------------------------------------------
length:
    size 2925 692.514 +- 931.210 med 488.000  and   size 7087 594.912 +- 560.709 med 454.000  MWU p-val 1.3e-10
domains:
    size 2905 2.348 +- 1.774 med 2.000  and   size 7022 2.085 +- 1.485 med 2.000  MWU p-val 5.6e-11
disorder:
    size 2925 0.220 +- 0.227 med 0.139  and   size 7087 0.212 +- 0.231 med 0.122  MWU p-val 7.8e-04
number of organism parts where expressed (GNF Atlas):
    size 2586 6.767 +- 4.697 med 6.000  and   size 5906 6.387 +- 4.352 med 5.000  MWU p-val 1.8e-03
number of organism parts where expressed (eGenetics):
    size 2412 32.393 +- 16.640 med 34.000  and   size 5609 29.357 +- 16.980 med 30.000  MWU p-val 1.0e-13
evolutionary conservation:
    size 2900 0.547 +- 0.173 med 0.563  and   size 7016 0.518 +- 0.181 med 0.536  MWU p-val 9.1e-13
number of regulators:
    size 2810 31.920 +- 19.058 med 33.000  and   size 6611 29.502 +- 18.922 med 30.000  MWU p-val 2.0e-08
degree:
    size 2508 24.348 +- 33.275 med 11.000  and   size 5246 14.986 +- 22.436 med 6.000  MWU p-val 1.3e-49
betweenness:
    size 2508 35912.824 +- 86307.324 med 5727.755  and   size 5246 13814.637 +- 40901.972 med 1456.519  MWU p-val 1.8e-63
participation:
    size 2508 0.657 +- 0.281 med 0.750  and   size 5246 0.566 +- 0.316 med 0.667  MWU p-val 5.8e-41

essentiality (mouse orthologs):
    size 2060 fraction 0.529 hypergeom p-value 1.3e-18  and   size 3404 fraction 0.407
essentiality (cell lines RNAi):
    size 2863 fraction 0.200 hypergeom p-value 9.4e-39  and   size 6952 fraction 0.100
with disease:
    size 2939 fraction 0.318 hypergeom p-value 1.3e-35  and   size 7161 fraction 0.201
with two diseases:
    size 510 fraction 0.180 hypergeom p-value 2.9e-09  and    size 638 fraction 0.067


Compare groups  multifunctional  and  other annotated   genes for M = 300
-------------------------------------------------------------------------
length:
    size 3376 690.317 +- 922.712 med 489.500  and   size 7159 587.363 +- 527.620 med 451.000  MWU p-val 5.3e-12
domains:
    size 3353 2.327 +- 1.733 med 2.000  and   size 7093 2.082 +- 1.486 med 2.000  MWU p-val 3.0e-11
disorder:
    size 3376 0.219 +- 0.228 med 0.136  and   size 7159 0.212 +- 0.232 med 0.123  MWU p-val 1.1e-03
number of organism parts where expressed (GNF Atlas):
    size 2965 6.772 +- 4.671 med 6.000  and   size 5968 6.361 +- 4.357 med 5.000  MWU p-val 1.3e-04
number of organism parts where expressed (eGenetics):
    size 2779 32.379 +- 16.584 med 34.000  and   size 5651 28.941 +- 17.075 med 30.000  MWU p-val 1.3e-18
evolutionary conservation:
    size 3346 0.547 +- 0.172 med 0.564  and   size 7095 0.515 +- 0.183 med 0.533  MWU p-val 4.7e-17
number of regulators:
    size 3234 32.197 +- 19.010 med 33.000  and   size 6677 28.941 +- 18.981 med 29.000  MWU p-val 3.7e-15
degree:
    size 2876 24.027 +- 32.734 med 11.000  and   size 5213 14.341 +- 21.713 med 6.000  MWU p-val 1.8e-62
betweenness:
    size 2876 34606.975 +- 83512.598 med 5479.023  and   size 5213 12905.127 +- 39637.657 med 1304.790  MWU p-val 2.9e-78
participation:
    size 2876 0.657 +- 0.280 med 0.750  and   size 5213 0.557 +- 0.318 med 0.667  MWU p-val 3.4e-52

essentiality (mouse orthologs):
    size 2319 fraction 0.525 hypergeom p-value 6.4e-22  and   size 3381 fraction 0.396
essentiality (cell lines RNAi):
    size 3300 fraction 0.195 hypergeom p-value 6.7e-43  and   size 7027 fraction 0.096
with disease:
    size 3393 fraction 0.306 hypergeom p-value 1.1e-37  and   size 7234 fraction 0.192
with two diseases:
    size 559 fraction 0.175 hypergeom p-value 1.8e-09  and    size 589 fraction 0.063


S. cerevisiae
=============

Compare groups  multifunctional  and  other annotated   genes for M = 80
------------------------------------------------------------------------
length:
    size 621 628.519 +- 407.475 med 546.000  and   size 3730 528.376 +- 394.931 med 439.000  MWU p-val 1.3e-13
domains:
    size 610 2.141 +- 1.340 med 2.000  and   size 3614 1.896 +- 1.288 med 1.000  MWU p-val 7.1e-07
disorder:
    size 621 0.251 +- 0.232 med 0.191  and   size 3730 0.181 +- 0.215 med 0.090  MWU p-val 2.3e-16
evolutionary conservation:
    size 622 0.771 +- 0.153 med 0.789  and   size 3725 0.748 +- 0.173 med 0.760  MWU p-val 3.6e-03
number of regulators:
    size 622 68.096 +- 28.149 med 65.000  and   size 3707 65.460 +- 29.350 med 61.000  MWU p-val 9.3e-03
number of genetic interactions:
    size 619 104.223 +- 124.130 med 58.000  and   size 3599 55.005 +- 79.506 med 26.000  MWU p-val 2.1e-44
number of positive genetic interactions:
    size 575 19.117 +- 35.105 med 10.000  and   size 2937 11.653 +- 20.123 med 5.000  MWU p-val 1.1e-22
number of negative genetic interactions:
    size 614 77.373 +- 99.663 med 42.000  and   size 3493 42.990 +- 63.855 med 19.000  MWU p-val 1.7e-30
degree:
    size 598 30.263 +- 31.143 med 21.000  and   size 3466 20.917 +- 25.728 med 11.000  MWU p-val 1.5e-22
betweenness:
    size 598 12400.670 +- 25606.992 med 3791.140  and   size 3466 6583.979 +- 17270.085 med 1295.050  MWU p-val 9.0e-25
participation:
    size 598 0.719 +- 0.231 med 0.800  and   size 3466 0.614 +- 0.273 med 0.684  MWU p-val 9.9e-26
essentiality condition count (homozygous):
    size 474 34.728 +- 28.852 med 27.000  and   size 2612 29.126 +- 26.062 med 22.000  MWU p-val 4.4e-05
essentiality condition count (heterozygous):
    size 537 31.345 +- 26.073 med 25.000  and   size 3159 29.081 +- 22.501 med 25.000  MWU p-val 1.2e-01

essentiality:
    size 623 fraction 0.241 hypergeom p-value 9.0e-01  and   size 3618 fraction 0.264 hypergeom p-value 1.2e-01


Compare groups  multifunctional  and  other annotated   genes for M = 120
-------------------------------------------------------------------------
length:
    size 873 597.935 +- 401.306 med 500.000  and   size 3685 518.791 +- 392.666 med 433.000  MWU p-val 8.0e-12
domains:
    size 856 2.043 +- 1.308 med 2.000  and   size 3571 1.884 +- 1.279 med 1.000  MWU p-val 1.6e-04
disorder:
    size 873 0.238 +- 0.234 med 0.166  and   size 3685 0.182 +- 0.217 med 0.090  MWU p-val 2.5e-14
evolutionary conservation:
    size 874 0.767 +- 0.159 med 0.786  and   size 3680 0.750 +- 0.176 med 0.762  MWU p-val 1.6e-02
number of regulators:
    size 874 68.514 +- 28.105 med 65.000  and   size 3660 65.363 +- 29.439 med 61.000  MWU p-val 6.8e-04
number of genetic interactions:
    size 870 98.144 +- 118.550 med 53.000  and   size 3553 51.649 +- 76.036 med 24.000  MWU p-val 2.3e-55
number of positive genetic interactions:
    size 787 18.755 +- 34.142 med 9.000  and   size 2874 10.959 +- 18.625 med 5.000  MWU p-val 9.3e-30
number of negative genetic interactions:
    size 861 73.633 +- 94.599 med 38.000  and   size 3445 40.413 +- 61.241 med 18.000  MWU p-val 9.6e-41
degree:
    size 833 28.606 +- 30.149 med 20.000  and   size 3427 21.203 +- 26.498 med 11.000  MWU p-val 1.4e-21
betweenness:
    size 833 11163.895 +- 23280.141 med 3398.073  and   size 3427 6330.453 +- 17007.238 med 1201.625  MWU p-val 6.2e-26
participation:
    size 833 0.708 +- 0.234 med 0.790  and   size 3427 0.602 +- 0.276 med 0.667  MWU p-val 1.8e-31
essentiality condition count (homozygous):
    size 668 33.437 +- 28.893 med 24.000  and   size 2592 28.526 +- 25.550 med 22.000  MWU p-val 2.1e-04
essentiality condition count (heterozygous):
    size 745 31.957 +- 26.367 med 26.000  and   size 3126 28.424 +- 21.984 med 24.000  MWU p-val 2.7e-03

essentiality:
    size 875 fraction 0.238 hypergeom p-value 9.1e-01  and   size 3570 fraction 0.259 hypergeom p-value 1.1e-01


Compare groups  multifunctional  and  other annotated   genes for M = 200
-------------------------------------------------------------------------
length:
    size 1032 592.782 +- 405.310 med 491.000  and   size 3590 515.646 +- 389.094 med 432.000  MWU p-val 1.3e-11
domains:
    size 1011 2.039 +- 1.307 med 2.000  and   size 3479 1.877 +- 1.274 med 1.000  MWU p-val 6.5e-05
disorder:
    size 1032 0.233 +- 0.236 med 0.159  and   size 3590 0.181 +- 0.216 med 0.090  MWU p-val 3.8e-13
evolutionary conservation:
    size 1033 0.770 +- 0.159 med 0.787  and   size 3585 0.749 +- 0.176 med 0.761  MWU p-val 2.3e-03
number of regulators:
    size 1033 68.853 +- 28.741 med 66.000  and   size 3565 65.116 +- 29.237 med 61.000  MWU p-val 7.8e-05
number of genetic interactions:
    size 1029 94.157 +- 114.935 med 51.000  and   size 3456 50.386 +- 75.106 med 24.000  MWU p-val 1.1e-58
number of positive genetic interactions:
    size 926 18.396 +- 33.173 med 9.000  and   size 2782 10.597 +- 17.946 med 5.000  MWU p-val 2.9e-33
number of negative genetic interactions:
    size 1016 70.494 +- 91.295 med 37.000  and   size 3348 39.663 +- 60.975 med 18.000  MWU p-val 1.2e-42
degree:
    size 980 28.402 +- 30.437 med 19.000  and   size 3335 21.062 +- 26.347 med 11.000  MWU p-val 2.8e-22
betweenness:
    size 980 10927.019 +- 22667.058 med 3254.600  and   size 3335 6194.005 +- 16822.052 med 1143.450  MWU p-val 3.0e-27
participation:
    size 980 0.701 +- 0.241 med 0.781  and   size 3335 0.600 +- 0.275 med 0.667  MWU p-val 1.4e-32
essentiality condition count (homozygous):
    size 786 32.967 +- 28.939 med 23.000  and   size 2520 28.405 +- 25.314 med 22.000  MWU p-val 7.3e-04
essentiality condition count (heterozygous):
    size 879 31.235 +- 25.365 med 26.000  and   size 3047 28.498 +- 22.148 med 24.000  MWU p-val 5.9e-03

essentiality:
    size 1034 fraction 0.234  and   size 3475 fraction 0.261 hypergeom p-value 4.5e-02


Compare groups  multifunctional  and  other annotated   genes for M = 300
-------------------------------------------------------------------------
length:
    size 1170 594.910 +- 433.342 med 491.000  and   size 3489 511.549 +- 376.848 med 430.000  MWU p-val 4.5e-12
domains:
    size 1146 2.049 +- 1.373 med 2.000  and   size 3381 1.867 +- 1.245 med 1.000  MWU p-val 9.6e-06
disorder:
    size 1170 0.229 +- 0.232 med 0.158  and   size 3489 0.180 +- 0.216 med 0.089  MWU p-val 1.7e-14
evolutionary conservation:
    size 1171 0.772 +- 0.161 med 0.790  and   size 3484 0.746 +- 0.176 med 0.758  MWU p-val 2.7e-05
number of regulators:
    size 1171 67.967 +- 28.376 med 64.000  and   size 3464 65.157 +- 29.359 med 61.000  MWU p-val 1.3e-03
number of genetic interactions:
    size 1166 92.045 +- 112.379 med 50.000  and   size 3356 49.134 +- 73.995 med 23.000  MWU p-val 1.3e-62
number of positive genetic interactions:
    size 1039 18.167 +- 32.028 med 9.000  and   size 2700 10.301 +- 17.719 med 5.000  MWU p-val 1.6e-38
number of negative genetic interactions:
    size 1152 68.844 +- 88.812 med 36.000  and   size 3249 38.811 +- 60.429 med 17.000  MWU p-val 1.5e-45
degree:
    size 1113 29.105 +- 30.031 med 20.000  and   size 3234 20.400 +- 26.113 med 10.000  MWU p-val 1.2e-34
betweenness:
    size 1113 10743.161 +- 21902.173 med 3396.870  and   size 3234 6016.290 +- 16802.699 med 1065.249  MWU p-val 3.0e-37
participation:
    size 1113 0.695 +- 0.242 med 0.778  and   size 3234 0.598 +- 0.276 med 0.667  MWU p-val 1.1e-32
essentiality condition count (homozygous):
    size 866 32.464 +- 28.867 med 23.000  and   size 2471 28.414 +- 25.183 med 22.000  MWU p-val 4.4e-03
essentiality condition count (heterozygous):
    size 1008 31.043 +- 25.248 med 26.000  and   size 2950 28.373 +- 21.985 med 24.000  MWU p-val 7.3e-03

essentiality:
    size 1172 fraction 0.257 hypergeom p-value 4.0e-01  and   size 3372 fraction 0.252 hypergeom p-value 6.3e-01
