# Supplementary material for: Genome-Wide Detection and Analysis of Multifunctional Genes
Source: PLoS Comput Biol. 2015 Oct 5;11(10):e1004467. doi: 10.1371/journal.pcbi.1004467 (PMC4593560; doi:10.1371/journal.pcbi.1004467)
Supplement: S6 File — (TXT) [file pcbi.1004467.s025.txt]

Comparison of multifunctional and other annotated genes for different organisms, as detected for a subset of Biological Process ontology annotations with evidence codes EXP, IDA, IMP, IEP, IC, TAS (see Materials and Methods; the results presented in the main text are for evidence codes EXP, IDA, IMP, IGI, IEP, ISS, ISO, ISA, ISM, IGC, IBA, IC, TAS, NAS).

For each organism, the results of comparison with respect to several gene features are shown (for description of the features see the main text). In the first part, for each gene feature (e.g., protein sequence length), the number of genes with a defined value is shown for multifunctional genes (size), then mean +- standard deviation and median (med) of the feature for multifunctional genes, then the same statistics for other annotated genes, and finally the Mann-Whitney U test p-value. In the second part, for each set of genes of interest (e.g., essential genes curated by FlyBase), the number of multifunctional genes is shown (size) that belong to the set of interest or to the background (e.g., all genes with phenotype reported in FlyBase), fraction of multifunctional genes that belong to the set of interest, and p-value from hypergeometic test for significance of this intersection, then the number of other annotated genes (size) that belong to the set of interest or to the background, fraction of other annotated genes the belong to the set of interest, and p-value from hypergeometic test for significance of this intersection (if p-value for multifunctional genes is above 0.05).


D. melanogaster
===============

Compare groups  multifunctional  and  other annotated   genes
-------------------------------------------------------------
length:
    size 1336 960.876 +- 1286.494 med 674.500  and   size 2889 740.799 +- 861.802 med 530.000  MWU p-val 1.6e-20
domains:
    size 1319 2.356 +- 1.920 med 2.000  and   size 2808 2.153 +- 1.698 med 2.000  MWU p-val 2.0e-03
disorder:
    size 1336 0.300 +- 0.257 med 0.250  and   size 2889 0.266 +- 0.263 med 0.173  MWU p-val 2.5e-07
number of conditions where expressed (FlyAtlas):
    size 1288 25.502 +- 11.486 med 33.000  and   size 2807 22.501 +- 12.886 med 30.000  MWU p-val 8.2e-13
number of conditions where expressed (modENCODE):
    size 1329 104.015 +- 25.570 med 118.000  and   size 2918 95.449 +- 33.031 med 117.000  MWU p-val 2.4e-14
evolutionary conservation:
    size 1348 0.675 +- 0.154 med 0.702  and   size 2987 0.645 +- 0.179 med 0.679  MWU p-val 2.8e-06
number of regulators:
    size 1305 19.792 +- 10.316 med 20.000  and   size 2805 15.672 +- 9.726 med 16.000  MWU p-val 2.5e-32
number of genetic interactions:
    size 749 9.530 +- 15.636 med 4.000  and    size 711 4.662 +- 8.310 med 2.000  MWU p-val 6.4e-21
degree:
    size 1013 13.877 +- 19.172 med 6.000  and   size 1958 10.670 +- 14.850 med 5.000  MWU p-val 1.7e-08
betweenness:
    size 1013 24041.416 +- 60972.426 med 4112.506  and   size 1958 12853.035 +- 29927.675 med 1599.632  MWU p-val 8.5e-12
participation:
    size 1013 0.583 +- 0.310 med 0.667  and   size 1958 0.502 +- 0.333 med 0.560  MWU p-val 1.5e-10

essentiality (FlyBase curated):
    size 1327 fraction 0.763 hypergeom p-value 8.5e-55  and   size 2809 fraction 0.513
essentiality (cell lines RNAi):
    size 1326 fraction 0.040 hypergeom p-value 4.9e-01  and   size 2897 fraction 0.039 hypergeom p-value 5.8e-01


H. sapiens
==========

Compare groups  multifunctional  and  other annotated   genes
-------------------------------------------------------------
length:
    size 2074 687.842 +- 1000.664 med 481.000  and   size 6574 600.335 +- 575.491 med 458.000  MWU p-val 4.7e-06
domains:
    size 2060 2.316 +- 1.736 med 2.000  and   size 6520 2.102 +- 1.510 med 2.000  MWU p-val 1.9e-06
disorder:
    size 2074 0.210 +- 0.224 med 0.128  and   size 6574 0.210 +- 0.231 med 0.120  MWU p-val 2.0e-01
number of organism parts where expressed (GNF Atlas):
    size 1844 6.791 +- 4.680 med 6.000  and   size 5537 6.376 +- 4.356 med 5.000  MWU p-val 1.3e-03
number of organism parts where expressed (eGenetics):
    size 1712 33.051 +- 16.499 med 35.000  and   size 5245 30.132 +- 16.988 med 31.000  MWU p-val 5.3e-10
evolutionary conservation:
    size 2056 0.548 +- 0.172 med 0.566  and   size 6501 0.523 +- 0.178 med 0.541  MWU p-val 9.8e-09
number of regulators:
    size 2000 32.214 +- 19.232 med 33.000  and   size 6168 30.274 +- 18.878 med 31.000  MWU p-val 1.2e-04
degree:
    size 1810 25.457 +- 34.144 med 11.500  and   size 5068 16.635 +- 24.692 med 7.000  MWU p-val 1.1e-31
betweenness:
    size 1810 38158.415 +- 88983.795 med 6433.484  and   size 5068 16952.711 +- 50082.134 med 1919.919  MWU p-val 3.5e-42
participation:
    size 1810 0.661 +- 0.278 med 0.750  and   size 5068 0.583 +- 0.312 med 0.667  MWU p-val 4.1e-25

essentiality (mouse orthologs):
    size 1503 fraction 0.544 hypergeom p-value 2.2e-13  and   size 3349 fraction 0.431
essentiality (cell lines RNAi):
    size 2025 fraction 0.219 hypergeom p-value 5.8e-30  and   size 6448 fraction 0.115
with disease:
    size 2082 fraction 0.348 hypergeom p-value 2.7e-29  and   size 6642 fraction 0.223
with two diseases:
    size 407 fraction 0.184 hypergeom p-value 4.1e-07  and    size 683 fraction 0.081


S. cerevisiae
=============

Compare groups  multifunctional  and  other annotated   genes
-------------------------------------------------------------
length:
    size 778 594.740 +- 422.837 med 491.000  and   size 3337 507.857 +- 370.843 med 428.000  MWU p-val 3.6e-09
domains:
    size 759 2.047 +- 1.343 med 2.000  and   size 3244 1.859 +- 1.252 med 1.000  MWU p-val 1.1e-04
disorder:
    size 778 0.226 +- 0.229 med 0.157  and   size 3337 0.179 +- 0.216 med 0.090  MWU p-val 2.2e-10
evolutionary conservation:
    size 779 0.767 +- 0.162 med 0.782  and   size 3339 0.758 +- 0.172 med 0.774  MWU p-val 1.9e-01
number of regulators:
    size 779 68.580 +- 28.783 med 65.000  and   size 3322 66.854 +- 28.561 med 62.500  MWU p-val 4.1e-02
number of genetic interactions:
    size 773 102.375 +- 123.516 med 54.000  and   size 3296 54.688 +- 78.437 med 26.000  MWU p-val 1.3e-43
degree:
    size 730 30.042 +- 31.073 med 21.000  and   size 3152 22.183 +- 26.863 med 12.000  MWU p-val 4.8e-18
betweenness:
    size 730 11620.916 +- 23865.679 med 3606.370  and   size 3152 6827.525 +- 17784.988 med 1446.882  MWU p-val 2.5e-20
participation:
    size 730 0.701 +- 0.239 med 0.783  and   size 3152 0.614 +- 0.272 med 0.685  MWU p-val 8.6e-20
essentiality condition count (homozygous):
    size 582 32.582 +- 28.971 med 23.000  and   size 2385 29.410 +- 26.282 med 22.000  MWU p-val 4.4e-02
essentiality condition count (heterozygous):
    size 664 30.807 +- 25.489 med 26.000  and   size 2930 28.845 +- 22.590 med 24.000  MWU p-val 8.4e-02

essentiality:
    size 779 fraction 0.241 hypergeom p-value 9.7e-01  and   size 3329 fraction 0.274 hypergeom p-value 3.5e-02
